# Supplementary material for: MS2Query: reliable and scalable MS2 mass spectra-based analogue search
Source: Nat Commun. 2023 Mar 29;14:1752. doi: 10.1038/s41467-023-37446-4 (PMC10060387; doi:10.1038/s41467-023-37446-4)
Supplement: Supplementary file 4 — Source Data [file 41467_2023_37446_MOESM4_ESM.zip]

Archive with 21 entries (21 files):
- Explanation source data.txt
- Figure 2a.json
- Figure 2a.pickle
- Figure 2b.json
- Figure 2b.pickle
- Figure 2c.json
- Figure 2c.pickle
- Figure 2d.json
- Figure 2d.pickle
- Figure 3.xlsx
- Supplementary Figure 1a.json
- Supplementary Figure 1b.json
- Supplementary Figure 2.xlsx
- Supplementary Figure 3.xlsx
- Supplementary Figure 4.pickle
- Supplementary Figure 5a.xlsx
- Supplementary Figure 5b.xlsx
- Supplementary Figure 6a.json
- Supplementary Figure 6b.json
- Supplementary Figure 6c.json
- Supplementary Figure 6d.json
