# Supplementary material for: MS2Query: reliable and scalable MS2 mass spectra-based analogue search
Source: Nat Commun. 2023 Mar 29;14:1752. doi: 10.1038/s41467-023-37446-4 (PMC10060387; doi:10.1038/s41467-023-37446-4)
Supplement: Supplementary file 4 — Source Data [file 41467_2023_37446_MOESM4_ESM.zip › Explanation source data.txt]

For each compared method in Figure2, Supplementary Figure 4 and Supplementary Figure 6c a tuple is stored with 3 arrays. 
The first array is the recall, the second array is the average tanimoto score and the third array is the standard deviation. 

For Supplementary Figure 6 a tuple with 2 arrays is stored, the first array is the recall the second array is hte average tanimoto score. 
