# Supplementary material for: MS2Query: reliable and scalable MS2 mass spectra-based analogue search
Source: Nat Commun. 2023 Mar 29;14:1752. doi: 10.1038/s41467-023-37446-4 (PMC10060387; doi:10.1038/s41467-023-37446-4)
Supplement: Supplementary file 4 — Source Data [file 41467_2023_37446_MOESM4_ESM.zip › Figure 2a.json]

{"MS2Query": [[0.05, 0.15000000000000002, 0.25000000000000006, 0.35000000000000003, 0.45000000000000007, 0.5500000000000002, 0.6500000000000001, 0.7500000000000002, 0.8500000000000002, 0.9500000000000002, 1.0500000000000003, 1.1500000000000004, 1.2500000000000002, 1.3500000000000003, 1.4500000000000004, 1.5500000000000003, 1.6500000000000004, 1.7500000000000004, 1.8500000000000003, 1.9500000000000004, 2.0500000000000003, 2.1500000000000004, 2.2500000000000004, 2.35, 2.45, 2.5500000000000003, 2.6500000000000004, 2.7500000000000004, 2.8500000000000005, 2.95, 3.0500000000000003, 3.1500000000000004, 3.2500000000000004, 3.3500000000000005, 3.4500000000000006, 3.5500000000000007, 3.6500000000000004, 3.7500000000000004, 3.8500000000000005, 3.9500000000000006, 4.050000000000001, 4.15, 4.250000000000001, 4.3500000000000005, 4.450000000000001, 4.550000000000001, 4.65, 4.750000000000001, 4.8500000000000005, 4.950000000000001, 5.050000000000001, 5.150000000000001, 5.250000000000001, 5.3500000000000005, 5.450000000000001, 5.550000000000001, 5.650000000000001, 5.750000000000001, 5.8500000000000005, 5.950000000000001, 6.050000000000001, 6.150000000000001, 6.250000000000001, 6.350000000000001, 6.450000000000001, 6.550000000000001, 6.650000000000001, 6.750000000000001, 6.850000000000001, 6.950000000000001, 7.050000000000002, 7.150000000000001, 7.250000000000001, 7.350000000000001, 7.450000000000001, 7.550000000000002, 7.650000000000001, 7.750000000000001, 7.850000000000001, 7.950000000000001, 8.050000000000002, 8.150000000000002, 8.250000000000002, 8.350000000000003, 8.450000000000003, 8.550000000000002, 8.650000000000002, 8.750000000000002, 8.850000000000003, 8.950000000000003, 9.050000000000002, 9.150000000000002, 9.250000000000002, 9.350000000000003, 9.450000000000003, 9.550000000000002, 9.650000000000002, 9.750000000000002, 9.850000000000003, 9.950000000000003, 10.050000000000002, 10.150000000000002, 10.250000000000004, 10.350000000000003, 10.450000000000003, 10.550000000000002, 10.650000000000002, 10.750000000000004, 10.850000000000003, 10.950000000000003, 11.050000000000002, 11.150000000000002, 11.250000000000004, 11.350000000000003, 11.450000000000003, 11.550000000000002, 11.650000000000002, 11.750000000000004, 11.850000000000003, 11.950000000000003, 12.050000000000002, 12.150000000000004, 12.250000000000004, 12.350000000000003, 12.450000000000003, 12.550000000000002, 12.650000000000004, 12.750000000000004, 12.850000000000003, 12.950000000000003, 13.050000000000002, 13.150000000000004, 13.250000000000004, 13.350000000000003, 13.450000000000003, 13.550000000000002, 13.650000000000004, 13.750000000000004, 13.850000000000003, 13.950000000000003, 14.050000000000004, 14.150000000000004, 14.250000000000004, 14.350000000000003, 14.450000000000003, 14.550000000000004, 14.650000000000004, 14.750000000000004, 14.850000000000003, 14.950000000000003, 15.050000000000004, 15.150000000000004, 15.250000000000004, 15.350000000000003, 15.450000000000003, 15.550000000000004, 15.650000000000004, 15.750000000000004, 15.850000000000003, 15.950000000000005, 16.050000000000004, 16.150000000000002, 16.250000000000004, 16.350000000000005, 16.450000000000003, 16.550000000000004, 16.650000000000006, 16.750000000000004, 16.850000000000005, 16.950000000000003, 17.050000000000004, 17.150000000000006, 17.250000000000004, 17.350000000000005, 17.450000000000003, 17.550000000000004, 17.650000000000006, 17.750000000000004, 17.850000000000005, 17.950000000000003, 18.050000000000004, 18.150000000000006, 18.250000000000004, 18.350000000000005, 18.450000000000003, 18.550000000000004, 18.650000000000006, 18.750000000000004, 18.850000000000005, 18.950000000000003, 19.050000000000004, 19.150000000000006, 19.250000000000004, 19.350000000000005, 19.450000000000003, 19.550000000000004, 19.650000000000006, 19.750000000000004, 19.850000000000005, 19.950000000000003, 20.050000000000004, 20.150000000000006, 20.250000000000004, 20.350000000000005, 20.450000000000006, 20.550000000000004, 20.650000000000006, 20.750000000000004, 20.850000000000005, 20.950000000000006, 21.050000000000004, 21.150000000000006, 21.250000000000004, 21.350000000000005, 21.450000000000006, 21.550000000000004, 21.650000000000006, 21.750000000000004, 21.850000000000005, 21.950000000000006, 22.050000000000004, 22.150000000000006, 22.250000000000004, 22.350000000000005, 22.450000000000006, 22.550000000000004, 22.650000000000006, 22.750000000000004, 22.850000000000005, 22.950000000000006, 23.050000000000004, 23.150000000000006, 23.250000000000004, 23.350000000000005, 23.450000000000006, 23.550000000000004, 23.650000000000006, 23.750000000000004, 23.850000000000005, 23.950000000000006, 24.050000000000004, 24.150000000000006, 24.250000000000007, 24.350000000000005, 24.450000000000006, 24.550000000000004, 24.650000000000006, 24.750000000000007, 24.850000000000005, 24.950000000000006, 25.050000000000004, 25.150000000000006, 25.250000000000007, 25.350000000000005, 25.450000000000006, 25.550000000000004, 25.650000000000006, 25.750000000000007, 25.850000000000005, 25.950000000000006, 26.050000000000004, 26.150000000000006, 26.250000000000007, 26.350000000000005, 26.450000000000006, 26.550000000000004, 26.650000000000006, 26.750000000000007, 26.850000000000005, 26.950000000000006, 27.050000000000004, 27.150000000000006, 27.250000000000007, 27.350000000000005, 27.450000000000006, 27.550000000000008, 27.650000000000006, 27.750000000000007, 27.850000000000005, 27.950000000000006, 28.050000000000008, 28.150000000000006, 28.250000000000007, 28.350000000000005, 28.450000000000006, 28.550000000000008, 28.650000000000006, 28.750000000000007, 28.850000000000005, 28.950000000000006, 29.050000000000008, 29.150000000000006, 29.250000000000007, 29.350000000000005, 29.450000000000006, 29.550000000000008, 29.650000000000006, 29.750000000000007, 29.850000000000005, 29.950000000000006, 30.050000000000008, 30.150000000000006, 30.250000000000007, 30.350000000000005, 30.450000000000006, 30.550000000000008, 30.650000000000006, 30.750000000000007, 30.850000000000005, 30.950000000000006, 31.050000000000008, 31.150000000000006, 31.250000000000007, 31.35000000000001, 31.450000000000006, 31.550000000000008, 31.650000000000006, 31.750000000000007, 31.85000000000001, 31.950000000000006, 32.050000000000004, 32.150000000000006, 32.25, 32.35, 32.45, 32.550000000000004, 32.650000000000006, 32.75, 32.85, 32.95, 33.050000000000004, 33.150000000000006, 33.25000000000001, 33.35, 33.45, 33.550000000000004, 33.650000000000006, 33.75000000000001, 33.85, 33.95, 34.050000000000004, 34.150000000000006, 34.25000000000001, 34.35, 34.45, 34.550000000000004, 34.650000000000006, 34.75000000000001, 34.85, 34.95, 35.050000000000004, 35.150000000000006, 35.25000000000001, 35.35, 35.45, 35.550000000000004, 35.650000000000006, 35.75000000000001, 35.85, 35.95, 36.050000000000004, 36.150000000000006, 36.25000000000001, 36.35, 36.45, 36.550000000000004, 36.650000000000006, 36.75000000000001, 36.85, 36.95, 37.050000000000004, 37.150000000000006, 37.25000000000001, 37.35, 37.45, 37.550000000000004, 37.650000000000006, 37.75000000000001, 37.85, 37.95, 38.050000000000004, 38.150000000000006, 38.25000000000001, 38.35, 38.45, 38.550000000000004, 38.650000000000006, 38.75000000000001, 38.85, 38.95, 39.050000000000004, 39.150000000000006, 39.25000000000001, 39.35, 39.45, 39.550000000000004, 39.650000000000006, 39.75000000000001, 39.85, 39.95, 40.050000000000004, 40.150000000000006, 40.25000000000001, 40.35000000000001, 40.45, 40.550000000000004, 40.650000000000006, 40.75000000000001, 40.85000000000001, 40.95, 41.050000000000004, 41.150000000000006, 41.25000000000001, 41.35000000000001, 41.45, 41.550000000000004, 41.650000000000006, 41.75000000000001, 41.85000000000001, 41.95, 42.050000000000004, 42.150000000000006, 42.25000000000001, 42.35000000000001, 42.45, 42.550000000000004, 42.650000000000006, 42.75000000000001, 42.85000000000001, 42.95, 43.050000000000004, 43.150000000000006, 43.25000000000001, 43.35000000000001, 43.45, 43.550000000000004, 43.650000000000006, 43.75000000000001, 43.85000000000001, 43.95, 44.050000000000004, 44.150000000000006, 44.25000000000001, 44.35000000000001, 44.45, 44.550000000000004, 44.650000000000006, 44.75000000000001, 44.85000000000001, 44.95, 45.050000000000004, 45.150000000000006, 45.25000000000001, 45.35000000000001, 45.45, 45.550000000000004, 45.650000000000006, 45.75000000000001, 45.85000000000001, 45.95, 46.050000000000004, 46.150000000000006, 46.25000000000001, 46.35000000000001, 46.45, 46.550000000000004, 46.650000000000006, 46.75000000000001, 46.85000000000001, 46.95, 47.050000000000004, 47.150000000000006, 47.25000000000001, 47.35000000000001, 47.45, 47.550000000000004, 47.650000000000006, 47.75000000000001, 47.85000000000001, 47.95000000000001, 48.050000000000004, 48.150000000000006, 48.25000000000001, 48.35000000000001, 48.45000000000001, 48.550000000000004, 48.650000000000006, 48.75000000000001, 48.85000000000001, 48.95000000000001, 49.050000000000004, 49.150000000000006, 49.25000000000001, 49.35000000000001, 49.45000000000001, 49.550000000000004, 49.650000000000006, 49.75000000000001, 49.85000000000001, 49.95000000000001, 50.050000000000004, 50.150000000000006, 50.25000000000001, 50.35000000000001, 50.45000000000001, 50.550000000000004, 50.650000000000006, 50.75000000000001, 50.85000000000001, 50.95000000000001, 51.050000000000004, 51.150000000000006, 51.25000000000001, 51.35000000000001, 51.45000000000001, 51.550000000000004, 51.650000000000006, 51.75000000000001, 51.85000000000001, 51.95000000000001, 52.050000000000004, 52.150000000000006, 52.25000000000001, 52.35000000000001, 52.45000000000001, 52.550000000000004, 52.650000000000006, 52.75000000000001, 52.85000000000001, 52.95000000000001, 53.050000000000004, 53.150000000000006, 53.25000000000001, 53.35000000000001, 53.45000000000001, 53.550000000000004, 53.650000000000006, 53.75000000000001, 53.85000000000001, 53.95000000000001, 54.050000000000004, 54.150000000000006, 54.25000000000001, 54.35000000000001, 54.45000000000001, 54.550000000000004, 54.650000000000006, 54.75000000000001, 54.85000000000001, 54.95000000000001, 55.05000000000001, 55.150000000000006, 55.25000000000001, 55.35000000000001, 55.45000000000001, 55.55000000000001, 55.650000000000006, 55.75000000000001, 55.85000000000001, 55.95000000000001, 56.05000000000001, 56.150000000000006, 56.25000000000001, 56.35000000000001, 56.45000000000001, 56.55000000000001, 56.650000000000006, 56.75000000000001, 56.85000000000001, 56.95000000000001, 57.05000000000001, 57.150000000000006, 57.25000000000001, 57.35000000000001, 57.45000000000001, 57.55000000000001, 57.650000000000006, 57.75000000000001, 57.85000000000001, 57.95000000000001, 58.05000000000001, 58.150000000000006, 58.25000000000001, 58.35000000000001, 58.45000000000001, 58.55000000000001, 58.650000000000006, 58.75000000000001, 58.85000000000001, 58.95000000000001, 59.05000000000001, 59.150000000000006, 59.25000000000001, 59.35000000000001, 59.45000000000001, 59.55000000000001, 59.650000000000006, 59.75000000000001, 59.85000000000001, 59.95000000000001, 60.05000000000001, 60.150000000000006, 60.25000000000001, 60.35000000000001, 60.45000000000001, 60.55000000000001, 60.650000000000006, 60.75000000000001, 60.85000000000001, 60.95000000000001, 61.05000000000001, 61.150000000000006, 61.25000000000001, 61.35000000000001, 61.45000000000001, 61.55000000000001, 61.650000000000006, 61.75000000000001, 61.85000000000001, 61.95000000000001, 62.05000000000001, 62.150000000000006, 62.25000000000001, 62.35000000000001, 62.45000000000001, 62.55000000000001, 62.65000000000001, 62.75000000000001, 62.85000000000001, 62.95000000000001, 63.05000000000001, 63.15000000000001, 63.25000000000001, 63.35000000000001, 63.45000000000001, 63.55000000000001, 63.65000000000001, 63.75000000000001, 63.85000000000001, 63.95000000000001, 64.05000000000001, 64.15, 64.25000000000001, 64.35000000000001, 64.45, 64.55000000000001, 64.65, 64.75000000000001, 64.85000000000001, 64.95, 65.05000000000001, 65.15, 65.25000000000001, 65.35000000000001, 65.45, 65.55000000000001, 65.65, 65.75000000000001, 65.85000000000001, 65.95000000000002, 66.05000000000001, 66.15, 66.25000000000001, 66.35000000000001, 66.45000000000002, 66.55000000000001, 66.65, 66.75000000000001, 66.85000000000001, 66.95000000000002, 67.05000000000001, 67.15, 67.25000000000001, 67.35000000000001, 67.45000000000002, 67.55000000000001, 67.65, 67.75000000000001, 67.85000000000001, 67.95000000000002, 68.05000000000001, 68.15, 68.25000000000001, 68.35000000000001, 68.45000000000002, 68.55000000000001, 68.65, 68.75000000000001, 68.85000000000001, 68.95000000000002, 69.05000000000001, 69.15, 69.25000000000001, 69.35000000000001, 69.45000000000002, 69.55000000000001, 69.65, 69.75000000000001, 69.85000000000001, 69.95000000000002, 70.05000000000001, 70.15, 70.25000000000001, 70.35000000000001, 70.45000000000002, 70.55000000000001, 70.65, 70.75000000000001, 70.85000000000001, 70.95000000000002, 71.05000000000001, 71.15, 71.25000000000001, 71.35000000000001, 71.45000000000002, 71.55000000000001, 71.65, 71.75000000000001, 71.85000000000001, 71.95000000000002, 72.05000000000001, 72.15, 72.25000000000001, 72.35000000000001, 72.45000000000002, 72.55000000000001, 72.65, 72.75000000000001, 72.85000000000001, 72.95000000000002, 73.05000000000001, 73.15, 73.25000000000001, 73.35000000000001, 73.45000000000002, 73.55000000000001, 73.65, 73.75000000000001, 73.85000000000001, 73.95000000000002, 74.05000000000001, 74.15, 74.25000000000001, 74.35000000000001, 74.45000000000002, 74.55000000000001, 74.65, 74.75000000000001, 74.85000000000001, 74.95000000000002, 75.05000000000001, 75.15, 75.25000000000001, 75.35000000000001, 75.45000000000002, 75.55000000000001, 75.65, 75.75000000000001, 75.85000000000001, 75.95000000000002, 76.05000000000001, 76.15, 76.25000000000001, 76.35000000000001, 76.45000000000002, 76.55000000000001, 76.65, 76.75000000000001, 76.85000000000001, 76.95000000000002, 77.05000000000001, 77.15, 77.25000000000001, 77.35000000000001, 77.45000000000002, 77.55000000000001, 77.65, 77.75000000000001, 77.85000000000001, 77.95000000000002, 78.05000000000001, 78.15, 78.25000000000001, 78.35000000000001, 78.45000000000002, 78.55000000000001, 78.65, 78.75000000000001, 78.85000000000001, 78.95000000000002, 79.05000000000001, 79.15, 79.25000000000001, 79.35000000000001, 79.45000000000002, 79.55000000000001, 79.65, 79.75000000000001, 79.85000000000001, 79.95000000000002, 80.05000000000001, 80.15, 80.25000000000001, 80.35000000000001, 80.45000000000002, 80.55000000000001, 80.65000000000002, 80.75000000000001, 80.85000000000001, 80.95000000000002, 81.05000000000001, 81.15000000000002, 81.25000000000001, 81.35000000000001, 81.45000000000002, 81.55000000000001, 81.65000000000002, 81.75000000000001, 81.85000000000001, 81.95000000000002, 82.05000000000001, 82.15000000000002, 82.25000000000001, 82.35000000000001, 82.45000000000002, 82.55000000000001, 82.65000000000002, 82.75000000000001, 82.85000000000001, 82.95000000000002, 83.05000000000001, 83.15000000000002, 83.25000000000001, 83.35000000000001, 83.45000000000002, 83.55000000000001, 83.65000000000002, 83.75000000000001, 83.85000000000001, 83.95000000000002, 84.05000000000001, 84.15000000000002, 84.25000000000001, 84.35000000000001, 84.45000000000002, 84.55000000000001, 84.65000000000002, 84.75000000000001, 84.85000000000001, 84.95000000000002, 85.05000000000001, 85.15000000000002, 85.25000000000001, 85.35000000000001, 85.45000000000002, 85.55000000000001, 85.65000000000002, 85.75000000000001, 85.85000000000001, 85.95000000000002, 86.05000000000001, 86.15000000000002, 86.25000000000001, 86.35000000000001, 86.45000000000002, 86.55000000000001, 86.65000000000002, 86.75000000000001, 86.85000000000001, 86.95000000000002, 87.05000000000001, 87.15000000000002, 87.25000000000001, 87.35000000000001, 87.45000000000002, 87.55000000000001, 87.65000000000002, 87.75000000000001, 87.85000000000001, 87.95000000000002, 88.05000000000001, 88.15000000000002, 88.25000000000001, 88.35000000000001, 88.45000000000002, 88.55000000000001, 88.65000000000002, 88.75000000000001, 88.85000000000001, 88.95000000000002, 89.05000000000001, 89.15000000000002, 89.25000000000001, 89.35000000000001, 89.45000000000002, 89.55000000000001, 89.65000000000002, 89.75000000000001, 89.85000000000001, 89.95000000000002, 90.05000000000001, 90.15000000000002, 90.25000000000001, 90.35000000000001, 90.45000000000002, 90.55000000000001, 90.65000000000002, 90.75000000000001, 90.85000000000001, 90.95000000000002, 91.05000000000001, 91.15000000000002, 91.25000000000001, 91.35000000000001, 91.45000000000002, 91.55000000000001, 91.65000000000002, 91.75000000000001, 91.85000000000001, 91.95000000000002, 92.05000000000001, 92.15000000000002, 92.25000000000001, 92.35000000000001, 92.45000000000002, 92.55000000000001, 92.65000000000002, 92.75000000000001, 92.85000000000001, 92.95000000000002, 93.05000000000001, 93.15000000000002, 93.25000000000001, 93.35000000000001, 93.45000000000002, 93.55000000000001, 93.65000000000002, 93.75000000000001, 93.85000000000001, 93.95000000000002, 94.05000000000001, 94.15000000000002, 94.25000000000001, 94.35000000000001, 94.45000000000002, 94.55000000000001, 94.65000000000002, 94.75000000000001, 94.85000000000001, 94.95000000000002, 95.05000000000001, 95.15000000000002, 95.25000000000001, 95.35000000000002, 95.45000000000002, 95.55000000000001, 95.65000000000002, 95.75000000000001, 95.85000000000002, 95.95000000000002, 96.05000000000001, 96.15000000000002, 96.25000000000001, 96.35000000000002, 96.45000000000002, 96.55000000000001, 96.65000000000002, 96.75000000000001, 96.85000000000002, 96.95000000000002, 97.05000000000001, 97.15000000000002, 97.25000000000001, 97.35000000000002, 97.45000000000002, 97.55000000000001, 97.65000000000002, 97.75000000000001, 97.85000000000002, 97.95000000000002, 98.05000000000001, 98.15000000000002, 98.25000000000001, 98.35000000000002, 98.45000000000002, 98.55000000000001, 98.65000000000002, 98.75000000000001, 98.85000000000002, 98.95000000000002, 99.05000000000001, 99.15000000000002, 99.25000000000001, 99.35000000000002, 99.45000000000002, 99.55000000000001, 99.65000000000002, 99.75000000000001, 99.85000000000002, 99.95000000000002], [0.7134085690330823, 0.7045512257803033, 0.716948831331891, 0.7137034128708403, 0.7112698800577617, 0.7101657015539111, 0.7135676573298658, 0.7125501858429473, 0.7113637694816424, 0.7099386857759662, 0.7093040817844709, 0.7095939767394468, 0.7091073641791571, 0.7070000897276036, 0.7058428831718587, 0.7041769245676072, 0.7021907431137884, 0.7011463175505288, 0.7006700801822057, 0.7013510355060768, 0.7023781322241718, 0.7026259933755427, 0.7033892424573281, 0.7030193876403226, 0.7021134614433467, 0.7005947901084018, 0.6998484394075112, 0.6990567608264454, 0.6989193980819879, 0.6978385819073508, 0.6962443242403686, 0.6949462812550787, 0.6944567702344562, 0.6939475641479962, 0.6932023399906838, 0.6921082831756273, 0.691301396856939, 0.6905079403796777, 0.6899898631517971, 0.6894311350183211, 0.6889502979255951, 0.6886151950190832, 0.6881119294162271, 0.6878009741674005, 0.6878445156903444, 0.6880387183916948, 0.6884060522433486, 0.6884962665711776, 0.6883467894614435, 0.6882552968754528, 0.6882502640298531, 0.688271381932513, 0.6881356704852558, 0.6880614381531913, 0.6877447054707198, 0.6872611785295928, 0.686599829300175, 0.6862129004759105, 0.6862533375929312, 0.6860889872699515, 0.6860716035835519, 0.6859999547792414, 0.685784133625905, 0.6855090274123269, 0.6855822084246435, 0.6856970252143261, 0.6857636389382131, 0.6860022892155654, 0.6857308227807111, 0.6853049026062548, 0.6849015221743182, 0.6844825200356134, 0.6842534746183497, 0.6840025702740783, 0.6836204694510649, 0.6831355869151674, 0.682698895415918, 0.6819983500241262, 0.6809916424809765, 0.6801997145217125, 0.6798299735418099, 0.6798576126357769, 0.679870575245469, 0.6794862966648201, 0.679396410584985, 0.6795556601384248, 0.6796511382051252, 0.6795805077262507, 0.6795935803062304, 0.6796226636203668, 0.6798985607968389, 0.6800906900251877, 0.6803871564437834, 0.6807268780631104, 0.6813235346226861, 0.6818715899524148, 0.6823660647425722, 0.6829231068835273, 0.6833946653036211, 0.6838581596281216, 0.6843346557070207, 0.6846871275017702, 0.6851863968521481, 0.6857476848359039, 0.6863610572107258, 0.6868458751570634, 0.6872108474181317, 0.6876482900080451, 0.6878739804573349, 0.6883303471462177, 0.688952219118671, 0.689352441894283, 0.6896152278158634, 0.6895273992135017, 0.6896161772223401, 0.6898605619765978, 0.6900764920552485, 0.6901212672696018, 0.6903023314532611, 0.6905306673381807, 0.6906781264507407, 0.6907213805298746, 0.6909196019630677, 0.6910504190869596, 0.6910177298081439, 0.6910225076760456, 0.6910263183480301, 0.6910913922731585, 0.6909760478001621, 0.691093024146527, 0.6909770547642002, 0.6907985706904739, 0.6907168918899829, 0.6905978814019231, 0.6903887213979256, 0.6903660372029733, 0.6901927690375427, 0.689996278805125, 0.6898183867931389, 0.6896167557439, 0.6895501140260719, 0.6895666540548311, 0.6895535893809591, 0.6896129648172957, 0.6897273619372657, 0.6897337480849517, 0.6899574556695414, 0.6901062717442465, 0.6899971586236897, 0.6898920373961344, 0.6899822142706695, 0.6899355124527519, 0.6898927569766747, 0.6899671899951322, 0.6899948568254436, 0.6899584537474822, 0.6897944700264362, 0.6896382533420544, 0.6895158270410267, 0.6894510624117277, 0.6894396880662161, 0.6892508830532373, 0.6890229042515668, 0.6889783428771498, 0.6888287797555785, 0.6887190631975824, 0.6885853171798454, 0.6884282425429891, 0.6882801421170861, 0.6881319960877798, 0.6877889255574093, 0.6875353184034212, 0.687284549112211, 0.6870872241965981, 0.6869599385552971, 0.6866854658364144, 0.6864248881898728, 0.6862690540225707, 0.6860611462941376, 0.6857652875619056, 0.6854037563952448, 0.6848621136216777, 0.6843706703464078, 0.6838758003249257, 0.6834197702034126, 0.6830885952934785, 0.6828020583363157, 0.6823957895429221, 0.6820868551769154, 0.6817768735291062, 0.6813392256055009, 0.6809211549126948, 0.6804122263230055, 0.680008077025747, 0.6795796605176375, 0.6790508490078109, 0.678800369520903, 0.6785895303772029, 0.6782871118754104, 0.6781337521749695, 0.6779936049106464, 0.6778108952224737, 0.6775735668440207, 0.6774150995154699, 0.6772945007274443, 0.6771371450073009, 0.6771066478299241, 0.6769891223970339, 0.6766976228509113, 0.6764438301956275, 0.676337654404862, 0.6760650712888826, 0.6756775879708203, 0.6753980621320043, 0.6751161177001448, 0.6748433103782061, 0.6744908655458058, 0.6740853275049853, 0.6738499966947549, 0.6736582556981978, 0.6734526430089474, 0.6732832648547816, 0.6731465238474501, 0.6729401955536434, 0.6728538493728424, 0.6726883289193895, 0.6725118032512414, 0.6723157810444071, 0.6720221504101985, 0.6719795400016753, 0.6719242645510314, 0.6715272163749944, 0.6711218667043546, 0.6707242227339789, 0.6703430969480586, 0.6699654378509727, 0.6696661397527583, 0.6695031580839685, 0.6692873895384117, 0.6689540569209755, 0.6687458356193015, 0.6685969277240369, 0.6684200658706871, 0.6682145705473188, 0.6681096929306003, 0.6679011044324122, 0.6674429448736167, 0.6670201065384073, 0.666557577143635, 0.666023076773097, 0.6655060814507057, 0.6650012129133249, 0.6644284928716334, 0.6638819287242208, 0.6633419821364765, 0.6628064704355773, 0.662261572269222, 0.6617279232611917, 0.6611930905923377, 0.6606661304658721, 0.6601692727650658, 0.659692362636765, 0.6592004376671874, 0.6587761437120523, 0.6583422124143306, 0.6580031793766437, 0.6576146393735498, 0.6571138838943776, 0.656603547739415, 0.6561902184194384, 0.6556860919139393, 0.6550719615778312, 0.6545190261744722, 0.653979328614325, 0.6534233609831583, 0.6529665590261043, 0.6525732522403119, 0.6520497765765807, 0.6515995705841647, 0.651124334591053, 0.650726750437258, 0.6501447282181637, 0.6496550846225811, 0.6492424937687397, 0.6488618829818431, 0.6484069099246368, 0.6480659956661664, 0.6477931005043869, 0.6475672999051463, 0.6472842348567259, 0.6470267065996197, 0.6466690432573887, 0.6463392134670075, 0.6460425997815129, 0.6456952829785775, 0.6454373571717957, 0.6452003356231705, 0.6449568951685206, 0.6446424122939777, 0.644287219421034, 0.6440480170744797, 0.6437933892330789, 0.6435402615715524, 0.6432838625128812, 0.642987829418487, 0.6426174662250757, 0.6422812744228723, 0.6419800446671212, 0.6417596274567179, 0.6414719892277411, 0.6412228448873617, 0.6409946217382995, 0.6407262112469462, 0.6405035268663701, 0.6402690694134199, 0.6399902291020896, 0.6396792747654103, 0.6394132061408148, 0.6390957100563468, 0.6387741623084535, 0.6384556595369809, 0.6381356094264578, 0.6377614484348166, 0.6374717599465675, 0.6371315663820841, 0.6368271363990555, 0.6364673715277156, 0.6361124955071238, 0.6358399594046585, 0.6354978419436998, 0.6351046778114539, 0.6347629854389475, 0.6344542360652857, 0.6340371312526457, 0.6336649515778685, 0.6332301683636143, 0.6328025138342123, 0.6323865975148201, 0.6319823024913657, 0.6315434139877482, 0.631054131475794, 0.6305585116842227, 0.6300382420509687, 0.6295031375661742, 0.6290315351154481, 0.6285298937532193, 0.6280683157189791, 0.6277026255839774, 0.6273602229627818, 0.6270597835537234, 0.6267118476482142, 0.6263858177520805, 0.6260183301681483, 0.6255946047426069, 0.6252404562967747, 0.6249098454386417, 0.624516827706031, 0.6241309174864222, 0.6238163402614196, 0.6235162906449327, 0.6231100113361795, 0.6227714728713332, 0.6224344414826538, 0.6220220825846621, 0.6216658195222133, 0.6213327321571417, 0.6209864591458573, 0.6206626683378301, 0.6203292646524545, 0.6200159855781158, 0.6196890501704908, 0.6193390970865119, 0.6190009353866202, 0.6186551436414354, 0.6183863986512474, 0.6180822813378439, 0.6177509048719239, 0.6173838632522222, 0.6170586670382514, 0.6167812397592943, 0.6164590792106002, 0.6161426578696176, 0.615857674344557, 0.6155443671753952, 0.6152013850320455, 0.6148846591108246, 0.6144985653886037, 0.6141764605163003, 0.6138749739124661, 0.6134802895665388, 0.6130919248798044, 0.6127313720309712, 0.6124102060088177, 0.6120869027467423, 0.6117346526951639, 0.6113839392499875, 0.6110664417481979, 0.6107771631312577, 0.610461664952183, 0.6101373025701006, 0.6097904420368394, 0.6094533718641824, 0.6091285982464185, 0.6087999051985964, 0.6083918391373373, 0.6080291638879054, 0.6076462786326527, 0.607256899328362, 0.6068341114168001, 0.6064464480180105, 0.6060180034940243, 0.6056351914056004, 0.605257616024595, 0.6048748216317181, 0.604455402476787, 0.6040634366272061, 0.6036665836711715, 0.6032208394365847, 0.6027775507357859, 0.602335311714167, 0.601877738616647, 0.6014394716908672, 0.6010359268092317, 0.6006553864541105, 0.6002714654930182, 0.5998985983796243, 0.5995362197510519, 0.5991090520356398, 0.5986836265997135, 0.5982651753240654, 0.5979013246315422, 0.5975665428384677, 0.5972130589082012, 0.5968558254016548, 0.5965025607262818, 0.5961537463400937, 0.5958198322317807, 0.5954773670408529, 0.5951169846537252, 0.594777358967142, 0.5944666870613745, 0.5940876468337766, 0.5936899088794927, 0.5933394970701957, 0.5929918315913807, 0.5926366608313469, 0.5922662062671182, 0.5918568114304018, 0.591453609636908, 0.5911016376987149, 0.5907721472580582, 0.5904167994209021, 0.5900787270301314, 0.5897882372478293, 0.5894486054944578, 0.5891187696405301, 0.5888016762059751, 0.5884424522090832, 0.588086144324734, 0.5877036220265685, 0.5873581995116175, 0.5870267126543072, 0.5867204226826606, 0.5863982794811347, 0.5860566762830197, 0.5857320734772269, 0.5853702560607567, 0.5850106144357108, 0.5846850846435053, 0.584394097473276, 0.584022103445031, 0.5836933850517515, 0.5833677262400242, 0.5830357703202615, 0.5826803914799258, 0.5823306892279558, 0.5819653329024995, 0.5816408124408826, 0.5813426678654111, 0.5810460596949341, 0.5807558648739459, 0.5804650924441443, 0.5801657801265432, 0.5798971958212337, 0.5796263584057735, 0.5793526018305443, 0.579047412709247, 0.5787672217339948, 0.5784752699494753, 0.578175561448609, 0.5778748553672731, 0.5775948619190563, 0.5773244871240993, 0.5770325949626742, 0.5767730307165466, 0.5764937872851634, 0.5762086372361634, 0.5759139677641031, 0.5756596544133942, 0.5754303764317037, 0.575169844526133, 0.5748751883242257, 0.5746094911771273, 0.5743105033737138, 0.5740280489409073, 0.5737532867223771, 0.5734546148938332, 0.5731316681424783, 0.572823351652078, 0.5725499686994933, 0.572248868699379, 0.5719694377302785, 0.5716758150248364, 0.571434436694247, 0.5711189230553505, 0.5708272355878259, 0.5705380398297518, 0.5702250468379586, 0.5699428330352017, 0.5696313648134851, 0.5692972971331095, 0.5689868656047664, 0.5686985659523288, 0.5684055177131081, 0.5681170310015823, 0.5678470917762567, 0.5675411757899198, 0.5672486741623793, 0.5669271781291739, 0.5666279888579939, 0.5662846482169431, 0.5659370399785738, 0.5655984759197522, 0.5652439152911712, 0.5648955914367535, 0.5645357502148698, 0.5642498607743038, 0.5640275118743505, 0.563716932046632, 0.5633605393523509, 0.5630304159744208, 0.5627222246256874, 0.5624600929871184, 0.5621918705395397, 0.5618980646933306, 0.5616355675834157, 0.5613257448942477, 0.5610041765094486, 0.5606677942569592, 0.5603434444675102, 0.56006022415291, 0.5597610468780314, 0.5594681511913875, 0.5591958662266254, 0.558915573625383, 0.558647359721884, 0.558355407923276, 0.5580792783472893, 0.5577828700826802, 0.5574762864375099, 0.5571590117125985, 0.5568525877130118, 0.5565214051766728, 0.5562073496411852, 0.5559019936466596, 0.5555811697980757, 0.5552676567739856, 0.5549661535309753, 0.5546332075535452, 0.5543243783413615, 0.5540450884053724, 0.5537988123485168, 0.55350724396005, 0.5532283206650872, 0.5529143848607445, 0.5525722013726236, 0.552276137576806, 0.5519440309373287, 0.5516247584012882, 0.5513582013308087, 0.5510942840713551, 0.5508331987752666, 0.5505394483854429, 0.5502839229602927, 0.5500393706671037, 0.5497839356682499, 0.549532616250056, 0.5492892364726091, 0.5490459911480329, 0.548816164018313, 0.548561863086402, 0.5482829890523034, 0.5480052170559342, 0.5477458318405808, 0.5474609633201882, 0.5471762573760215, 0.5469332661778508, 0.5466786489719687, 0.5464172082185309, 0.5461656096993408, 0.5459083769166866, 0.5456377116897793, 0.5453991291610312, 0.5451618435881386, 0.5449078678743668, 0.5446629555809634, 0.5443954779526133, 0.544118835949197, 0.5438219438481712, 0.5435581522796119, 0.5432776917753455, 0.5429707521546939, 0.5426697489651494, 0.542391572067228, 0.5421224652170631, 0.5418132883667521, 0.5415550878695257, 0.5412666011596091, 0.5409892831933527, 0.5407367357739744, 0.5404925602936821, 0.5402288859746137, 0.5399740192715398, 0.5397286400788579, 0.5394728471526193, 0.5392356400146242, 0.5390072000604066, 0.5387295834928991, 0.5384577703061882, 0.538194713103774, 0.5379334010944565, 0.5376598024780811, 0.53740691009125, 0.5371476673405595, 0.5368778801212307, 0.5366212463791312, 0.5363654614869728, 0.5360975147580411, 0.5358404275043092, 0.5355769944239912, 0.535311955718577, 0.5350851516214984, 0.5348382128815488, 0.5346127861336314, 0.5343696865592944, 0.5341395231897542, 0.5339021231410183, 0.533692759690062, 0.5334914843504344, 0.5332683312220247, 0.5330202522079164, 0.5327503975478773, 0.5324829526046928, 0.5322179032104329, 0.5319740301752972, 0.5317154397450918, 0.5314611712062535, 0.5312105884645758, 0.5309693484272325, 0.5307620896582856, 0.5305527293781238, 0.5303032116484208, 0.5300480628420844, 0.5298253572999794, 0.529609970276102, 0.5293730483489255, 0.5291255035702584, 0.5289118471640152, 0.5286719211387263, 0.528417252300115, 0.5282011910512271, 0.5279793783917015, 0.5277548303757617, 0.5275156032237482, 0.5272559546885772, 0.527021405129441, 0.5267916389554735, 0.5265771490692787, 0.5263485662167461, 0.5261280022214385, 0.5259005820426507, 0.5256674702402375, 0.525422842214786, 0.5251996903665481, 0.5249648967944498, 0.5247263226894308, 0.524500059230282, 0.5242473766585063, 0.5240160140745188, 0.5237679524858793, 0.5235052326876628, 0.5232766945670668, 0.5230786168931397, 0.5228528263479423, 0.522615531620681, 0.5223551758666953, 0.5221144678627987, 0.5218943785326242, 0.5216751128271229, 0.5214397501239286, 0.521204239763977, 0.5209574181940406, 0.5207291624639673, 0.5205134770943168, 0.5203062533207141, 0.5201052897604788, 0.5198762930560468, 0.5196221301277564, 0.5193893969953793, 0.5191845340291641, 0.5189830288248845, 0.518779641461425, 0.5185588883602978, 0.5182974960296232, 0.5180738100729405, 0.5178236617460963, 0.517608197924578, 0.5173813670900388, 0.5171233053363468, 0.5169013928072129, 0.5166598143746304, 0.51641502467738, 0.5161861914986033, 0.5159601317909186, 0.5157234134342931, 0.5154856433363278, 0.5152591260530801, 0.5150214496156257, 0.5147716267879241, 0.514539255835056, 0.5143060437701263, 0.5140612788939911, 0.5138330132956923, 0.5136207727758483, 0.5134032048069198, 0.513183838129557, 0.5129908919786871, 0.5128006020743097, 0.5125975763891102, 0.5123819345335742, 0.512162930756329, 0.5119530116007891, 0.5117495634792636, 0.5115297887460333, 0.5113082063058476, 0.5110959035509303, 0.5108765507064656, 0.5106516972337114, 0.5104270321354524, 0.5102247243706145, 0.5100265822082928, 0.5098190783366079, 0.509588271233814, 0.5093582271735853, 0.5091437345380495, 0.5089200780299519, 0.5087002209239329, 0.5084862721456614, 0.5082628998212464, 0.5080286035524149, 0.5078095398479597, 0.507599527796387, 0.5073896757436426, 0.5071606587100886, 0.5069142269706917, 0.5066963197898743, 0.5064803516629331, 0.5062687674428329, 0.5060404513003295, 0.5058351207767171, 0.505624283823351, 0.5054175778793528, 0.5052166352433887, 0.5050216514972444, 0.504815294967515, 0.504606988900326, 0.5043871157426619, 0.5041795184201125, 0.5039839035411238, 0.5037797856974889, 0.5035567236649753, 0.503329246832774, 0.5031256764588037, 0.502913045975139, 0.5026940433487032, 0.5024814298638549, 0.5022577688241887, 0.5020403650674008, 0.5018330876258315, 0.5016265875230808, 0.5014284131333295, 0.5012057753230399, 0.5009925934143651, 0.5007923647201342, 0.5005698114330456, 0.5003575889132497, 0.5001311723378702, 0.49989177530686213, 0.4996581594458721, 0.499427671731781, 0.4992091754769244, 0.49898080133518086, 0.49875843849619494, 0.49852805738517514, 0.4983179141602217, 0.49809022195348074, 0.49787772754601445, 0.49766328732540527, 0.4974553208020366, 0.49722963820291133, 0.4970249867821604, 0.49680528060293805, 0.49659338746309034, 0.49636524778664926, 0.4961655837089946, 0.4959408826504146, 0.495730219769629, 0.495521587858211, 0.49531715824689143, 0.495102757810198, 0.49489166744495006, 0.4946942150349375, 0.4944806828381599, 0.4942587451222824, 0.4940467639833179, 0.49384269638869494, 0.4936337272542417, 0.4934231754786061, 0.4931994894687655, 0.4929891249095169, 0.49276206066187084, 0.4925417038387578, 0.49232520312166334, 0.4921169822382912, 0.4919043943956689, 0.49167612135831734, 0.49145809798314133, 0.49124686149773744, 0.4910331035379487, 0.4908213267195795, 0.49060918644520096, 0.49039101539724783, 0.4901650319901452, 0.4899513929729924, 0.4897315480759204, 0.4895155247412581, 0.4892819887882123, 0.48904263683867477, 0.4888342106031751, 0.4886209226994985, 0.4884088776730241, 0.4882112951796455, 0.4880097832225131, 0.4878079165668982, 0.48758972865982786, 0.4873711354102294, 0.4871564748661149, 0.48694065903616013, 0.48673151096637773, 0.48651486982440934, 0.4862655224951172, 0.48602784845025865, 0.48579251484163094, 0.4855595789073487, 0.4853212054806028, 0.4851009271796108, 0.48487356329907094, 0.4846417410150563, 0.4844253442029155, 0.4842114017221994, 0.4840094208512289, 0.48380281168859607, 0.4835990481045842, 0.483387545077553, 0.48315693312568586, 0.4829265064018191, 0.48270043502943843, 0.4824753391099045, 0.482242175310344, 0.4820152740769612, 0.4817813404184661, 0.48153978237381523, 0.4812966157385426, 0.48105406754880653, 0.48081328067551327, 0.48056576057839484, 0.4803365751297277, 0.48010567174583246, 0.4798594419655419, 0.47961774536152524, 0.4793796402040457, 0.47913926464162604, 0.4789093950778235, 0.47867213703057454, 0.47841441424741776, 0.4781730479882011, 0.4779429502574133, 0.47772399186806147, 0.47749746197589715, 0.47727560855760487, 0.4770441834271269, 0.47680773355681083, 0.47659180600010914, 0.4763658252286092, 0.4761336825689006, 0.47591409904334797, 0.4756709386534569, 0.4754341870115494, 0.47520137587859557, 0.47496718408350375, 0.4747473048969265, 0.474503971555934, 0.4742644065760436, 0.4740315440707037, 0.47379184322116286, 0.47356519624728544, 0.47332856945269863, 0.47310186758022316, 0.47287055839394165, 0.4726405596079729, 0.47241518963698576, 0.4721886138228172, 0.47194485148491105, 0.471711437939355, 0.4714871002337052, 0.47125794794061554, 0.4710425743525706, 0.47081443670363277, 0.4705805446766823, 0.4703640563884652, 0.4701444114892429, 0.469898892174933, 0.46966011977813926, 0.4694208511455119, 0.46918499753100884, 0.46894721698396624, 0.468709121455327, 0.4684715503945916, 0.4682290799541901, 0.46799804478273066, 0.4677607800814366, 0.46752571807362464, 0.4672973597157789, 0.4670709001257623, 0.46684254170458817, 0.4666029013147253, 0.46637627711494306, 0.4661526143492969, 0.4659289996746316, 0.46569407665415496, 0.4654521165552768, 0.46520104231107906, 0.46495914691422424, 0.4647206804657393, 0.4644806239690948, 0.4642415954870088, 0.46400552938859996, 0.46377170340478935, 0.4635366273339985, 0.4632975165247514, 0.46306234225164616, 0.4628299949302618, 0.462582504986717, 0.4623423587092271, 0.46210422568704307, 0.4618595976312216, 0.46160786844451795, 0.46135882496211017, 0.4611058666623805, 0.4608496751133397, 0.4605878796579992, 0.4603249747206785, 0.4600566510393803, 0.45978578947958526, 0.4595286515756518, 0.4592680021090252, 0.45899410696060344, 0.4587198392574104, 0.45846003062149226, 0.45819292834682795, 0.4579131806340042, 0.45763194145802266, 0.4573448484897007, 0.4570700666879012, 0.4567940174060543, 0.45651332176667825, 0.4562372480425891, 0.4559502358167268, 0.4556843826159166, 0.45540782630477467, 0.4551192881092224, 0.4548137933507251, 0.4545058516967022, 0.4542005654038431, 0.4538979614778402, 0.4535907287112078, 0.4533025026238052, 0.45299905765665294, 0.4526783571933935, 0.4523438218875251], [0.13026042237844493, 0.11243829739662761, 0.10475660613547003, 0.10092314387286569, 0.09890104317235568, 0.10401192684714981, 0.10330023499014838, 0.10328534663618968, 0.10011807247185273, 0.10047372649429451, 0.10125348240406885, 0.10080796761643754, 0.09982182424014316, 0.10020394813485281, 0.09954053553739863, 0.09878343257722097, 0.098961147743991, 0.09838619650131467, 0.09715198862107811, 0.09422520146797865, 0.09027543234782945, 0.08654587985878973, 0.08417747392169043, 0.081561921714979, 0.07943504243899413, 0.07771555579073348, 0.07655379513007203, 0.07565026199281207, 0.0745068889185908, 0.07283592138102277, 0.07217230456070264, 0.07157176873127612, 0.07101170769054635, 0.07098447115361446, 0.07113218209083373, 0.07147293445697843, 0.0712496047184614, 0.07084084664192208, 0.07133902017600381, 0.07137956178909574, 0.07142737906358237, 0.07167156649224321, 0.07226451746735012, 0.0726132221614, 0.07241455173295747, 0.07209857819838465, 0.07113746802239478, 0.07086690650783395, 0.07069261311898276, 0.0706214964172759, 0.07031261633684982, 0.06987270763849554, 0.0697576250152663, 0.06963383889173529, 0.06913520573974724, 0.06852605783774254, 0.0687831604215636, 0.06921890368317545, 0.06961796317562399, 0.06958755830631352, 0.06950828453493278, 0.06953162184005467, 0.06882200170830509, 0.06796372827755963, 0.06706579191612794, 0.0656712546663869, 0.0642754593620391, 0.06313070388126212, 0.06208729988329794, 0.06086758020428923, 0.059768431692803506, 0.05858250953810977, 0.057232914964252014, 0.05621346975430284, 0.05520255162443957, 0.05471023374893501, 0.054168306811226676, 0.05396069175266528, 0.0537519039456392, 0.053535603691459155, 0.05346856281504642, 0.05285212489991713, 0.05196809287110133, 0.05118450906667697, 0.050335128175606966, 0.049495563526992324, 0.04880256688735098, 0.04818266739356983, 0.04758688717167617, 0.04685497251275254, 0.04620910767867782, 0.045449600648104625, 0.044358674755273796, 0.04361038628940632, 0.04317870129896594, 0.042745174066895, 0.042254418070114354, 0.0418216233998449, 0.04129385305604505, 0.040917606462413124, 0.040577229029359126, 0.04027840566176834, 0.03997791171048325, 0.03949631161059585, 0.03918178360608909, 0.03885670852922282, 0.038360297584889555, 0.03807150426066971, 0.037787508347385826, 0.03742899049227841, 0.037223526623696566, 0.03725659006856414, 0.03731840622595629, 0.037248263565010806, 0.037342440078098844, 0.037295509525944744, 0.037252378613484516, 0.03676500882824929, 0.03630171322639977, 0.035831101759443026, 0.03533074230254965, 0.03472263481414338, 0.034173906182932416, 0.03363223405979184, 0.03327399709469631, 0.0329206970706831, 0.032582870260187476, 0.03226739012345797, 0.03231301419125347, 0.03224340363167677, 0.03214946153323101, 0.03206704409101939, 0.03226576125291425, 0.0325475463022463, 0.032782663391502785, 0.03289853620357341, 0.03296572544190568, 0.033043052685144826, 0.033097109325249265, 0.032988358063179894, 0.033018971589315445, 0.03277080293645052, 0.032377032448146346, 0.03207880824786772, 0.03180551948073399, 0.031727448498363654, 0.031585206795310065, 0.031449593503173064, 0.031182164936025766, 0.031143333677907573, 0.031029442112570877, 0.03091689983860676, 0.030731997546465713, 0.03069213770615765, 0.03074457511009865, 0.030643215273883563, 0.030683797629792293, 0.030489165843852285, 0.030521163811862352, 0.030562124406166135, 0.030760725114682603, 0.0309834606877519, 0.03110147877889108, 0.031156514975738556, 0.031034887486092372, 0.03092687030903443, 0.030716963111483503, 0.030651051970473395, 0.03051854262818515, 0.030279810939388, 0.030194058857624353, 0.030068250143753694, 0.029878944830504437, 0.029870014430212147, 0.02986001838783462, 0.0295540991987598, 0.029230072844294682, 0.02901909118551227, 0.02900193880311524, 0.02901620644217426, 0.02884646866144621, 0.028726410568505854, 0.02850807231578381, 0.02834978969523163, 0.028226691035753797, 0.0280138697842167, 0.02789602636190525, 0.02788692580827912, 0.02794661223949034, 0.02788804122978898, 0.02789058371090243, 0.028049032243134254, 0.028153473563446687, 0.028021059425949187, 0.027988593474976894, 0.027939551830058005, 0.0278698486493823, 0.02789088208900265, 0.027801536589680247, 0.027575578890031715, 0.027406511847969918, 0.027239626392871766, 0.027188909445096127, 0.027059923646954975, 0.02705156780352521, 0.027027355863951465, 0.02696705234823687, 0.02706041622394044, 0.02703365323149816, 0.026888696475885876, 0.026921528874921438, 0.026802591402064282, 0.026694710451192507, 0.026764893812599302, 0.026866743004763233, 0.026816736833401147, 0.026765213841955158, 0.026852019005240944, 0.027009537569202272, 0.027333920191504563, 0.0275184127866465, 0.027669851164208874, 0.02781372756444384, 0.027795105728421587, 0.027657497176036824, 0.027501197497096758, 0.027425003356449817, 0.027389048287050435, 0.02729497864397913, 0.027261081173673925, 0.027390746129509577, 0.027627434831591465, 0.027750718774996196, 0.027796453244370422, 0.02774908765313672, 0.0277244762949975, 0.027660048188848634, 0.027681127476234062, 0.027613981355153576, 0.027603822728585834, 0.027647051669412243, 0.02775631833838849, 0.02775582844591652, 0.0276828414467115, 0.027654261800150678, 0.027581246922535243, 0.027519377629880944, 0.0275018600241479, 0.027573725721222467, 0.027577072870714005, 0.027613589462957694, 0.02765658324420748, 0.027698798546024042, 0.027713298205409628, 0.02779461868745068, 0.027844948374557234, 0.027865873518676747, 0.027744091955785987, 0.027763260207247516, 0.027871987878878565, 0.02797585066115689, 0.028002381160519507, 0.02807759229801976, 0.02805320863119616, 0.02816124464310594, 0.028116780845692045, 0.028113562894796357, 0.028052122316162175, 0.028018488006306345, 0.027967936445940752, 0.027882570441345737, 0.02787701845457088, 0.027954875092095904, 0.02789556754727391, 0.027809070196963395, 0.02766991704653138, 0.027609288278175114, 0.02763817458441192, 0.027588743216516075, 0.027551857921397017, 0.02735656779866941, 0.027089366289277276, 0.02682724951230904, 0.02652032106727176, 0.026285123007993093, 0.026101267967191085, 0.025960437383821602, 0.025829886633559687, 0.0256700347814854, 0.025497377745044108, 0.025290538187525698, 0.025217681519077564, 0.025110104559398508, 0.024969465483113053, 0.024902748266827604, 0.024806506466162687, 0.024688579697546405, 0.024513354268087935, 0.02442552490990276, 0.024346362287431964, 0.024305053379605347, 0.024260345724088618, 0.024228638523338175, 0.02427888797908336, 0.024350223854399486, 0.024384841214176927, 0.024433330613791805, 0.02442814793299898, 0.024462760405433753, 0.024571820906965105, 0.024694378880474866, 0.024807954788444886, 0.024914400991601065, 0.024956805619566896, 0.025046677271514276, 0.025099258099315805, 0.025102076544178363, 0.025204183478783594, 0.025273731990868332, 0.0253862101662242, 0.025509029336159617, 0.02556758497937954, 0.025673804110911785, 0.025737447010539333, 0.025856933413404025, 0.025937318616319885, 0.025917022482219682, 0.025909238341833295, 0.025968462211097346, 0.02601976775120649, 0.026077105583780603, 0.026115866851621792, 0.026322777884414672, 0.026543744109416453, 0.02672513563985343, 0.026765476554008037, 0.026801856088704282, 0.026814486837816873, 0.02692856788726399, 0.02699927463229547, 0.02702370902735458, 0.027108988238331466, 0.027164792098780827, 0.027142610517924937, 0.027118587741095542, 0.027032277471005686, 0.027027592159200555, 0.026988199785667827, 0.026970214330968276, 0.02692714240582932, 0.026830910061689504, 0.026705487222074564, 0.026642388562473335, 0.02656491931304585, 0.02648303886788189, 0.026366732309816465, 0.026287322854017643, 0.026203565154043856, 0.026220974572538545, 0.026181875527030135, 0.02617881379663105, 0.026177023455922335, 0.026146543761354283, 0.02605114170826214, 0.026044885160185098, 0.026036653199166045, 0.026087963195700666, 0.026102319807380342, 0.026116042205314896, 0.026173240564506723, 0.026271941323549396, 0.026293257028360523, 0.026322003288698784, 0.026349144459168933, 0.026402103527058723, 0.026441893772007573, 0.02646171248527172, 0.02646546819652467, 0.026520396075437085, 0.02649062447999296, 0.026495552761656577, 0.026583200695170207, 0.026645758612131563, 0.026653224508244703, 0.026669564684601063, 0.02665370267884233, 0.026622361729591638, 0.026582898192550303, 0.02659565601219723, 0.026550477258395863, 0.026542482173250115, 0.026520609909399015, 0.02647561703946908, 0.026401177471509857, 0.026319801822797816, 0.02630745954824888, 0.02632748879086841, 0.026314787562671867, 0.026388433290954222, 0.0264007240118144, 0.026368250407988188, 0.026396799023897615, 0.0264725199259331, 0.026498140465667248, 0.026523827475256084, 0.02658462786657266, 0.02654403892871516, 0.02645155619829372, 0.026411139069334486, 0.02642272241426257, 0.026390902370561447, 0.026343523382188393, 0.026270707797977272, 0.0261805077754974, 0.026134391374521757, 0.026108278601967422, 0.026048172734119766, 0.026018276491979263, 0.02601111651117612, 0.0259991214091301, 0.025996582756025937, 0.02598765647624763, 0.026006831203268712, 0.0259724907039123, 0.025870906315702942, 0.02585734590407197, 0.02580569256684407, 0.02568535483077638, 0.02563956911347002, 0.025579755678769477, 0.02557175767404436, 0.025578511546064994, 0.02548253902990758, 0.02539022194006352, 0.025373398663974492, 0.025361941802376695, 0.025340523040922023, 0.025332436515415228, 0.0252938888895322, 0.02522416596524058, 0.02524637400834221, 0.025271348894646974, 0.025264371224228775, 0.025259128732160387, 0.02518837916497556, 0.025164240685159718, 0.02512841652391482, 0.025113424126640093, 0.025118099117349156, 0.025107608226659556, 0.025116964553436497, 0.02514239705733144, 0.025134148002265225, 0.02515675448594098, 0.025137021472125085, 0.025179915856700968, 0.0252138868414309, 0.025204086692392567, 0.02518627144660195, 0.025167999904297716, 0.025162725487045557, 0.025130830335113066, 0.02510621635228104, 0.025184893943288843, 0.025224777497548066, 0.02524745222370094, 0.02529610629383312, 0.02529895161454532, 0.025329838868058594, 0.025369510698995124, 0.02542225252733336, 0.025449552238040105, 0.02550521487618494, 0.025580669927630934, 0.025649030284465125, 0.025693175056098937, 0.025678441005247615, 0.025687190903939647, 0.02572241820654822, 0.02575504266904855, 0.025812815552243577, 0.025864447379210266, 0.025918092833576142, 0.02601039145139374, 0.026087245922932784, 0.02611872292337888, 0.026196750101682417, 0.0262552834787548, 0.026288937238524563, 0.026333463768123146, 0.026374621799440025, 0.02642772664855196, 0.02649408523665939, 0.026555730135189835, 0.026652763315241863, 0.026711255644424937, 0.026774525408992517, 0.02683455646688547, 0.02689185199199541, 0.026965027243598356, 0.02702368198869704, 0.027073829978359255, 0.027151304763005008, 0.02726499726525354, 0.02736238143295549, 0.02745058032584132, 0.027521002654945156, 0.0275882927119889, 0.02764699261050939, 0.027731748861626593, 0.027800139174019228, 0.02788891975667961, 0.02796774909147315, 0.028072818873859928, 0.028126099857122607, 0.028221288309748467, 0.028270625147204822, 0.02836955547474696, 0.02843397828470955, 0.02854390710644802, 0.028604862999518116, 0.02866198041411233, 0.02874142556165181, 0.02882320072853019, 0.02888460933454093, 0.0289237724683301, 0.028965022873736607, 0.029054472903481298, 0.029138197821822292, 0.02919748598036868, 0.029238388530234066, 0.029288248954060396, 0.029311324685097426, 0.029325780217426264, 0.029378410471703077, 0.02942653243017917, 0.029458179775485684, 0.029490999316319974, 0.029538792598298204, 0.029574105601228886, 0.02963747156651961, 0.029680978725584135, 0.029723556959083495, 0.029758697980280455, 0.029832631691789686, 0.029877789063497237, 0.02992608294826164, 0.0300238282300261, 0.030091370882459983, 0.030197007678984863, 0.03026361581669757, 0.03028990442594852, 0.030338296362290556, 0.030396122332122685, 0.030435341724765304, 0.030458893236203696, 0.030497440477553244, 0.030536311806701643, 0.03057918196695571, 0.03063404066518908, 0.030674889165206377, 0.03072342181342881, 0.030749275245147124, 0.03080919727560616, 0.030897674458504366, 0.030976594291367895, 0.031028131885395834, 0.031082754567823716, 0.031150118397073254, 0.03125225501108802, 0.0313150588665946, 0.03141610613320123, 0.03153111390269582, 0.03160038234463877, 0.03165363530224056, 0.0317175350385342, 0.031793414326900866, 0.03184880783625919, 0.031928426935918915, 0.03202205560175766, 0.032100447422560026, 0.03217538302896193, 0.032205572829962684, 0.03219254873496247, 0.03216399659809097, 0.03218992634013267, 0.03221514821249852, 0.03224786717706047, 0.03226501004917752, 0.03229833546159485, 0.03229555101212059, 0.03231765680137954, 0.03231506152187707, 0.03233553116277853, 0.03234524820000121, 0.03232305274122091, 0.03228623063865747, 0.03228696810889766, 0.03230536162382559, 0.032323152814081456, 0.03236500787646276, 0.03237899726736931, 0.032377178441070624, 0.03236916659041186, 0.03237806147495698, 0.032389370365191815, 0.032406888155846504, 0.03249284609083504, 0.03255499490772794, 0.032534502939514716, 0.03252344221089261, 0.03251886953777703, 0.03252771649804649, 0.032567312995591076, 0.03259365190988778, 0.03265842796669824, 0.03272054240433108, 0.03273102257956894, 0.032726005320758284, 0.032739184797771506, 0.032730114085262954, 0.032726311985006896, 0.032751944094023155, 0.03278052071319128, 0.03277497608100273, 0.03279737098407452, 0.03283183255292188, 0.03285273394714372, 0.03288340802643754, 0.03289323242360716, 0.03290961344345257, 0.03291082923910037, 0.03293756751570258, 0.032963245533555514, 0.032995779469552323, 0.033045289235148066, 0.033077897978854874, 0.03306531989738924, 0.03306445648228141, 0.03306534981217913, 0.03306165192867423, 0.033093071079244335, 0.03311653184563529, 0.03314563383947783, 0.033177812949601086, 0.03318797300589264, 0.03319598848747143, 0.033223481739997146, 0.03324610783669296, 0.03327629440699838, 0.03328782084710402, 0.033274900311803746, 0.03327855586444541, 0.03329101178628688, 0.033301350203266036, 0.0332950563872613, 0.03330974759683818, 0.033315144649670156, 0.03333773013080535, 0.03337306577793722, 0.03339209054459794, 0.03341373513771345, 0.03341941793786681, 0.0334278595918035, 0.033452235835651274, 0.03347984950245072, 0.033494898851199634, 0.03350424071552949, 0.03350848565937886, 0.033491290608991135, 0.03347859258343371, 0.03346392538767213, 0.03345361066157546, 0.03344875176709412, 0.03345011947880729, 0.03343622039364204, 0.03342652791910874, 0.033392852533409574, 0.033365413868104245, 0.03335159604117624, 0.03335243584062374, 0.033347306489465184, 0.03334034085550873, 0.03332111721332218, 0.03329794844630687, 0.03329222562650308, 0.03328961170364872, 0.03328700158766334, 0.03330955731004476, 0.033298769619691054, 0.03329818432211822, 0.033297876897583435, 0.03331599693627692, 0.033362276705765984, 0.033368560971668335, 0.033358790475802445, 0.03337656730778962, 0.03338268429775707, 0.03340614309432209, 0.03338715076217607, 0.03337794795876375, 0.03337184051942086, 0.03336496844531268, 0.03335511249859797, 0.033355271167907, 0.03334392089308253, 0.03332844825213761, 0.03333468950947747, 0.033313140611276035, 0.0333092399643933, 0.033331605926547464, 0.03334704310151215, 0.03333262093027306, 0.03331350441190969, 0.03330063041174874, 0.033287668120446486, 0.033294571986073114, 0.03331391530325218, 0.03330995111414142, 0.03331914246659889, 0.03332282418465854, 0.03331871292542868, 0.03329920924480599, 0.033295924933336586, 0.03328887170383293, 0.03324639789530447, 0.0331988736048495, 0.033158716670448236, 0.03313917266036656, 0.03309428029057605, 0.03305492446094552, 0.03299488653015705, 0.03293066082021632, 0.03289649701738829, 0.032831473905788985, 0.03278063453036501, 0.032744604178543336, 0.03270097501245151, 0.03267461919387637, 0.032630735015360776, 0.032637958245569434, 0.03263152875130666, 0.032594010716468474, 0.03257520588357231, 0.03254222003498105, 0.032525284951890734, 0.03251834901751893, 0.03250991752713945, 0.03249570867678412, 0.03242554324291911, 0.03235509423924343, 0.032322891986223304, 0.032303425675449776, 0.03228160144678395, 0.03225303185526494, 0.03222629741474991, 0.03219512795503543, 0.032158671399897594, 0.032129546391959675, 0.03206702066219614, 0.03204371706893594, 0.03202117028859831, 0.0320014927122472, 0.03195782234986422, 0.03192413616106187, 0.03187871918291054, 0.03184641191742654, 0.03179529116796905, 0.03174575489657954, 0.031680562357489506, 0.031605295202544514, 0.03152843172585849, 0.031454873825225514, 0.03140090644645384, 0.031333026172525154, 0.03126908950384446, 0.031204540654953285, 0.0311577045547034, 0.031095932083888233, 0.031058205159436716, 0.03102879080369091, 0.030977975594209436, 0.030954915748357317, 0.0309114016655396, 0.030859370417556316, 0.030813147589896613, 0.03075615964064489, 0.030719555172654327, 0.030694543055030908, 0.030671348251982002, 0.030633243546099684, 0.030592257442256545, 0.030539326791437116, 0.03050997575914713, 0.030482354220269264, 0.030457348977537692, 0.030410091484361388, 0.03034823741382566, 0.03030575680199714, 0.030235868410854752, 0.030193370858894057, 0.03016066475209201, 0.030108374307100543, 0.030064952615450728, 0.030031416455910894, 0.029997844310795694, 0.02997266414462943, 0.029949905729595924, 0.029915747348463487, 0.029882051331314916, 0.029817345749133705, 0.029757467950657483, 0.029703570746750722, 0.029646238878828887, 0.02959424362261628, 0.02953858765576918, 0.02947008323554462, 0.029418798778651178, 0.029379893112462606, 0.029337291673607692, 0.029284541092197938, 0.029231432230196502, 0.02916843009992553, 0.02911253000604093, 0.0290498371399097, 0.028981422134970007, 0.028933889192112917, 0.028875643877718255, 0.028833872971748737, 0.028807307630194828, 0.028762483986721578, 0.028716971011018354, 0.02866918561714565, 0.028622286524941178, 0.028557126307382975, 0.028518682356767366, 0.028485864148393467, 0.028437133035200377, 0.028401908954734968, 0.028376128104529923, 0.028343364349353715, 0.028303231315871494, 0.028261779087040702, 0.02821889653228532, 0.02817638896395332, 0.02812298435674049, 0.028087165244557323, 0.028033112662262105, 0.027986304166114882, 0.027942009042563005, 0.027895746766128653, 0.027842175907047916, 0.02779749635442139, 0.02774914723070152, 0.027698690965373213, 0.02765474661752671, 0.027615222969490885, 0.02758449316536058, 0.027559059981437935, 0.02752413955082714, 0.027489413357124962, 0.02744116628526102, 0.027393878649091933, 0.02736221644641304, 0.027329773201412024, 0.027291248784837293, 0.027245526138081906, 0.02719464933120507, 0.02714632542563922, 0.02709562768596254, 0.02705710193901081, 0.02702582651000233, 0.026995065889141166, 0.02695298633229489, 0.02691289609079076, 0.026861000188876577, 0.0267882700832175, 0.0267270495909662, 0.026701938004986152, 0.02668424080022118, 0.026665377876465682, 0.026638738217243076, 0.026609299759761618, 0.02659024264001347, 0.026559346085575915, 0.026513815021887824, 0.026483169993259923, 0.026477754816961834, 0.026447800097572145, 0.026402749333653594, 0.02635915123083652, 0.026317646808129053, 0.026272747716195886, 0.026240863895765465, 0.026206262979106183, 0.02618504479980577, 0.026153115752773015, 0.026118052358551132, 0.026099110478093743, 0.02605500401062796, 0.025999224359268703, 0.025945462921768227, 0.025913651325677283, 0.025889443589744984, 0.025874736555367293, 0.02586790470525914, 0.025849564669979258, 0.025837691099274585, 0.025840191595980038, 0.025821394006989254, 0.025774067414088445, 0.02574117935574724, 0.025724357636017516, 0.025703895940125506, 0.025671106725157055, 0.025646327258986218, 0.025616428809024684, 0.025588706214376197, 0.02556115850442369, 0.02553205431328985, 0.025492882915756358, 0.025473230388361936, 0.025439476453820328, 0.025422415644332827, 0.02541798622270305, 0.025414870578661687, 0.025409953971347377, 0.02542671785748389, 0.02542249681828554, 0.025419984599098163, 0.02542864171996113, 0.025434578595337584, 0.025432842828345053, 0.025416370761232557, 0.025402597282460106, 0.025416308626708056, 0.02542024663202963, 0.025417013863777167, 0.02541904963172045, 0.025404947908407888, 0.025384511499740015, 0.02536535204269781, 0.025346122679932914, 0.025331960162033176, 0.025312420425481857, 0.02529772551187714, 0.025276013397723878, 0.025245716821186294, 0.025225916218530434, 0.025209789886999633, 0.025207898780891726, 0.02519490854868033, 0.02519100782913805, 0.025174050740237514, 0.025160073669962417, 0.025150806609599657, 0.02514286833232964, 0.025130193250630897, 0.02511988170620749, 0.025107335766372085, 0.025101455118828053, 0.025094402614715957, 0.02508500912943785, 0.025076182039270267, 0.02505813563667255, 0.025056599032484823, 0.025056152033214145, 0.025032272340495643, 0.024998431491808238, 0.024958385079193315, 0.024916492775024977, 0.02488208762922459, 0.02485531755589677, 0.0248201639407678, 0.02478626278042591, 0.024752896909709936, 0.024736177722597615, 0.024709893228798477, 0.024676033080844855, 0.024648369849881748, 0.024624844253005894, 0.024606903680402928, 0.02459852977084032, 0.024580930274094727, 0.02455348317697292, 0.024532179295924418, 0.02451428579432436, 0.02449966351954061, 0.024474373988788208, 0.024439588620119773, 0.024404077108195907, 0.02438125152176362, 0.024356382275350006, 0.024339918264106086, 0.024319345621897637, 0.0242901979170005, 0.024277306756340277, 0.024263743739365486, 0.024246345066332158, 0.02421146032314339]], "MS2Deepscore": [[0.05, 0.15000000000000002, 0.25000000000000006, 0.35000000000000003, 0.45000000000000007, 0.5500000000000002, 0.6500000000000001, 0.7500000000000002, 0.8500000000000002, 0.9500000000000002, 1.0500000000000003, 1.1500000000000004, 1.2500000000000002, 1.3500000000000003, 1.4500000000000004, 1.5500000000000003, 1.6500000000000004, 1.7500000000000004, 1.8500000000000003, 1.9500000000000004, 2.0500000000000003, 2.1500000000000004, 2.2500000000000004, 2.35, 2.45, 2.5500000000000003, 2.6500000000000004, 2.7500000000000004, 2.8500000000000005, 2.95, 3.0500000000000003, 3.1500000000000004, 3.2500000000000004, 3.3500000000000005, 3.4500000000000006, 3.5500000000000007, 3.6500000000000004, 3.7500000000000004, 3.8500000000000005, 3.9500000000000006, 4.050000000000001, 4.15, 4.250000000000001, 4.3500000000000005, 4.450000000000001, 4.550000000000001, 4.65, 4.750000000000001, 4.8500000000000005, 4.950000000000001, 5.050000000000001, 5.150000000000001, 5.250000000000001, 5.3500000000000005, 5.450000000000001, 5.550000000000001, 5.650000000000001, 5.750000000000001, 5.8500000000000005, 5.950000000000001, 6.050000000000001, 6.150000000000001, 6.250000000000001, 6.350000000000001, 6.450000000000001, 6.550000000000001, 6.650000000000001, 6.750000000000001, 6.850000000000001, 6.950000000000001, 7.050000000000002, 7.150000000000001, 7.250000000000001, 7.350000000000001, 7.450000000000001, 7.550000000000002, 7.650000000000001, 7.750000000000001, 7.850000000000001, 7.950000000000001, 8.050000000000002, 8.150000000000002, 8.250000000000002, 8.350000000000003, 8.450000000000003, 8.550000000000002, 8.650000000000002, 8.750000000000002, 8.850000000000003, 8.950000000000003, 9.050000000000002, 9.150000000000002, 9.250000000000002, 9.350000000000003, 9.450000000000003, 9.550000000000002, 9.650000000000002, 9.750000000000002, 9.850000000000003, 9.950000000000003, 10.050000000000002, 10.150000000000002, 10.250000000000004, 10.350000000000003, 10.450000000000003, 10.550000000000002, 10.650000000000002, 10.750000000000004, 10.850000000000003, 10.950000000000003, 11.050000000000002, 11.150000000000002, 11.250000000000004, 11.350000000000003, 11.450000000000003, 11.550000000000002, 11.650000000000002, 11.750000000000004, 11.850000000000003, 11.950000000000003, 12.050000000000002, 12.150000000000004, 12.250000000000004, 12.350000000000003, 12.450000000000003, 12.550000000000002, 12.650000000000004, 12.750000000000004, 12.850000000000003, 12.950000000000003, 13.050000000000002, 13.150000000000004, 13.250000000000004, 13.350000000000003, 13.450000000000003, 13.550000000000002, 13.650000000000004, 13.750000000000004, 13.850000000000003, 13.950000000000003, 14.050000000000004, 14.150000000000004, 14.250000000000004, 14.350000000000003, 14.450000000000003, 14.550000000000004, 14.650000000000004, 14.750000000000004, 14.850000000000003, 14.950000000000003, 15.050000000000004, 15.150000000000004, 15.250000000000004, 15.350000000000003, 15.450000000000003, 15.550000000000004, 15.650000000000004, 15.750000000000004, 15.850000000000003, 15.950000000000005, 16.050000000000004, 16.150000000000002, 16.250000000000004, 16.350000000000005, 16.450000000000003, 16.550000000000004, 16.650000000000006, 16.750000000000004, 16.850000000000005, 16.950000000000003, 17.050000000000004, 17.150000000000006, 17.250000000000004, 17.350000000000005, 17.450000000000003, 17.550000000000004, 17.650000000000006, 17.750000000000004, 17.850000000000005, 17.950000000000003, 18.050000000000004, 18.150000000000006, 18.250000000000004, 18.350000000000005, 18.450000000000003, 18.550000000000004, 18.650000000000006, 18.750000000000004, 18.850000000000005, 18.950000000000003, 19.050000000000004, 19.150000000000006, 19.250000000000004, 19.350000000000005, 19.450000000000003, 19.550000000000004, 19.650000000000006, 19.750000000000004, 19.850000000000005, 19.950000000000003, 20.050000000000004, 20.150000000000006, 20.250000000000004, 20.350000000000005, 20.450000000000006, 20.550000000000004, 20.650000000000006, 20.750000000000004, 20.850000000000005, 20.950000000000006, 21.050000000000004, 21.150000000000006, 21.250000000000004, 21.350000000000005, 21.450000000000006, 21.550000000000004, 21.650000000000006, 21.750000000000004, 21.850000000000005, 21.950000000000006, 22.050000000000004, 22.150000000000006, 22.250000000000004, 22.350000000000005, 22.450000000000006, 22.550000000000004, 22.650000000000006, 22.750000000000004, 22.850000000000005, 22.950000000000006, 23.050000000000004, 23.150000000000006, 23.250000000000004, 23.350000000000005, 23.450000000000006, 23.550000000000004, 23.650000000000006, 23.750000000000004, 23.850000000000005, 23.950000000000006, 24.050000000000004, 24.150000000000006, 24.250000000000007, 24.350000000000005, 24.450000000000006, 24.550000000000004, 24.650000000000006, 24.750000000000007, 24.850000000000005, 24.950000000000006, 25.050000000000004, 25.150000000000006, 25.250000000000007, 25.350000000000005, 25.450000000000006, 25.550000000000004, 25.650000000000006, 25.750000000000007, 25.850000000000005, 25.950000000000006, 26.050000000000004, 26.150000000000006, 26.250000000000007, 26.350000000000005, 26.450000000000006, 26.550000000000004, 26.650000000000006, 26.750000000000007, 26.850000000000005, 26.950000000000006, 27.050000000000004, 27.150000000000006, 27.250000000000007, 27.350000000000005, 27.450000000000006, 27.550000000000008, 27.650000000000006, 27.750000000000007, 27.850000000000005, 27.950000000000006, 28.050000000000008, 28.150000000000006, 28.250000000000007, 28.350000000000005, 28.450000000000006, 28.550000000000008, 28.650000000000006, 28.750000000000007, 28.850000000000005, 28.950000000000006, 29.050000000000008, 29.150000000000006, 29.250000000000007, 29.350000000000005, 29.450000000000006, 29.550000000000008, 29.650000000000006, 29.750000000000007, 29.850000000000005, 29.950000000000006, 30.050000000000008, 30.150000000000006, 30.250000000000007, 30.350000000000005, 30.450000000000006, 30.550000000000008, 30.650000000000006, 30.750000000000007, 30.850000000000005, 30.950000000000006, 31.050000000000008, 31.150000000000006, 31.250000000000007, 31.35000000000001, 31.450000000000006, 31.550000000000008, 31.650000000000006, 31.750000000000007, 31.85000000000001, 31.950000000000006, 32.050000000000004, 32.150000000000006, 32.25, 32.35, 32.45, 32.550000000000004, 32.650000000000006, 32.75, 32.85, 32.95, 33.050000000000004, 33.150000000000006, 33.25000000000001, 33.35, 33.45, 33.550000000000004, 33.650000000000006, 33.75000000000001, 33.85, 33.95, 34.050000000000004, 34.150000000000006, 34.25000000000001, 34.35, 34.45, 34.550000000000004, 34.650000000000006, 34.75000000000001, 34.85, 34.95, 35.050000000000004, 35.150000000000006, 35.25000000000001, 35.35, 35.45, 35.550000000000004, 35.650000000000006, 35.75000000000001, 35.85, 35.95, 36.050000000000004, 36.150000000000006, 36.25000000000001, 36.35, 36.45, 36.550000000000004, 36.650000000000006, 36.75000000000001, 36.85, 36.95, 37.050000000000004, 37.150000000000006, 37.25000000000001, 37.35, 37.45, 37.550000000000004, 37.650000000000006, 37.75000000000001, 37.85, 37.95, 38.050000000000004, 38.150000000000006, 38.25000000000001, 38.35, 38.45, 38.550000000000004, 38.650000000000006, 38.75000000000001, 38.85, 38.95, 39.050000000000004, 39.150000000000006, 39.25000000000001, 39.35, 39.45, 39.550000000000004, 39.650000000000006, 39.75000000000001, 39.85, 39.95, 40.050000000000004, 40.150000000000006, 40.25000000000001, 40.35000000000001, 40.45, 40.550000000000004, 40.650000000000006, 40.75000000000001, 40.85000000000001, 40.95, 41.050000000000004, 41.150000000000006, 41.25000000000001, 41.35000000000001, 41.45, 41.550000000000004, 41.650000000000006, 41.75000000000001, 41.85000000000001, 41.95, 42.050000000000004, 42.150000000000006, 42.25000000000001, 42.35000000000001, 42.45, 42.550000000000004, 42.650000000000006, 42.75000000000001, 42.85000000000001, 42.95, 43.050000000000004, 43.150000000000006, 43.25000000000001, 43.35000000000001, 43.45, 43.550000000000004, 43.650000000000006, 43.75000000000001, 43.85000000000001, 43.95, 44.050000000000004, 44.150000000000006, 44.25000000000001, 44.35000000000001, 44.45, 44.550000000000004, 44.650000000000006, 44.75000000000001, 44.85000000000001, 44.95, 45.050000000000004, 45.150000000000006, 45.25000000000001, 45.35000000000001, 45.45, 45.550000000000004, 45.650000000000006, 45.75000000000001, 45.85000000000001, 45.95, 46.050000000000004, 46.150000000000006, 46.25000000000001, 46.35000000000001, 46.45, 46.550000000000004, 46.650000000000006, 46.75000000000001, 46.85000000000001, 46.95, 47.050000000000004, 47.150000000000006, 47.25000000000001, 47.35000000000001, 47.45, 47.550000000000004, 47.650000000000006, 47.75000000000001, 47.85000000000001, 47.95000000000001, 48.050000000000004, 48.150000000000006, 48.25000000000001, 48.35000000000001, 48.45000000000001, 48.550000000000004, 48.650000000000006, 48.75000000000001, 48.85000000000001, 48.95000000000001, 49.050000000000004, 49.150000000000006, 49.25000000000001, 49.35000000000001, 49.45000000000001, 49.550000000000004, 49.650000000000006, 49.75000000000001, 49.85000000000001, 49.95000000000001, 50.050000000000004, 50.150000000000006, 50.25000000000001, 50.35000000000001, 50.45000000000001, 50.550000000000004, 50.650000000000006, 50.75000000000001, 50.85000000000001, 50.95000000000001, 51.050000000000004, 51.150000000000006, 51.25000000000001, 51.35000000000001, 51.45000000000001, 51.550000000000004, 51.650000000000006, 51.75000000000001, 51.85000000000001, 51.95000000000001, 52.050000000000004, 52.150000000000006, 52.25000000000001, 52.35000000000001, 52.45000000000001, 52.550000000000004, 52.650000000000006, 52.75000000000001, 52.85000000000001, 52.95000000000001, 53.050000000000004, 53.150000000000006, 53.25000000000001, 53.35000000000001, 53.45000000000001, 53.550000000000004, 53.650000000000006, 53.75000000000001, 53.85000000000001, 53.95000000000001, 54.050000000000004, 54.150000000000006, 54.25000000000001, 54.35000000000001, 54.45000000000001, 54.550000000000004, 54.650000000000006, 54.75000000000001, 54.85000000000001, 54.95000000000001, 55.05000000000001, 55.150000000000006, 55.25000000000001, 55.35000000000001, 55.45000000000001, 55.55000000000001, 55.650000000000006, 55.75000000000001, 55.85000000000001, 55.95000000000001, 56.05000000000001, 56.150000000000006, 56.25000000000001, 56.35000000000001, 56.45000000000001, 56.55000000000001, 56.650000000000006, 56.75000000000001, 56.85000000000001, 56.95000000000001, 57.05000000000001, 57.150000000000006, 57.25000000000001, 57.35000000000001, 57.45000000000001, 57.55000000000001, 57.650000000000006, 57.75000000000001, 57.85000000000001, 57.95000000000001, 58.05000000000001, 58.150000000000006, 58.25000000000001, 58.35000000000001, 58.45000000000001, 58.55000000000001, 58.650000000000006, 58.75000000000001, 58.85000000000001, 58.95000000000001, 59.05000000000001, 59.150000000000006, 59.25000000000001, 59.35000000000001, 59.45000000000001, 59.55000000000001, 59.650000000000006, 59.75000000000001, 59.85000000000001, 59.95000000000001, 60.05000000000001, 60.150000000000006, 60.25000000000001, 60.35000000000001, 60.45000000000001, 60.55000000000001, 60.650000000000006, 60.75000000000001, 60.85000000000001, 60.95000000000001, 61.05000000000001, 61.150000000000006, 61.25000000000001, 61.35000000000001, 61.45000000000001, 61.55000000000001, 61.650000000000006, 61.75000000000001, 61.85000000000001, 61.95000000000001, 62.05000000000001, 62.150000000000006, 62.25000000000001, 62.35000000000001, 62.45000000000001, 62.55000000000001, 62.65000000000001, 62.75000000000001, 62.85000000000001, 62.95000000000001, 63.05000000000001, 63.15000000000001, 63.25000000000001, 63.35000000000001, 63.45000000000001, 63.55000000000001, 63.65000000000001, 63.75000000000001, 63.85000000000001, 63.95000000000001, 64.05000000000001, 64.15, 64.25000000000001, 64.35000000000001, 64.45, 64.55000000000001, 64.65, 64.75000000000001, 64.85000000000001, 64.95, 65.05000000000001, 65.15, 65.25000000000001, 65.35000000000001, 65.45, 65.55000000000001, 65.65, 65.75000000000001, 65.85000000000001, 65.95000000000002, 66.05000000000001, 66.15, 66.25000000000001, 66.35000000000001, 66.45000000000002, 66.55000000000001, 66.65, 66.75000000000001, 66.85000000000001, 66.95000000000002, 67.05000000000001, 67.15, 67.25000000000001, 67.35000000000001, 67.45000000000002, 67.55000000000001, 67.65, 67.75000000000001, 67.85000000000001, 67.95000000000002, 68.05000000000001, 68.15, 68.25000000000001, 68.35000000000001, 68.45000000000002, 68.55000000000001, 68.65, 68.75000000000001, 68.85000000000001, 68.95000000000002, 69.05000000000001, 69.15, 69.25000000000001, 69.35000000000001, 69.45000000000002, 69.55000000000001, 69.65, 69.75000000000001, 69.85000000000001, 69.95000000000002, 70.05000000000001, 70.15, 70.25000000000001, 70.35000000000001, 70.45000000000002, 70.55000000000001, 70.65, 70.75000000000001, 70.85000000000001, 70.95000000000002, 71.05000000000001, 71.15, 71.25000000000001, 71.35000000000001, 71.45000000000002, 71.55000000000001, 71.65, 71.75000000000001, 71.85000000000001, 71.95000000000002, 72.05000000000001, 72.15, 72.25000000000001, 72.35000000000001, 72.45000000000002, 72.55000000000001, 72.65, 72.75000000000001, 72.85000000000001, 72.95000000000002, 73.05000000000001, 73.15, 73.25000000000001, 73.35000000000001, 73.45000000000002, 73.55000000000001, 73.65, 73.75000000000001, 73.85000000000001, 73.95000000000002, 74.05000000000001, 74.15, 74.25000000000001, 74.35000000000001, 74.45000000000002, 74.55000000000001, 74.65, 74.75000000000001, 74.85000000000001, 74.95000000000002, 75.05000000000001, 75.15, 75.25000000000001, 75.35000000000001, 75.45000000000002, 75.55000000000001, 75.65, 75.75000000000001, 75.85000000000001, 75.95000000000002, 76.05000000000001, 76.15, 76.25000000000001, 76.35000000000001, 76.45000000000002, 76.55000000000001, 76.65, 76.75000000000001, 76.85000000000001, 76.95000000000002, 77.05000000000001, 77.15, 77.25000000000001, 77.35000000000001, 77.45000000000002, 77.55000000000001, 77.65, 77.75000000000001, 77.85000000000001, 77.95000000000002, 78.05000000000001, 78.15, 78.25000000000001, 78.35000000000001, 78.45000000000002, 78.55000000000001, 78.65, 78.75000000000001, 78.85000000000001, 78.95000000000002, 79.05000000000001, 79.15, 79.25000000000001, 79.35000000000001, 79.45000000000002, 79.55000000000001, 79.65, 79.75000000000001, 79.85000000000001, 79.95000000000002, 80.05000000000001, 80.15, 80.25000000000001, 80.35000000000001, 80.45000000000002, 80.55000000000001, 80.65000000000002, 80.75000000000001, 80.85000000000001, 80.95000000000002, 81.05000000000001, 81.15000000000002, 81.25000000000001, 81.35000000000001, 81.45000000000002, 81.55000000000001, 81.65000000000002, 81.75000000000001, 81.85000000000001, 81.95000000000002, 82.05000000000001, 82.15000000000002, 82.25000000000001, 82.35000000000001, 82.45000000000002, 82.55000000000001, 82.65000000000002, 82.75000000000001, 82.85000000000001, 82.95000000000002, 83.05000000000001, 83.15000000000002, 83.25000000000001, 83.35000000000001, 83.45000000000002, 83.55000000000001, 83.65000000000002, 83.75000000000001, 83.85000000000001, 83.95000000000002, 84.05000000000001, 84.15000000000002, 84.25000000000001, 84.35000000000001, 84.45000000000002, 84.55000000000001, 84.65000000000002, 84.75000000000001, 84.85000000000001, 84.95000000000002, 85.05000000000001, 85.15000000000002, 85.25000000000001, 85.35000000000001, 85.45000000000002, 85.55000000000001, 85.65000000000002, 85.75000000000001, 85.85000000000001, 85.95000000000002, 86.05000000000001, 86.15000000000002, 86.25000000000001, 86.35000000000001, 86.45000000000002, 86.55000000000001, 86.65000000000002, 86.75000000000001, 86.85000000000001, 86.95000000000002, 87.05000000000001, 87.15000000000002, 87.25000000000001, 87.35000000000001, 87.45000000000002, 87.55000000000001, 87.65000000000002, 87.75000000000001, 87.85000000000001, 87.95000000000002, 88.05000000000001, 88.15000000000002, 88.25000000000001, 88.35000000000001, 88.45000000000002, 88.55000000000001, 88.65000000000002, 88.75000000000001, 88.85000000000001, 88.95000000000002, 89.05000000000001, 89.15000000000002, 89.25000000000001, 89.35000000000001, 89.45000000000002, 89.55000000000001, 89.65000000000002, 89.75000000000001, 89.85000000000001, 89.95000000000002, 90.05000000000001, 90.15000000000002, 90.25000000000001, 90.35000000000001, 90.45000000000002, 90.55000000000001, 90.65000000000002, 90.75000000000001, 90.85000000000001, 90.95000000000002, 91.05000000000001, 91.15000000000002, 91.25000000000001, 91.35000000000001, 91.45000000000002, 91.55000000000001, 91.65000000000002, 91.75000000000001, 91.85000000000001, 91.95000000000002, 92.05000000000001, 92.15000000000002, 92.25000000000001, 92.35000000000001, 92.45000000000002, 92.55000000000001, 92.65000000000002, 92.75000000000001, 92.85000000000001, 92.95000000000002, 93.05000000000001, 93.15000000000002, 93.25000000000001, 93.35000000000001, 93.45000000000002, 93.55000000000001, 93.65000000000002, 93.75000000000001, 93.85000000000001, 93.95000000000002, 94.05000000000001, 94.15000000000002, 94.25000000000001, 94.35000000000001, 94.45000000000002, 94.55000000000001, 94.65000000000002, 94.75000000000001, 94.85000000000001, 94.95000000000002, 95.05000000000001, 95.15000000000002, 95.25000000000001, 95.35000000000002, 95.45000000000002, 95.55000000000001, 95.65000000000002, 95.75000000000001, 95.85000000000002, 95.95000000000002, 96.05000000000001, 96.15000000000002, 96.25000000000001, 96.35000000000002, 96.45000000000002, 96.55000000000001, 96.65000000000002, 96.75000000000001, 96.85000000000002, 96.95000000000002, 97.05000000000001, 97.15000000000002, 97.25000000000001, 97.35000000000002, 97.45000000000002, 97.55000000000001, 97.65000000000002, 97.75000000000001, 97.85000000000002, 97.95000000000002, 98.05000000000001, 98.15000000000002, 98.25000000000001, 98.35000000000002, 98.45000000000002, 98.55000000000001, 98.65000000000002, 98.75000000000001, 98.85000000000002, 98.95000000000002, 99.05000000000001, 99.15000000000002, 99.25000000000001, 99.35000000000002, 99.45000000000002, 99.55000000000001, 99.65000000000002, 99.75000000000001, 99.85000000000002, 99.95000000000002], [0.48873285737452904, 0.4659508266547787, 0.4664692704869786, 0.4755059445888392, 0.4741403179565101, 0.4722562055055711, 0.46863908981426194, 0.46985633776900365, 0.4698203290218725, 0.47032498683256, 0.4745343463809991, 0.47829420052144034, 0.4797553765439738, 0.4800300920660363, 0.4804740241975233, 0.48202118748905765, 0.4832604963335355, 0.4849402917825819, 0.4875824632112976, 0.4895700706859, 0.4900729366419913, 0.4893747344632497, 0.4902695191180511, 0.4903638680124911, 0.49034595252065244, 0.49046479497753676, 0.4901586235162248, 0.4905099019599404, 0.4908196309957703, 0.4913857888407119, 0.4920008813336373, 0.4918159117066014, 0.491553571993642, 0.4907949309290641, 0.4903529436168478, 0.4898457733757159, 0.4903027691241588, 0.4901794097025286, 0.4896959042355908, 0.4893666854874533, 0.48926060104398983, 0.48871546253816184, 0.4887171850444864, 0.488663229798915, 0.4887987484228672, 0.488983665189125, 0.48903661482488997, 0.4887389372599011, 0.48835605249346203, 0.48819782812412155, 0.4889200661275888, 0.4894978746363921, 0.48941055624946744, 0.4895627883196482, 0.4896326366105902, 0.489540330406202, 0.48950138459368786, 0.4893475106219961, 0.48932210985436875, 0.4893417110821495, 0.48929737870102785, 0.48919584798674015, 0.48908763351603557, 0.48904956641151365, 0.489087463039749, 0.48917597829105963, 0.4894914730791585, 0.4896936907783006, 0.48954694283313344, 0.489185736044382, 0.4891006617573862, 0.4889585976769862, 0.4892547031826176, 0.4890042504420897, 0.489140728145843, 0.48933674524898896, 0.48964488400886247, 0.4901776821264739, 0.490470323052892, 0.49035985934119636, 0.4907336638042349, 0.4912020961470061, 0.49148584105462606, 0.4914678965270435, 0.49151394105624335, 0.49149970807055937, 0.4916449092798317, 0.491542886745388, 0.4915184143830219, 0.49183365064469936, 0.492005068476774, 0.4920585320712115, 0.4919930404673326, 0.4920127631526544, 0.4918910470249466, 0.49194653356443974, 0.49194414069069453, 0.492127574048845, 0.4921697206591323, 0.49219111582160896, 0.4924859371025363, 0.4925063428653981, 0.49253580946348174, 0.49270229486147094, 0.49272954918056167, 0.49277259180045296, 0.4925592010048564, 0.492491469711962, 0.49245317239132164, 0.49276154421776813, 0.4928018785384195, 0.49290026467010994, 0.4929999108788074, 0.4929246255156783, 0.4930842426051895, 0.49303665183044715, 0.4931620151606353, 0.4932831234776936, 0.4930855270822402, 0.4928929037727265, 0.49286020138671194, 0.49293725073778055, 0.492952179883207, 0.49301340754742407, 0.4931450444778668, 0.49300460076146574, 0.49302382930474986, 0.493088186588823, 0.49328767328948125, 0.4933223379260895, 0.49335783782744597, 0.49322480852343525, 0.49319425898280533, 0.4932026889502878, 0.4931275592922617, 0.49310486002148946, 0.4931422476636368, 0.49315227354702174, 0.49317999618547725, 0.4932058160020302, 0.4932674066037891, 0.49326268652660277, 0.4932294292800373, 0.49309963019857656, 0.4929197933548689, 0.49284963155600786, 0.49286779640436607, 0.4930049456835664, 0.49310921112439826, 0.4931655813923939, 0.4931679597036441, 0.49312651800173324, 0.4930106407164597, 0.49298622789747676, 0.49308627087848145, 0.4929854452390289, 0.4928690878407947, 0.4929706942678644, 0.4930965492505381, 0.4930866043125299, 0.49318394596163523, 0.4931149337539541, 0.4930590752120135, 0.4930665680720612, 0.4930594097527722, 0.4929554795277709, 0.49283911487670584, 0.49282463123899367, 0.49284135470948137, 0.4927761881087485, 0.492730889034337, 0.4925650977528549, 0.49252564900610585, 0.49261378617221674, 0.4926363650977185, 0.49275022712542693, 0.4926383590280043, 0.4925453607994846, 0.4924991127166086, 0.4925063733044677, 0.4924767948217702, 0.49239359161637075, 0.49246076014149054, 0.4924882384612034, 0.49247718053057427, 0.49259813273153774, 0.4926843545174836, 0.4927038122867756, 0.49278693937632145, 0.4928268401670851, 0.49284142113499135, 0.4928352168757438, 0.49280067162523933, 0.4927577116742288, 0.4927418848609852, 0.49270615928198547, 0.49274495674561447, 0.4927122799496817, 0.49264185097574414, 0.4926791769499066, 0.4926384694780099, 0.49258317947406727, 0.49252828516842795, 0.4925452755349416, 0.4925925138069688, 0.4925563776467019, 0.4925180156912531, 0.49238059745127594, 0.4923731992023841, 0.49243437769584436, 0.4923955943415188, 0.4922737101765147, 0.49224084147904035, 0.4922181079085428, 0.4921988841867753, 0.4921977086425781, 0.4921123422173094, 0.49205209296200286, 0.49203144237193575, 0.49188800526595855, 0.4917636382999261, 0.4916852850234686, 0.4916290296284499, 0.49156147972205905, 0.4915170862310679, 0.4915028386529131, 0.4915211472714458, 0.49146361050243137, 0.4913607860604411, 0.49127510212945025, 0.49124175697670014, 0.4912098792650532, 0.4912253030004812, 0.49119881822707806, 0.49112909693041723, 0.49111763315196955, 0.4911260663818632, 0.49112320001621346, 0.4910857458106534, 0.49099980081551325, 0.4909851298771626, 0.4909306053080985, 0.4908981674172669, 0.4908401323632572, 0.4907669986766832, 0.4907991617237871, 0.4907605981109576, 0.4906558077407238, 0.4905772818891266, 0.4905894333787349, 0.4906537066300175, 0.490672930826194, 0.49059628909746084, 0.49056405507871564, 0.49052192196080424, 0.4904847619926252, 0.4904966551612125, 0.4905344894365757, 0.49046965989274727, 0.49045058117133244, 0.4904189141310188, 0.49032421627656547, 0.4902590114877287, 0.4901287887820695, 0.4899267580205856, 0.4899100559744344, 0.48977625647613265, 0.4896109055980479, 0.48955278332820384, 0.48954078027820824, 0.48944046389176454, 0.48936181685067404, 0.48932730233777144, 0.4893297104409903, 0.4892341965003455, 0.4891433935390669, 0.48910250253642984, 0.4890111739040378, 0.4889650926994877, 0.488881429447597, 0.4887968887681535, 0.488727501310432, 0.4886267648558283, 0.48859841659838654, 0.4885964622776058, 0.48853877404207446, 0.48851230915653854, 0.48848985795404054, 0.4884294245223013, 0.48836818213141175, 0.4882784648682253, 0.48817067609177905, 0.4881643181746774, 0.4880963720016963, 0.4880148197466558, 0.487954703424234, 0.48790148507798153, 0.4878457644001605, 0.48790640657779916, 0.4879035054772749, 0.4879302307666501, 0.4878733491165835, 0.4878054108723271, 0.48775575786187, 0.4877902054878344, 0.4877621771415468, 0.4877073894291556, 0.48763586783596163, 0.4876165200369084, 0.4875591736247113, 0.4874511380930192, 0.4873818665982733, 0.4873185475195827, 0.48719662658016755, 0.4871182674263205, 0.48706350052017067, 0.4870357805162201, 0.4869777284062741, 0.4869749488232727, 0.48697358301078114, 0.4869132597238905, 0.4868484562984204, 0.4868710332576063, 0.4868490935875265, 0.4867992779447864, 0.4867131675176786, 0.48657913028731264, 0.48646694786451317, 0.48642931215548757, 0.4863676637691997, 0.48635205578584556, 0.4862629051971413, 0.48626902466877453, 0.4863074193816259, 0.48628849661227624, 0.4862927704193855, 0.4862597302914886, 0.4862192005716217, 0.48620278054023797, 0.4861715207274876, 0.48620697221882503, 0.4862086267634626, 0.48614071772512624, 0.48612565860736767, 0.48603255920723026, 0.4859957015256109, 0.4859675893909472, 0.4859097969558512, 0.4858248442716538, 0.4858001066583862, 0.48577567316357745, 0.4856442078844589, 0.48559054815605485, 0.485556212158812, 0.4854883846824839, 0.48535450014855064, 0.4853369918718383, 0.485306317077005, 0.4852728207639873, 0.48521041730950004, 0.4852467463499567, 0.48522500772595123, 0.4851981797073298, 0.4851218543034877, 0.4851411985939724, 0.4850650443674011, 0.48499504947197974, 0.48495212444062236, 0.4849479936878908, 0.48485052815588947, 0.48482830732896154, 0.48481730964902087, 0.48472873685751966, 0.4846511511420892, 0.4846212352480924, 0.4845677645748932, 0.48449714141863154, 0.484443084686791, 0.4843582707707979, 0.4842699956809103, 0.4842282766571592, 0.48419794889967205, 0.48410840076420253, 0.48397201610760704, 0.4838714763912357, 0.4838116270664668, 0.48373032764311635, 0.4836096826678326, 0.4835124233736178, 0.48338540555118065, 0.4832977574151709, 0.4832443560650065, 0.4831679200386129, 0.4830473034639214, 0.4829612948450392, 0.4829083850427807, 0.4828591136929141, 0.48276336249809015, 0.48266567665795995, 0.48262695803251476, 0.48257022927163973, 0.4825256971051462, 0.48242507033554105, 0.4823394251460959, 0.48224212784470144, 0.4821236202233693, 0.4820529069157643, 0.4820134375543127, 0.48192080266910287, 0.4818823753670494, 0.48182297217054887, 0.48174375504815325, 0.48168967669366747, 0.4816274174282526, 0.4815531500473472, 0.4814880741906259, 0.48138765681784135, 0.4812957350646644, 0.48121074437774747, 0.4811135927128259, 0.48105450193301136, 0.4809434772148271, 0.4808600372620447, 0.48079424841805407, 0.48068689463257136, 0.48060794204778057, 0.48051613935125903, 0.480455471726586, 0.4803816756833621, 0.48032084482457843, 0.48023084149558076, 0.48011724727135024, 0.48005140165736354, 0.4799746424432284, 0.47986555272046233, 0.47980917164974707, 0.4797217012294162, 0.4796516513952865, 0.4795329889129894, 0.4794740298083481, 0.47941385820817517, 0.4793010762189039, 0.47916274369723205, 0.4789866466229532, 0.4789044088313042, 0.4788314773225594, 0.4787068341690529, 0.47857201669548133, 0.47847833365383874, 0.4783862764514509, 0.47827971170806327, 0.4782286452326373, 0.47811725664643945, 0.47798024893568697, 0.4778718834616157, 0.47773418232934894, 0.4776147797356634, 0.4774709338718191, 0.47736534596740643, 0.47724251739147777, 0.4771730004592124, 0.4770282123224495, 0.47694444887085774, 0.47683723346823115, 0.47675672038194283, 0.47664909477921286, 0.4765672773742778, 0.47650364027402137, 0.4764627164710097, 0.4763931316904727, 0.47627077862846995, 0.4761334520050423, 0.4759958548567509, 0.47591628437597866, 0.47583989055849507, 0.47576929901746257, 0.47567709826411975, 0.47558461734742546, 0.4754841829845294, 0.47536310403720705, 0.4752729380269417, 0.4751921016495486, 0.47507489655993257, 0.47495612960495254, 0.47484313663385336, 0.4747525628633101, 0.47462810155872387, 0.4745505561195853, 0.47442027941152726, 0.47428951887500786, 0.4741668745539461, 0.4740966239197519, 0.47400537595438885, 0.47387604968896213, 0.47377286682227143, 0.47368050924044425, 0.4735610133767002, 0.47348852961037347, 0.47345981337401255, 0.4733394250936981, 0.4732515567870556, 0.47317936177284825, 0.4730774617127474, 0.47296494249714743, 0.4728660075172396, 0.47275294607832175, 0.47266296266088936, 0.47253860136340997, 0.47242484809742746, 0.4723424072057828, 0.47225101272520265, 0.4721548165284708, 0.4720525039852291, 0.4719453918956611, 0.4718379215613431, 0.47176528338887785, 0.4716591201391358, 0.47157417031938687, 0.47146407388885797, 0.47135237245116485, 0.47121371453622096, 0.47108756081316727, 0.4709857997390122, 0.4708977359896152, 0.47078727728630143, 0.47066176781049157, 0.4705561217150354, 0.47045093102142993, 0.47033942327307815, 0.4702369069264699, 0.47016680342942685, 0.4700671919032007, 0.4699561595679521, 0.4698667837131104, 0.46976066245161696, 0.4696260250784333, 0.469498353654314, 0.469375697680411, 0.4692438555188024, 0.46914627883983107, 0.46902461497290193, 0.4689226308060112, 0.4688359068927122, 0.46872005595046773, 0.4686364013414327, 0.4685705705567069, 0.4684913858746598, 0.46837837502755003, 0.46823625157950943, 0.46809947391189377, 0.4679808832642184, 0.46786233729639043, 0.46771982925179245, 0.46757028394439343, 0.467479272933814, 0.46737201170633424, 0.46725541428037454, 0.4671416940540987, 0.4670391534624069, 0.46690965702652065, 0.46677727793172313, 0.46665444987794774, 0.4665411430437631, 0.46646474775248753, 0.46637906202219953, 0.46628679757022623, 0.46618687645288553, 0.4660921151534173, 0.46596706548291544, 0.46584325607310373, 0.4657227969962464, 0.46559819803757996, 0.46546366756453866, 0.46537104348156133, 0.4652716611440151, 0.4651624198791839, 0.46504321495901124, 0.4649199760959183, 0.4648035734306265, 0.4647060739064135, 0.4645810866917076, 0.4644657114887557, 0.46434766380537046, 0.4642304120279559, 0.4641106749462393, 0.4639828929948048, 0.46386244746537875, 0.4637378167757259, 0.46364136499371594, 0.46353627410583487, 0.46343356885705467, 0.46334925513529407, 0.46324815486125337, 0.4631202273457392, 0.4630035220867671, 0.4628850432015466, 0.46278211005808567, 0.4626705486661356, 0.4626014485610318, 0.4624815684732516, 0.46235253278072497, 0.46223025469744244, 0.4621258144018562, 0.4620471538772983, 0.4619670968391739, 0.4618821331823294, 0.4617691661250108, 0.46164760101701835, 0.46150041293110694, 0.4613867450094428, 0.4612800164578297, 0.46114253579697245, 0.4610500077573296, 0.46095624269325175, 0.4608548779742425, 0.4607684107248417, 0.4606703103647073, 0.4605505533137724, 0.46039655562833115, 0.46030479640755945, 0.46016453257826156, 0.4600234057637912, 0.4599084185652365, 0.45976784885816874, 0.45963772956781435, 0.45953528591204523, 0.4594053135393021, 0.4592890264023784, 0.4591753949482474, 0.45905322305184904, 0.45893498133716754, 0.4588003241179094, 0.45866226923662257, 0.4585382954762366, 0.45844200759122194, 0.4582861465252651, 0.45811288797214067, 0.45797594735055985, 0.45786149509740637, 0.45770840442009464, 0.4575742439860854, 0.4574469254565582, 0.45737264900052005, 0.45728231224903115, 0.457172934904139, 0.45707664970977896, 0.45699336098884746, 0.45688135505593647, 0.45678108616861374, 0.4566440583191401, 0.4565003993611231, 0.4563821637093201, 0.45627883908231626, 0.4561633741704957, 0.45605825346036555, 0.45591694430186597, 0.45579238255851023, 0.45568542731714007, 0.45556120338463896, 0.45541258808158414, 0.4552838887721955, 0.45515696631343816, 0.4550342482524859, 0.4549400208732094, 0.4548027982398861, 0.45468978291746265, 0.4545648072492122, 0.45442487427850864, 0.4542882185189415, 0.45418068820424, 0.45405328156102015, 0.4539098778202213, 0.4537745353890232, 0.4536464116970495, 0.45352933619275076, 0.4534421434892429, 0.45333848271197874, 0.45321822527019184, 0.45311244858570127, 0.4529851462834259, 0.4528574009872643, 0.4527332566468488, 0.4526182417161927, 0.4525315540588416, 0.4524515236617933, 0.45236434955220106, 0.452265141915628, 0.4521249192063759, 0.4520151825418449, 0.4518931854429556, 0.45178049406246085, 0.45167533836906165, 0.45153951358781574, 0.451419950673526, 0.4512768413653542, 0.4511317993899414, 0.45100642947467495, 0.4508750272311007, 0.45076381921248154, 0.45063546088120193, 0.4505193641260677, 0.45038387065627256, 0.45025031665964843, 0.45012967183232455, 0.4499949965731179, 0.4498694671200697, 0.44975751604350495, 0.44963800962974654, 0.4494989184218756, 0.44939432809231583, 0.449272116662555, 0.4491417339983196, 0.44901823176110733, 0.4488879542141501, 0.4487724703352504, 0.4486420349467921, 0.4485328858909646, 0.4484164346687363, 0.44830101048898774, 0.4481843458602561, 0.4480579809696441, 0.4479265331965733, 0.44781042669604165, 0.44770791465989423, 0.4476090750284067, 0.4474956044045991, 0.4473764048787262, 0.44726836240616585, 0.4471407802188693, 0.447011296741345, 0.4468807292901219, 0.4467583110784619, 0.44664382882398906, 0.4465211486139107, 0.44636073008863597, 0.44623468445637676, 0.4461162108410619, 0.44601338161332726, 0.44591945961445534, 0.4458010508822512, 0.44566314675100643, 0.4455314548250965, 0.44540711551793744, 0.44529923684886896, 0.445185188913765, 0.4450734317768217, 0.4449652921400952, 0.44486168430061984, 0.44472708209350753, 0.4445773290860281, 0.4444342023051987, 0.44428998855102864, 0.44412462005909037, 0.4439891201884224, 0.44384748149857567, 0.4437313725381767, 0.44360205501761396, 0.44346951774181165, 0.44336579160957995, 0.4432595184986409, 0.4431372027635601, 0.4430371265603939, 0.44290515647897133, 0.44276948911071007, 0.44265412227672113, 0.4425065687293187, 0.4423924261236441, 0.44225599237133845, 0.442103107304679, 0.44195643435313026, 0.4418189770732567, 0.44168764105996833, 0.44155230492764563, 0.44142421980198215, 0.4413184206110472, 0.44119159740457575, 0.44104613909446905, 0.4408888040076443, 0.44075855831004285, 0.4406399959589674, 0.44050440106015215, 0.44039666575099795, 0.4402849556150884, 0.44013938389562685, 0.43998184483194125, 0.43982710318873963, 0.4396788708134697, 0.4395519957818075, 0.4394256552451827, 0.43929609609251735, 0.4391601881132944, 0.4390315913688084, 0.4388998960364391, 0.4387787120051553, 0.43864256025365284, 0.43854506978160784, 0.43841739671293023, 0.43830580896595706, 0.43815863075795497, 0.4380247575093937, 0.4378872980107159, 0.4377486707233647, 0.4376137674186995, 0.43748577233378133, 0.43737635659866897, 0.4372529502776842, 0.4371046237865662, 0.43694500454761337, 0.4367897610492363, 0.43665399033460084, 0.43653445660151846, 0.4363975513971884, 0.43626819827830154, 0.4361221410172925, 0.4359756140218411, 0.4358448374081626, 0.4357117829076579, 0.4355715936535517, 0.4354289653776221, 0.4353088671861234, 0.4351611184904221, 0.4350130151497746, 0.4348618840957984, 0.4347307792646918, 0.4345937491857853, 0.434453574401332, 0.43433972854211245, 0.43421099449166994, 0.43408203755135766, 0.4339495799892301, 0.4338046881037519, 0.4336574959134977, 0.43352431746744813, 0.4333732602105531, 0.43323853095114034, 0.43308994166380377, 0.4329578686323898, 0.4328317693942793, 0.4326953917096364, 0.43255729458585374, 0.4324004741202724, 0.43227860038390986, 0.4321439779041185, 0.43202248676581706, 0.4318959357137054, 0.4317801333893373, 0.43165370196339464, 0.43151631561426357, 0.43139489700926975, 0.4312415189702804, 0.4311150749540705, 0.4309754905515925, 0.43084387342376773, 0.4307068966578374, 0.43057136184848954, 0.4304352872957649, 0.4303163223657235, 0.4301849387965908, 0.4300360193012252, 0.42986565732411586, 0.4297094046896671, 0.42955575562715714, 0.4294317489205787, 0.42931176510951446, 0.4291650417742245, 0.42899632680887506, 0.4288593759907993, 0.428709322870872, 0.4285480649233545, 0.42840743119646574, 0.4282869721150052, 0.4281585316157882, 0.42801869074962823, 0.4278968833255397, 0.42775529797332307, 0.42761815481411547, 0.4274861148624873, 0.4273339718225138, 0.4271803633302783, 0.4270472768161528, 0.42690142786018265, 0.4267574776797448, 0.4266199540750392, 0.42646912949591387, 0.4263303709448433, 0.42620293753812, 0.42607821027254333, 0.4259448486119354, 0.4258112245654462, 0.42569289707709074, 0.4255709604982143, 0.425441191317089, 0.4253134311041064, 0.4251757933396004, 0.4250444189194688, 0.4249002665749052, 0.4247598996782142, 0.4246347332353365, 0.4245010908785362, 0.424354859319823, 0.42421038714368553, 0.4240628160279645, 0.42391418002303094, 0.42377274171646945, 0.42362902556571064, 0.4234767861700992, 0.4232982310941017, 0.4231248271469384, 0.4229726332194425, 0.4228111624831346, 0.4226794679583941, 0.422533708028643, 0.4223890601800676, 0.4222302625600851, 0.42207312747715314, 0.4219338547973992, 0.4217685091008464, 0.42159965965281165, 0.4214452584246698, 0.42129117428396745, 0.42116361544988506, 0.42100062578288266, 0.4208427880226851, 0.42069838449875635, 0.42055691137310564, 0.4204189831357669, 0.4202786863678999, 0.4201309639181656, 0.41998518176866356, 0.4198421059284521, 0.41969134864217467, 0.41952988875834335, 0.41938373639035464, 0.4192127544799815, 0.41905162606064883, 0.418884860711758, 0.4187234615100371, 0.41858181408510564, 0.41842610646807643, 0.4182480160015828, 0.41808015093154954, 0.4179240839407662, 0.4177681881410867, 0.4176185055751972, 0.4174683102288557, 0.41731468909975045, 0.4171419644898278, 0.41698847885918955, 0.4168277529249168, 0.41667367009622314, 0.4165253704960638, 0.41638969937896436, 0.41624559001463457, 0.4160839276104652, 0.4159291760951733, 0.41577485879068055, 0.41560747624966005, 0.4154333834197764, 0.41527248880269657, 0.4151086677438248, 0.4149377088890877, 0.41476648431333346, 0.4145998208559992, 0.41442208494171934, 0.41424926874533713, 0.41406540559314226, 0.41389356304306846, 0.41372176028786195, 0.4135406494796309, 0.4133776586187691, 0.41321339035478843, 0.41304180288805326, 0.4128764479601645, 0.4127152519691141, 0.41254242385505757, 0.41236299344711036, 0.4121878481471505, 0.41201122193384804, 0.411838998953983, 0.41167518144261717, 0.4115017345745634, 0.411326414867572, 0.411145925181302, 0.4109565747398668, 0.41077129551861963, 0.41058484525478106, 0.41040053250776615, 0.4102120187279878, 0.4100241239150522, 0.4098242367065298, 0.4096288412297852, 0.409446012593728, 0.40925414709674623, 0.40906164988519905, 0.4088716943481428, 0.4086746262773249, 0.40848285256208516, 0.408273461914367, 0.4080484593282284, 0.4078266696181038], [0.1281901147791618, 0.09301506104669191, 0.07840969485363776, 0.07132208325192393, 0.06887221087102446, 0.06278326004611749, 0.06386775077198409, 0.06545506507659483, 0.06557597024367054, 0.0650717616512352, 0.06633541984993858, 0.0667864965649665, 0.06924896591601012, 0.07011934742524596, 0.06885736867394376, 0.0696537416547789, 0.069867805152484, 0.06998577020761135, 0.0695007657643379, 0.0693984030134243, 0.06750117742287165, 0.06548486630066558, 0.06491506295053787, 0.06496756160433968, 0.06442614625210014, 0.0627914725813049, 0.06231872595227916, 0.0617682319607553, 0.06097120963036107, 0.060435844885828684, 0.059637058972855796, 0.0595111402061231, 0.058523897676816365, 0.058414873810681486, 0.05781668779556961, 0.05788705866273254, 0.056612538995316375, 0.05590829436420986, 0.05573233025350215, 0.05535669420793141, 0.05485875817058154, 0.05489346746530532, 0.05471043742235401, 0.054104535951304426, 0.054165079942112504, 0.054011341142455975, 0.0535923182221969, 0.05377631530336223, 0.05304083828451772, 0.05280035114637174, 0.052376620818865426, 0.05211765751985837, 0.05175906029512541, 0.05097553267441709, 0.05015793253357135, 0.049961508022855206, 0.050040706903676575, 0.050005851947745907, 0.05010580670267518, 0.04961385361117428, 0.048986463355665706, 0.04899911658156503, 0.04887027016447017, 0.04868149660067509, 0.048159646224498684, 0.04779069992774242, 0.0475567997604141, 0.047251589497544016, 0.04680944257691591, 0.04622051164224895, 0.04570585132565171, 0.045276233120828874, 0.04472909012760825, 0.04464945287201276, 0.044608975785515294, 0.044428871606021665, 0.04410893499742918, 0.04407399720389122, 0.04389455410085502, 0.04387898093453443, 0.043643465516857764, 0.043360292070759164, 0.043406777806141494, 0.043600485743750306, 0.04352486406030665, 0.04337837858454183, 0.04332602895060929, 0.04327282601143945, 0.04301175039300703, 0.04291986301131643, 0.04283115590955925, 0.042709591381875474, 0.04265802138632375, 0.04272770866868159, 0.04247068212872369, 0.04222089220899289, 0.04200271876708025, 0.04188129446148813, 0.041872586758589125, 0.042021094741481656, 0.04178202741695699, 0.041445397552241095, 0.041425260523176265, 0.04123302669957295, 0.04117655906062717, 0.0410710621125588, 0.040809693760580114, 0.04062198948041825, 0.04030623546158418, 0.0401378412525358, 0.04012451787229454, 0.0399502310085524, 0.03975263865536784, 0.039597558122299134, 0.03923213617058716, 0.039157817100563465, 0.03905730792593307, 0.03888765317519485, 0.038824193146241, 0.03868350523522796, 0.03837207955235137, 0.03807952304089306, 0.03810685663632545, 0.038135529128618166, 0.0381969025148605, 0.0381413839615508, 0.03801497446953435, 0.03782132015830566, 0.03781107026112975, 0.037887874003632804, 0.03782110924436522, 0.03788477032740083, 0.037866137550709236, 0.03763957985601778, 0.037652630876425855, 0.03752499540636743, 0.03742566325164079, 0.03727370225526043, 0.037253730893779397, 0.037158407551318155, 0.037206448880508974, 0.03720590152366083, 0.03698520003057292, 0.03660192653536325, 0.03632829886444327, 0.036312829484160855, 0.036235839978343454, 0.03621360493539848, 0.036105166214454795, 0.03616687014233576, 0.03612646368017124, 0.03619365883351949, 0.03610877577793798, 0.03611645845005925, 0.036096323727159714, 0.035935922879963715, 0.03586709073034355, 0.03578067628512956, 0.03563214526509182, 0.03569517141628876, 0.035843538850792576, 0.03566470742373196, 0.03540747238103711, 0.03512515857627194, 0.03499829219554676, 0.03509603196139414, 0.03515350737117896, 0.035112834219978614, 0.0351831186227892, 0.035251997216202424, 0.03520843791371354, 0.035200354517196365, 0.0350876275905081, 0.035007003034057335, 0.03491671274645284, 0.03471233666057767, 0.034531762459599255, 0.03450788214165519, 0.034382329956189374, 0.03424270129293335, 0.034220183236488365, 0.03411524305983008, 0.033899863774569286, 0.033861334137375514, 0.03391193350855215, 0.033892160501721225, 0.0337731197307668, 0.03369232632124738, 0.03344800374215426, 0.03327325742858927, 0.03328632535123257, 0.0333072564595025, 0.033241301338908034, 0.03309134236672553, 0.033031505363107797, 0.032911769312222325, 0.032736264886389706, 0.032621541143661496, 0.032517949736812955, 0.03249175219337448, 0.03248250610438779, 0.03243748738145984, 0.03230760110523406, 0.032258896867236514, 0.032186411692342876, 0.03209455532272541, 0.03201325580546271, 0.03201053057939044, 0.03198509297905874, 0.03187941825479122, 0.031768288056107576, 0.031658183734101696, 0.03158992203496713, 0.031551929608786534, 0.03153603632199899, 0.03147743669760287, 0.03133003778564676, 0.03135555988027023, 0.031316585346707025, 0.03137246439432238, 0.03140238452809684, 0.03139370173363012, 0.03141850989684376, 0.03139052588259622, 0.031341319201983554, 0.031368840719235486, 0.031373578513503524, 0.03131882657728064, 0.03128351072262849, 0.03137338788732122, 0.0313070204147258, 0.031241567093468037, 0.031212575557173904, 0.03122988617719861, 0.03125020069020964, 0.031183324774094263, 0.03115009424139172, 0.031182091239000533, 0.031144834880532987, 0.031172585942995646, 0.031100671137722, 0.031010815019679443, 0.031019906492078007, 0.030993850321678364, 0.030913242367645043, 0.030935961373078205, 0.030860333777369662, 0.0308207100519642, 0.03069568463182876, 0.030644479446768694, 0.030603692581536425, 0.030646731046526855, 0.030615530935845865, 0.030574810856320304, 0.030529347135819694, 0.030410448982183164, 0.03032776518872862, 0.030238974566257112, 0.030187347647340573, 0.030175272259944187, 0.03010865601879332, 0.029946398599173533, 0.029971074339804227, 0.029957696376966002, 0.02997623847528394, 0.029923947975531485, 0.029779710573493018, 0.029729971060219906, 0.029739183958988728, 0.029785363141834827, 0.029796459066073804, 0.029828434762464492, 0.029749397517344515, 0.029679701857254704, 0.029675851244356455, 0.029663110832418505, 0.02969271354030949, 0.029672534456640243, 0.029684282954006276, 0.02968172268340457, 0.02970923499604525, 0.02966470875681064, 0.029710083877454087, 0.02965640569697753, 0.029590737820971068, 0.029568240325013484, 0.02957402039867546, 0.02947505099416912, 0.02941501941484105, 0.02935089040635799, 0.02927111542865899, 0.029180918526233147, 0.029091855489205266, 0.028991635220522866, 0.0289206339473262, 0.028818291917784285, 0.028755496710798304, 0.028664498487087305, 0.028598308537940733, 0.028580616046856896, 0.02852540961483123, 0.02849751519958889, 0.02842553315334117, 0.0284151881586417, 0.028495603834391047, 0.028468728786624632, 0.02835915022407847, 0.02838105008531864, 0.028418194176903423, 0.028305866760144963, 0.028208664490136832, 0.02818304818462123, 0.02819684235137187, 0.02817210459892852, 0.02817240115084317, 0.028170091534968397, 0.028066609336201465, 0.027960857106257272, 0.027945173308912878, 0.02786258471639666, 0.027841629474808064, 0.02776490293055927, 0.027722491462270054, 0.02767541924569404, 0.027602595148735195, 0.027616698460622993, 0.027644802203209622, 0.02767917918169111, 0.027666676197516848, 0.02766216235586679, 0.027591331935095595, 0.027453617008831734, 0.02736053227133878, 0.02730428699107727, 0.02727511895169655, 0.027212042469289578, 0.02726049543904379, 0.02728130703262969, 0.02725930399456517, 0.02729425232330212, 0.02731478632389059, 0.027260354232423754, 0.02720001668397169, 0.027136838446361205, 0.027124891704737527, 0.027155288021734617, 0.02718445795325155, 0.02716914520896136, 0.027163021027443782, 0.027172765824493534, 0.02710575550566581, 0.02710775068542664, 0.0270451164702413, 0.02701105122023441, 0.026973242369562254, 0.026980649398074926, 0.026967709703718746, 0.02698453761004345, 0.02699080259772989, 0.026954823732121335, 0.0269377643240209, 0.026905056659465153, 0.026874547783189717, 0.026858585855642422, 0.026808586491731772, 0.02679681277454353, 0.026786515334909645, 0.026752216797401564, 0.026717602504792708, 0.026660766074335433, 0.02666401531525588, 0.026678901065272903, 0.026641662705164038, 0.02660046989614936, 0.026584700647673532, 0.02651513340123462, 0.02640846508504678, 0.026348566564235166, 0.026242361945700787, 0.026181138949376723, 0.02610815200394137, 0.02600831638926407, 0.025935512743548328, 0.02592833169626614, 0.0258735717999684, 0.025867011169115, 0.025770234378782515, 0.0256582509330449, 0.025649360131419597, 0.02564754839263899, 0.025627824080385622, 0.02559274875330191, 0.025515565084291383, 0.025486922403176692, 0.02544808272736688, 0.025416125806576026, 0.02539809170201156, 0.025353772269910282, 0.025349373999222685, 0.025386943443804925, 0.025356549291832984, 0.02536697094957624, 0.025327680425354455, 0.02530446655467877, 0.025270307332433184, 0.02525348005407038, 0.025228541805211252, 0.02521907815513707, 0.025228912566820343, 0.02521774770366228, 0.025171526818375367, 0.02513661775650421, 0.025154654099668935, 0.02517890124533488, 0.025249721934581068, 0.02532423193408097, 0.025389406952248554, 0.025423789505533336, 0.025401403755960096, 0.02539485929017031, 0.025309337792499578, 0.025297996950766254, 0.025272728055644667, 0.02526286626205943, 0.025217196587747657, 0.025210619218981746, 0.02525127724403534, 0.02517919346983554, 0.02515074260312874, 0.025135239149220688, 0.025075971882310946, 0.025049784568094518, 0.025024995000653038, 0.02498213978641152, 0.024996136281959604, 0.025015450603319146, 0.0250163881073521, 0.024950154904437274, 0.02496831462570318, 0.02497558723291088, 0.02497490593288119, 0.02496154357610071, 0.024946822806989413, 0.02491051311137377, 0.024885618999049914, 0.024824435567894352, 0.024799561985122762, 0.024793121351403262, 0.02474460412864157, 0.02469747887795892, 0.024684306173891602, 0.024665972800151967, 0.024612669886047794, 0.024579606948145944, 0.024546054485611656, 0.024519817660774438, 0.024488304023645983, 0.02445971631329152, 0.024422236619169042, 0.024378794472216737, 0.024302112388389988, 0.024257827278534976, 0.024232559188902904, 0.024209624888189656, 0.024195478462884747, 0.024205887706384762, 0.024202047717087817, 0.02416159550887418, 0.024160758082315544, 0.024160222053402593, 0.024131672710276813, 0.024074480307371464, 0.024046757769035223, 0.023992488243657538, 0.023963340607527542, 0.023948368539333197, 0.023910435955283003, 0.023900387114459243, 0.023885842137538252, 0.02385704729107154, 0.02378935629528558, 0.023804342463903522, 0.02376234072323736, 0.023724103754942133, 0.02369927532528235, 0.02371699081443065, 0.023708000262613466, 0.02369352306482507, 0.023667004505565456, 0.023621805691702673, 0.02361702496959724, 0.023587101608589265, 0.023534429268749484, 0.023498211325334778, 0.02345840562563445, 0.023407918002191542, 0.023379843262506122, 0.023356887898046207, 0.023329893552841957, 0.023296598719535804, 0.023263362883173128, 0.02319031858568593, 0.023164955871352033, 0.023169224738525573, 0.02311946539664412, 0.023105366762429868, 0.023098463812413192, 0.02308288184057952, 0.023038611455515806, 0.02302051328516567, 0.022996489216121907, 0.023013207749756716, 0.02297043159748621, 0.022955053575105855, 0.022946591482921164, 0.022906912377807943, 0.022903994315223362, 0.02287138233138252, 0.022810467027240884, 0.022796617140267116, 0.0227720244578993, 0.022732068009801674, 0.022693864708584043, 0.022714358141333026, 0.02270564476865151, 0.022674167684115714, 0.022655059884933035, 0.022636720337024373, 0.0226170998820018, 0.022587049902983145, 0.022597375110056304, 0.022562071356709498, 0.022523921857833272, 0.022493691226718803, 0.022507663598419263, 0.022494261953509283, 0.022464838456076934, 0.022497031145107742, 0.022525774248397044, 0.02249013479627944, 0.022482056901463352, 0.022489844942692575, 0.022436571125041164, 0.022343289930927, 0.022321824921550416, 0.022303511916407726, 0.02228708723200013, 0.022288460680928147, 0.02228910806459007, 0.022209848655928656, 0.02217517475828397, 0.022129563408804113, 0.022124212114576425, 0.022129759284768687, 0.02210477069963154, 0.022047406766314587, 0.0220291575392038, 0.022024877509046473, 0.02197806675956483, 0.021914561974302152, 0.021870385559436715, 0.021852780092911864, 0.02187044637311123, 0.02188294576120934, 0.021886261322123023, 0.021896264625703144, 0.021873105760394244, 0.021850090599927735, 0.021793576534739106, 0.021788796089104147, 0.021750799797909663, 0.02178025006842326, 0.021806084440712848, 0.021783201955195126, 0.021752976884918552, 0.021713059125716333, 0.021709854141317642, 0.021716736172469813, 0.02170848619603035, 0.021687875076158457, 0.02167805115349444, 0.021657036543617107, 0.02162627773837678, 0.021600783621039923, 0.02155203490097097, 0.021481019109171325, 0.021444269524155853, 0.02144078645841517, 0.021414710141254872, 0.021373212008029885, 0.021346592145403062, 0.021299549065304974, 0.021285153281239196, 0.021263335891267863, 0.02124963069686419, 0.021222748737816516, 0.021187328041119752, 0.021137629729175433, 0.02112290238697521, 0.021145863293896457, 0.021105057770301187, 0.021063700048971495, 0.021010943015219365, 0.02099303238942108, 0.020964454276763533, 0.02096757943675522, 0.020979057141894956, 0.020968990334987583, 0.020948466174122233, 0.02091258588535073, 0.020914418284393225, 0.020917966856006893, 0.020885132161000786, 0.020887952838161115, 0.020888407319845075, 0.020867105156977223, 0.020821724329072967, 0.020788284507370493, 0.020795154130911785, 0.02075874206003344, 0.02071957547821318, 0.020706094433808525, 0.020707213544684886, 0.020694067353084815, 0.02064834150999898, 0.02063906207726543, 0.020633924553499095, 0.020608945605842848, 0.020563212587682744, 0.020554615047728066, 0.020566062485058826, 0.02054917354031703, 0.020528542793826786, 0.02052999091593111, 0.020509693114480015, 0.02053070714644691, 0.020527501326282532, 0.020499105647800643, 0.020486404120569554, 0.020475637024267676, 0.020462825074208633, 0.020452199616340858, 0.020444000528387084, 0.02039303734401209, 0.020413075746433838, 0.02037666942970495, 0.020358873839195542, 0.020339684361771113, 0.020328674611014844, 0.020337811167240753, 0.020336362619714176, 0.020301157207090196, 0.020293272719561814, 0.02029438885981002, 0.020268632259773278, 0.020263890007424547, 0.020276698569228653, 0.020264160973338847, 0.020254867685552683, 0.020238195961170588, 0.02020793573684327, 0.02019675914158953, 0.020181010848423938, 0.0201962509978442, 0.02019055431690518, 0.020185829691762948, 0.02018747069701476, 0.020164505539793084, 0.020122915417216544, 0.020108416804953302, 0.02010033379943931, 0.020068657555793536, 0.020054899802371993, 0.02001374794150455, 0.019991533772730878, 0.019992090999061064, 0.01996696111865827, 0.01995000762299964, 0.019951955480921324, 0.019948586427937707, 0.019922866874546162, 0.019866042350893977, 0.019846302481812718, 0.01987107855730397, 0.019853686866946732, 0.019819020187394683, 0.019783877804305298, 0.01975962854178963, 0.01974920763605772, 0.019758412358892436, 0.01973324280031029, 0.019718868807334217, 0.019706490030780295, 0.019691900790726403, 0.019654106266789484, 0.019628540774707517, 0.019617487234753907, 0.019607662111062404, 0.019601036079292467, 0.019600548231357796, 0.019592339751832267, 0.01958619316011382, 0.019580652236614204, 0.019544953713787432, 0.01953195595578656, 0.019488370933287456, 0.01946305782027717, 0.019455720833203165, 0.019460514162830143, 0.01946160259471489, 0.01947005690600959, 0.019460615693515825, 0.019467477080586267, 0.019465253013162064, 0.019460129253484774, 0.019427707308802306, 0.01939674291460025, 0.01939708784926428, 0.019385169051159758, 0.019379863222370997, 0.019359224579431265, 0.019346784124979872, 0.01931718774321496, 0.019328966415194826, 0.0193329012223511, 0.019316194226459343, 0.019297794112533816, 0.019317324625668278, 0.019295607401871428, 0.019311506739926487, 0.01930499428687345, 0.01931235478821636, 0.019300406630291627, 0.01929419911016989, 0.019275375589497722, 0.019238820916374556, 0.01922964066385196, 0.019232301173107924, 0.019241571684999906, 0.019218329348151, 0.019207935834022048, 0.01918935580745346, 0.019152804631349638, 0.01914239130065072, 0.019133614880045547, 0.01910893183511281, 0.019071086646595813, 0.019064000866356973, 0.019075602717331656, 0.01905656935266925, 0.019054187558434767, 0.01903750608513014, 0.019009239287753922, 0.01899015379480466, 0.018992520669081744, 0.018978824626179967, 0.018981186811421236, 0.018948647106895946, 0.018911303044422952, 0.018897845248674862, 0.018873403813174754, 0.01882428078030176, 0.018812073172488335, 0.018806913717776926, 0.018816491083426472, 0.018804441036758563, 0.018780233500422686, 0.018767739503092074, 0.018744356231820542, 0.01873280504384421, 0.018727824614247338, 0.018691654683497184, 0.0186622192636676, 0.018660031162787156, 0.018630606370639017, 0.018628431507642675, 0.018596707819736148, 0.018580677981061305, 0.01855873310370308, 0.018560673820754485, 0.018550332251491962, 0.018524536206368358, 0.01851059204402398, 0.018497344901700234, 0.018470956075534124, 0.01845915451065524, 0.018453162080750964, 0.0184354362950027, 0.018436740940982924, 0.018408939355867054, 0.01839096136929701, 0.018385120869985783, 0.01836419337555021, 0.018337473571902994, 0.01831670068532877, 0.018300140268087736, 0.01829911676077059, 0.0182852348957631, 0.018249731873624688, 0.018225735381605625, 0.018210349777214977, 0.01823532389781857, 0.018227385773867934, 0.01820245797550705, 0.018178929050902216, 0.018151246961467873, 0.018136949087713482, 0.018121351453494097, 0.01810105838871958, 0.018073982290630248, 0.018041193041332445, 0.018023988154834795, 0.018012181441190152, 0.018004899859002655, 0.018021874565268946, 0.01801681691154299, 0.01801814078802975, 0.018013381342244783, 0.01799785123084107, 0.017985983361243536, 0.017977797467769712, 0.01796957203130641, 0.017943196733173555, 0.017933739620155414, 0.017913101019558574, 0.017888706868419986, 0.017877630280481074, 0.01787836837506823, 0.017847485973399746, 0.01783479737724771, 0.017831508179259957, 0.017821536308405446, 0.017799755953247613, 0.01778899184513569, 0.01780770739941603, 0.017822427678818278, 0.017834096065254528, 0.01781599576059083, 0.01776385025763069, 0.01772515294316557, 0.017708499677399188, 0.017710439765228188, 0.017721063702466726, 0.017705243680764232, 0.017696682143628947, 0.017678632623489517, 0.01766975010927075, 0.017659330683246127, 0.017654528773581986, 0.01765725432810298, 0.017660822879697682, 0.017652610912334613, 0.017653836044506408, 0.01765595351047686, 0.017663069383706324, 0.01764790439105664, 0.0176236572443996, 0.017597131204863857, 0.017568849572406637, 0.01755271339942801, 0.017534303243287173, 0.0175062007376085, 0.01749479845502519, 0.017468778697874, 0.017425690807678754, 0.017404161748607, 0.017395181163193836, 0.01738098656952011, 0.01737840345180774, 0.01737403387848049, 0.01735324115687341, 0.017361558936702635, 0.017334446141740553, 0.017294482887369136, 0.017294061802771495, 0.017284526030340187, 0.017286342208391554, 0.017287288419495686, 0.017259736502822528, 0.017243481423533033, 0.017227279396170993, 0.017214227891354503, 0.01720301872511951, 0.017185932102248815, 0.017167335705567176, 0.017162501956781328, 0.017165427566851996, 0.017162169671741972, 0.017162508870289056, 0.01716330817952524, 0.01714440579731157, 0.017116499459500688, 0.017133311680272493, 0.017120488233061983, 0.017115751986304335, 0.017112782409405263, 0.017107765417446335, 0.017110967807948713, 0.017102101998357235, 0.017095513994383027, 0.017108376098126772, 0.01708507599837281, 0.017080963561416928, 0.017078355746719894, 0.017058104324887087, 0.01704650383372345, 0.01704226333890039, 0.017053346027079398, 0.017045405255086146, 0.017042579199975705, 0.01703481920522749, 0.01703281548090397, 0.01701822442781843, 0.016991839488575963, 0.016972782384641286, 0.016962041328043718, 0.016952970761122385, 0.01696893967401771, 0.016976632218886883, 0.016981139094659592, 0.01697746345531052, 0.016963372809679807, 0.016966514077551894, 0.016956067446933017, 0.016931528275437847, 0.016890561803718614, 0.016885554336589996, 0.016881378983518786, 0.016854886097131996, 0.016839994288643988, 0.016830157376667505, 0.016802781852728436, 0.016780716847273565, 0.01677304829786031, 0.016783834005724325, 0.016794891298625093, 0.016797511723134047, 0.016779586853903794, 0.016761096471674827, 0.016748486992961782, 0.016727569413568243, 0.01670947337924057, 0.016683402377516744, 0.016665478426258352, 0.01667171004555287, 0.016649475881793763, 0.01661723948747895, 0.0165828041826387, 0.01657200984107797, 0.016574936142778794, 0.01657579282166394, 0.016592314449389214, 0.016596636985404534, 0.016608335959730713, 0.01662148094425113, 0.016602294810709524, 0.016601909066814507, 0.01659643761853912, 0.016576893665814427, 0.016575874169314952, 0.016574192744696657, 0.016563367319211812, 0.01655584789629706, 0.01654083747344594, 0.016538541368197157, 0.016537389337790944, 0.016551433869005, 0.016557649306067512, 0.016533113464026042, 0.016528426551697565, 0.016530289759922403, 0.016530638164036382, 0.016539999006012277, 0.016537842376933638, 0.01652856824907365, 0.016511824910677323, 0.0165112934617285, 0.016494085591656167, 0.01648067265338417, 0.016481712780858405, 0.016497792708809727, 0.016506979408605002, 0.0165003505511856, 0.01649232535535767, 0.01649519578601903, 0.016496106868206864, 0.016502253780765128, 0.01650568730366024, 0.01649408823005287, 0.016483689469919904, 0.01647206624326243, 0.016484746702714055, 0.016493031122520183, 0.016490025061986244, 0.016500568295995558, 0.01649351405758489, 0.0164678538481248, 0.01645275552179342, 0.016432373484796307, 0.016413785108470167]], "MS2Deepscore 100 Da": [[0.05, 0.15000000000000002, 0.25000000000000006, 0.35000000000000003, 0.45000000000000007, 0.5500000000000002, 0.6500000000000001, 0.7500000000000002, 0.8500000000000002, 0.9500000000000002, 1.0500000000000003, 1.1500000000000004, 1.2500000000000002, 1.3500000000000003, 1.4500000000000004, 1.5500000000000003, 1.6500000000000004, 1.7500000000000004, 1.8500000000000003, 1.9500000000000004, 2.0500000000000003, 2.1500000000000004, 2.2500000000000004, 2.35, 2.45, 2.5500000000000003, 2.6500000000000004, 2.7500000000000004, 2.8500000000000005, 2.95, 3.0500000000000003, 3.1500000000000004, 3.2500000000000004, 3.3500000000000005, 3.4500000000000006, 3.5500000000000007, 3.6500000000000004, 3.7500000000000004, 3.8500000000000005, 3.9500000000000006, 4.050000000000001, 4.15, 4.250000000000001, 4.3500000000000005, 4.450000000000001, 4.550000000000001, 4.65, 4.750000000000001, 4.8500000000000005, 4.950000000000001, 5.050000000000001, 5.150000000000001, 5.250000000000001, 5.3500000000000005, 5.450000000000001, 5.550000000000001, 5.650000000000001, 5.750000000000001, 5.8500000000000005, 5.950000000000001, 6.050000000000001, 6.150000000000001, 6.250000000000001, 6.350000000000001, 6.450000000000001, 6.550000000000001, 6.650000000000001, 6.750000000000001, 6.850000000000001, 6.950000000000001, 7.050000000000002, 7.150000000000001, 7.250000000000001, 7.350000000000001, 7.450000000000001, 7.550000000000002, 7.650000000000001, 7.750000000000001, 7.850000000000001, 7.950000000000001, 8.050000000000002, 8.150000000000002, 8.250000000000002, 8.350000000000003, 8.450000000000003, 8.550000000000002, 8.650000000000002, 8.750000000000002, 8.850000000000003, 8.950000000000003, 9.050000000000002, 9.150000000000002, 9.250000000000002, 9.350000000000003, 9.450000000000003, 9.550000000000002, 9.650000000000002, 9.750000000000002, 9.850000000000003, 9.950000000000003, 10.050000000000002, 10.150000000000002, 10.250000000000004, 10.350000000000003, 10.450000000000003, 10.550000000000002, 10.650000000000002, 10.750000000000004, 10.850000000000003, 10.950000000000003, 11.050000000000002, 11.150000000000002, 11.250000000000004, 11.350000000000003, 11.450000000000003, 11.550000000000002, 11.650000000000002, 11.750000000000004, 11.850000000000003, 11.950000000000003, 12.050000000000002, 12.150000000000004, 12.250000000000004, 12.350000000000003, 12.450000000000003, 12.550000000000002, 12.650000000000004, 12.750000000000004, 12.850000000000003, 12.950000000000003, 13.050000000000002, 13.150000000000004, 13.250000000000004, 13.350000000000003, 13.450000000000003, 13.550000000000002, 13.650000000000004, 13.750000000000004, 13.850000000000003, 13.950000000000003, 14.050000000000004, 14.150000000000004, 14.250000000000004, 14.350000000000003, 14.450000000000003, 14.550000000000004, 14.650000000000004, 14.750000000000004, 14.850000000000003, 14.950000000000003, 15.050000000000004, 15.150000000000004, 15.250000000000004, 15.350000000000003, 15.450000000000003, 15.550000000000004, 15.650000000000004, 15.750000000000004, 15.850000000000003, 15.950000000000005, 16.050000000000004, 16.150000000000002, 16.250000000000004, 16.350000000000005, 16.450000000000003, 16.550000000000004, 16.650000000000006, 16.750000000000004, 16.850000000000005, 16.950000000000003, 17.050000000000004, 17.150000000000006, 17.250000000000004, 17.350000000000005, 17.450000000000003, 17.550000000000004, 17.650000000000006, 17.750000000000004, 17.850000000000005, 17.950000000000003, 18.050000000000004, 18.150000000000006, 18.250000000000004, 18.350000000000005, 18.450000000000003, 18.550000000000004, 18.650000000000006, 18.750000000000004, 18.850000000000005, 18.950000000000003, 19.050000000000004, 19.150000000000006, 19.250000000000004, 19.350000000000005, 19.450000000000003, 19.550000000000004, 19.650000000000006, 19.750000000000004, 19.850000000000005, 19.950000000000003, 20.050000000000004, 20.150000000000006, 20.250000000000004, 20.350000000000005, 20.450000000000006, 20.550000000000004, 20.650000000000006, 20.750000000000004, 20.850000000000005, 20.950000000000006, 21.050000000000004, 21.150000000000006, 21.250000000000004, 21.350000000000005, 21.450000000000006, 21.550000000000004, 21.650000000000006, 21.750000000000004, 21.850000000000005, 21.950000000000006, 22.050000000000004, 22.150000000000006, 22.250000000000004, 22.350000000000005, 22.450000000000006, 22.550000000000004, 22.650000000000006, 22.750000000000004, 22.850000000000005, 22.950000000000006, 23.050000000000004, 23.150000000000006, 23.250000000000004, 23.350000000000005, 23.450000000000006, 23.550000000000004, 23.650000000000006, 23.750000000000004, 23.850000000000005, 23.950000000000006, 24.050000000000004, 24.150000000000006, 24.250000000000007, 24.350000000000005, 24.450000000000006, 24.550000000000004, 24.650000000000006, 24.750000000000007, 24.850000000000005, 24.950000000000006, 25.050000000000004, 25.150000000000006, 25.250000000000007, 25.350000000000005, 25.450000000000006, 25.550000000000004, 25.650000000000006, 25.750000000000007, 25.850000000000005, 25.950000000000006, 26.050000000000004, 26.150000000000006, 26.250000000000007, 26.350000000000005, 26.450000000000006, 26.550000000000004, 26.650000000000006, 26.750000000000007, 26.850000000000005, 26.950000000000006, 27.050000000000004, 27.150000000000006, 27.250000000000007, 27.350000000000005, 27.450000000000006, 27.550000000000008, 27.650000000000006, 27.750000000000007, 27.850000000000005, 27.950000000000006, 28.050000000000008, 28.150000000000006, 28.250000000000007, 28.350000000000005, 28.450000000000006, 28.550000000000008, 28.650000000000006, 28.750000000000007, 28.850000000000005, 28.950000000000006, 29.050000000000008, 29.150000000000006, 29.250000000000007, 29.350000000000005, 29.450000000000006, 29.550000000000008, 29.650000000000006, 29.750000000000007, 29.850000000000005, 29.950000000000006, 30.050000000000008, 30.150000000000006, 30.250000000000007, 30.350000000000005, 30.450000000000006, 30.550000000000008, 30.650000000000006, 30.750000000000007, 30.850000000000005, 30.950000000000006, 31.050000000000008, 31.150000000000006, 31.250000000000007, 31.35000000000001, 31.450000000000006, 31.550000000000008, 31.650000000000006, 31.750000000000007, 31.85000000000001, 31.950000000000006, 32.050000000000004, 32.150000000000006, 32.25, 32.35, 32.45, 32.550000000000004, 32.650000000000006, 32.75, 32.85, 32.95, 33.050000000000004, 33.150000000000006, 33.25000000000001, 33.35, 33.45, 33.550000000000004, 33.650000000000006, 33.75000000000001, 33.85, 33.95, 34.050000000000004, 34.150000000000006, 34.25000000000001, 34.35, 34.45, 34.550000000000004, 34.650000000000006, 34.75000000000001, 34.85, 34.95, 35.050000000000004, 35.150000000000006, 35.25000000000001, 35.35, 35.45, 35.550000000000004, 35.650000000000006, 35.75000000000001, 35.85, 35.95, 36.050000000000004, 36.150000000000006, 36.25000000000001, 36.35, 36.45, 36.550000000000004, 36.650000000000006, 36.75000000000001, 36.85, 36.95, 37.050000000000004, 37.150000000000006, 37.25000000000001, 37.35, 37.45, 37.550000000000004, 37.650000000000006, 37.75000000000001, 37.85, 37.95, 38.050000000000004, 38.150000000000006, 38.25000000000001, 38.35, 38.45, 38.550000000000004, 38.650000000000006, 38.75000000000001, 38.85, 38.95, 39.050000000000004, 39.150000000000006, 39.25000000000001, 39.35, 39.45, 39.550000000000004, 39.650000000000006, 39.75000000000001, 39.85, 39.95, 40.050000000000004, 40.150000000000006, 40.25000000000001, 40.35000000000001, 40.45, 40.550000000000004, 40.650000000000006, 40.75000000000001, 40.85000000000001, 40.95, 41.050000000000004, 41.150000000000006, 41.25000000000001, 41.35000000000001, 41.45, 41.550000000000004, 41.650000000000006, 41.75000000000001, 41.85000000000001, 41.95, 42.050000000000004, 42.150000000000006, 42.25000000000001, 42.35000000000001, 42.45, 42.550000000000004, 42.650000000000006, 42.75000000000001, 42.85000000000001, 42.95, 43.050000000000004, 43.150000000000006, 43.25000000000001, 43.35000000000001, 43.45, 43.550000000000004, 43.650000000000006, 43.75000000000001, 43.85000000000001, 43.95, 44.050000000000004, 44.150000000000006, 44.25000000000001, 44.35000000000001, 44.45, 44.550000000000004, 44.650000000000006, 44.75000000000001, 44.85000000000001, 44.95, 45.050000000000004, 45.150000000000006, 45.25000000000001, 45.35000000000001, 45.45, 45.550000000000004, 45.650000000000006, 45.75000000000001, 45.85000000000001, 45.95, 46.050000000000004, 46.150000000000006, 46.25000000000001, 46.35000000000001, 46.45, 46.550000000000004, 46.650000000000006, 46.75000000000001, 46.85000000000001, 46.95, 47.050000000000004, 47.150000000000006, 47.25000000000001, 47.35000000000001, 47.45, 47.550000000000004, 47.650000000000006, 47.75000000000001, 47.85000000000001, 47.95000000000001, 48.050000000000004, 48.150000000000006, 48.25000000000001, 48.35000000000001, 48.45000000000001, 48.550000000000004, 48.650000000000006, 48.75000000000001, 48.85000000000001, 48.95000000000001, 49.050000000000004, 49.150000000000006, 49.25000000000001, 49.35000000000001, 49.45000000000001, 49.550000000000004, 49.650000000000006, 49.75000000000001, 49.85000000000001, 49.95000000000001, 50.050000000000004, 50.150000000000006, 50.25000000000001, 50.35000000000001, 50.45000000000001, 50.550000000000004, 50.650000000000006, 50.75000000000001, 50.85000000000001, 50.95000000000001, 51.050000000000004, 51.150000000000006, 51.25000000000001, 51.35000000000001, 51.45000000000001, 51.550000000000004, 51.650000000000006, 51.75000000000001, 51.85000000000001, 51.95000000000001, 52.050000000000004, 52.150000000000006, 52.25000000000001, 52.35000000000001, 52.45000000000001, 52.550000000000004, 52.650000000000006, 52.75000000000001, 52.85000000000001, 52.95000000000001, 53.050000000000004, 53.150000000000006, 53.25000000000001, 53.35000000000001, 53.45000000000001, 53.550000000000004, 53.650000000000006, 53.75000000000001, 53.85000000000001, 53.95000000000001, 54.050000000000004, 54.150000000000006, 54.25000000000001, 54.35000000000001, 54.45000000000001, 54.550000000000004, 54.650000000000006, 54.75000000000001, 54.85000000000001, 54.95000000000001, 55.05000000000001, 55.150000000000006, 55.25000000000001, 55.35000000000001, 55.45000000000001, 55.55000000000001, 55.650000000000006, 55.75000000000001, 55.85000000000001, 55.95000000000001, 56.05000000000001, 56.150000000000006, 56.25000000000001, 56.35000000000001, 56.45000000000001, 56.55000000000001, 56.650000000000006, 56.75000000000001, 56.85000000000001, 56.95000000000001, 57.05000000000001, 57.150000000000006, 57.25000000000001, 57.35000000000001, 57.45000000000001, 57.55000000000001, 57.650000000000006, 57.75000000000001, 57.85000000000001, 57.95000000000001, 58.05000000000001, 58.150000000000006, 58.25000000000001, 58.35000000000001, 58.45000000000001, 58.55000000000001, 58.650000000000006, 58.75000000000001, 58.85000000000001, 58.95000000000001, 59.05000000000001, 59.150000000000006, 59.25000000000001, 59.35000000000001, 59.45000000000001, 59.55000000000001, 59.650000000000006, 59.75000000000001, 59.85000000000001, 59.95000000000001, 60.05000000000001, 60.150000000000006, 60.25000000000001, 60.35000000000001, 60.45000000000001, 60.55000000000001, 60.650000000000006, 60.75000000000001, 60.85000000000001, 60.95000000000001, 61.05000000000001, 61.150000000000006, 61.25000000000001, 61.35000000000001, 61.45000000000001, 61.55000000000001, 61.650000000000006, 61.75000000000001, 61.85000000000001, 61.95000000000001, 62.05000000000001, 62.150000000000006, 62.25000000000001, 62.35000000000001, 62.45000000000001, 62.55000000000001, 62.65000000000001, 62.75000000000001, 62.85000000000001, 62.95000000000001, 63.05000000000001, 63.15000000000001, 63.25000000000001, 63.35000000000001, 63.45000000000001, 63.55000000000001, 63.65000000000001, 63.75000000000001, 63.85000000000001, 63.95000000000001, 64.05000000000001, 64.15, 64.25000000000001, 64.35000000000001, 64.45, 64.55000000000001, 64.65, 64.75000000000001, 64.85000000000001, 64.95, 65.05000000000001, 65.15, 65.25000000000001, 65.35000000000001, 65.45, 65.55000000000001, 65.65, 65.75000000000001, 65.85000000000001, 65.95000000000002, 66.05000000000001, 66.15, 66.25000000000001, 66.35000000000001, 66.45000000000002, 66.55000000000001, 66.65, 66.75000000000001, 66.85000000000001, 66.95000000000002, 67.05000000000001, 67.15, 67.25000000000001, 67.35000000000001, 67.45000000000002, 67.55000000000001, 67.65, 67.75000000000001, 67.85000000000001, 67.95000000000002, 68.05000000000001, 68.15, 68.25000000000001, 68.35000000000001, 68.45000000000002, 68.55000000000001, 68.65, 68.75000000000001, 68.85000000000001, 68.95000000000002, 69.05000000000001, 69.15, 69.25000000000001, 69.35000000000001, 69.45000000000002, 69.55000000000001, 69.65, 69.75000000000001, 69.85000000000001, 69.95000000000002, 70.05000000000001, 70.15, 70.25000000000001, 70.35000000000001, 70.45000000000002, 70.55000000000001, 70.65, 70.75000000000001, 70.85000000000001, 70.95000000000002, 71.05000000000001, 71.15, 71.25000000000001, 71.35000000000001, 71.45000000000002, 71.55000000000001, 71.65, 71.75000000000001, 71.85000000000001, 71.95000000000002, 72.05000000000001, 72.15, 72.25000000000001, 72.35000000000001, 72.45000000000002, 72.55000000000001, 72.65, 72.75000000000001, 72.85000000000001, 72.95000000000002, 73.05000000000001, 73.15, 73.25000000000001, 73.35000000000001, 73.45000000000002, 73.55000000000001, 73.65, 73.75000000000001, 73.85000000000001, 73.95000000000002, 74.05000000000001, 74.15, 74.25000000000001, 74.35000000000001, 74.45000000000002, 74.55000000000001, 74.65, 74.75000000000001, 74.85000000000001, 74.95000000000002, 75.05000000000001, 75.15, 75.25000000000001, 75.35000000000001, 75.45000000000002, 75.55000000000001, 75.65, 75.75000000000001, 75.85000000000001, 75.95000000000002, 76.05000000000001, 76.15, 76.25000000000001, 76.35000000000001, 76.45000000000002, 76.55000000000001, 76.65, 76.75000000000001, 76.85000000000001, 76.95000000000002, 77.05000000000001, 77.15, 77.25000000000001, 77.35000000000001, 77.45000000000002, 77.55000000000001, 77.65, 77.75000000000001, 77.85000000000001, 77.95000000000002, 78.05000000000001, 78.15, 78.25000000000001, 78.35000000000001, 78.45000000000002, 78.55000000000001, 78.65, 78.75000000000001, 78.85000000000001, 78.95000000000002, 79.05000000000001, 79.15, 79.25000000000001, 79.35000000000001, 79.45000000000002, 79.55000000000001, 79.65, 79.75000000000001, 79.85000000000001, 79.95000000000002, 80.05000000000001, 80.15, 80.25000000000001, 80.35000000000001, 80.45000000000002, 80.55000000000001, 80.65000000000002, 80.75000000000001, 80.85000000000001, 80.95000000000002, 81.05000000000001, 81.15000000000002, 81.25000000000001, 81.35000000000001, 81.45000000000002, 81.55000000000001, 81.65000000000002, 81.75000000000001, 81.85000000000001, 81.95000000000002, 82.05000000000001, 82.15000000000002, 82.25000000000001, 82.35000000000001, 82.45000000000002, 82.55000000000001, 82.65000000000002, 82.75000000000001, 82.85000000000001, 82.95000000000002, 83.05000000000001, 83.15000000000002, 83.25000000000001, 83.35000000000001, 83.45000000000002, 83.55000000000001, 83.65000000000002, 83.75000000000001, 83.85000000000001, 83.95000000000002, 84.05000000000001, 84.15000000000002, 84.25000000000001, 84.35000000000001, 84.45000000000002, 84.55000000000001, 84.65000000000002, 84.75000000000001, 84.85000000000001, 84.95000000000002, 85.05000000000001, 85.15000000000002, 85.25000000000001, 85.35000000000001, 85.45000000000002, 85.55000000000001, 85.65000000000002, 85.75000000000001, 85.85000000000001, 85.95000000000002, 86.05000000000001, 86.15000000000002, 86.25000000000001, 86.35000000000001, 86.45000000000002, 86.55000000000001, 86.65000000000002, 86.75000000000001, 86.85000000000001, 86.95000000000002, 87.05000000000001, 87.15000000000002, 87.25000000000001, 87.35000000000001, 87.45000000000002, 87.55000000000001, 87.65000000000002, 87.75000000000001, 87.85000000000001, 87.95000000000002, 88.05000000000001, 88.15000000000002, 88.25000000000001, 88.35000000000001, 88.45000000000002, 88.55000000000001, 88.65000000000002, 88.75000000000001, 88.85000000000001, 88.95000000000002, 89.05000000000001, 89.15000000000002, 89.25000000000001, 89.35000000000001, 89.45000000000002, 89.55000000000001, 89.65000000000002, 89.75000000000001, 89.85000000000001, 89.95000000000002, 90.05000000000001, 90.15000000000002, 90.25000000000001, 90.35000000000001, 90.45000000000002, 90.55000000000001, 90.65000000000002, 90.75000000000001, 90.85000000000001, 90.95000000000002, 91.05000000000001, 91.15000000000002, 91.25000000000001, 91.35000000000001, 91.45000000000002, 91.55000000000001, 91.65000000000002, 91.75000000000001, 91.85000000000001, 91.95000000000002, 92.05000000000001, 92.15000000000002, 92.25000000000001, 92.35000000000001, 92.45000000000002, 92.55000000000001, 92.65000000000002, 92.75000000000001, 92.85000000000001, 92.95000000000002, 93.05000000000001, 93.15000000000002, 93.25000000000001, 93.35000000000001, 93.45000000000002, 93.55000000000001, 93.65000000000002, 93.75000000000001, 93.85000000000001, 93.95000000000002, 94.05000000000001, 94.15000000000002, 94.25000000000001, 94.35000000000001, 94.45000000000002, 94.55000000000001, 94.65000000000002, 94.75000000000001, 94.85000000000001, 94.95000000000002, 95.05000000000001, 95.15000000000002, 95.25000000000001, 95.35000000000002, 95.45000000000002, 95.55000000000001, 95.65000000000002, 95.75000000000001, 95.85000000000002, 95.95000000000002, 96.05000000000001, 96.15000000000002, 96.25000000000001, 96.35000000000002, 96.45000000000002, 96.55000000000001, 96.65000000000002, 96.75000000000001, 96.85000000000002, 96.95000000000002, 97.05000000000001, 97.15000000000002, 97.25000000000001, 97.35000000000002, 97.45000000000002, 97.55000000000001, 97.65000000000002, 97.75000000000001, 97.85000000000002, 97.95000000000002, 98.05000000000001, 98.15000000000002, 98.25000000000001, 98.35000000000002, 98.45000000000002, 98.55000000000001, 98.65000000000002, 98.75000000000001, 98.85000000000002, 98.95000000000002, 99.05000000000001, 99.15000000000002, 99.25000000000001, 99.35000000000002, 99.45000000000002, 99.55000000000001, 99.65000000000002, 99.75000000000001, 99.85000000000002, 99.95000000000002], [0.5029620166549871, 0.48443457190889483, 0.48882110695120184, 0.4999388416345448, 0.4993522808542587, 0.49492256832284964, 0.4957280472772122, 0.49641019762438887, 0.4978502398329553, 0.502501497446451, 0.503486215967364, 0.5051347935268797, 0.5053373498276089, 0.5061321956375393, 0.5069665747263898, 0.5090838307509387, 0.5102022486817304, 0.5110231838137167, 0.5117928446669449, 0.5120875005958702, 0.5127104894340724, 0.51288858878683, 0.5122433293556419, 0.5128669527089961, 0.5134339582205498, 0.5142735451309688, 0.5149844401576404, 0.5145286944859969, 0.514319860469915, 0.5139358130675362, 0.5136439845361773, 0.5137148841908536, 0.5131600759711331, 0.5131652773950901, 0.5125712431930562, 0.5116704428000667, 0.5109453116058948, 0.5110803527276968, 0.5106688897612929, 0.5110266830582405, 0.5111671580323626, 0.5113833536524385, 0.5112788011455789, 0.5110388599120184, 0.51106118672343, 0.5108672018028265, 0.511181130957725, 0.5105972979595936, 0.5100424023660014, 0.5100622575715559, 0.5102966133549357, 0.5103346747068183, 0.509973061096525, 0.5095681024524152, 0.509387436439759, 0.5097294158513759, 0.50970969650925, 0.5096158751408192, 0.5095635325238985, 0.5097266962557966, 0.509632031558249, 0.5101593844161088, 0.5102465906448517, 0.5100313116722014, 0.5098007443766089, 0.5093822533781613, 0.5094179893062358, 0.5098278722546776, 0.5101097330477796, 0.5101472047770392, 0.5106714076983657, 0.510473730611954, 0.5104625741423211, 0.510720281797793, 0.5106382696986258, 0.5105553898501682, 0.5108827732714015, 0.5109574173165513, 0.5109034679075768, 0.5112569988308853, 0.5113606398746723, 0.5111138105102646, 0.5112201501280789, 0.5113403394228141, 0.5116334686845143, 0.5115942193900784, 0.5114449195622505, 0.5115611552734609, 0.5115437046665465, 0.5115936231429689, 0.5117415172295903, 0.5117539628149868, 0.5116973857498769, 0.5118007602429343, 0.51183589806973, 0.511827619536302, 0.5117784587439324, 0.5119008977780208, 0.5119321041383212, 0.5117515363814108, 0.5119892025227039, 0.511984911523311, 0.5121911961989687, 0.5122130400826699, 0.5122946135261349, 0.5119056707046622, 0.5118490995758684, 0.5117349334221571, 0.5117584945846663, 0.5118850320281219, 0.5118732517221327, 0.5119357857005987, 0.5119385502718895, 0.5119012509783147, 0.5119515811097981, 0.5118616372726791, 0.5118392435286965, 0.5117520462689138, 0.5118521745744704, 0.5117110831125682, 0.511664728880467, 0.5114497659321952, 0.5111161975260302, 0.5111411164552574, 0.5112839092614303, 0.511288946535856, 0.5113455507447304, 0.5115487503269825, 0.5115619815263922, 0.5116266642008993, 0.5114285503231747, 0.5114849376724853, 0.5114748785219626, 0.5113819659605274, 0.5113926900808552, 0.5113967781240417, 0.5112987385425944, 0.5112943743515606, 0.5111844706416946, 0.5112110692601507, 0.511204309133085, 0.5113144901428954, 0.5111971824249544, 0.5111355102304007, 0.5110681226259531, 0.5111903956555071, 0.5110149686758645, 0.5110169061061228, 0.5109680197271597, 0.5109765550177136, 0.5109408692528861, 0.5109195676523861, 0.5108641156241607, 0.5108623492743287, 0.5107973152447716, 0.5106619710028861, 0.5106938749290013, 0.5106621282829102, 0.5108065293471742, 0.5107806817228864, 0.5106226983953899, 0.5106335993623061, 0.5106963933619074, 0.5108352979522186, 0.5108885687584277, 0.5107676766835227, 0.5106176015602026, 0.5105607309786031, 0.5106055719435928, 0.5105081935282956, 0.5106061891657463, 0.5107236591646582, 0.5107003346192129, 0.5104426577133452, 0.5103004902904942, 0.5102765365212534, 0.5101991144885634, 0.5101157845830151, 0.5100951184033199, 0.5101874226508112, 0.510108559457903, 0.5099860638786677, 0.509920165710753, 0.5098980842007087, 0.5098573702601016, 0.5096877906363181, 0.5097245198586171, 0.5097644852500608, 0.5097544679449841, 0.5097779084923328, 0.5097039092946212, 0.509564248227636, 0.5094393233988271, 0.5093145355736762, 0.5091874336021788, 0.5091222942278837, 0.5090130921605376, 0.5088503132258614, 0.5087693747584251, 0.5087323899712869, 0.5086853924769698, 0.5086173845546498, 0.5085640972488731, 0.5083580012708506, 0.5082301116645228, 0.5082808704424262, 0.5083167343336541, 0.5083420965227369, 0.5082245537108742, 0.5082637016616778, 0.5081800931533886, 0.5081828287794347, 0.5081355919164443, 0.5080204377168451, 0.5080447276323593, 0.5080555704655418, 0.5080387907669863, 0.5080988236590076, 0.5080418533626528, 0.5079492103704046, 0.5078664756162662, 0.5078359312757443, 0.5076998998256956, 0.507617440896244, 0.5076377521791086, 0.5075396954113469, 0.5074968429160477, 0.5074128341368878, 0.5073889984358484, 0.5072713126375927, 0.5071797523283543, 0.5071551997448455, 0.5072001717735302, 0.5071801867221891, 0.5072381286050276, 0.507262991182426, 0.5071208749111141, 0.5069541695697726, 0.5069279437268837, 0.5068716697860464, 0.5068910789668875, 0.5068051352246022, 0.5067419549810854, 0.5067280532601983, 0.5066731577819212, 0.5065702861925425, 0.5065629119242436, 0.5064826483870243, 0.5064298737048515, 0.5064207131354401, 0.5063031666379685, 0.5061545133438416, 0.5060773285870221, 0.5060820073898005, 0.5060843580429634, 0.5059912363587288, 0.5059071083447073, 0.5058149196128923, 0.5057904006284244, 0.5057887647571897, 0.5058035417661737, 0.5056921080317077, 0.5056141118168246, 0.505571810440118, 0.5055850528338841, 0.5055667428416747, 0.5055255155946129, 0.5055000540853735, 0.5054356624582005, 0.5053056676735016, 0.5051631135364807, 0.5051597418276204, 0.5051807739065827, 0.5051876477834705, 0.5051063356484125, 0.5050674156419817, 0.5050933166090019, 0.5050426861847019, 0.5049094630611954, 0.5048899583696611, 0.5049768507880863, 0.5049506361312279, 0.5048730762881255, 0.5048411162593139, 0.504716952248321, 0.5046526000267841, 0.5045934670263991, 0.504435259322398, 0.5043683417577454, 0.5043872178188862, 0.5043802515648522, 0.5042195809615124, 0.5041644890988507, 0.5042146201264867, 0.5041671917076995, 0.5041321058030425, 0.503966387670813, 0.5037663545667204, 0.5037385417274817, 0.5036940880088084, 0.5036506392775001, 0.5036469008131917, 0.503601025701286, 0.5035804087491407, 0.5035581521861441, 0.5034890332461213, 0.503353814141746, 0.503291676601977, 0.5032539053042578, 0.503304224136608, 0.5032326278373194, 0.5031877151288684, 0.5031727343917556, 0.5030982400396042, 0.5030922629045627, 0.5030612357919373, 0.5030307582396187, 0.5029897064271899, 0.5028853551403161, 0.5027998294963412, 0.5027520786647119, 0.5027647917692745, 0.502728420112754, 0.5026752343461902, 0.5026827970414509, 0.5025475947454975, 0.5024115567172124, 0.5023606430593384, 0.5023689224679677, 0.5022833565939506, 0.5022471628201182, 0.5022036673728836, 0.5021868486772595, 0.502114774905827, 0.5019988192465638, 0.5018549705422642, 0.5017848560862719, 0.5017456611853095, 0.5016904123574906, 0.5016659206326726, 0.5016169316560952, 0.5014557912886082, 0.5013667534114342, 0.5013138891505134, 0.5012099951956437, 0.5011278675116961, 0.5009818188714432, 0.5008941039573107, 0.500755415366094, 0.5006947500145362, 0.500621658804634, 0.5006054892045991, 0.5005696565590143, 0.5005203521637196, 0.5004646408379547, 0.5003573139796111, 0.5002270532792242, 0.5001357455684311, 0.5000726594376391, 0.4999351440225224, 0.4998081293448542, 0.4997068220607396, 0.49967989411570474, 0.4996437999854882, 0.4996045551376862, 0.4995630510024248, 0.4995166365871289, 0.4994146875941001, 0.49930326217871235, 0.499230951065874, 0.49911492866489127, 0.4989412550438107, 0.4988808535961402, 0.4987697929231295, 0.49866557843068826, 0.4985787154050033, 0.498525716163672, 0.4984940597709306, 0.4984431292856434, 0.49832698475150466, 0.49822703989840517, 0.498112186032264, 0.49800685771489767, 0.497916120033061, 0.4978068414944589, 0.4976745847776368, 0.49756795794650543, 0.4974643948911126, 0.4973849533188144, 0.4973304866900453, 0.49722001984622033, 0.49710785308577143, 0.49703298519248096, 0.496936226018544, 0.4968543808429122, 0.49677290344546743, 0.49669236437130343, 0.4966048759850835, 0.49659273394965686, 0.49656261407243746, 0.496458430455388, 0.49637031272280974, 0.4962797206300765, 0.49619366894031414, 0.49609101069075134, 0.49600881196956975, 0.4958793973383891, 0.49575697356676407, 0.49567553227706834, 0.49557918178599103, 0.4954793742638676, 0.495342346856778, 0.4952102549157094, 0.49510908812678284, 0.4949829600780208, 0.4948779746008524, 0.49479205893064815, 0.4946752049305675, 0.49458763650435866, 0.49450035560866495, 0.49437772825611487, 0.49433320660730384, 0.49433602764705864, 0.49425152197462313, 0.49416194660722346, 0.49409773195321166, 0.4940351910303857, 0.4939732742351691, 0.49392459428082497, 0.4938893219955694, 0.4937861042269948, 0.49366769837406077, 0.4935598695217319, 0.493450109153856, 0.4933084704248814, 0.493196139787197, 0.49310378046274367, 0.4929909610890796, 0.49288425286922666, 0.49279060579848794, 0.4927439836893376, 0.4926670654403919, 0.4925531912990788, 0.49248103550162015, 0.49238396960773256, 0.49229942874905797, 0.4922063370437023, 0.49214437662373606, 0.49204465300459344, 0.49188130658785345, 0.4917471842341693, 0.4916423393890237, 0.49152554755908007, 0.4914341244343759, 0.491340265661091, 0.49128890468990694, 0.49119285577270944, 0.4911070477206372, 0.49102714422047467, 0.4909916109468635, 0.4908721739085505, 0.490771062333649, 0.49063583028653185, 0.49050399810730755, 0.4904123943497978, 0.4903615072924407, 0.4903042777096542, 0.4902140716846547, 0.49011418240574117, 0.49002708535812917, 0.4898821530923688, 0.48977912129085216, 0.4896904134175175, 0.48956904410668106, 0.489470458852843, 0.4893869511943561, 0.4893114100642717, 0.4891755634116481, 0.4890616469595076, 0.48897683104153744, 0.48887721210525825, 0.48875364059214477, 0.4886481260241541, 0.4885112159662569, 0.48836167363533534, 0.48822237370569654, 0.488148669576349, 0.4880637214017093, 0.48796319537386734, 0.48785420805436736, 0.4877388780138762, 0.48767019658132693, 0.48752890377542907, 0.48738047486147096, 0.4872781496782069, 0.4871935042881669, 0.4870543161712983, 0.48697715022261506, 0.4868886441531718, 0.48678394560641297, 0.48662234743733074, 0.48647862193266606, 0.48635122304362366, 0.48622263113398667, 0.4861202341883709, 0.4860265016792221, 0.48590003152784034, 0.4857827869366352, 0.48562011022212853, 0.4854940727078264, 0.485399572819324, 0.48531340675595674, 0.48521702257811866, 0.4851554172070842, 0.48506061695844, 0.4849332033165094, 0.48483831454949977, 0.48473288875971415, 0.4846198968617115, 0.484508652195845, 0.48445030231340197, 0.48440156145511715, 0.484280287111968, 0.48420050976112716, 0.48407760266606203, 0.48392929000904444, 0.4838045145507269, 0.4837069206288822, 0.4836619521934929, 0.48354795447209564, 0.4834517833756379, 0.4833469500014031, 0.4832235295157668, 0.483111353659843, 0.4829823898208404, 0.4828456025009963, 0.48270906421537585, 0.48258460415203536, 0.48248614827634884, 0.48238507497054517, 0.48227501449201393, 0.48216687515584844, 0.482050920543306, 0.4819273715093878, 0.48183921326959434, 0.48178072748980905, 0.48167404144008064, 0.48158598831951843, 0.4814923438216504, 0.4813734829795361, 0.4812607280157294, 0.4811470159033823, 0.48106268621088333, 0.48094521119880185, 0.4808270399825331, 0.4807086013251278, 0.480585598483246, 0.4804995147688123, 0.48040624659492437, 0.48023720201759934, 0.4801321818262168, 0.4800467035560344, 0.4799216631281693, 0.4798175416157548, 0.4797028893951819, 0.47960242179717677, 0.47946205646320983, 0.47934498373971424, 0.4792296513650383, 0.4790875627461936, 0.4789786766716963, 0.47883324788947357, 0.4787109040136065, 0.47856362087977644, 0.47841773695628237, 0.47828845769940614, 0.47815740004846646, 0.47804736511802004, 0.477908165265369, 0.47780158482007823, 0.47769732150850686, 0.4775852552798594, 0.4774830528631778, 0.47739209357922335, 0.47727706180002494, 0.4771643896900323, 0.4770475364427419, 0.47692938111123384, 0.4768087992346014, 0.47668171771178464, 0.47652820347743247, 0.47640257311004575, 0.47628021092154926, 0.47618693480094904, 0.47605795188243183, 0.47591208959568226, 0.47583403994615336, 0.47570032698373116, 0.47556990352021533, 0.475460056875532, 0.4753358365981665, 0.4751866966603049, 0.475045577073174, 0.4749121751471453, 0.4747658756188541, 0.47464261172112343, 0.47452636552584904, 0.47441132299534383, 0.4742738335132092, 0.4741455960882918, 0.4740414857817729, 0.4739560943149355, 0.4738322367291275, 0.47373709521229357, 0.4736404374673113, 0.4735268580169222, 0.4733965572876895, 0.47325340163865526, 0.47314467720692754, 0.4730373581280426, 0.47293154033051443, 0.47281744501137757, 0.47268759822781864, 0.47257184208736264, 0.47246069957190534, 0.472322229904761, 0.47220467382706255, 0.4720723483348637, 0.47197328982780135, 0.4718695200808451, 0.4717689179518626, 0.4716329565989411, 0.4715158855800742, 0.4713910746161779, 0.47128782822860404, 0.47115367994133955, 0.4710036483337198, 0.47089118866219765, 0.47080185972760746, 0.47071643271729985, 0.47058250749155717, 0.4704418933092295, 0.47030070304048455, 0.4701784170662632, 0.4700487800891847, 0.46990352680944997, 0.469784641370925, 0.46963902293977744, 0.4695202900232184, 0.46936950717908205, 0.46925020604455786, 0.4691303510749397, 0.4690335824670172, 0.46892471771081146, 0.4688091884055338, 0.468679113708596, 0.4685532514598358, 0.468439896762742, 0.46834622211008625, 0.46826514667773517, 0.4681387447926103, 0.4680156330450619, 0.4678747991936304, 0.4677645796678386, 0.46764958001268936, 0.4675046243752746, 0.4673573918541586, 0.46722191897319726, 0.46708606668588964, 0.4669504535695344, 0.4668307415656165, 0.4667312859345924, 0.4666130134056982, 0.46649161544722484, 0.46635965498782805, 0.4662197545379346, 0.4661162212999573, 0.4659958120708045, 0.4658795723215462, 0.4657892015321061, 0.4656836736862707, 0.46558303365213727, 0.46545292643985203, 0.4653121847178759, 0.46516763013194734, 0.46503237572509687, 0.46487290265665654, 0.46474027131051354, 0.46463380969135565, 0.46452010137723443, 0.4644234179377663, 0.46432099397454296, 0.46416363020100365, 0.46401528264747005, 0.46389095298574956, 0.46375609354107283, 0.46363334852276417, 0.46350094479846654, 0.4633765979237102, 0.4632508588813041, 0.4630961454536936, 0.46294844106497085, 0.4628630241944374, 0.46273079521812577, 0.4626205694235038, 0.4624969828709399, 0.462369806632459, 0.462219488051277, 0.46209244596515286, 0.461981254548549, 0.4618575283718296, 0.46171669519399217, 0.4615701629826421, 0.46142180826830115, 0.4612689566877647, 0.4611419578197081, 0.46101822337820353, 0.460867623229326, 0.46075853572865305, 0.46063245263420355, 0.4605352553287398, 0.4604154052575346, 0.46026568589842354, 0.4601248541874986, 0.46000422520548456, 0.45988740659190813, 0.45976148585213156, 0.45963070510115134, 0.4594967597607522, 0.4593874365638119, 0.4592835586765007, 0.4591648091642761, 0.4590478936558826, 0.45894196784852453, 0.45882834003461276, 0.4587118667098036, 0.45857065325050633, 0.45843065609433864, 0.4583297442905443, 0.4581888280782457, 0.45805981957295455, 0.45793907654793387, 0.4578081337488795, 0.4577009716971707, 0.4575584102138781, 0.4574132778285772, 0.457285311345805, 0.45716937709207944, 0.4570684237715194, 0.45694808198711623, 0.4568280597223544, 0.45670308644008484, 0.4565756458040499, 0.45644419630472005, 0.45630437773580246, 0.45617110300788893, 0.45600980088330834, 0.4558774718051632, 0.45573848453277216, 0.45559422807001004, 0.4554561784242813, 0.4553107251206813, 0.45517153484409834, 0.45504335984850053, 0.4549260152371435, 0.4547894373903933, 0.4546497460400518, 0.45449868811803007, 0.4543784832822424, 0.4542529893454891, 0.4541306481905221, 0.4539882752954455, 0.4538280199896588, 0.4536875827126566, 0.45354979154419334, 0.4534106841896336, 0.4532669625426724, 0.4531162316060574, 0.45298334766795356, 0.45284465964671144, 0.45270638130014096, 0.4525683603273582, 0.4524206147576294, 0.45229066422482844, 0.4521464195025307, 0.45199717142925416, 0.45186877607538695, 0.4517536263119203, 0.45164156959919294, 0.4515182128212386, 0.4513742524084944, 0.45126294539803674, 0.4511424968368428, 0.45098665735214566, 0.4508485643894189, 0.45071748221014063, 0.45056316873378177, 0.45040187706091367, 0.45026899036660684, 0.450174145128435, 0.45005448142141863, 0.4499150370551538, 0.4497735421736967, 0.449623522177076, 0.44948496855416675, 0.4493435117050094, 0.4492017631713344, 0.4490840354292217, 0.44896927770577866, 0.44886893397866545, 0.4487321467426019, 0.44859501476509933, 0.4484425510249802, 0.4483000865777574, 0.4481712966088847, 0.4480278583487681, 0.4478992426052744, 0.4477698600075408, 0.4476156949514789, 0.44747399822049766, 0.447349442629099, 0.44722306268665496, 0.4471091274476022, 0.44698083962286345, 0.4468513741979921, 0.4467458794571198, 0.44661544160069766, 0.44647329318886236, 0.44634022034494175, 0.44620959301179636, 0.4460803895096198, 0.4459511057747624, 0.4458103510846779, 0.445675111957864, 0.4455539380006607, 0.4454206896957305, 0.44532026471567987, 0.4452006484519485, 0.4450619564003408, 0.4449362067435413, 0.4448038525413427, 0.44467942250744297, 0.4445679112129131, 0.4444574263804516, 0.4443314904985508, 0.44419840882538225, 0.4440701950282482, 0.44394220924286076, 0.4438086133541965, 0.44368768606824444, 0.4435597828044444, 0.44344282982666616, 0.44330660190967075, 0.4431769683325223, 0.44304369422165146, 0.44291738812152753, 0.44278992402216816, 0.4426569546597233, 0.44251935447328705, 0.4423990504083749, 0.44228977505924094, 0.442138589233266, 0.4419964185429204, 0.44187026498904547, 0.441738300307631, 0.4416009264550135, 0.4414673190560176, 0.4413349527420829, 0.4412099440035818, 0.44107706517298395, 0.44093130498799243, 0.4407887148816779, 0.4406417913270039, 0.4404954458631042, 0.44036387406121563, 0.4402606566638078, 0.44013116113437906, 0.4399891116394493, 0.43987608412920876, 0.43974628558398293, 0.43959315806590443, 0.4394495076569779, 0.4393172728990363, 0.4391985190190222, 0.43908202593802476, 0.4389461934467035, 0.4387912528749391, 0.43864391362070354, 0.43852276814529373, 0.43837747805991284, 0.43823611503485926, 0.43810145433666337, 0.43797627819702056, 0.4378491398964364, 0.4377329830226607, 0.43758778343281046, 0.43745860470077985, 0.4373140750109984, 0.4371651238202093, 0.43702310079085427, 0.4368842900311135, 0.43675929940119324, 0.43662199380847316, 0.436469667832342, 0.4363220206686096, 0.4361689598532779, 0.43602504072547915, 0.43587996081114405, 0.4357461148698441, 0.4356155827280226, 0.43547337377763895, 0.43532173508386685, 0.4351697928525735, 0.43504133149749735, 0.4349017447685847, 0.4347952104516179, 0.4346796622768763, 0.4345333756132995, 0.4344116176304123, 0.4342828297504312, 0.4341592658980402, 0.43401641609653724, 0.43386545152323863, 0.43371941992846264, 0.4335922532824313, 0.4334548733788888, 0.43332735098649466, 0.43319139401246937, 0.4330621976464893, 0.43292316019470817, 0.4328084022016184, 0.4326749290251387, 0.4325212154429166, 0.43239854489001034, 0.4322489613523811, 0.43209742997701356, 0.43194489374499084, 0.4318088719307112, 0.43166462504883496, 0.4315197041758654, 0.4313605873923986, 0.4311951430767257, 0.43104806308316174, 0.4309043080093261, 0.43075794100903453, 0.4306119996738246, 0.4304667466679061, 0.4303330135657836, 0.43019051542244935, 0.4300495524226175, 0.4299087808218055, 0.42976660519197224, 0.42962044647117087, 0.4294629389746708, 0.429310418331821, 0.42915628014167845, 0.42901775176642837, 0.4288664167324656, 0.428712377962125, 0.4285565222010064, 0.4284026028243443, 0.4282601159562681, 0.42812112741248737, 0.4279687029757323, 0.42781471236642465, 0.4276677421796232, 0.42752898614309087, 0.42738601883372895, 0.4272420833879352, 0.4271065522772594, 0.4269564175994133, 0.4267941462332117, 0.4266358102167295, 0.42650029454905375, 0.4263566369339354, 0.42621094710170493, 0.4260572803752029, 0.4259113912668694, 0.4257592345429556, 0.42560282091777263, 0.42546699338251487, 0.42531569244158407, 0.425160983916719, 0.4249975343105076, 0.4248473654041356, 0.4246896905984269, 0.42454829744760775, 0.4244127850774985, 0.42426367180524693, 0.42411773619426907, 0.42398270663584176, 0.42383015831914356, 0.4236830079292601, 0.4235431007094669, 0.4233955551096938, 0.4232514314672146, 0.42311501162424836, 0.42299937430395085, 0.42288808332124006, 0.4227965070768499], [0.10566200155588101, 0.08628199486628382, 0.08058246395467643, 0.06940501321501501, 0.06794178911965496, 0.06593605892894117, 0.06760654411143609, 0.06541331846605965, 0.06399404564604153, 0.0628836079016694, 0.06168473510541145, 0.061780730357384794, 0.05954829141482391, 0.05967450136513684, 0.0597783183300159, 0.05932827453179662, 0.05969868524237852, 0.057685612514769974, 0.055089018029735544, 0.05406760325485875, 0.05344245936265987, 0.05218893247749422, 0.05065610079860972, 0.050951660815882635, 0.05117902309000589, 0.05064454914815305, 0.04946653559914051, 0.049165302441277314, 0.04868907461765066, 0.04819612557662016, 0.047387335492806715, 0.04611617427562513, 0.04496962162657358, 0.04424457620984145, 0.04358116097457114, 0.04299511130571407, 0.042510258821940816, 0.04245269689942501, 0.0421627519338135, 0.04244926656654355, 0.04235829424049252, 0.04276742030798747, 0.042277217781377135, 0.04238676084455733, 0.04259988211611472, 0.042232366150816956, 0.042248931206508404, 0.04235028716516618, 0.042393386996557404, 0.04238936150867706, 0.042497799137151536, 0.04284369215448776, 0.042883041982926605, 0.04275665317158254, 0.04227886066127087, 0.04218296041713113, 0.04242293891618771, 0.042080477883270316, 0.04190668624201327, 0.041659476022845254, 0.04173334027254289, 0.04142627036353223, 0.04100203050752718, 0.04051297494320025, 0.040521172002782976, 0.04054268069500767, 0.04042748334335825, 0.040399505707644334, 0.04036280503274745, 0.04025395340892716, 0.03991743098545886, 0.04003410883069706, 0.040345178487721844, 0.04049596357931411, 0.04066697731676898, 0.04067489773572385, 0.04075985888218368, 0.04069631985447478, 0.04045180169523054, 0.0404246568212848, 0.04065237573902801, 0.04070658544267555, 0.040819348756885566, 0.04087464304143994, 0.040615750037339235, 0.040370096414869966, 0.04039966333910504, 0.0403453885009671, 0.040280090666685274, 0.040211994188663926, 0.04007127366498439, 0.040065374316189103, 0.03974790881544283, 0.03969658022488677, 0.039517236509682814, 0.03944204393055967, 0.03933924913099919, 0.03917882021318727, 0.039110757647866846, 0.039151154877083746, 0.03898042834958726, 0.038725671646759996, 0.03841069732438533, 0.038252172434547836, 0.037976539403447335, 0.037658337766369836, 0.037384207420442135, 0.03720520463175053, 0.03701859535848527, 0.036970124603151744, 0.03701405398533627, 0.03709063578143949, 0.037028002707639215, 0.03701296169356722, 0.03702613280878328, 0.03739130654409901, 0.037266808547875584, 0.037304593246496855, 0.03731253296816021, 0.03726573959984671, 0.03730485533460124, 0.03703466630526838, 0.03693381979406297, 0.03682936270003984, 0.03675273603619788, 0.03667176573615658, 0.03654841377099087, 0.03649638221403551, 0.03649994355391856, 0.036338385318034384, 0.03599759355070564, 0.035865370917885, 0.035767868813758215, 0.035721629516536485, 0.03556879836864391, 0.035518714026949574, 0.03536836923182983, 0.03537885040728569, 0.03517722816882599, 0.035132249387555464, 0.035153472035523756, 0.035151884870249936, 0.03513526580756002, 0.034995409104783756, 0.03488969018619522, 0.03491368065116412, 0.03484961517672394, 0.03472589774778083, 0.034541031245644435, 0.03439304431786684, 0.0342877030234091, 0.034072028841040845, 0.0339959439335098, 0.03385093175803039, 0.03371553805001192, 0.033740788794193656, 0.03356411247612592, 0.03350004299116796, 0.03344707471023139, 0.033262997884527565, 0.03307425847654378, 0.032927781684419025, 0.03274832557457582, 0.032653944118309006, 0.032600008526759976, 0.032478882691112654, 0.032348236014697135, 0.03204536748213842, 0.0318660307327014, 0.031911304146915974, 0.03180348908966873, 0.03178585778316929, 0.0317115303640811, 0.03165290436780542, 0.0314457374996486, 0.03127728193010613, 0.0311792196811829, 0.031135453759184563, 0.031066858142151026, 0.030958885317292656, 0.030949918680674312, 0.03092190578225371, 0.030866151838588828, 0.03087995060191077, 0.03095952923041394, 0.030928835099866138, 0.0307452482238508, 0.030558593819266053, 0.030538358339752235, 0.03054707908654078, 0.030527768602743758, 0.030401299752189605, 0.030401934454594708, 0.030287900416021796, 0.030316326503760573, 0.03035049927944034, 0.030426979471826363, 0.030371970195948637, 0.03024913039778238, 0.030120881245895733, 0.03006762460151761, 0.030200332369238483, 0.030326051366808413, 0.030272132032171436, 0.03028539164435928, 0.03023924498944618, 0.030173416071716835, 0.03020877557529905, 0.030195446868168326, 0.030231552273784643, 0.03010977349775134, 0.03000498585506683, 0.029991556404768124, 0.02989517645273503, 0.029815089402006244, 0.02981252938512779, 0.029766275518467954, 0.029720551519417764, 0.02961853589153914, 0.029563670213343603, 0.02949936974510517, 0.029553409063378333, 0.029448903701437604, 0.029363973315066506, 0.029292857518991217, 0.029217610835284326, 0.029033760564586796, 0.028932538853347994, 0.02888365840801191, 0.028914467061355482, 0.028883293678274722, 0.028887654642551035, 0.028846740751648333, 0.028831987258760593, 0.0288536826044549, 0.028850328851986008, 0.028721428426059428, 0.02859101844939448, 0.02854643547069316, 0.028466096248498534, 0.028480410344519348, 0.028438935024440087, 0.028393868682372276, 0.028455206805653648, 0.028440221656359024, 0.028402985763458476, 0.028409364589485075, 0.028357386954771274, 0.028234114298851764, 0.028202362180130745, 0.028202819798547166, 0.02812429797270117, 0.027962543817645347, 0.02791100960303662, 0.02788660664358248, 0.027803079297741225, 0.02771033520035882, 0.02765182272631007, 0.02759528060795144, 0.02749689507312549, 0.027450214705637136, 0.027380773520407842, 0.027346863565540825, 0.027243474987391613, 0.027223691763697464, 0.027183400297244493, 0.027150659654875262, 0.027076143952677132, 0.02714338824648242, 0.02704777558182689, 0.027048960665357134, 0.027065710436815202, 0.02707189734640548, 0.027129246600444627, 0.027092217596018865, 0.02701386129864856, 0.026886799175283246, 0.026846218979837296, 0.026895003009990145, 0.026897933769843223, 0.026883945419074795, 0.026783231355570224, 0.026726096779658867, 0.026696653093903316, 0.02665200304930903, 0.026701880423409433, 0.02667007518864572, 0.026546048588871534, 0.02644557580412892, 0.02635848859644163, 0.026306856682087997, 0.026342390298556187, 0.02637382892745069, 0.02642640216825103, 0.026419193538712887, 0.026422711481655987, 0.026309049675110316, 0.02631628386121171, 0.02633813897472058, 0.026294457965577125, 0.026251723560118193, 0.026228509796971514, 0.02621347063826877, 0.02620741633902498, 0.02617873206372801, 0.02606296355219174, 0.026028822279518565, 0.026058540367463322, 0.02608450347582759, 0.026099208332134905, 0.02614959839173566, 0.02615619705681515, 0.026087363778797085, 0.026022319110960184, 0.02597393808162255, 0.02595974982273087, 0.025894488796580763, 0.025881015803496228, 0.025893989045120094, 0.025868701060946107, 0.025888236295819624, 0.025941337116716406, 0.025896065999369864, 0.025886541818885958, 0.02584014732256239, 0.025751794737998903, 0.02572814038613448, 0.025648630947833605, 0.025633843682762218, 0.025561170135979087, 0.025520806385813784, 0.025542778764629837, 0.025436512697267464, 0.025356205856152267, 0.025265643775826345, 0.025225618211358262, 0.025168750586591754, 0.025149046943456085, 0.025085772944640206, 0.025006665907769437, 0.02505060636774884, 0.025028613231040032, 0.02499720731261414, 0.024906589906890656, 0.024838522815149786, 0.0247918668947849, 0.024797386531387917, 0.024778795099319167, 0.024732786794322895, 0.024759891750241972, 0.024718185733396836, 0.02462546840863405, 0.02456639304574536, 0.02461737227170241, 0.024572723406353532, 0.024473110299051054, 0.024435776197755783, 0.02444590959712462, 0.024401179175150733, 0.024396858076584677, 0.02435055276787851, 0.02435748273655225, 0.024397548466941962, 0.02435574355145595, 0.02435883826700794, 0.02437266764141365, 0.024396968625115704, 0.024341371931143857, 0.02433891078695173, 0.024331559617256672, 0.024381542650306107, 0.024426206552049138, 0.024444688341990727, 0.024429741017944734, 0.024428763714587652, 0.024384686194561807, 0.024383173072117053, 0.02440220277502712, 0.0243881726705799, 0.024370835790079547, 0.02433318939096513, 0.024332146273068213, 0.02435772845400388, 0.024350920985078236, 0.024356674136506405, 0.024379495632426557, 0.024407054308049018, 0.02438131741219374, 0.024377528972417954, 0.024398510012115952, 0.024375962201622484, 0.02437558739215056, 0.0243491072544167, 0.024328916192077943, 0.02429199702685711, 0.02423950990836132, 0.02420739052834583, 0.024212155903903035, 0.024180374272055924, 0.024224947697251097, 0.024264464346651044, 0.02420635146034621, 0.024125336032371252, 0.024130403103803853, 0.024028019176327395, 0.023948120554964574, 0.023903284952300572, 0.023919152923608033, 0.02393718840690346, 0.023907587635458513, 0.023912803580543283, 0.023896992513357026, 0.023896118434241435, 0.02384763608334671, 0.02381390516948177, 0.023799280395808853, 0.023744719106485603, 0.023712970726340803, 0.02371035244524653, 0.023656169856334505, 0.02358883852309471, 0.023585261816873017, 0.023576569207060392, 0.023575468022766558, 0.023565371335868418, 0.023544514648042386, 0.023543456086572597, 0.023498385724258903, 0.023505910884841934, 0.02346435501257376, 0.02349171162954434, 0.023518030637310304, 0.023504553572824525, 0.023460851247246246, 0.023454323918073967, 0.02344005175608094, 0.02340026923967318, 0.0234273549922363, 0.02342839231177182, 0.023383692438100383, 0.023335861169403387, 0.023365731662320612, 0.023383370125940706, 0.023380160098556098, 0.023321461344224463, 0.023269843520920146, 0.023214025495267944, 0.02322031745449744, 0.023187075607357048, 0.02314751975617408, 0.02314997788795298, 0.023093258848213317, 0.023039619354326392, 0.023044322300457182, 0.023032809874769005, 0.022974817105143017, 0.022965334008732644, 0.022911383182237222, 0.02290898270950614, 0.02290342271325556, 0.022893220389446065, 0.022875417965893537, 0.022863380077243676, 0.02287699289994605, 0.022874944342274547, 0.02287369153918613, 0.022853346939550958, 0.022840119208585138, 0.02280399753335236, 0.022853184973221412, 0.022781561308167893, 0.022762458036921274, 0.022769817794761876, 0.022771906383991507, 0.02280220807170986, 0.022774771662057595, 0.022709817889900424, 0.02269717946749278, 0.02270357179359066, 0.022648705082531872, 0.02260787397774794, 0.022562128136525576, 0.022556226907075334, 0.02254872624740976, 0.022540806586363808, 0.022526280210359587, 0.022470762005182287, 0.0224585088946107, 0.022447638794470082, 0.022399417476839777, 0.022397419072056363, 0.022361205855090247, 0.022330538179425246, 0.02231174943038466, 0.02229225057578188, 0.02224899048414063, 0.022209298762000913, 0.02218618753066009, 0.022195433709924755, 0.022190114367511143, 0.02217657585743026, 0.0221694823958228, 0.022130292259944694, 0.022114761415626728, 0.02209248695672576, 0.022126792576058967, 0.02211664608813445, 0.022105225180431846, 0.02210150404740047, 0.02211167607124982, 0.022049375065932793, 0.022004527367794315, 0.021930105449471257, 0.02191723494383792, 0.021896918642307524, 0.021890673737062168, 0.021851745775641782, 0.02185966678941692, 0.021842845273691444, 0.021816544632128277, 0.02179758517945461, 0.021812989883843753, 0.021794679953543613, 0.02177801787030853, 0.02175970749013368, 0.021728489754567287, 0.021726118709052347, 0.021695371016611075, 0.02167663371170673, 0.021663057991590226, 0.021677129036000782, 0.021670137012234206, 0.0216429188590299, 0.02162048895194074, 0.021599139855668588, 0.021556652679194602, 0.02150809993988346, 0.021482267476101536, 0.021422594079691167, 0.021374480842983278, 0.021356959093583098, 0.021338853341819692, 0.0213443431001682, 0.021313369056572534, 0.02126961889039528, 0.02124002571471031, 0.021261002011407116, 0.021257023712125584, 0.021299338253336204, 0.021284771873179162, 0.02124583740137768, 0.02121605542126473, 0.021203573924402974, 0.02115233478577243, 0.021106120207231703, 0.021064748895614258, 0.021061392109639296, 0.021029756478356216, 0.021018535723510718, 0.02098937821717233, 0.0210003380160034, 0.020942525442288907, 0.020915184969014965, 0.020877665670281056, 0.020851450978680654, 0.02084078040578782, 0.020812102306486373, 0.02079354123680749, 0.020810077120589576, 0.02080764082768551, 0.020782273462093794, 0.02075185642865754, 0.020772748077539663, 0.02075610225852543, 0.02071132350045968, 0.020655875303429043, 0.020640498452384422, 0.020630813334339228, 0.020608739075068973, 0.020571798108097488, 0.02056967171276206, 0.020570452038308925, 0.02057110288664839, 0.02057339985173836, 0.02057968744871412, 0.020571080608345053, 0.02056170849754681, 0.0205631319800095, 0.02058109544264576, 0.02055863577074271, 0.02053563062874429, 0.020523653702200394, 0.020518396833046803, 0.020509554807350328, 0.02048612300423997, 0.02044484237725999, 0.020398972741543616, 0.020397840320483727, 0.02043035999393229, 0.02040471517472396, 0.020369919861961308, 0.020337084764796995, 0.02030023962091001, 0.02027286360519565, 0.02030616330906871, 0.02032500762336573, 0.02033320709932787, 0.020348960552907577, 0.020321737237504283, 0.02031282568951755, 0.020336890243046902, 0.020327315425143426, 0.02028727322783335, 0.020288294853400436, 0.020251735661210475, 0.02026122247664207, 0.020250880595930287, 0.020203410790381814, 0.020156827489354216, 0.02012720963167431, 0.020124575009801495, 0.020123534606245906, 0.020116743792651645, 0.020113415002955406, 0.020111480902909592, 0.02009105583367025, 0.020098450301773926, 0.020095718742893325, 0.020088548734360716, 0.02009332454684758, 0.020090674094612782, 0.020045624287920092, 0.02002311518843917, 0.020018594151325175, 0.020003254207727993, 0.01999889021933505, 0.020010079134976787, 0.01998336310077994, 0.020017016899802436, 0.02003380364839372, 0.020014128615581123, 0.02002003956422129, 0.020027367007164204, 0.02002844059148052, 0.020019285142947436, 0.019978539262503175, 0.019944470126027704, 0.019935287089202003, 0.019919045031825903, 0.019909570751069083, 0.01988789457148745, 0.01990801878008196, 0.019899055682450685, 0.019857056175829304, 0.019829024552219198, 0.019815686919510883, 0.019843778153610853, 0.01984590963301714, 0.019828904910187784, 0.0198518328260165, 0.01986588727060868, 0.019866535150077587, 0.019858342198331033, 0.019898576140746766, 0.019892119911009188, 0.019846772817508802, 0.019820599004617183, 0.019816286765918695, 0.01980993297774809, 0.01978136778301807, 0.01980230923435362, 0.019818116424903515, 0.019772716876055217, 0.019755824538218305, 0.019765567757429516, 0.01975797756315834, 0.019746364078629418, 0.019725854614979617, 0.019722782030735818, 0.01971971631924466, 0.019716793262973084, 0.019710592609835938, 0.019686752322430178, 0.019703616509403936, 0.019718993190279723, 0.019701534092231278, 0.01970057753320702, 0.019706381719926384, 0.019710695370139444, 0.019693428544935474, 0.019640198092608325, 0.019605978443673122, 0.01959340949398859, 0.01956196049561718, 0.019538152467080988, 0.019499451436322514, 0.019468339160130414, 0.019425136182139067, 0.019437161610121188, 0.019442206718103615, 0.01944176945983328, 0.019426247620494715, 0.019395695303722208, 0.01936551840316119, 0.019319701153677076, 0.019289648720768493, 0.019296468466381885, 0.01928978981177039, 0.01927578342726411, 0.01925483638861727, 0.019228914826456736, 0.019217440964814876, 0.01917037901564889, 0.019144109686484966, 0.019136243521194054, 0.019151828740779753, 0.019126072367522316, 0.019103838163685112, 0.019089765323348107, 0.01908260292697333, 0.01906847874383248, 0.019047882988729843, 0.01901796336648802, 0.019026858516652104, 0.019021773396986515, 0.01898940299981754, 0.018974805191825886, 0.018961106180024088, 0.01896059241656961, 0.018977045188074637, 0.01894895766342398, 0.018940055218193686, 0.018934545491790442, 0.01893834679959697, 0.018930890848101872, 0.018931681350070395, 0.018912804303543845, 0.018888237234526043, 0.01888046997533008, 0.018872301139594694, 0.018849103768863888, 0.01881689160029436, 0.01879879997790075, 0.018794805117480815, 0.018739727558275746, 0.018734213175894972, 0.01873216599307854, 0.018744428375031107, 0.0187651168298546, 0.0187556304901228, 0.018752723556915717, 0.018738159535952408, 0.01873456045534111, 0.01875187442259556, 0.018721889662115295, 0.018711775687897208, 0.018704100034072312, 0.018692669069272888, 0.018683545799391393, 0.018671014950194385, 0.018658474323326225, 0.018647554264023085, 0.018652432489726183, 0.018652911672983327, 0.018644056574822064, 0.018621648076791026, 0.01858238049619046, 0.018568082181191218, 0.01854591910261816, 0.01851561793192847, 0.018496101620937972, 0.018498754535885262, 0.018484749105465124, 0.0184555346598455, 0.01846694367355347, 0.018458391389049467, 0.018424971210099894, 0.01842253923103961, 0.018411645949019215, 0.01841155590628004, 0.018414169453551704, 0.01838677214391825, 0.018380153565404404, 0.018353319923281465, 0.018353152540115228, 0.018331034151449054, 0.01832168725289257, 0.018338069651059698, 0.01833333742899638, 0.0182981895445486, 0.018284169706029273, 0.018260337418958963, 0.01824690474964436, 0.018238537048174464, 0.018242942499099316, 0.018247945614977938, 0.018245567289512904, 0.018237247589638936, 0.01822985280572657, 0.018253192270523654, 0.01829225085111884, 0.018291080562398452, 0.018274932479857283, 0.018245203687769333, 0.01821668977725378, 0.018203083507277347, 0.018190484444508114, 0.01816229217046659, 0.0181492239871764, 0.01813570853301642, 0.018104617878161505, 0.01808831450682709, 0.018082534314375256, 0.018082964762560036, 0.018095642707537878, 0.018114904329890175, 0.018117289819790914, 0.018089592335477887, 0.018069532505690652, 0.018064650033550657, 0.018043537744098496, 0.018029773765455125, 0.018011529362662683, 0.01798978853541765, 0.01797347995947554, 0.017937306038323036, 0.01793962038932028, 0.01791721736492181, 0.017914224505045404, 0.01790154012202496, 0.017894816191088934, 0.01788375481725006, 0.01788395739339463, 0.01789222741142497, 0.017891443101093474, 0.017872620941403444, 0.0178580953572785, 0.017858405258927665, 0.017854414597897668, 0.017848146663561142, 0.017847064160158594, 0.017819950190010498, 0.01781088114463826, 0.017803142733060096, 0.01780066189696472, 0.017808011025263568, 0.017807687640067574, 0.017803970788007217, 0.01777901057391771, 0.017769735972224903, 0.017756785542575548, 0.017731234994610417, 0.0177223490587483, 0.01772678656694675, 0.017721603859901278, 0.017721024913116952, 0.017712695586389684, 0.017711125409831198, 0.01771451813810958, 0.017700618812393803, 0.017697091878603567, 0.017689194835750148, 0.01768178115847666, 0.017685700648298636, 0.017683732757899785, 0.017683183067801006, 0.017678468772186887, 0.017663087596102908, 0.017659065630771253, 0.017654073657785246, 0.017657423421022878, 0.017650783309690502, 0.017630315488065904, 0.017622472241123777, 0.0176104275229681, 0.017580994479936433, 0.017552711494638433, 0.017545246201039907, 0.0175313135871331, 0.01751442413812681, 0.017508911053773495, 0.01752005566863239, 0.017519648857401638, 0.01750737544570353, 0.01751615320203978, 0.017498443377058262, 0.017499049816696102, 0.017503619288355515, 0.017487012808040277, 0.017467368259478953, 0.01744073683981419, 0.017413604689207236, 0.017412319223469606, 0.01740514427561192, 0.017385584082781895, 0.01736409736469462, 0.01734507004045353, 0.017338642244818785, 0.017330713322718228, 0.017327490510986254, 0.017341216765534646, 0.017347759980871482, 0.017334669506690714, 0.01733076383361237, 0.017341452187441653, 0.017346999258915505, 0.017352393792699587, 0.017344184948572018, 0.01731499230967483, 0.017311480484169396, 0.017307656690583127, 0.01729225352706018, 0.017280057342180147, 0.017274633293347854, 0.017265149818389305, 0.017280205973600665, 0.01729057842441859, 0.017271193028007985, 0.017229384563698043, 0.017193023373559876, 0.017187410594467874, 0.017184186114759213, 0.017171979800807233, 0.01717631825039654, 0.017192780874255287, 0.017182580607439706, 0.017158080185610672, 0.017166072306812614, 0.01716598022381727, 0.017147586378384747, 0.017127039980091005, 0.017118563952037077, 0.01711236513881391, 0.017080630196500066, 0.017065565568404512, 0.01706001134920977, 0.01705045519196293, 0.01703755205848763, 0.017027952014744652, 0.017042944160316757, 0.017029414471782443, 0.017019395970450376, 0.017012964618717, 0.017015152964279384, 0.017012456701947086, 0.016984743840652593, 0.016975500201261613, 0.016963603208420663, 0.016951109149104943, 0.016945479273174354, 0.016945295197031505, 0.01694339705282222, 0.01694572793052702, 0.01692946388679797, 0.0169370757443255, 0.016948992196406748, 0.016956899430989218, 0.016949366614169195, 0.016944427528253998, 0.016935169439748113, 0.016919808167613546, 0.016912496717937302, 0.01692661614383163, 0.016949791419630055, 0.016956672270583194, 0.016959221366999146, 0.01694969658846529, 0.016956165081583017, 0.01696581147290328, 0.01696393421699888, 0.01695841565434419, 0.016961086769002248, 0.016958361183798794, 0.016963838517917045, 0.016959433413980398, 0.016963582057326797, 0.016964964852762617, 0.016966640830044746, 0.016968146880722488, 0.016970528674731995, 0.01696841544829043, 0.016954111660261624, 0.016968895309356948, 0.016961325608643534, 0.01696081543828896, 0.016966957514015307, 0.016964483116016664, 0.01696213936256964, 0.016959195262514517, 0.016956368342280714, 0.01696077618194806, 0.01695662356140219, 0.016974940436135327, 0.016968250367592648, 0.01697280186914317, 0.01697667108044764, 0.016965928294561994, 0.0169479421918792, 0.01693583018263156, 0.016932350593369578]], "Cosine score 100 Da": [[0.05, 0.15000000000000002, 0.25000000000000006, 0.35000000000000003, 0.45000000000000007, 0.5500000000000002, 0.6500000000000001, 0.7500000000000002, 0.8500000000000002, 0.9500000000000002, 1.0500000000000003, 1.1500000000000004, 1.2500000000000002, 1.3500000000000003, 1.4500000000000004, 1.5500000000000003, 1.6500000000000004, 1.7500000000000004, 1.8500000000000003, 1.9500000000000004, 2.0500000000000003, 2.1500000000000004, 2.2500000000000004, 2.35, 2.45, 2.5500000000000003, 2.6500000000000004, 2.7500000000000004, 2.8500000000000005, 2.95, 3.0500000000000003, 3.1500000000000004, 3.2500000000000004, 3.3500000000000005, 3.4500000000000006, 3.5500000000000007, 3.6500000000000004, 3.7500000000000004, 3.8500000000000005, 3.9500000000000006, 4.050000000000001, 4.15, 4.250000000000001, 4.3500000000000005, 4.450000000000001, 4.550000000000001, 4.65, 4.750000000000001, 4.8500000000000005, 4.950000000000001, 5.050000000000001, 5.150000000000001, 5.250000000000001, 5.3500000000000005, 5.450000000000001, 5.550000000000001, 5.650000000000001, 5.750000000000001, 5.8500000000000005, 5.950000000000001, 6.050000000000001, 6.150000000000001, 6.250000000000001, 6.350000000000001, 6.450000000000001, 6.550000000000001, 6.650000000000001, 6.750000000000001, 6.850000000000001, 6.950000000000001, 7.050000000000002, 7.150000000000001, 7.250000000000001, 7.350000000000001, 7.450000000000001, 7.550000000000002, 7.650000000000001, 7.750000000000001, 7.850000000000001, 7.950000000000001, 8.050000000000002, 8.150000000000002, 8.250000000000002, 8.350000000000003, 8.450000000000003, 8.550000000000002, 8.650000000000002, 8.750000000000002, 8.850000000000003, 8.950000000000003, 9.050000000000002, 9.150000000000002, 9.250000000000002, 9.350000000000003, 9.450000000000003, 9.550000000000002, 9.650000000000002, 9.750000000000002, 9.850000000000003, 9.950000000000003, 10.050000000000002, 10.150000000000002, 10.250000000000004, 10.350000000000003, 10.450000000000003, 10.550000000000002, 10.650000000000002, 10.750000000000004, 10.850000000000003, 10.950000000000003, 11.050000000000002, 11.150000000000002, 11.250000000000004, 11.350000000000003, 11.450000000000003, 11.550000000000002, 11.650000000000002, 11.750000000000004, 11.850000000000003, 11.950000000000003, 12.050000000000002, 12.150000000000004, 12.250000000000004, 12.350000000000003, 12.450000000000003, 12.550000000000002, 12.650000000000004, 12.750000000000004, 12.850000000000003, 12.950000000000003, 13.050000000000002, 13.150000000000004, 13.250000000000004, 13.350000000000003, 13.450000000000003, 13.550000000000002, 13.650000000000004, 13.750000000000004, 13.850000000000003, 13.950000000000003, 14.050000000000004, 14.150000000000004, 14.250000000000004, 14.350000000000003, 14.450000000000003, 14.550000000000004, 14.650000000000004, 14.750000000000004, 14.850000000000003, 14.950000000000003, 15.050000000000004, 15.150000000000004, 15.250000000000004, 15.350000000000003, 15.450000000000003, 15.550000000000004, 15.650000000000004, 15.750000000000004, 15.850000000000003, 15.950000000000005, 16.050000000000004, 16.150000000000002, 16.250000000000004, 16.350000000000005, 16.450000000000003, 16.550000000000004, 16.650000000000006, 16.750000000000004, 16.850000000000005, 16.950000000000003, 17.050000000000004, 17.150000000000006, 17.250000000000004, 17.350000000000005, 17.450000000000003, 17.550000000000004, 17.650000000000006, 17.750000000000004, 17.850000000000005, 17.950000000000003, 18.050000000000004, 18.150000000000006, 18.250000000000004, 18.350000000000005, 18.450000000000003, 18.550000000000004, 18.650000000000006, 18.750000000000004, 18.850000000000005, 18.950000000000003, 19.050000000000004, 19.150000000000006, 19.250000000000004, 19.350000000000005, 19.450000000000003, 19.550000000000004, 19.650000000000006, 19.750000000000004, 19.850000000000005, 19.950000000000003, 20.050000000000004, 20.150000000000006, 20.250000000000004, 20.350000000000005, 20.450000000000006, 20.550000000000004, 20.650000000000006, 20.750000000000004, 20.850000000000005, 20.950000000000006, 21.050000000000004, 21.150000000000006, 21.250000000000004, 21.350000000000005, 21.450000000000006, 21.550000000000004, 21.650000000000006, 21.750000000000004, 21.850000000000005, 21.950000000000006, 22.050000000000004, 22.150000000000006, 22.250000000000004, 22.350000000000005, 22.450000000000006, 22.550000000000004, 22.650000000000006, 22.750000000000004, 22.850000000000005, 22.950000000000006, 23.050000000000004, 23.150000000000006, 23.250000000000004, 23.350000000000005, 23.450000000000006, 23.550000000000004, 23.650000000000006, 23.750000000000004, 23.850000000000005, 23.950000000000006, 24.050000000000004, 24.150000000000006, 24.250000000000007, 24.350000000000005, 24.450000000000006, 24.550000000000004, 24.650000000000006, 24.750000000000007, 24.850000000000005, 24.950000000000006, 25.050000000000004, 25.150000000000006, 25.250000000000007, 25.350000000000005, 25.450000000000006, 25.550000000000004, 25.650000000000006, 25.750000000000007, 25.850000000000005, 25.950000000000006, 26.050000000000004, 26.150000000000006, 26.250000000000007, 26.350000000000005, 26.450000000000006, 26.550000000000004, 26.650000000000006, 26.750000000000007, 26.850000000000005, 26.950000000000006, 27.050000000000004, 27.150000000000006, 27.250000000000007, 27.350000000000005, 27.450000000000006, 27.550000000000008, 27.650000000000006, 27.750000000000007, 27.850000000000005, 27.950000000000006, 28.050000000000008, 28.150000000000006, 28.250000000000007, 28.350000000000005, 28.450000000000006, 28.550000000000008, 28.650000000000006, 28.750000000000007, 28.850000000000005, 28.950000000000006, 29.050000000000008, 29.150000000000006, 29.250000000000007, 29.350000000000005, 29.450000000000006, 29.550000000000008, 29.650000000000006, 29.750000000000007, 29.850000000000005, 29.950000000000006, 30.050000000000008, 30.150000000000006, 30.250000000000007, 30.350000000000005, 30.450000000000006, 30.550000000000008, 30.650000000000006, 30.750000000000007, 30.850000000000005, 30.950000000000006, 31.050000000000008, 31.150000000000006, 31.250000000000007, 31.35000000000001, 31.450000000000006, 31.550000000000008, 31.650000000000006, 31.750000000000007, 31.85000000000001, 31.950000000000006, 32.050000000000004, 32.150000000000006, 32.25, 32.35, 32.45, 32.550000000000004, 32.650000000000006, 32.75, 32.85, 32.95, 33.050000000000004, 33.150000000000006, 33.25000000000001, 33.35, 33.45, 33.550000000000004, 33.650000000000006, 33.75000000000001, 33.85, 33.95, 34.050000000000004, 34.150000000000006, 34.25000000000001, 34.35, 34.45, 34.550000000000004, 34.650000000000006, 34.75000000000001, 34.85, 34.95, 35.050000000000004, 35.150000000000006, 35.25000000000001, 35.35, 35.45, 35.550000000000004, 35.650000000000006, 35.75000000000001, 35.85, 35.95, 36.050000000000004, 36.150000000000006, 36.25000000000001, 36.35, 36.45, 36.550000000000004, 36.650000000000006, 36.75000000000001, 36.85, 36.95, 37.050000000000004, 37.150000000000006, 37.25000000000001, 37.35, 37.45, 37.550000000000004, 37.650000000000006, 37.75000000000001, 37.85, 37.95, 38.050000000000004, 38.150000000000006, 38.25000000000001, 38.35, 38.45, 38.550000000000004, 38.650000000000006, 38.75000000000001, 38.85, 38.95, 39.050000000000004, 39.150000000000006, 39.25000000000001, 39.35, 39.45, 39.550000000000004, 39.650000000000006, 39.75000000000001, 39.85, 39.95, 40.050000000000004, 40.150000000000006, 40.25000000000001, 40.35000000000001, 40.45, 40.550000000000004, 40.650000000000006, 40.75000000000001, 40.85000000000001, 40.95, 41.050000000000004, 41.150000000000006, 41.25000000000001, 41.35000000000001, 41.45, 41.550000000000004, 41.650000000000006, 41.75000000000001, 41.85000000000001, 41.95, 42.050000000000004, 42.150000000000006, 42.25000000000001, 42.35000000000001, 42.45, 42.550000000000004, 42.650000000000006, 42.75000000000001, 42.85000000000001, 42.95, 43.050000000000004, 43.150000000000006, 43.25000000000001, 43.35000000000001, 43.45, 43.550000000000004, 43.650000000000006, 43.75000000000001, 43.85000000000001, 43.95, 44.050000000000004, 44.150000000000006, 44.25000000000001, 44.35000000000001, 44.45, 44.550000000000004, 44.650000000000006, 44.75000000000001, 44.85000000000001, 44.95, 45.050000000000004, 45.150000000000006, 45.25000000000001, 45.35000000000001, 45.45, 45.550000000000004, 45.650000000000006, 45.75000000000001, 45.85000000000001, 45.95, 46.050000000000004, 46.150000000000006, 46.25000000000001, 46.35000000000001, 46.45, 46.550000000000004, 46.650000000000006, 46.75000000000001, 46.85000000000001, 46.95, 47.050000000000004, 47.150000000000006, 47.25000000000001, 47.35000000000001, 47.45, 47.550000000000004, 47.650000000000006, 47.75000000000001, 47.85000000000001, 47.95000000000001, 48.050000000000004, 48.150000000000006, 48.25000000000001, 48.35000000000001, 48.45000000000001, 48.550000000000004, 48.650000000000006, 48.75000000000001, 48.85000000000001, 48.95000000000001, 49.050000000000004, 49.150000000000006, 49.25000000000001, 49.35000000000001, 49.45000000000001, 49.550000000000004, 49.650000000000006, 49.75000000000001, 49.85000000000001, 49.95000000000001, 50.050000000000004, 50.150000000000006, 50.25000000000001, 50.35000000000001, 50.45000000000001, 50.550000000000004, 50.650000000000006, 50.75000000000001, 50.85000000000001, 50.95000000000001, 51.050000000000004, 51.150000000000006, 51.25000000000001, 51.35000000000001, 51.45000000000001, 51.550000000000004, 51.650000000000006, 51.75000000000001, 51.85000000000001, 51.95000000000001, 52.050000000000004, 52.150000000000006, 52.25000000000001, 52.35000000000001, 52.45000000000001, 52.550000000000004, 52.650000000000006, 52.75000000000001, 52.85000000000001, 52.95000000000001, 53.050000000000004, 53.150000000000006, 53.25000000000001, 53.35000000000001, 53.45000000000001, 53.550000000000004, 53.650000000000006, 53.75000000000001, 53.85000000000001, 53.95000000000001, 54.050000000000004, 54.150000000000006, 54.25000000000001, 54.35000000000001, 54.45000000000001, 54.550000000000004, 54.650000000000006, 54.75000000000001, 54.85000000000001, 54.95000000000001, 55.05000000000001, 55.150000000000006, 55.25000000000001, 55.35000000000001, 55.45000000000001, 55.55000000000001, 55.650000000000006, 55.75000000000001, 55.85000000000001, 55.95000000000001, 56.05000000000001, 56.150000000000006, 56.25000000000001, 56.35000000000001, 56.45000000000001, 56.55000000000001, 56.650000000000006, 56.75000000000001, 56.85000000000001, 56.95000000000001, 57.05000000000001, 57.150000000000006, 57.25000000000001, 57.35000000000001, 57.45000000000001, 57.55000000000001, 57.650000000000006, 57.75000000000001, 57.85000000000001, 57.95000000000001, 58.05000000000001, 58.150000000000006, 58.25000000000001, 58.35000000000001, 58.45000000000001, 58.55000000000001, 58.650000000000006, 58.75000000000001, 58.85000000000001, 58.95000000000001, 59.05000000000001, 59.150000000000006, 59.25000000000001, 59.35000000000001, 59.45000000000001, 59.55000000000001, 59.650000000000006, 59.75000000000001, 59.85000000000001, 59.95000000000001, 60.05000000000001, 60.150000000000006, 60.25000000000001, 60.35000000000001, 60.45000000000001, 60.55000000000001, 60.650000000000006, 60.75000000000001, 60.85000000000001, 60.95000000000001, 61.05000000000001, 61.150000000000006, 61.25000000000001, 61.35000000000001, 61.45000000000001, 61.55000000000001, 61.650000000000006, 61.75000000000001, 61.85000000000001, 61.95000000000001, 62.05000000000001, 62.150000000000006, 62.25000000000001, 62.35000000000001, 62.45000000000001, 62.55000000000001, 62.65000000000001, 62.75000000000001, 62.85000000000001, 62.95000000000001, 63.05000000000001, 63.15000000000001, 63.25000000000001, 63.35000000000001, 63.45000000000001, 63.55000000000001, 63.65000000000001, 63.75000000000001, 63.85000000000001, 63.95000000000001, 64.05000000000001, 64.15, 64.25000000000001, 64.35000000000001, 64.45, 64.55000000000001, 64.65, 64.75000000000001, 64.85000000000001, 64.95, 65.05000000000001, 65.15, 65.25000000000001, 65.35000000000001, 65.45, 65.55000000000001, 65.65, 65.75000000000001, 65.85000000000001, 65.95000000000002, 66.05000000000001, 66.15, 66.25000000000001, 66.35000000000001, 66.45000000000002, 66.55000000000001, 66.65, 66.75000000000001, 66.85000000000001, 66.95000000000002, 67.05000000000001, 67.15, 67.25000000000001, 67.35000000000001, 67.45000000000002, 67.55000000000001, 67.65, 67.75000000000001, 67.85000000000001, 67.95000000000002, 68.05000000000001, 68.15, 68.25000000000001, 68.35000000000001, 68.45000000000002, 68.55000000000001, 68.65, 68.75000000000001, 68.85000000000001, 68.95000000000002, 69.05000000000001, 69.15, 69.25000000000001, 69.35000000000001, 69.45000000000002, 69.55000000000001, 69.65, 69.75000000000001, 69.85000000000001, 69.95000000000002, 70.05000000000001, 70.15, 70.25000000000001, 70.35000000000001, 70.45000000000002, 70.55000000000001, 70.65, 70.75000000000001, 70.85000000000001, 70.95000000000002, 71.05000000000001, 71.15, 71.25000000000001, 71.35000000000001, 71.45000000000002, 71.55000000000001, 71.65, 71.75000000000001, 71.85000000000001, 71.95000000000002, 72.05000000000001, 72.15, 72.25000000000001, 72.35000000000001, 72.45000000000002, 72.55000000000001, 72.65, 72.75000000000001, 72.85000000000001, 72.95000000000002, 73.05000000000001, 73.15, 73.25000000000001, 73.35000000000001, 73.45000000000002, 73.55000000000001, 73.65, 73.75000000000001, 73.85000000000001, 73.95000000000002, 74.05000000000001, 74.15, 74.25000000000001, 74.35000000000001, 74.45000000000002, 74.55000000000001, 74.65, 74.75000000000001, 74.85000000000001, 74.95000000000002, 75.05000000000001, 75.15, 75.25000000000001, 75.35000000000001, 75.45000000000002, 75.55000000000001, 75.65, 75.75000000000001, 75.85000000000001, 75.95000000000002, 76.05000000000001, 76.15, 76.25000000000001, 76.35000000000001, 76.45000000000002, 76.55000000000001, 76.65, 76.75000000000001, 76.85000000000001, 76.95000000000002, 77.05000000000001, 77.15, 77.25000000000001, 77.35000000000001, 77.45000000000002, 77.55000000000001, 77.65, 77.75000000000001, 77.85000000000001, 77.95000000000002, 78.05000000000001, 78.15, 78.25000000000001, 78.35000000000001, 78.45000000000002, 78.55000000000001, 78.65, 78.75000000000001, 78.85000000000001, 78.95000000000002, 79.05000000000001, 79.15, 79.25000000000001, 79.35000000000001, 79.45000000000002, 79.55000000000001, 79.65, 79.75000000000001, 79.85000000000001, 79.95000000000002, 80.05000000000001, 80.15, 80.25000000000001, 80.35000000000001, 80.45000000000002, 80.55000000000001, 80.65000000000002, 80.75000000000001, 80.85000000000001, 80.95000000000002, 81.05000000000001, 81.15000000000002, 81.25000000000001, 81.35000000000001, 81.45000000000002, 81.55000000000001, 81.65000000000002, 81.75000000000001, 81.85000000000001, 81.95000000000002, 82.05000000000001, 82.15000000000002, 82.25000000000001, 82.35000000000001, 82.45000000000002, 82.55000000000001, 82.65000000000002, 82.75000000000001, 82.85000000000001, 82.95000000000002, 83.05000000000001, 83.15000000000002, 83.25000000000001, 83.35000000000001, 83.45000000000002, 83.55000000000001, 83.65000000000002, 83.75000000000001, 83.85000000000001, 83.95000000000002, 84.05000000000001, 84.15000000000002, 84.25000000000001, 84.35000000000001, 84.45000000000002, 84.55000000000001, 84.65000000000002, 84.75000000000001, 84.85000000000001, 84.95000000000002, 85.05000000000001, 85.15000000000002, 85.25000000000001, 85.35000000000001, 85.45000000000002, 85.55000000000001, 85.65000000000002, 85.75000000000001, 85.85000000000001, 85.95000000000002, 86.05000000000001, 86.15000000000002, 86.25000000000001, 86.35000000000001, 86.45000000000002, 86.55000000000001, 86.65000000000002, 86.75000000000001, 86.85000000000001, 86.95000000000002, 87.05000000000001, 87.15000000000002, 87.25000000000001, 87.35000000000001, 87.45000000000002, 87.55000000000001, 87.65000000000002, 87.75000000000001, 87.85000000000001, 87.95000000000002, 88.05000000000001, 88.15000000000002, 88.25000000000001, 88.35000000000001, 88.45000000000002, 88.55000000000001, 88.65000000000002, 88.75000000000001, 88.85000000000001, 88.95000000000002, 89.05000000000001, 89.15000000000002, 89.25000000000001, 89.35000000000001, 89.45000000000002, 89.55000000000001, 89.65000000000002, 89.75000000000001, 89.85000000000001, 89.95000000000002, 90.05000000000001, 90.15000000000002, 90.25000000000001, 90.35000000000001, 90.45000000000002, 90.55000000000001, 90.65000000000002, 90.75000000000001, 90.85000000000001, 90.95000000000002, 91.05000000000001, 91.15000000000002, 91.25000000000001, 91.35000000000001, 91.45000000000002, 91.55000000000001, 91.65000000000002, 91.75000000000001, 91.85000000000001, 91.95000000000002, 92.05000000000001, 92.15000000000002, 92.25000000000001, 92.35000000000001, 92.45000000000002, 92.55000000000001, 92.65000000000002, 92.75000000000001, 92.85000000000001, 92.95000000000002, 93.05000000000001, 93.15000000000002, 93.25000000000001, 93.35000000000001, 93.45000000000002, 93.55000000000001, 93.65000000000002, 93.75000000000001, 93.85000000000001, 93.95000000000002, 94.05000000000001, 94.15000000000002, 94.25000000000001, 94.35000000000001, 94.45000000000002, 94.55000000000001, 94.65000000000002, 94.75000000000001, 94.85000000000001, 94.95000000000002, 95.05000000000001, 95.15000000000002, 95.25000000000001, 95.35000000000002, 95.45000000000002, 95.55000000000001, 95.65000000000002, 95.75000000000001, 95.85000000000002, 95.95000000000002, 96.05000000000001, 96.15000000000002, 96.25000000000001, 96.35000000000002, 96.45000000000002, 96.55000000000001, 96.65000000000002, 96.75000000000001, 96.85000000000002, 96.95000000000002, 97.05000000000001, 97.15000000000002, 97.25000000000001, 97.35000000000002, 97.45000000000002, 97.55000000000001, 97.65000000000002, 97.75000000000001, 97.85000000000002, 97.95000000000002, 98.05000000000001, 98.15000000000002, 98.25000000000001, 98.35000000000002, 98.45000000000002, 98.55000000000001, 98.65000000000002, 98.75000000000001, 98.85000000000002, 98.95000000000002, 99.05000000000001, 99.15000000000002, 99.25000000000001, 99.35000000000002, 99.45000000000002, 99.55000000000001, 99.65000000000002, 99.75000000000001, 99.85000000000002, 99.95000000000002], [0.6597569488085278, 0.5429214806616975, 0.5368628546451661, 0.5407104227163092, 0.5407044051855515, 0.5375446196703543, 0.5306793202351732, 0.5255426036696611, 0.5209429677565491, 0.5155585116696425, 0.5115644927773465, 0.507880210862939, 0.5043266107785972, 0.5007301435790346, 0.4987572491178109, 0.4987693117473933, 0.4958460399079804, 0.4937539755581062, 0.49344127978210767, 0.49321625289040305, 0.4920263251678322, 0.49121803326199354, 0.4898448876230965, 0.48903015682231815, 0.4887626165135961, 0.487200137850773, 0.48635455860007754, 0.48625466668874207, 0.48687606298052055, 0.4870863798553505, 0.48680962675398726, 0.48706867439432056, 0.48713832246295324, 0.4870591608190796, 0.48684641043858184, 0.4867631257788451, 0.4863403161136059, 0.48650850298092463, 0.48626248733691424, 0.4858570445996553, 0.4852402988305499, 0.4849959942505649, 0.48544055560864896, 0.48544612747342547, 0.48489594354852733, 0.48371228358335044, 0.4831220081454501, 0.48226773038599047, 0.48190611270017947, 0.48156464578546715, 0.48051347765139535, 0.4802897995101871, 0.4804888574473244, 0.48015461361139017, 0.48002732740437953, 0.4795380594519014, 0.4794166822129918, 0.4791507561225237, 0.47857030817209056, 0.47802354738770186, 0.477521188413976, 0.476991674275408, 0.47636295804042794, 0.4759246078858367, 0.475456735312204, 0.4752718731545563, 0.4752298320574514, 0.474677539572623, 0.47440020926802706, 0.47408937409868646, 0.47357067123919067, 0.4730135374521371, 0.4727424398832333, 0.47250781294885413, 0.47232076667724526, 0.4719638973437683, 0.47160260811332516, 0.4715914314559101, 0.4717399114997284, 0.47153553190256503, 0.4708035288468048, 0.4704296126516437, 0.4701560530491994, 0.47014925621550097, 0.4698479987440197, 0.46943566365832934, 0.4693777138468385, 0.46930299165171857, 0.4691012666569299, 0.46906774449364186, 0.4689016606002937, 0.46858576222728854, 0.4683704803916767, 0.4681363364992991, 0.46776940668593364, 0.46769484746192697, 0.46764622442381176, 0.46745480993479027, 0.46729535321867627, 0.467159057241654, 0.4668983670735535, 0.4665201869522715, 0.4665442480511449, 0.4664956552926962, 0.4664042404461144, 0.46598924078497966, 0.46593231648245814, 0.46598570107441795, 0.46563748474343153, 0.4653967142432628, 0.4651605302450551, 0.4649657718500815, 0.4649349001033853, 0.4649240573685656, 0.46483362835237463, 0.4647359078544979, 0.46450722154949176, 0.46459089060294445, 0.4643651843993262, 0.4641553319873058, 0.4639506320355144, 0.46385675014225747, 0.46366578348315085, 0.46365966982703694, 0.46357551793217083, 0.46355823061152607, 0.4636172644375637, 0.4635905285777505, 0.4635828514655209, 0.463401332172175, 0.46324175903876297, 0.46315512490915556, 0.46306419146346434, 0.4629364693413689, 0.4630349009049427, 0.4630191274339676, 0.4629847354485731, 0.4630438164748522, 0.4630734810969697, 0.4631320915899148, 0.4632458659284285, 0.4632168334126904, 0.4633185764388831, 0.46334141570277876, 0.4632173232781298, 0.46312150784686307, 0.46304679012738487, 0.46307135551550693, 0.46297544797188533, 0.4628922261692835, 0.4628571426686596, 0.4629134747058333, 0.46296550547970244, 0.46294463636082395, 0.4627182119963728, 0.4624700689855488, 0.4623198896418911, 0.4622034659428581, 0.4621515155672021, 0.4620600403120604, 0.46193101374400625, 0.46186320940315806, 0.4619267401073109, 0.46200732413109735, 0.4619679576756611, 0.46195848758908287, 0.46192232069674144, 0.46190377119601556, 0.4618107301567507, 0.4616935776805361, 0.4617410481644481, 0.46161183089442365, 0.46151750955434345, 0.46161284092518945, 0.46156508405580904, 0.4614667249447664, 0.4613150028947586, 0.4612225284592742, 0.46115389175238397, 0.46107897080646226, 0.46102810057483057, 0.4609383697471808, 0.46076433036998593, 0.4606545026740543, 0.46054047719883473, 0.4604002587749686, 0.4603232219428001, 0.4601064170717247, 0.46000103572663276, 0.459957954240868, 0.45985876916441815, 0.4598246162065144, 0.45976172484405425, 0.4596574840130964, 0.45959573969992656, 0.45955899500335234, 0.459311227549185, 0.4591126651630211, 0.45896900260974516, 0.4588443003808972, 0.45882464643153986, 0.458739293224251, 0.4586072649271175, 0.45844356927982366, 0.45828435168364257, 0.4582537062951918, 0.4580885162050026, 0.45799669020938183, 0.4578443977204863, 0.45772187413126053, 0.45757986183242333, 0.4575208148725925, 0.457410763855817, 0.4572983224866107, 0.457127528628519, 0.4569970512788549, 0.4568460280340119, 0.4567445270892157, 0.45652050013374074, 0.4563772344408193, 0.4562555696402811, 0.45615297109000197, 0.4560031885048315, 0.45580984942258274, 0.45568814960391374, 0.4554752622635478, 0.45536927569753144, 0.45525466456546715, 0.4551093780111171, 0.4549749339661542, 0.45481477604175735, 0.45456706490738047, 0.4543712748543016, 0.4541835970472131, 0.45400939873722324, 0.4539038404301435, 0.45387261311387955, 0.45373451952171007, 0.45355826240097585, 0.4535359978346837, 0.4534384719896526, 0.45327673804393126, 0.45313864975687135, 0.4531282221904406, 0.45308342107780397, 0.45296512219777724, 0.45286787668078754, 0.4527211647790006, 0.45255986276820115, 0.4524778697812014, 0.4523392746264393, 0.45219539987413204, 0.45202393107477395, 0.45191239514407755, 0.45182776497812493, 0.45175950591403025, 0.45169071568392993, 0.45162679915232873, 0.4515936630139189, 0.45157464946977194, 0.45149208541400715, 0.45137774986657675, 0.4512617756157584, 0.4511015135320637, 0.45104862896189485, 0.4509219076892637, 0.45076817126253327, 0.45071933880089265, 0.4506792514522931, 0.45056840699640793, 0.45046156371076684, 0.4503872261584355, 0.4503453965371002, 0.45020229978688714, 0.45005894952592296, 0.4500124862234872, 0.44993453169958475, 0.44986216080819846, 0.4497617503474295, 0.4497121683185763, 0.44960432771817704, 0.44952773728864237, 0.4495024182510162, 0.4494260892706633, 0.4493009549774352, 0.4492229732532085, 0.44923215268265854, 0.44915354582618416, 0.44907926619208816, 0.44902085122577623, 0.4488491769249331, 0.44881307256986025, 0.4486917857925768, 0.44851903605911064, 0.4484299877059789, 0.4483959651539876, 0.44831922041696676, 0.4482312681931657, 0.44812578378500856, 0.448096217113129, 0.4479312598380254, 0.44787985862190816, 0.4478202694049752, 0.44772567581881856, 0.44768501909861697, 0.44759157874126937, 0.44752713556833523, 0.44741756210048156, 0.4473082879907892, 0.4473009766518759, 0.44728034011671747, 0.44715822286796403, 0.44710439314205486, 0.4470551116016851, 0.4469965264787432, 0.44695130014381446, 0.44686698419521875, 0.44677871079772996, 0.44674772749176317, 0.4467319573320811, 0.44673572962395847, 0.4466990570885591, 0.4466942128489254, 0.446646884002542, 0.44659801499853546, 0.44656370735882656, 0.4464728629571394, 0.44640105428321164, 0.4463275659631126, 0.44621039431137816, 0.4460721742990718, 0.446008625225192, 0.44590980543712516, 0.4458739648852202, 0.44576075178935426, 0.44565761481238403, 0.4455624104246992, 0.4454409439454377, 0.4453702295022697, 0.44537517320328296, 0.4454290748617911, 0.44541817365721326, 0.44536142810084056, 0.4452996418271124, 0.44518935049474945, 0.4452105125378777, 0.4452069546187916, 0.4452555533552909, 0.4452115332677815, 0.44515640339533347, 0.4451363650643228, 0.44505929994535737, 0.44497309638653526, 0.4448930447260774, 0.44479256095236686, 0.4446553746874919, 0.4445603548836128, 0.44450198815798386, 0.4444113332785909, 0.44436803842107686, 0.4444059850143698, 0.4443246028795591, 0.44424013950093927, 0.44416032829158214, 0.4440489191433369, 0.44394495167415293, 0.4438950083158078, 0.4438175762617348, 0.4437151032305887, 0.44367506148539465, 0.44360263060995403, 0.4434896000322509, 0.44334144369358713, 0.4432069156445243, 0.44323806102123176, 0.44320908066187215, 0.443137933476989, 0.44307608102066853, 0.44300541966978, 0.44291862796998427, 0.4428838020523638, 0.44283111651431123, 0.4427333127048175, 0.44266368224660313, 0.4426208757710152, 0.4425503956766959, 0.4424379671910484, 0.4423197276225356, 0.44230497102795613, 0.4422953936677292, 0.4422756719510999, 0.4422035395589405, 0.4421641799710967, 0.4421423072279163, 0.4420919310621746, 0.44203242413495875, 0.44196418253046027, 0.4418865352087016, 0.4418354696470714, 0.44176549705166374, 0.4416180056189941, 0.4415421306732332, 0.4414758259395457, 0.441385821486142, 0.4413697469712101, 0.4413734058136957, 0.44129515929182916, 0.44120578913922726, 0.4410952668066049, 0.44103373414199176, 0.4409796953928799, 0.44095219637252925, 0.440907697219049, 0.4408779937921176, 0.4408635449232941, 0.4408559532036739, 0.4408368039123414, 0.44079502237537727, 0.4407279464618875, 0.44073622260688766, 0.4406740127453489, 0.44065285418376704, 0.44061898781003617, 0.4405725373858004, 0.4404905738202647, 0.4404137828063607, 0.4403483372666364, 0.440339281589761, 0.44030411524970825, 0.44027430899902864, 0.4402281494041603, 0.4401542282345753, 0.4401421031389964, 0.44009079229438763, 0.4399459446635109, 0.43983378124607864, 0.439734477663914, 0.43971465640165164, 0.43967601780475174, 0.4396107139031663, 0.4395960042576782, 0.43957742963502044, 0.43949309109928053, 0.4394286968189878, 0.43937401478694965, 0.43934946219468063, 0.4393054828895962, 0.439211351022354, 0.4391769823185906, 0.43915811259379794, 0.43915089364314364, 0.439120691721283, 0.43907230642031525, 0.43902385878567063, 0.43891606589209375, 0.4388386227240958, 0.43882666924921915, 0.4387721466225797, 0.4387825669433097, 0.4387776994424337, 0.43870501943507617, 0.43864682700905666, 0.4385799679114758, 0.43852728734252294, 0.43846795945334155, 0.43839670747489234, 0.4383388464036126, 0.4382857284149807, 0.43826628053518213, 0.4382105211032082, 0.43820340140498126, 0.4381689182810625, 0.4381186779786145, 0.4380776083459139, 0.4380422429697239, 0.43796087643046483, 0.43785560508527094, 0.43776174590553596, 0.4376746470501267, 0.43757464213036557, 0.43750736534331586, 0.43745287644325587, 0.4374021991741278, 0.43732224049587287, 0.437256070740428, 0.43715684362469026, 0.43707766962012673, 0.43701868697569635, 0.4369450492160284, 0.4368677242443484, 0.4368559551487441, 0.43680649291739604, 0.43678188287098624, 0.436719248886297, 0.43663689863370064, 0.43658287012871755, 0.4365634124602484, 0.43651458265283977, 0.43646410065695207, 0.43643112894119696, 0.4363758504688631, 0.4363132454741838, 0.4362634131530843, 0.4361564062852391, 0.43606380108312254, 0.4359935029795693, 0.43593160411114085, 0.43584471041856787, 0.4357637815385334, 0.4356918310717436, 0.4356268488475692, 0.4355378375276405, 0.4354394935727785, 0.43534123804804176, 0.4352709853739284, 0.4352333496999309, 0.4351589195230384, 0.4350667178633822, 0.4350284493663771, 0.43501202757009405, 0.43495532325881603, 0.43488077004087594, 0.434807807221123, 0.4347211691449383, 0.4346489952671904, 0.4345799886912026, 0.43451959917881683, 0.43448477239741623, 0.43447522539490435, 0.43442936935901777, 0.4343398209268348, 0.4342857006417799, 0.4342303894401015, 0.4341607393501504, 0.4341040068177258, 0.434040321394082, 0.43393954754220604, 0.4339194274891728, 0.43387739856929153, 0.43380100415951606, 0.43375695726393027, 0.4336853473360736, 0.43363827332481397, 0.4335969758844313, 0.43352773502778136, 0.4334773734159409, 0.43343298725851975, 0.43335283950875814, 0.4332805693671193, 0.4332460080835593, 0.43319763995641275, 0.43315061875881067, 0.43305062622081375, 0.4329700692022044, 0.43288423909587365, 0.4328136100273472, 0.432770469484018, 0.43271505231310925, 0.43264570024370136, 0.4326081596699445, 0.432580076419465, 0.4325505327571514, 0.4324563662159345, 0.4324097904491597, 0.4323697476630201, 0.432297640875826, 0.43220420971989393, 0.43212256472399274, 0.4320570657801704, 0.4320111679384544, 0.43198316064343534, 0.43193198703553043, 0.431906964105223, 0.43185541066329386, 0.4318011370118972, 0.4317754732597504, 0.43168207318779367, 0.43163864895268383, 0.43162188693660103, 0.43155267589954177, 0.4314752654512538, 0.4313359734321084, 0.4312944709719573, 0.43121280389194955, 0.43115064764579536, 0.4311022917583104, 0.43105244502007406, 0.4310291446465606, 0.43096843876081614, 0.4308856714909627, 0.43076968421692274, 0.4306851772991063, 0.4306054956749715, 0.4305665824897377, 0.43052767273197823, 0.43046451746263675, 0.4304185911168365, 0.4303828701275315, 0.43028163369430567, 0.4302210043805298, 0.4301846163673192, 0.4301437324553864, 0.43009040569232904, 0.43001014250835323, 0.4299444125081921, 0.4299164692156114, 0.42984819511155087, 0.42975308073372487, 0.42967270836774835, 0.429589973809692, 0.4295330568858905, 0.42948075658073376, 0.4293986524372115, 0.4293437756283384, 0.42929386060931274, 0.4292473318742106, 0.4291874243399926, 0.42909831189783576, 0.429006978157105, 0.42892801385608637, 0.42888288833220833, 0.4288236491346441, 0.4287585134781147, 0.42868357852850825, 0.4286043094721029, 0.4285501324985249, 0.42846356039182265, 0.42840688186766335, 0.42835075324384614, 0.42827883317152954, 0.4282380325442433, 0.428164918810801, 0.4280858806695802, 0.42802226876434785, 0.4279655313998454, 0.4279288094546387, 0.4278468055534863, 0.42779042553932944, 0.4277334598376699, 0.42772691666329915, 0.4276594180346641, 0.42758544639200186, 0.4274966691882768, 0.42741210060765517, 0.4273746251108602, 0.42732546232559737, 0.42729407928807694, 0.4272345642693346, 0.42718151666561843, 0.4270970703460345, 0.4270485436933475, 0.42699660901888475, 0.4269456751224041, 0.4269133278813719, 0.426892598861091, 0.4268382910229981, 0.4267905159841023, 0.4267392186055871, 0.4266750855217209, 0.426601449733062, 0.42658112182794755, 0.42652124539586367, 0.42646472260563345, 0.4264052581551094, 0.4263153531977807, 0.4262245084923449, 0.4261551715355173, 0.42611282458026645, 0.42606352430902794, 0.4260057326368913, 0.42592364247102976, 0.42586837107036885, 0.42581432964768406, 0.42571795531853346, 0.4256262344715093, 0.425562293736364, 0.42552929212627066, 0.4254452216323205, 0.4253430296266825, 0.42524831085644677, 0.42515723395697436, 0.42506652559820857, 0.425007890513066, 0.4249480549246082, 0.42487653665457914, 0.42482672596132903, 0.4247314492841066, 0.42463493748822445, 0.42454374865781414, 0.4244744263065102, 0.4244054218230294, 0.42434723882409886, 0.42431230223660127, 0.4242410837183551, 0.42417212482003774, 0.42409397381511765, 0.4240593344942913, 0.4240150726486286, 0.42396124689336867, 0.42388252398109527, 0.4238167050212156, 0.42379303961903964, 0.423735629291048, 0.4236741942159023, 0.4236100608926847, 0.42354547205784254, 0.42349430782386266, 0.42342849113072695, 0.4233893016984297, 0.4233222793638701, 0.4232913423186561, 0.4232381295767902, 0.42320018390440844, 0.4231597931868499, 0.42312025449859736, 0.4230795923373645, 0.4230602402591936, 0.42300190603718846, 0.4229344195659193, 0.42288120454175804, 0.4228070336738072, 0.4227563374611455, 0.4227050452100949, 0.4226411220580788, 0.4225724885929042, 0.4224872221466769, 0.42245563905075373, 0.4224021308425452, 0.42237683363807826, 0.4223381390014868, 0.4222992738245009, 0.4222483020756548, 0.4222037681780318, 0.4221586823085617, 0.4220811746227896, 0.42198692077624134, 0.4219117092143114, 0.4218484142347628, 0.42177317161633415, 0.4216977091724103, 0.42163846708735403, 0.421569304658858, 0.4215169269822061, 0.42148569296417693, 0.42146812568823977, 0.42140220938675527, 0.42136670807620547, 0.42132141727139905, 0.42125420101542554, 0.4212012232512434, 0.42116693347494916, 0.42107967940528007, 0.42101713223631326, 0.4209451116558057, 0.4208906183914496, 0.4208431747800905, 0.420778404586561, 0.42076905067816844, 0.42072790929590875, 0.4207055606693241, 0.4206604530474614, 0.4206124687026255, 0.4205547765867766, 0.42050828317505734, 0.4204762495437799, 0.42042611627076426, 0.4203586730952634, 0.4203032157178227, 0.4202456052948305, 0.42017464090338735, 0.42012588764790726, 0.4200744347814983, 0.4199991322227358, 0.4199410810953318, 0.41990000891597623, 0.41982223746642927, 0.41977138262768865, 0.4197352393626913, 0.41969218835862254, 0.419616255270393, 0.41957310821744737, 0.41951841910780646, 0.41947365782183005, 0.4194255469338411, 0.41937193539490625, 0.41930132675538295, 0.41921254680447406, 0.4191558791608242, 0.4190923199430422, 0.41904673981569607, 0.41898584766476954, 0.41893714196552995, 0.4188727118780977, 0.41881350309212306, 0.4187603865575783, 0.4187005159900393, 0.41864219143366144, 0.4186019813713181, 0.4185545007206768, 0.4184896688844826, 0.4184215407206014, 0.4183346969019131, 0.41824364459207813, 0.41818095019315543, 0.41809597760626105, 0.41802070185779705, 0.41797379837154114, 0.4179201085621932, 0.41786320369369595, 0.41782214519633376, 0.4177631027360067, 0.4176832470996583, 0.4176147123882715, 0.41753080479470717, 0.4174649237556697, 0.4174043945577945, 0.41733660528669014, 0.41727134822708206, 0.41723106143917316, 0.41716990377703567, 0.4170996999634192, 0.4170535721945427, 0.417009635031251, 0.41696374336693215, 0.4169017676314746, 0.4168661997147902, 0.416806154972316, 0.4167560115785657, 0.4166900311534918, 0.4166368290146981, 0.41660397104909414, 0.4165654417857868, 0.41653424756952717, 0.41648284420152076, 0.4164271618983658, 0.4163708498977642, 0.41633764165510323, 0.4163036416481331, 0.41626180650942485, 0.41619262555949676, 0.416148016717061, 0.41610049764417123, 0.4160510962872375, 0.4160131666847745, 0.4159639059279301, 0.41592423232983877, 0.41591012522852494, 0.41586495047441085, 0.4158049249971185, 0.41571620718557706, 0.4156795734780393, 0.4156172163509253, 0.41557824823433503, 0.4155159509457018, 0.41546978028853143, 0.4154146780872418, 0.4153763995957128, 0.4153146662525975, 0.415251999549473, 0.41520707431862325, 0.41515529645080596, 0.41510889777093496, 0.415070935176313, 0.4150282178139098, 0.4149631982498982, 0.4149102756331735, 0.41486226882655713, 0.4148143234185584, 0.41478468652961437, 0.4147275919414753, 0.4146868366502301, 0.41464917110404487, 0.4145710147191718, 0.41450470805150585, 0.414432781366674, 0.4143720393675053, 0.41434982544902726, 0.41432139190617834, 0.41429051706585407, 0.4142423500688503, 0.4141917396619723, 0.41415071668624526, 0.4140992679920359, 0.41409523518795643, 0.414068311753739, 0.41400992864836594, 0.4139402906505959, 0.41391291473963554, 0.41387494725338075, 0.413834603596465, 0.4138041703921761, 0.4137757151376363, 0.41373656078076265, 0.41370770196567336, 0.41364195913021273, 0.41360270261679, 0.4135411663884748, 0.4134782184830027, 0.4134131675250564, 0.4133392704357566, 0.41329613807169574, 0.41325179824295877, 0.41320796438471674, 0.4131685181173843, 0.41311758240316554, 0.41306617852806893, 0.4130154641504039, 0.41296472422373576, 0.4129174105313009, 0.4128573894217092, 0.41279332308508226, 0.41273614959635846, 0.4126989326226723, 0.4126402447065365, 0.41260752141962315, 0.41256953877403957, 0.41252121502678285, 0.41247332071409293, 0.41241967145205827, 0.4123723508313771, 0.41233604556028086, 0.4122782484420309, 0.4122232773601736, 0.4121694382973626, 0.41213332637195255, 0.41210528895267773, 0.41208743378175117, 0.41205559091411825, 0.41200805668269896, 0.4119596538979297, 0.41191040252145034, 0.4118810806525374, 0.41185005555624105, 0.4118243853716878, 0.4117969844177821, 0.411760826660012, 0.4117323782278829, 0.41167335921531756, 0.4116447243344622, 0.41163315452028854, 0.4115963329001181, 0.41156264762275396, 0.41153382247855247, 0.4114986608013657, 0.41147112549200465, 0.4114322825612529, 0.41139412086517657, 0.4113668589632066, 0.4113218703851745, 0.4113044722210525, 0.41126962109762805, 0.4112388345246233, 0.4112020013057764, 0.4111564624520215, 0.41111425475790025, 0.4110958158037742, 0.41108152508361073, 0.4110574753738144, 0.4110418450220871, 0.4110097829740115, 0.41097548926924177, 0.41096954668576335, 0.4109650890902782, 0.4109510521337441, 0.4109346986699044, 0.41091706147429774, 0.41088762394912914, 0.41087211637502696, 0.4108670396313102, 0.41085429819642466, 0.41083600516654706, 0.41081037197277653, 0.41080673700846876, 0.4108417060985995, 0.41088049691244344, 0.41090270006006363, 0.4109097013011757, 0.41090643327826015, 0.4108965555363982, 0.4108958100486645, 0.4108699680860948, 0.41086374882953064, 0.41084334416749735, 0.4108116855310122, 0.41079923798733126, 0.41075134733970653, 0.4107327892983137, 0.41070550723975074, 0.41066969313392665, 0.410625295630073, 0.410588288011148, 0.4105570051734141, 0.4105199665232421, 0.4105021609962371, 0.41045354230361564, 0.41039901008781277, 0.4103538004090309, 0.41031921302864405, 0.41031686969999, 0.4103457693518505], [0.11067250911055727, 0.07119296915592699, 0.07393447606621313, 0.06817354471401343, 0.0641937226384094, 0.05643301384039765, 0.0530020321689906, 0.04880406604958473, 0.04632138071751394, 0.043125266093718514, 0.04041650213484871, 0.04005981616337595, 0.03964783514745275, 0.038465055265497435, 0.03790823652334683, 0.036919907971732294, 0.0366260901394755, 0.035915406230986664, 0.03479344810234998, 0.03453934014547458, 0.03387646491600345, 0.032878819841902995, 0.03225263564753702, 0.03214342821834332, 0.03230298554784079, 0.032262059882703586, 0.03148961139141549, 0.030490980350369377, 0.029675839721526726, 0.029368431986197922, 0.028545238007492955, 0.028869310445688204, 0.028843897355227695, 0.028662853057652992, 0.028598299463275544, 0.02925689363277716, 0.02972154208856777, 0.03020838604944555, 0.030251189402923595, 0.029798318414449024, 0.03028475582684702, 0.03134994827014614, 0.031439566251367755, 0.03183336819771737, 0.031905242608451095, 0.032039661547207464, 0.03203109918500922, 0.032020816296937586, 0.031928528272113336, 0.031466122855369635, 0.031084922652097953, 0.031007185046393184, 0.031098589415122276, 0.030969591252409105, 0.031144625535324603, 0.0313246077780546, 0.030993036545426532, 0.030673891783971924, 0.030340592712916163, 0.02993294681058297, 0.029527131787606454, 0.029428933614763432, 0.02955490440431796, 0.029674325328028283, 0.029643723555354586, 0.029448805898151107, 0.0296147471355885, 0.02972975028222118, 0.03002365541809907, 0.03005109281007121, 0.030189898154632654, 0.030113681662544967, 0.03016483187768418, 0.029889874701301774, 0.029874363022016508, 0.029811450259218504, 0.02980916100214886, 0.029868279408440536, 0.029964829230210977, 0.030049491250170552, 0.030195202786998013, 0.030228628740639623, 0.03042952391576479, 0.030310620578834987, 0.030309491226159224, 0.03049361937023843, 0.030826649991431313, 0.030901834688469167, 0.030972037224263525, 0.03076891740128619, 0.03066418963890331, 0.03066310589407857, 0.030806788223503363, 0.03072459210252357, 0.030532578833110044, 0.03053823928384303, 0.030444487662613054, 0.03039351675250659, 0.03038051229713953, 0.03033395247325811, 0.03031312731433138, 0.030307478029536407, 0.030288979093088662, 0.03023083872738131, 0.029963995858405763, 0.030003094700334135, 0.030068179456734533, 0.03002234557026449, 0.030053513184723914, 0.03003582596196169, 0.030207441018328333, 0.03028015205186275, 0.03015074810382845, 0.030177558818536353, 0.030239725029064125, 0.030409811377208634, 0.030342180124158707, 0.030387125601549655, 0.03029270983869267, 0.03030521339298838, 0.030274970507811173, 0.03024459491965409, 0.030290873708655665, 0.030284055650177832, 0.03036590380934306, 0.030362505049048263, 0.03053144060515878, 0.030364448720387002, 0.03023276374178655, 0.030165454574269567, 0.030111137077230052, 0.030140885352175146, 0.029941638341559093, 0.029832943617246616, 0.02984474358163779, 0.02978616140760588, 0.029682185457509905, 0.029851316509206274, 0.029951897104310173, 0.03020605217010542, 0.030394470728497765, 0.03041653167948137, 0.03057916261423416, 0.030499729143109677, 0.030367616457856413, 0.030380470810067242, 0.030479283300090185, 0.030573857893220778, 0.030749439177308838, 0.03072218078240848, 0.0305961853305064, 0.03057697598614226, 0.030496273298958845, 0.030483286342020886, 0.030428306605392464, 0.03041061652420537, 0.03037805314782221, 0.03044856046834946, 0.03045581321795218, 0.030603619473467045, 0.03067769944696014, 0.030576444468087573, 0.030563828910056344, 0.03055051186354842, 0.030580890309895314, 0.030485125202269918, 0.030408696073718194, 0.03024463716468295, 0.03004489414576947, 0.029971735100134702, 0.03004851045569136, 0.030120457050816857, 0.030121713697053906, 0.030099236951497285, 0.0301748822235297, 0.030199046865135342, 0.030344634740577164, 0.030206180397807432, 0.030074484587689163, 0.03003096712962001, 0.029945178219281134, 0.02983682703228643, 0.029870901653438506, 0.029842961536506205, 0.029853480579770122, 0.029845405044702403, 0.02987940895298204, 0.029984137428931416, 0.030004009982087954, 0.029841021939501066, 0.029703139719759096, 0.029496707446813746, 0.02945288288293891, 0.029479386984942398, 0.029541598097517743, 0.02962596387603863, 0.0295632039151762, 0.02944798718053263, 0.02948700586600698, 0.029415307868724615, 0.029355239382455503, 0.029293344905413188, 0.029272423091640434, 0.029235473210671128, 0.02923867888683658, 0.029111809602567835, 0.028962880600123753, 0.02889321234804488, 0.028874695335481943, 0.028911950276647284, 0.02888055363216845, 0.028922125734539728, 0.02881566280263971, 0.0286370548739975, 0.02850142277618156, 0.028466532276710463, 0.02851118964370341, 0.028463033421620612, 0.028299661588023384, 0.02812765011447171, 0.028150531799542196, 0.02812328321156153, 0.028054978179609294, 0.028090648912249425, 0.028092276432463845, 0.0281329318219289, 0.028058330703868133, 0.028040176707117566, 0.027931636404598843, 0.02780848336802364, 0.027819325794818682, 0.027856970599170753, 0.02794007451409133, 0.028040729650986897, 0.02796417438604456, 0.02804875453954194, 0.02812091086725725, 0.028108161911750792, 0.028129352528954054, 0.028115669361644887, 0.02811814632594499, 0.028141672473334604, 0.02811061274366729, 0.028057827660130846, 0.028019187856211873, 0.02787091223228332, 0.027783392710696162, 0.027687843115101446, 0.02762408917503563, 0.02761230504411923, 0.02757481951409695, 0.027497660849257193, 0.02747786904161472, 0.027412030780979996, 0.02742786879630394, 0.027437123376904047, 0.027432655223391892, 0.027362090504447985, 0.02736001440973028, 0.02750545070681634, 0.027569293069876294, 0.027628343564876475, 0.027641809309052565, 0.027685720131507115, 0.027682204076746472, 0.027642126145810294, 0.02766441258516924, 0.02759909725390782, 0.02751646431288937, 0.02739887496121237, 0.027339690091920523, 0.02727206364627458, 0.027239549979392628, 0.027166995199687564, 0.02711756276085713, 0.02706978232754877, 0.027051506072979216, 0.02705050098119861, 0.027106019029819402, 0.0270974866000304, 0.027142888718728133, 0.027138597256938173, 0.027151482136885924, 0.02704257019304521, 0.026969632629682827, 0.02693817150447109, 0.026899658920203448, 0.026894662100707088, 0.02686474114068361, 0.026820892000049012, 0.026786388069548108, 0.026867374974627465, 0.02688803637790515, 0.02690394382457414, 0.026855640369013313, 0.026732218754930214, 0.02661260446195073, 0.026580706283255283, 0.026629951891572162, 0.026604581144174338, 0.026559225269622382, 0.026463107286687482, 0.026393666772103853, 0.026362159908726736, 0.026362101204621537, 0.026361303049568522, 0.026313584351856854, 0.02625713666291354, 0.02619744522183033, 0.02615052905137865, 0.026081641088958548, 0.02604676397901216, 0.026024681686659907, 0.025987677684158626, 0.02594589875743784, 0.025952945574822275, 0.025963071893976994, 0.025939343147066817, 0.025912323216177154, 0.025869358775223644, 0.02589103682772889, 0.02595440378377093, 0.025965095830532862, 0.025945341222756498, 0.025843878149378503, 0.02576343928648974, 0.02571337082415259, 0.025726851992192903, 0.0257313015818995, 0.025718961571783782, 0.02566753668679854, 0.025701022481130632, 0.025659050269035283, 0.02565074724852984, 0.025669936540156212, 0.025680417476096867, 0.025642839042901686, 0.0256526790367486, 0.02562586968309323, 0.02561569887160824, 0.02553513420309977, 0.025429675590554323, 0.025311499238431675, 0.025238462418048835, 0.025228821507008947, 0.02517170715526018, 0.025131999542793132, 0.025030180854016395, 0.024986448082188372, 0.02492293898191448, 0.024870180459619116, 0.024894490300480084, 0.024779101949717372, 0.024693530301704042, 0.02465304443850373, 0.024643973596816648, 0.02467332806407206, 0.024670119660139093, 0.02458101169209751, 0.02450150185605764, 0.02444047457370151, 0.024390481705700084, 0.0243397264380147, 0.024308230594251568, 0.024282832964390606, 0.02422385223973524, 0.02418873695168282, 0.024159663955903715, 0.024110661610518898, 0.02410997951325727, 0.02403463235655984, 0.024014521199815907, 0.02397217932214555, 0.023950467185012262, 0.023894142767669643, 0.023840775302843346, 0.023870069701209473, 0.023849338513752056, 0.023793751203205166, 0.02376051793513519, 0.02373414853569689, 0.023671871208193626, 0.02365767243255655, 0.02360902643995495, 0.02359529981962126, 0.023546911796381728, 0.02347388247861048, 0.023423018432014116, 0.023416186152548583, 0.02345628802186866, 0.023481863494300557, 0.023423351691754975, 0.02337443940928504, 0.023341164041981506, 0.023335565637865638, 0.02331327926101681, 0.023285477801493096, 0.02326647002004276, 0.023229822823314046, 0.023207394420339922, 0.023168264817077733, 0.023097103848372234, 0.02312408224066248, 0.02309651878228607, 0.023024697022547218, 0.022995122931683633, 0.022962325479821348, 0.022908721916874382, 0.02288083134576655, 0.022851616938494617, 0.02281450167946384, 0.02282199467321876, 0.022771415054814212, 0.02271074682948031, 0.022625876113470944, 0.02260796252644792, 0.022484010590278925, 0.022435198078401677, 0.022404166914869288, 0.022393561810579343, 0.02239141575731636, 0.022390296136382944, 0.022349774825684333, 0.02231053898145119, 0.022304397211988982, 0.022265402019456072, 0.02219115758167171, 0.02211555660483792, 0.02208407773510003, 0.022043692275450402, 0.02198758368210571, 0.021927100838915425, 0.02195525617910992, 0.02192609363002335, 0.021944758608169825, 0.021937839160064726, 0.021924681532095022, 0.02186555435630114, 0.02186401757797864, 0.02182932303308718, 0.021786299362414392, 0.021755012478505205, 0.021747574990256882, 0.021709243487305154, 0.021681010000618638, 0.02166571052953004, 0.02166346684185668, 0.021590934623578605, 0.0215824775829316, 0.021585165174005813, 0.021550526381367126, 0.021498180377648793, 0.021448878082482997, 0.021520478315251883, 0.021543022205417494, 0.021482811527113996, 0.021431867459428395, 0.02144724222177307, 0.02145864542836827, 0.02142450167613342, 0.021375488098654923, 0.021307286277676484, 0.021244781405543617, 0.02121793887837962, 0.02123926470037862, 0.021176025041202008, 0.02109176482756193, 0.02104216576770781, 0.021000382694073658, 0.020995016445115717, 0.02096471573383679, 0.020929224954022906, 0.02085654530571548, 0.02077920960055844, 0.02076947617601, 0.02074614590037854, 0.020732032783660502, 0.020671786090659863, 0.020631768998077615, 0.02060250213701729, 0.020603777861374874, 0.020595307915683442, 0.02057601184688634, 0.020545493272795298, 0.020560757837322474, 0.02051437578284497, 0.020492520122049815, 0.020506039808783457, 0.020482988875338233, 0.02044593546157125, 0.020442272964440684, 0.020420343493165547, 0.02041306550154823, 0.02042253006755096, 0.02041451082130711, 0.020393755623783802, 0.020365138408428428, 0.020327820215537605, 0.020299321247112465, 0.020278691071539536, 0.020272144162513148, 0.02029401942358887, 0.020327043200654014, 0.020308608373372432, 0.02022782652914049, 0.020194327172438544, 0.020185513969562724, 0.02015853540734741, 0.02014330845763042, 0.020113129700126926, 0.020084940661081505, 0.020080406550883396, 0.02003685434600946, 0.020009530143568054, 0.02001639573706291, 0.019994348452725557, 0.01997500985892078, 0.01992920160990386, 0.019924350883435738, 0.01991130679298153, 0.01983303163135226, 0.019774331147952302, 0.01976966936568813, 0.019725233983170838, 0.01970543074958445, 0.019708976273638112, 0.019667788379416646, 0.019701924888971007, 0.019711239973498388, 0.01972978209146893, 0.019708012907441022, 0.01968060934634184, 0.019643041256417967, 0.019628241621170005, 0.019626582277275716, 0.01959279262161799, 0.01957916397929074, 0.019573755321495395, 0.01958328315051333, 0.019563351124860785, 0.019573516955435313, 0.019567918993510035, 0.019527507597729473, 0.019501016484734013, 0.019513752944130873, 0.01948571155115888, 0.01946075960151552, 0.01945981509727061, 0.019437343779712915, 0.019405580260465634, 0.019408732217278138, 0.01936025471267667, 0.019337668172123203, 0.01929058212352293, 0.019265522445178342, 0.019275734407803818, 0.01923883201678914, 0.019197105803439623, 0.019176820655228535, 0.019153802880070424, 0.01912765834357798, 0.01905750024156208, 0.01900833748052172, 0.0189694937127814, 0.018925436086974782, 0.018929689659033525, 0.018921526529297177, 0.01898522790829814, 0.018987199611975508, 0.01898386534061472, 0.018938260264288624, 0.01894268062334039, 0.01894894853205485, 0.018894807635479405, 0.01885456439285266, 0.018809930908898792, 0.018760900671900848, 0.01873048280036256, 0.018722613323812642, 0.018698511096729546, 0.018667099228135257, 0.018627451517181832, 0.018651069907615458, 0.01864315408364497, 0.018626267022500958, 0.018606933067910992, 0.018596804727234382, 0.01860706449437468, 0.01859797009660174, 0.018571897651047952, 0.018583849353387135, 0.01856179030997438, 0.018576873479223422, 0.018574006196700542, 0.018577510278629764, 0.01861075748247337, 0.0186091713484971, 0.01860915794838829, 0.018568518010109114, 0.018532974537114194, 0.018507237882934142, 0.01850619216368087, 0.01848114299490832, 0.01848961108779085, 0.01847813906028758, 0.018494704941087924, 0.01847637744140395, 0.018434821774301804, 0.018417726217042962, 0.018383343404173934, 0.018388530776771786, 0.01839497770156311, 0.018364656255677923, 0.01832298028487984, 0.018310107808185993, 0.01828393901250497, 0.018295260504868786, 0.018316297441895644, 0.018343140123540446, 0.018324301085467405, 0.018361883048532163, 0.018361022017448395, 0.018328810402374343, 0.0182944941470172, 0.01830840617267289, 0.018302614396935854, 0.018295355004111266, 0.018307348132845135, 0.018295432873376778, 0.01830877065112349, 0.018338670123838424, 0.01835541738452967, 0.018377478356597993, 0.018395820212431552, 0.018386034698204528, 0.018339628746668533, 0.01833510570484805, 0.01833299783779532, 0.01833653434900854, 0.01832093034736496, 0.018313156016474777, 0.018300909853182997, 0.018296933510989117, 0.018282192116303025, 0.01831418435654009, 0.01834306058454937, 0.01833430118123969, 0.018303643756254727, 0.018259057492687674, 0.018250151429809954, 0.018238952401292856, 0.018241604063774355, 0.018226577199260324, 0.018264404877100692, 0.018244068505744275, 0.018261494618886695, 0.01827395377329557, 0.018243187526947383, 0.018278197770269143, 0.018271878167052835, 0.01830139763816307, 0.018331838260098075, 0.018364560959996532, 0.018385469162704993, 0.01837689085888801, 0.018372492546890634, 0.018359796611800868, 0.018349724264168206, 0.018340108570236383, 0.01833802386170075, 0.01837328722833521, 0.01838356448957973, 0.018341897125319386, 0.018302041416766956, 0.01826070806169337, 0.018223930557509493, 0.018188336826602224, 0.018206830442842187, 0.018223139802737147, 0.018245197752913413, 0.018260925648112925, 0.018268815473566537, 0.018270664518354265, 0.018241789779628065, 0.018208134054105377, 0.018187391874508217, 0.01816842209259106, 0.018132328806626123, 0.01810844450570766, 0.01809739329133641, 0.018091073860220516, 0.01810806252538371, 0.01808207665505829, 0.01810928129848991, 0.018094098968771108, 0.018054503748149122, 0.018018754180462043, 0.01800966173621647, 0.017987406945915125, 0.017977155725288047, 0.017961225416227588, 0.017945689168540217, 0.017935741343939497, 0.017901819684066976, 0.017884823782905523, 0.017873653230222827, 0.017839246398663695, 0.017858651611235624, 0.017871297166868853, 0.01788037299457917, 0.01786904890304339, 0.017825429128880077, 0.017851442475434763, 0.017844955854987233, 0.017859215726139153, 0.01786788064864357, 0.017843316398718116, 0.017843781051301088, 0.01779105248331858, 0.01778712050251015, 0.017793449760456475, 0.01780165565199102, 0.01778776739561218, 0.01779028353064698, 0.017789058720520372, 0.017792492729633496, 0.017804937165703895, 0.01780103687965088, 0.01779424743343536, 0.01779718596905375, 0.01779572120613453, 0.01779102911314429, 0.01778458373467745, 0.017770667671877613, 0.017754547090228157, 0.017731103142179558, 0.017731436073350315, 0.01776126819144835, 0.017768097738869393, 0.017766035414386327, 0.01777859035266129, 0.017792608023502632, 0.017789911201710116, 0.0177858197524017, 0.017801405540668076, 0.017827338806513177, 0.01784581449847579, 0.01787600114354128, 0.017882804251984276, 0.017869225644646648, 0.017891109481401685, 0.017883649538282483, 0.017864150491567, 0.017839003994815462, 0.017822686923273514, 0.01781599954957082, 0.01782944965120735, 0.017819584862127435, 0.017823729969859148, 0.017818775136978646, 0.017813115756396283, 0.01783640449165089, 0.017832545351708248, 0.01782711466244418, 0.017820283363094398, 0.01781712606323511, 0.017807422903155463, 0.01781165799577244, 0.017825508680873604, 0.017813957290035518, 0.017843959855315655, 0.017849809350438756, 0.01784819549125713, 0.01783748066044566, 0.017840390661805094, 0.017851795522816, 0.017852020778361608, 0.017835748505449195, 0.01781406876327001, 0.017827367397762334, 0.0178227660100208, 0.017780704687185504, 0.017781545069650254, 0.017761770564275577, 0.017733885829189864, 0.017722503112278895, 0.01773104280984802, 0.017767856411900557, 0.017764382397284097, 0.01770905496909014, 0.017693504254693238, 0.017701318461425773, 0.017678556271389263, 0.01765134644645641, 0.01766263555332103, 0.017675720226384573, 0.0176690641437503, 0.017647279024921792, 0.017619957643061086, 0.017600648933282694, 0.017554129027851664, 0.017534975381340814, 0.017539643382972408, 0.017542544356311404, 0.017533943887573854, 0.01749449604851028, 0.017481154944863814, 0.01748336288429476, 0.017468092601776085, 0.017464182361268482, 0.0174273283791437, 0.017399783607047598, 0.0174191103835893, 0.017398668157322352, 0.017386706840922327, 0.01733979085520447, 0.01731831578642502, 0.01731161238653771, 0.017308903733314257, 0.01732413001688118, 0.01730937714000806, 0.017314483885655037, 0.017310496759183055, 0.017293761278513245, 0.017284914234188424, 0.017290953573084644, 0.017285467949127088, 0.0172659024703255, 0.017238217924398568, 0.0172350957550814, 0.01721524179246709, 0.017202484202991045, 0.017186284142192598, 0.01716892371927197, 0.017166223050033857, 0.01714911697097911, 0.017138542878455388, 0.017133813519689185, 0.017149848764630483, 0.017156228627992525, 0.017155433777202588, 0.01714928382097749, 0.017153218952349086, 0.017145273015638264, 0.017115272524008837, 0.017116838983506414, 0.01711478467621179, 0.017112127446244244, 0.0171156520154585, 0.01713928464553504, 0.017144686699131186, 0.017144876979010435, 0.017151293343997367, 0.01716602610948819, 0.01719488774171376, 0.017200922488947237, 0.01721523901976471, 0.017212624602686466, 0.017197110215241472, 0.01718374109965988, 0.017168643818756435, 0.017144366695815077, 0.0171094582409574, 0.017097550969266413, 0.017092619939867475, 0.01708155281056751, 0.017065119988467922, 0.017067582503053156, 0.01706449251522743, 0.017049875817764185, 0.017043664624166645, 0.017030354104140676, 0.017033342622061458, 0.017018849844680304, 0.01702219898554454, 0.017015892073823306, 0.016989909112591187, 0.01696923068218525, 0.016973283102740697, 0.01695780671925774, 0.0169345308622524, 0.016952632767463473, 0.016957624731662662, 0.016945279801219064, 0.016927028590709756, 0.016943121856975926, 0.016946959003478614, 0.016929664942919524, 0.016915356702796296, 0.016902624108477534, 0.016898874225570563, 0.016918960296987723, 0.01694144228474792, 0.01694124794198988, 0.01694408725528656, 0.01694599929860295, 0.016949880644615424, 0.016942030868121353, 0.016933123797797083, 0.016907098984839875, 0.016901833038999482, 0.016906446721510055, 0.016918752452144033, 0.016928458544083508, 0.016922943903480633, 0.01691695683753497, 0.016918790034627783, 0.01690658263879522, 0.01689393600438773, 0.016883307571911144, 0.016857381278529843, 0.016839756746171438, 0.016852569289620707, 0.016874417271830512, 0.016880917522886372, 0.01686885431567334, 0.01688284909260026, 0.016905895311540176, 0.016893956265156804, 0.01690021041270085, 0.016919584850009554, 0.016910531554914947, 0.016906556477571687, 0.01691191895252796, 0.01691746947582117, 0.01690244215540857, 0.016903030998324388, 0.016906733141024678, 0.0169080670995886, 0.016917624118058694, 0.016906129113430438, 0.016907152703583152, 0.016915680832979004, 0.01690634234074159, 0.016917194349861595, 0.01693545669465134, 0.016936556496582045, 0.016937703791923168, 0.01692964098413869, 0.016902492325605777, 0.01688546938229586, 0.016883318131923283, 0.016873903372906444, 0.016857039184710102, 0.016845092166409212, 0.01683241258213728, 0.01683298463651544, 0.016847543084830597, 0.016837139508218, 0.016831549505878778, 0.016834962792974088, 0.016836851019104773, 0.016831005221251992, 0.016836727380269773, 0.016851970403176604, 0.016850893918848146, 0.01682413430904197, 0.016825867648275906, 0.016823648604837763, 0.016815494604753834, 0.01679956546080187, 0.016771660468115422, 0.01676923614112004, 0.01677153847186764, 0.01677481986646823, 0.016761919060421668, 0.01673545442619539, 0.01671184300848082, 0.01669662004914488, 0.0166903512048695, 0.016665651380037567, 0.016642611184963133, 0.016604443943397433, 0.016581744132434975, 0.01654780906391161, 0.01649650274359676, 0.016464535218886838, 0.016435111128827035, 0.01640221697908592, 0.01634978406515632, 0.016304658551423056, 0.016294233408708857, 0.01628969918122825, 0.016268135826940755, 0.016252385277478177, 0.01624019570429556, 0.01621910693297574, 0.016201976456924557, 0.016170324028524422, 0.016162722880859945, 0.016143770266142922, 0.016133998389460905, 0.016116493407609723, 0.01610024057324244, 0.016110176769645032, 0.016112956438234353, 0.016089089006235506, 0.016075013576666033, 0.016067633758365545, 0.01605256390023164]], "Modified cosine score 100 Da": [[0.05, 0.15000000000000002, 0.25000000000000006, 0.35000000000000003, 0.45000000000000007, 0.5500000000000002, 0.6500000000000001, 0.7500000000000002, 0.8500000000000002, 0.9500000000000002, 1.0500000000000003, 1.1500000000000004, 1.2500000000000002, 1.3500000000000003, 1.4500000000000004, 1.5500000000000003, 1.6500000000000004, 1.7500000000000004, 1.8500000000000003, 1.9500000000000004, 2.0500000000000003, 2.1500000000000004, 2.2500000000000004, 2.35, 2.45, 2.5500000000000003, 2.6500000000000004, 2.7500000000000004, 2.8500000000000005, 2.95, 3.0500000000000003, 3.1500000000000004, 3.2500000000000004, 3.3500000000000005, 3.4500000000000006, 3.5500000000000007, 3.6500000000000004, 3.7500000000000004, 3.8500000000000005, 3.9500000000000006, 4.050000000000001, 4.15, 4.250000000000001, 4.3500000000000005, 4.450000000000001, 4.550000000000001, 4.65, 4.750000000000001, 4.8500000000000005, 4.950000000000001, 5.050000000000001, 5.150000000000001, 5.250000000000001, 5.3500000000000005, 5.450000000000001, 5.550000000000001, 5.650000000000001, 5.750000000000001, 5.8500000000000005, 5.950000000000001, 6.050000000000001, 6.150000000000001, 6.250000000000001, 6.350000000000001, 6.450000000000001, 6.550000000000001, 6.650000000000001, 6.750000000000001, 6.850000000000001, 6.950000000000001, 7.050000000000002, 7.150000000000001, 7.250000000000001, 7.350000000000001, 7.450000000000001, 7.550000000000002, 7.650000000000001, 7.750000000000001, 7.850000000000001, 7.950000000000001, 8.050000000000002, 8.150000000000002, 8.250000000000002, 8.350000000000003, 8.450000000000003, 8.550000000000002, 8.650000000000002, 8.750000000000002, 8.850000000000003, 8.950000000000003, 9.050000000000002, 9.150000000000002, 9.250000000000002, 9.350000000000003, 9.450000000000003, 9.550000000000002, 9.650000000000002, 9.750000000000002, 9.850000000000003, 9.950000000000003, 10.050000000000002, 10.150000000000002, 10.250000000000004, 10.350000000000003, 10.450000000000003, 10.550000000000002, 10.650000000000002, 10.750000000000004, 10.850000000000003, 10.950000000000003, 11.050000000000002, 11.150000000000002, 11.250000000000004, 11.350000000000003, 11.450000000000003, 11.550000000000002, 11.650000000000002, 11.750000000000004, 11.850000000000003, 11.950000000000003, 12.050000000000002, 12.150000000000004, 12.250000000000004, 12.350000000000003, 12.450000000000003, 12.550000000000002, 12.650000000000004, 12.750000000000004, 12.850000000000003, 12.950000000000003, 13.050000000000002, 13.150000000000004, 13.250000000000004, 13.350000000000003, 13.450000000000003, 13.550000000000002, 13.650000000000004, 13.750000000000004, 13.850000000000003, 13.950000000000003, 14.050000000000004, 14.150000000000004, 14.250000000000004, 14.350000000000003, 14.450000000000003, 14.550000000000004, 14.650000000000004, 14.750000000000004, 14.850000000000003, 14.950000000000003, 15.050000000000004, 15.150000000000004, 15.250000000000004, 15.350000000000003, 15.450000000000003, 15.550000000000004, 15.650000000000004, 15.750000000000004, 15.850000000000003, 15.950000000000005, 16.050000000000004, 16.150000000000002, 16.250000000000004, 16.350000000000005, 16.450000000000003, 16.550000000000004, 16.650000000000006, 16.750000000000004, 16.850000000000005, 16.950000000000003, 17.050000000000004, 17.150000000000006, 17.250000000000004, 17.350000000000005, 17.450000000000003, 17.550000000000004, 17.650000000000006, 17.750000000000004, 17.850000000000005, 17.950000000000003, 18.050000000000004, 18.150000000000006, 18.250000000000004, 18.350000000000005, 18.450000000000003, 18.550000000000004, 18.650000000000006, 18.750000000000004, 18.850000000000005, 18.950000000000003, 19.050000000000004, 19.150000000000006, 19.250000000000004, 19.350000000000005, 19.450000000000003, 19.550000000000004, 19.650000000000006, 19.750000000000004, 19.850000000000005, 19.950000000000003, 20.050000000000004, 20.150000000000006, 20.250000000000004, 20.350000000000005, 20.450000000000006, 20.550000000000004, 20.650000000000006, 20.750000000000004, 20.850000000000005, 20.950000000000006, 21.050000000000004, 21.150000000000006, 21.250000000000004, 21.350000000000005, 21.450000000000006, 21.550000000000004, 21.650000000000006, 21.750000000000004, 21.850000000000005, 21.950000000000006, 22.050000000000004, 22.150000000000006, 22.250000000000004, 22.350000000000005, 22.450000000000006, 22.550000000000004, 22.650000000000006, 22.750000000000004, 22.850000000000005, 22.950000000000006, 23.050000000000004, 23.150000000000006, 23.250000000000004, 23.350000000000005, 23.450000000000006, 23.550000000000004, 23.650000000000006, 23.750000000000004, 23.850000000000005, 23.950000000000006, 24.050000000000004, 24.150000000000006, 24.250000000000007, 24.350000000000005, 24.450000000000006, 24.550000000000004, 24.650000000000006, 24.750000000000007, 24.850000000000005, 24.950000000000006, 25.050000000000004, 25.150000000000006, 25.250000000000007, 25.350000000000005, 25.450000000000006, 25.550000000000004, 25.650000000000006, 25.750000000000007, 25.850000000000005, 25.950000000000006, 26.050000000000004, 26.150000000000006, 26.250000000000007, 26.350000000000005, 26.450000000000006, 26.550000000000004, 26.650000000000006, 26.750000000000007, 26.850000000000005, 26.950000000000006, 27.050000000000004, 27.150000000000006, 27.250000000000007, 27.350000000000005, 27.450000000000006, 27.550000000000008, 27.650000000000006, 27.750000000000007, 27.850000000000005, 27.950000000000006, 28.050000000000008, 28.150000000000006, 28.250000000000007, 28.350000000000005, 28.450000000000006, 28.550000000000008, 28.650000000000006, 28.750000000000007, 28.850000000000005, 28.950000000000006, 29.050000000000008, 29.150000000000006, 29.250000000000007, 29.350000000000005, 29.450000000000006, 29.550000000000008, 29.650000000000006, 29.750000000000007, 29.850000000000005, 29.950000000000006, 30.050000000000008, 30.150000000000006, 30.250000000000007, 30.350000000000005, 30.450000000000006, 30.550000000000008, 30.650000000000006, 30.750000000000007, 30.850000000000005, 30.950000000000006, 31.050000000000008, 31.150000000000006, 31.250000000000007, 31.35000000000001, 31.450000000000006, 31.550000000000008, 31.650000000000006, 31.750000000000007, 31.85000000000001, 31.950000000000006, 32.050000000000004, 32.150000000000006, 32.25, 32.35, 32.45, 32.550000000000004, 32.650000000000006, 32.75, 32.85, 32.95, 33.050000000000004, 33.150000000000006, 33.25000000000001, 33.35, 33.45, 33.550000000000004, 33.650000000000006, 33.75000000000001, 33.85, 33.95, 34.050000000000004, 34.150000000000006, 34.25000000000001, 34.35, 34.45, 34.550000000000004, 34.650000000000006, 34.75000000000001, 34.85, 34.95, 35.050000000000004, 35.150000000000006, 35.25000000000001, 35.35, 35.45, 35.550000000000004, 35.650000000000006, 35.75000000000001, 35.85, 35.95, 36.050000000000004, 36.150000000000006, 36.25000000000001, 36.35, 36.45, 36.550000000000004, 36.650000000000006, 36.75000000000001, 36.85, 36.95, 37.050000000000004, 37.150000000000006, 37.25000000000001, 37.35, 37.45, 37.550000000000004, 37.650000000000006, 37.75000000000001, 37.85, 37.95, 38.050000000000004, 38.150000000000006, 38.25000000000001, 38.35, 38.45, 38.550000000000004, 38.650000000000006, 38.75000000000001, 38.85, 38.95, 39.050000000000004, 39.150000000000006, 39.25000000000001, 39.35, 39.45, 39.550000000000004, 39.650000000000006, 39.75000000000001, 39.85, 39.95, 40.050000000000004, 40.150000000000006, 40.25000000000001, 40.35000000000001, 40.45, 40.550000000000004, 40.650000000000006, 40.75000000000001, 40.85000000000001, 40.95, 41.050000000000004, 41.150000000000006, 41.25000000000001, 41.35000000000001, 41.45, 41.550000000000004, 41.650000000000006, 41.75000000000001, 41.85000000000001, 41.95, 42.050000000000004, 42.150000000000006, 42.25000000000001, 42.35000000000001, 42.45, 42.550000000000004, 42.650000000000006, 42.75000000000001, 42.85000000000001, 42.95, 43.050000000000004, 43.150000000000006, 43.25000000000001, 43.35000000000001, 43.45, 43.550000000000004, 43.650000000000006, 43.75000000000001, 43.85000000000001, 43.95, 44.050000000000004, 44.150000000000006, 44.25000000000001, 44.35000000000001, 44.45, 44.550000000000004, 44.650000000000006, 44.75000000000001, 44.85000000000001, 44.95, 45.050000000000004, 45.150000000000006, 45.25000000000001, 45.35000000000001, 45.45, 45.550000000000004, 45.650000000000006, 45.75000000000001, 45.85000000000001, 45.95, 46.050000000000004, 46.150000000000006, 46.25000000000001, 46.35000000000001, 46.45, 46.550000000000004, 46.650000000000006, 46.75000000000001, 46.85000000000001, 46.95, 47.050000000000004, 47.150000000000006, 47.25000000000001, 47.35000000000001, 47.45, 47.550000000000004, 47.650000000000006, 47.75000000000001, 47.85000000000001, 47.95000000000001, 48.050000000000004, 48.150000000000006, 48.25000000000001, 48.35000000000001, 48.45000000000001, 48.550000000000004, 48.650000000000006, 48.75000000000001, 48.85000000000001, 48.95000000000001, 49.050000000000004, 49.150000000000006, 49.25000000000001, 49.35000000000001, 49.45000000000001, 49.550000000000004, 49.650000000000006, 49.75000000000001, 49.85000000000001, 49.95000000000001, 50.050000000000004, 50.150000000000006, 50.25000000000001, 50.35000000000001, 50.45000000000001, 50.550000000000004, 50.650000000000006, 50.75000000000001, 50.85000000000001, 50.95000000000001, 51.050000000000004, 51.150000000000006, 51.25000000000001, 51.35000000000001, 51.45000000000001, 51.550000000000004, 51.650000000000006, 51.75000000000001, 51.85000000000001, 51.95000000000001, 52.050000000000004, 52.150000000000006, 52.25000000000001, 52.35000000000001, 52.45000000000001, 52.550000000000004, 52.650000000000006, 52.75000000000001, 52.85000000000001, 52.95000000000001, 53.050000000000004, 53.150000000000006, 53.25000000000001, 53.35000000000001, 53.45000000000001, 53.550000000000004, 53.650000000000006, 53.75000000000001, 53.85000000000001, 53.95000000000001, 54.050000000000004, 54.150000000000006, 54.25000000000001, 54.35000000000001, 54.45000000000001, 54.550000000000004, 54.650000000000006, 54.75000000000001, 54.85000000000001, 54.95000000000001, 55.05000000000001, 55.150000000000006, 55.25000000000001, 55.35000000000001, 55.45000000000001, 55.55000000000001, 55.650000000000006, 55.75000000000001, 55.85000000000001, 55.95000000000001, 56.05000000000001, 56.150000000000006, 56.25000000000001, 56.35000000000001, 56.45000000000001, 56.55000000000001, 56.650000000000006, 56.75000000000001, 56.85000000000001, 56.95000000000001, 57.05000000000001, 57.150000000000006, 57.25000000000001, 57.35000000000001, 57.45000000000001, 57.55000000000001, 57.650000000000006, 57.75000000000001, 57.85000000000001, 57.95000000000001, 58.05000000000001, 58.150000000000006, 58.25000000000001, 58.35000000000001, 58.45000000000001, 58.55000000000001, 58.650000000000006, 58.75000000000001, 58.85000000000001, 58.95000000000001, 59.05000000000001, 59.150000000000006, 59.25000000000001, 59.35000000000001, 59.45000000000001, 59.55000000000001, 59.650000000000006, 59.75000000000001, 59.85000000000001, 59.95000000000001, 60.05000000000001, 60.150000000000006, 60.25000000000001, 60.35000000000001, 60.45000000000001, 60.55000000000001, 60.650000000000006, 60.75000000000001, 60.85000000000001, 60.95000000000001, 61.05000000000001, 61.150000000000006, 61.25000000000001, 61.35000000000001, 61.45000000000001, 61.55000000000001, 61.650000000000006, 61.75000000000001, 61.85000000000001, 61.95000000000001, 62.05000000000001, 62.150000000000006, 62.25000000000001, 62.35000000000001, 62.45000000000001, 62.55000000000001, 62.65000000000001, 62.75000000000001, 62.85000000000001, 62.95000000000001, 63.05000000000001, 63.15000000000001, 63.25000000000001, 63.35000000000001, 63.45000000000001, 63.55000000000001, 63.65000000000001, 63.75000000000001, 63.85000000000001, 63.95000000000001, 64.05000000000001, 64.15, 64.25000000000001, 64.35000000000001, 64.45, 64.55000000000001, 64.65, 64.75000000000001, 64.85000000000001, 64.95, 65.05000000000001, 65.15, 65.25000000000001, 65.35000000000001, 65.45, 65.55000000000001, 65.65, 65.75000000000001, 65.85000000000001, 65.95000000000002, 66.05000000000001, 66.15, 66.25000000000001, 66.35000000000001, 66.45000000000002, 66.55000000000001, 66.65, 66.75000000000001, 66.85000000000001, 66.95000000000002, 67.05000000000001, 67.15, 67.25000000000001, 67.35000000000001, 67.45000000000002, 67.55000000000001, 67.65, 67.75000000000001, 67.85000000000001, 67.95000000000002, 68.05000000000001, 68.15, 68.25000000000001, 68.35000000000001, 68.45000000000002, 68.55000000000001, 68.65, 68.75000000000001, 68.85000000000001, 68.95000000000002, 69.05000000000001, 69.15, 69.25000000000001, 69.35000000000001, 69.45000000000002, 69.55000000000001, 69.65, 69.75000000000001, 69.85000000000001, 69.95000000000002, 70.05000000000001, 70.15, 70.25000000000001, 70.35000000000001, 70.45000000000002, 70.55000000000001, 70.65, 70.75000000000001, 70.85000000000001, 70.95000000000002, 71.05000000000001, 71.15, 71.25000000000001, 71.35000000000001, 71.45000000000002, 71.55000000000001, 71.65, 71.75000000000001, 71.85000000000001, 71.95000000000002, 72.05000000000001, 72.15, 72.25000000000001, 72.35000000000001, 72.45000000000002, 72.55000000000001, 72.65, 72.75000000000001, 72.85000000000001, 72.95000000000002, 73.05000000000001, 73.15, 73.25000000000001, 73.35000000000001, 73.45000000000002, 73.55000000000001, 73.65, 73.75000000000001, 73.85000000000001, 73.95000000000002, 74.05000000000001, 74.15, 74.25000000000001, 74.35000000000001, 74.45000000000002, 74.55000000000001, 74.65, 74.75000000000001, 74.85000000000001, 74.95000000000002, 75.05000000000001, 75.15, 75.25000000000001, 75.35000000000001, 75.45000000000002, 75.55000000000001, 75.65, 75.75000000000001, 75.85000000000001, 75.95000000000002, 76.05000000000001, 76.15, 76.25000000000001, 76.35000000000001, 76.45000000000002, 76.55000000000001, 76.65, 76.75000000000001, 76.85000000000001, 76.95000000000002, 77.05000000000001, 77.15, 77.25000000000001, 77.35000000000001, 77.45000000000002, 77.55000000000001, 77.65, 77.75000000000001, 77.85000000000001, 77.95000000000002, 78.05000000000001, 78.15, 78.25000000000001, 78.35000000000001, 78.45000000000002, 78.55000000000001, 78.65, 78.75000000000001, 78.85000000000001, 78.95000000000002, 79.05000000000001, 79.15, 79.25000000000001, 79.35000000000001, 79.45000000000002, 79.55000000000001, 79.65, 79.75000000000001, 79.85000000000001, 79.95000000000002, 80.05000000000001, 80.15, 80.25000000000001, 80.35000000000001, 80.45000000000002, 80.55000000000001, 80.65000000000002, 80.75000000000001, 80.85000000000001, 80.95000000000002, 81.05000000000001, 81.15000000000002, 81.25000000000001, 81.35000000000001, 81.45000000000002, 81.55000000000001, 81.65000000000002, 81.75000000000001, 81.85000000000001, 81.95000000000002, 82.05000000000001, 82.15000000000002, 82.25000000000001, 82.35000000000001, 82.45000000000002, 82.55000000000001, 82.65000000000002, 82.75000000000001, 82.85000000000001, 82.95000000000002, 83.05000000000001, 83.15000000000002, 83.25000000000001, 83.35000000000001, 83.45000000000002, 83.55000000000001, 83.65000000000002, 83.75000000000001, 83.85000000000001, 83.95000000000002, 84.05000000000001, 84.15000000000002, 84.25000000000001, 84.35000000000001, 84.45000000000002, 84.55000000000001, 84.65000000000002, 84.75000000000001, 84.85000000000001, 84.95000000000002, 85.05000000000001, 85.15000000000002, 85.25000000000001, 85.35000000000001, 85.45000000000002, 85.55000000000001, 85.65000000000002, 85.75000000000001, 85.85000000000001, 85.95000000000002, 86.05000000000001, 86.15000000000002, 86.25000000000001, 86.35000000000001, 86.45000000000002, 86.55000000000001, 86.65000000000002, 86.75000000000001, 86.85000000000001, 86.95000000000002, 87.05000000000001, 87.15000000000002, 87.25000000000001, 87.35000000000001, 87.45000000000002, 87.55000000000001, 87.65000000000002, 87.75000000000001, 87.85000000000001, 87.95000000000002, 88.05000000000001, 88.15000000000002, 88.25000000000001, 88.35000000000001, 88.45000000000002, 88.55000000000001, 88.65000000000002, 88.75000000000001, 88.85000000000001, 88.95000000000002, 89.05000000000001, 89.15000000000002, 89.25000000000001, 89.35000000000001, 89.45000000000002, 89.55000000000001, 89.65000000000002, 89.75000000000001, 89.85000000000001, 89.95000000000002, 90.05000000000001, 90.15000000000002, 90.25000000000001, 90.35000000000001, 90.45000000000002, 90.55000000000001, 90.65000000000002, 90.75000000000001, 90.85000000000001, 90.95000000000002, 91.05000000000001, 91.15000000000002, 91.25000000000001, 91.35000000000001, 91.45000000000002, 91.55000000000001, 91.65000000000002, 91.75000000000001, 91.85000000000001, 91.95000000000002, 92.05000000000001, 92.15000000000002, 92.25000000000001, 92.35000000000001, 92.45000000000002, 92.55000000000001, 92.65000000000002, 92.75000000000001, 92.85000000000001, 92.95000000000002, 93.05000000000001, 93.15000000000002, 93.25000000000001, 93.35000000000001, 93.45000000000002, 93.55000000000001, 93.65000000000002, 93.75000000000001, 93.85000000000001, 93.95000000000002, 94.05000000000001, 94.15000000000002, 94.25000000000001, 94.35000000000001, 94.45000000000002, 94.55000000000001, 94.65000000000002, 94.75000000000001, 94.85000000000001, 94.95000000000002, 95.05000000000001, 95.15000000000002, 95.25000000000001, 95.35000000000002, 95.45000000000002, 95.55000000000001, 95.65000000000002, 95.75000000000001, 95.85000000000002, 95.95000000000002, 96.05000000000001, 96.15000000000002, 96.25000000000001, 96.35000000000002, 96.45000000000002, 96.55000000000001, 96.65000000000002, 96.75000000000001, 96.85000000000002, 96.95000000000002, 97.05000000000001, 97.15000000000002, 97.25000000000001, 97.35000000000002, 97.45000000000002, 97.55000000000001, 97.65000000000002, 97.75000000000001, 97.85000000000002, 97.95000000000002, 98.05000000000001, 98.15000000000002, 98.25000000000001, 98.35000000000002, 98.45000000000002, 98.55000000000001, 98.65000000000002, 98.75000000000001, 98.85000000000002, 98.95000000000002, 99.05000000000001, 99.15000000000002, 99.25000000000001, 99.35000000000002, 99.45000000000002, 99.55000000000001, 99.65000000000002, 99.75000000000001, 99.85000000000002, 99.95000000000002], [0.6633705527014103, 0.5518232711564132, 0.544319313530004, 0.5355578961638197, 0.5252619550555613, 0.5159351412441824, 0.507582323988294, 0.5021540936650981, 0.4979515196442188, 0.49490964830026696, 0.4911309516137699, 0.4885576549279329, 0.4832718205491445, 0.4800364933674608, 0.4773716508453803, 0.473387628339729, 0.469849042458286, 0.4672791913452623, 0.4650126164907703, 0.4624994419471157, 0.45960791922332184, 0.4579154982999656, 0.4552496389089124, 0.4530605070190493, 0.45154091244741207, 0.4499471356291619, 0.44840006329588944, 0.44857410020526195, 0.4480844765372856, 0.44727984674781307, 0.4474197890033166, 0.44716878588340514, 0.4472567786066238, 0.44694172664224874, 0.44640335083536276, 0.44587778439278136, 0.4452733840231862, 0.44527440232444554, 0.44467409284293763, 0.4442371962066808, 0.44368231932613184, 0.4435923591223216, 0.4431396941362517, 0.4420887641354768, 0.4421759983941699, 0.4420464765158109, 0.4420598680161841, 0.4420293778000775, 0.44230216975476705, 0.4422666150079803, 0.44211691178072005, 0.44260996410525505, 0.4426357514791325, 0.4424119516061259, 0.44212570216435115, 0.4419293993912133, 0.4418169175649747, 0.441775813129716, 0.4413659177432823, 0.4412544526244454, 0.441248926460221, 0.4411255904595011, 0.4415071098715992, 0.4417497369962958, 0.4420152351064285, 0.44211117733612354, 0.4418911854165547, 0.4418505928329811, 0.4416769347018394, 0.44150968210691743, 0.44149721318111623, 0.44150483598317153, 0.4418495288263462, 0.44204516502654395, 0.44209178096261936, 0.4423433960644133, 0.4423098253150939, 0.44213993895008513, 0.4421031637170363, 0.4420546319986043, 0.44191514803884785, 0.44175333124871746, 0.44169563854538196, 0.44167117527850924, 0.4418206196637436, 0.44175115923550506, 0.4419026052607419, 0.4417969051529148, 0.44155487082438505, 0.4415167671283549, 0.4417327648502665, 0.44171866125149084, 0.4418796975608271, 0.442336998416028, 0.442528248180737, 0.4426648046647276, 0.44273243148709424, 0.44271249184851014, 0.44252618699156254, 0.4423849329710531, 0.4422747328080493, 0.44223495780847105, 0.4421280447034467, 0.44200317623384305, 0.44204051972425973, 0.442373824262089, 0.44243122511668675, 0.44252295674871933, 0.442575342843019, 0.442549010741352, 0.44251123612451615, 0.4424112335695976, 0.44245641871850544, 0.44260061842342935, 0.44287101342332524, 0.44277468354045785, 0.4427793750636434, 0.4426652189371233, 0.442577977736745, 0.44266309078085575, 0.44269358583982105, 0.442542169656346, 0.44245121097175827, 0.44249552820924565, 0.4424657877840067, 0.44237768720176074, 0.44239015253993913, 0.4426297821321087, 0.44258955254289845, 0.44251315144247466, 0.4424889682077313, 0.4424358536981228, 0.44244754395962393, 0.44247501981728143, 0.4424579457569585, 0.4424781406263877, 0.4425000511721944, 0.44254671550028013, 0.4425194255535222, 0.44264244485960563, 0.4426257599351878, 0.44264639244860754, 0.4428985289915741, 0.4428110260572927, 0.44282510015926047, 0.4428428064064815, 0.4429054710732534, 0.4428540654796288, 0.4428925417717295, 0.44277343742783853, 0.4427937995028399, 0.442886502530831, 0.44306386807258785, 0.44324655712849836, 0.4431972116577512, 0.44323266014660206, 0.4432518672473891, 0.44320433782759333, 0.44322069038778833, 0.4432974660162715, 0.4432980792434945, 0.4432606837972477, 0.44338467986659086, 0.44336778582035946, 0.44334137609151636, 0.4433434286938347, 0.4434800598225257, 0.4435313880171921, 0.44361002213998935, 0.4437120717106202, 0.44370648809419383, 0.44370155021014657, 0.4437265238852802, 0.44363672972499735, 0.44364634763681626, 0.44375525463047294, 0.44381992317077457, 0.44377965827211074, 0.44388342822812843, 0.4438523888952191, 0.44389029357821164, 0.44403290973119497, 0.444105720567656, 0.4441559966323692, 0.4443379426407925, 0.44450738059378175, 0.44460548343610967, 0.44465861215536784, 0.4446727115529752, 0.4444908927470329, 0.44451744596210074, 0.4444599049314606, 0.44434228617562654, 0.4443568344518517, 0.4444019773503869, 0.4443709368984849, 0.44436519576477274, 0.44423354395712283, 0.4441538598338117, 0.4441762507247618, 0.4442335546655065, 0.44432607732869905, 0.4444151711636584, 0.4444935983067704, 0.44445920925566984, 0.44440866718509964, 0.444372079333772, 0.44440458450033393, 0.44463276950154934, 0.4446940937803389, 0.4446034997774973, 0.4444929209763092, 0.44454628432713816, 0.44468843838323346, 0.44468229880888444, 0.44475997793012684, 0.44485137502193545, 0.4448560446044879, 0.44486227282547236, 0.4449968992243445, 0.4450600640119896, 0.44511055817221556, 0.44518486973567173, 0.4451839920246493, 0.44530436740215834, 0.4453415342764703, 0.4454005174072148, 0.44547517008440973, 0.4455838321857488, 0.4454936474787955, 0.4453549276861171, 0.4453488249588167, 0.4454208380831782, 0.4454390839764112, 0.44534000065712104, 0.4453059142624582, 0.4452531630831931, 0.44515688165952944, 0.4451718026975452, 0.445228185369037, 0.4452826682834702, 0.44525768318900455, 0.4452147979697269, 0.44516255546039324, 0.44517907494321934, 0.4452909392648315, 0.44532916327324, 0.4453721427307107, 0.4454241066041364, 0.4454158970102758, 0.44544393128496146, 0.44547848645466653, 0.4454688308329161, 0.44546082778579266, 0.4454393920043179, 0.44545414812455697, 0.4453917999210767, 0.445458823157672, 0.4454019567111299, 0.44540814566646586, 0.44544567968405974, 0.4453994091269945, 0.445364609940783, 0.44539171199519967, 0.4454533530844548, 0.44543376746751856, 0.44547043731486047, 0.4455474272869028, 0.44551355022198214, 0.4454282017715995, 0.44545304800802865, 0.44539625109296044, 0.44543673170681386, 0.44540069019936535, 0.4453805763464643, 0.4453542447596182, 0.445383943731697, 0.44536275939926784, 0.4453581013563011, 0.44530545680481204, 0.44530039621043127, 0.4452793659016865, 0.4452632344224319, 0.4452680920133899, 0.44525390098364176, 0.44517401381649513, 0.44513376023446644, 0.4450995006358144, 0.44511557097899096, 0.44508589666047255, 0.4450158734826143, 0.4449619145309569, 0.4449523249446231, 0.44498193132520464, 0.4449846100519362, 0.4449368013030483, 0.4449778742403271, 0.44497828599815303, 0.44504456225140654, 0.4450310272807423, 0.4449681783017339, 0.4449816367638208, 0.4450056935004273, 0.4449937486477274, 0.4449376039539753, 0.4449545224864191, 0.4449851731727792, 0.44501607288488554, 0.4450532102172349, 0.4450490932626785, 0.4451331348356143, 0.445161743434748, 0.4451754076602329, 0.4452046901462687, 0.44516999035445404, 0.44515366496383885, 0.4451147617289525, 0.44510871965426924, 0.44510601172532793, 0.4451006481934763, 0.4450674970601057, 0.4451192208287402, 0.44506225996877485, 0.44511832504544613, 0.44516724111495254, 0.4451654914359712, 0.44517242129400236, 0.4452456857598922, 0.4453107250107216, 0.44531744113786625, 0.44525730648939443, 0.44531343871501783, 0.4453469767618756, 0.44536023750648396, 0.44536686779930035, 0.4453578883517775, 0.4453427359407066, 0.4453494851754397, 0.44539000767761855, 0.44551078692207885, 0.4455933772018469, 0.4456496910131006, 0.4456402973984955, 0.44558413024469956, 0.44553898977436573, 0.4455135666675571, 0.4455080844041196, 0.44550694169696614, 0.44553310568509674, 0.4454729844118271, 0.4454729877464353, 0.445468843343969, 0.44545072009512293, 0.4454527483990436, 0.4454462733147717, 0.44540012471285967, 0.4453059306638261, 0.44532134076978647, 0.44541472352601197, 0.4454986298667759, 0.4455098106012965, 0.4454933946653433, 0.4454501790291502, 0.44540672251362734, 0.4453932685372674, 0.4453684231679409, 0.4452933358905268, 0.44522849945358295, 0.4451972892700387, 0.44521835145791766, 0.4452459511600713, 0.4452496677048079, 0.4452740752385657, 0.4452735275749024, 0.4453192664090805, 0.44532887023122203, 0.44534065719331134, 0.44525008387039045, 0.4451915519438422, 0.4451887282765128, 0.44521054278184263, 0.445208025583396, 0.4451732120650841, 0.4451651664019075, 0.44517735819162796, 0.4451351653184732, 0.44507178168065603, 0.4450957564562482, 0.4451125919734201, 0.4451231918334087, 0.44510267825501737, 0.44504648430070065, 0.4450412082738846, 0.4449529986739467, 0.44491593053802536, 0.44492393019604226, 0.44494982465842786, 0.44489056399456095, 0.44481381131082154, 0.44478735717338774, 0.4446916228023441, 0.4445958381720739, 0.4446100565818437, 0.444626632954147, 0.44460707368656066, 0.44458534385948045, 0.44460219440988935, 0.4445640986668667, 0.44450412181811194, 0.4444574805994111, 0.4444418972548571, 0.44447541857797723, 0.44444078178139773, 0.4443865230778238, 0.44441429324189563, 0.4444692721774885, 0.4444795548576014, 0.44445323365070877, 0.44445460315817764, 0.4444911851999823, 0.44448696541321775, 0.44445821719629236, 0.4444373945519751, 0.4443993578797028, 0.44437961280091687, 0.444351599812418, 0.4443355157378043, 0.4443175126195026, 0.4443100900411815, 0.44435285667926355, 0.444366193734814, 0.4443281722429761, 0.44430466392214224, 0.4442802076936373, 0.44428453485959407, 0.4442483977065906, 0.44423195092834006, 0.4442138647748687, 0.44417273151941733, 0.4441314137278506, 0.444067306315479, 0.44406260745387466, 0.44409102438396175, 0.4440775926489546, 0.4440316590470147, 0.4440212338264578, 0.44406489394274445, 0.4441305622788126, 0.4441152960508442, 0.4440980832902713, 0.4440666018106903, 0.4440627188195208, 0.44409232231955204, 0.4440588424911328, 0.4440982957985645, 0.4440814049902647, 0.4440528211619631, 0.4439828678374543, 0.443946949975663, 0.44394560075980805, 0.4438969865671753, 0.4439264423357045, 0.44394680294515954, 0.44389180350489565, 0.44384623843834003, 0.44382356025463776, 0.44376615566507666, 0.44376198830793595, 0.44380590700987277, 0.44385031809914893, 0.4438789934283447, 0.4438707267494079, 0.44389241489242226, 0.44388072704108, 0.4438517639942307, 0.4438186369703579, 0.44379209426581034, 0.44377297076349953, 0.44378539175026993, 0.44379805902283354, 0.44375845797939173, 0.44376474509075814, 0.44379272967837313, 0.44374105608596137, 0.44371929463013704, 0.4436599873498797, 0.44364794567098453, 0.4436617117671934, 0.4436171097802347, 0.4435757382939066, 0.44362417993842856, 0.4435815552254482, 0.4435447224738559, 0.44355359846491016, 0.44353211480941235, 0.44346795971152025, 0.44344265406110195, 0.44348213194605135, 0.4435021726209391, 0.4435041590967753, 0.4434613177361909, 0.4434341617826516, 0.44340686108801197, 0.4433954295383957, 0.443374382500207, 0.4434085150457479, 0.44336737972136814, 0.4433407131755664, 0.44338160761880896, 0.4433126794186474, 0.44327368902962283, 0.4432688828179333, 0.44328071188182505, 0.4432312383906475, 0.443255116510384, 0.44321716965511204, 0.44317473801865087, 0.4431306593395659, 0.4431007383839957, 0.44307059712841435, 0.44307349045746214, 0.44307774974426845, 0.4430556748845141, 0.4430398213489296, 0.4430332738248276, 0.44301926362335003, 0.44301752694827756, 0.4429573140997232, 0.4429251996462538, 0.44292012737694647, 0.442876822938968, 0.44287764369837407, 0.4429194504577807, 0.44291252538462506, 0.44292960891449196, 0.44288907590412496, 0.442863566511652, 0.4428376452429668, 0.44285013018346897, 0.44280963252376104, 0.4427914599456534, 0.44277398078510305, 0.44272662471797125, 0.442653174971806, 0.44262624677929213, 0.44261873818151337, 0.44262334502646306, 0.44262044713248005, 0.44259070856941163, 0.4425833790928347, 0.4425837084184436, 0.44260423249855424, 0.4425876505776083, 0.44256726324360285, 0.44254619974647563, 0.44255048891036014, 0.44255252041820387, 0.44253091713346854, 0.4425513029437623, 0.44252369147211806, 0.44255301364398314, 0.442567142934184, 0.44256484949292424, 0.4425428007525721, 0.4424512331083593, 0.4424167067750001, 0.44239897179140286, 0.44235538038779587, 0.44233656779156166, 0.4423538758589799, 0.44238803467499777, 0.4423735734094971, 0.4423732478146437, 0.4423425325404297, 0.4423610695997951, 0.44231682539310235, 0.4422879411143093, 0.4422734071441021, 0.44224881109823466, 0.44223877284525426, 0.44222198123112744, 0.4422201035796962, 0.44224607441034564, 0.44224463691865434, 0.44224426015100393, 0.44221878995246033, 0.4422138142779043, 0.4422037687512641, 0.4422176070873437, 0.44220697306124473, 0.4422344812233986, 0.44219377239173924, 0.44218026558357026, 0.44212266176270587, 0.4420953936310193, 0.44206724179906914, 0.4420422784325594, 0.442037637536263, 0.4420126685568384, 0.4419678617963528, 0.4419534495832516, 0.4419406902709465, 0.44193905758657925, 0.4419458493135922, 0.4419672027245484, 0.4419404916617471, 0.4419581547534806, 0.44197302447063314, 0.4419259348476987, 0.4418939535066387, 0.4418677267943707, 0.44185984243310983, 0.44184721007923294, 0.44183173152401445, 0.44182238018955006, 0.4418347963978199, 0.4418272505765589, 0.44181649015179947, 0.441792236588613, 0.4417909882990675, 0.44178773675374927, 0.44175450499146224, 0.4417173713223912, 0.4417177550280508, 0.44167963371728475, 0.4416794553358102, 0.44164855821934773, 0.4416317011904597, 0.44162602658777994, 0.44158568332500386, 0.4415755542563349, 0.4415736346395729, 0.44149671143936475, 0.44143545348644453, 0.4414140034894568, 0.44137910289967436, 0.44133649540803416, 0.44127544296705085, 0.44122756508168803, 0.44121797165707244, 0.44118504563572997, 0.4411425245133363, 0.4410872850643588, 0.441014950507056, 0.4409851657735352, 0.4409767990672645, 0.44098653403987875, 0.4409202425340972, 0.4408775474659323, 0.44087154729945716, 0.44084783029933317, 0.4408071912906628, 0.4407508980737817, 0.44071749390755877, 0.4406809522870204, 0.44064408448816417, 0.4406317302402526, 0.4406062218817667, 0.440556968185959, 0.44049644713972685, 0.44048059569328657, 0.44046499460317845, 0.44040517179849664, 0.4403855757449201, 0.44038094673750006, 0.44039998236107164, 0.440380452477917, 0.4403165536050178, 0.44025320181154315, 0.4401913333900045, 0.44014947763156337, 0.4401661862197588, 0.4401571317090398, 0.4401296478416657, 0.4401143723242753, 0.4401182620952094, 0.44011212523205073, 0.44010965448350525, 0.4400556087090049, 0.44001981388973893, 0.43998076038781997, 0.4399405168923517, 0.43988361943833454, 0.43986157213243987, 0.4398142162837809, 0.4397514523227519, 0.43975512037785036, 0.43974499273693085, 0.43972765697096, 0.43970231585071995, 0.4396783700719708, 0.43964386390287774, 0.4396432602681294, 0.4396275638028412, 0.4395856890191273, 0.43954398063885175, 0.43950783760150103, 0.43948840987051196, 0.43947409441564433, 0.4394477005844622, 0.43943497357344824, 0.43941577625322364, 0.43936150912082644, 0.4393274368990688, 0.4393101347257179, 0.43928091159156546, 0.4392274295105496, 0.43922163642318096, 0.43920308277009246, 0.43918796320969083, 0.4391707975571298, 0.43913993305688626, 0.4390931456748328, 0.439046751801064, 0.4390424779627232, 0.4389581189663135, 0.4388918463177774, 0.43884182772409897, 0.43878765356720917, 0.438727552374078, 0.4386941202378406, 0.4386524430347822, 0.43861124560331505, 0.4385582024615404, 0.4384987260560364, 0.4384695360201033, 0.4384290282515205, 0.43839323796771534, 0.43836088084092883, 0.4383358846687001, 0.4382950356396692, 0.43828482051026807, 0.4382433689368178, 0.43819019845480256, 0.4381550683421227, 0.43810471598472916, 0.4380437121166678, 0.43797866195266916, 0.4379464626701344, 0.43791737488999016, 0.4378603298325176, 0.4378224196260042, 0.43778673156810644, 0.43774930288004493, 0.4377017212744706, 0.43764457732146617, 0.43759260869091643, 0.43755103715311516, 0.4374960928820692, 0.43744918137721955, 0.4374397943134226, 0.43739463111995225, 0.43735314445088125, 0.43729259577122415, 0.4372423909955123, 0.43719111307499414, 0.4371446893950174, 0.43712143132874803, 0.43708289218638774, 0.43704698768985856, 0.4370109921655973, 0.43696531737028776, 0.4369063611118448, 0.43686132869009053, 0.4368064379501204, 0.4367345511395239, 0.4366782202310608, 0.4366352875144227, 0.4365931991354525, 0.43650444454938697, 0.43643540241568024, 0.4364190659809638, 0.4363596432893047, 0.43629981837780185, 0.43623503673230574, 0.43621793388705754, 0.43621439650041555, 0.4361621155765122, 0.4361430816703211, 0.4361140553152886, 0.4360646108057005, 0.43599653346432066, 0.4359333190353749, 0.43587869489940223, 0.4358376795759691, 0.4358215742297772, 0.4357951817585497, 0.43574796351480183, 0.43569827853740195, 0.4356675003104916, 0.435652265339063, 0.4356234903267045, 0.4356052034356691, 0.43557797016007294, 0.43553843685237004, 0.4354960785088928, 0.43547905685772836, 0.43543888252145546, 0.4353971601830852, 0.4353507842291643, 0.4352842260742384, 0.4352237193514881, 0.43517136495311703, 0.4351014748613896, 0.43502787740646554, 0.434971611391979, 0.4349550007902227, 0.4349212044398638, 0.43489848632561434, 0.43486812175808665, 0.43484222331251354, 0.43478480383549484, 0.4347492912700125, 0.43472090417231646, 0.434693798157447, 0.4346536976073915, 0.43459035813578606, 0.4345403797927041, 0.4345094474956549, 0.43445824585107673, 0.4344090018196371, 0.43437025328614753, 0.43432282985794046, 0.43428578030181414, 0.4342218224874209, 0.4341653806616844, 0.43409808354823787, 0.43404440831136293, 0.43398727122293607, 0.4339268654320293, 0.4338788291037726, 0.4338287970786607, 0.4337792891823794, 0.4337333360413324, 0.43369612115850503, 0.43365396933489897, 0.43363747628918886, 0.43359228958796453, 0.433529504717994, 0.4334617506801274, 0.4334243994531941, 0.43338991167700325, 0.4333476392958774, 0.43328101347173364, 0.43322129045795776, 0.43315837493673753, 0.43312013568190766, 0.4330660149075741, 0.4329781633066627, 0.43290910406337213, 0.43287411424405214, 0.4328412014356674, 0.4328056111470002, 0.4327582145760574, 0.4327150793295024, 0.4326735804732621, 0.43261078384275925, 0.43255505119768634, 0.4324990155137586, 0.43243473877265953, 0.432387550055162, 0.432337547963254, 0.43227823002693644, 0.43222473064027433, 0.4321770589080994, 0.4321258500791818, 0.4320765168674251, 0.4320112020237346, 0.4319622292453105, 0.4319035595714584, 0.4318380990063756, 0.4317672533403022, 0.4317107685225392, 0.43167517914733694, 0.4315984657521306, 0.4315533416287557, 0.43150863758089314, 0.43144747593034066, 0.431410133888661, 0.43137940324166707, 0.43135344764414024, 0.43130836290898983, 0.43126032445421203, 0.4312283653544056, 0.43119574352591455, 0.431142890500532, 0.4310930749841802, 0.4310528333623247, 0.4309901212810449, 0.43094450785448773, 0.43090388545036173, 0.4308455581143624, 0.4307906898938806, 0.43075138047390976, 0.43072902223953025, 0.4306849624167864, 0.43062529843191183, 0.43055285379213315, 0.430502734759881, 0.4304414076092195, 0.4303844298640668, 0.4303521131213007, 0.43029659135882464, 0.4302593268709701, 0.43019000676856123, 0.430131696380732, 0.43007086481942897, 0.4300136009644036, 0.42995828356681465, 0.4299004056561248, 0.4298470009946387, 0.429798478432809, 0.42973969302984294, 0.42966407233600157, 0.42957177597455265, 0.42949129608754555, 0.42942138489330367, 0.42936866042137456, 0.4293306901634774, 0.42928583666439657, 0.4292251058801739, 0.4291791304475464, 0.4291209876313068, 0.4290904328201699, 0.4290470528954561, 0.42899404063310714, 0.4289385864544534, 0.42889449095878324, 0.42884677949550853, 0.4287983723916396, 0.4287369063035264, 0.4286512417220606, 0.4285880596053163, 0.42854113521802856, 0.4284895830841638, 0.42844933509838273, 0.42840516529283496, 0.42836593599138323, 0.42832303851614073, 0.4282757607388308, 0.42821837937010443, 0.4281747223161906, 0.4281399603114019, 0.4281172983343054, 0.4280795299769478, 0.4280150983313022, 0.4279461329920677, 0.4278945214681874, 0.42785140168740743, 0.42779826753875383, 0.4277534623671169, 0.4277222878676589, 0.4276770891884428, 0.42763910200186317, 0.4275936556808178, 0.42755181964457184, 0.4275071021769442, 0.42746146968523835, 0.4274370428976993, 0.4273932101809855, 0.4273654837897155, 0.42734488925462016, 0.4273162014634607, 0.42727932706867183, 0.42725853146132675, 0.4272224828162665, 0.4271840667042661, 0.427145064919051, 0.4271104738413256, 0.42707129333555915, 0.42704355931634763, 0.427011898392703, 0.4269678229477627, 0.426948028314308, 0.42691914540984904, 0.4268723546801535, 0.4268356945300126, 0.4268024294909223, 0.426742950957388, 0.42669611759901266, 0.42665930792135837, 0.4266373864055536, 0.4265826626988149, 0.4265332293467544, 0.426509131015135, 0.4264704788071197, 0.4264344663877867, 0.4263993119401288, 0.42634396795301, 0.4262769067642642, 0.4262041876177727, 0.4261398302662447, 0.42604699750414793, 0.42594541720712054, 0.425848223462447, 0.4257482255790935, 0.42565714942211386, 0.4255332146773381, 0.4254261452850434, 0.425353291440576], [0.10679886741813994, 0.06814385971557763, 0.06255576922880846, 0.058409067457435564, 0.05545812038878945, 0.05217373858694026, 0.04585526271146393, 0.03944475140633664, 0.03587896978651319, 0.03564421786025652, 0.033402911173361916, 0.030442596023530638, 0.03005133640179843, 0.028037344131237606, 0.026803891961748517, 0.026535006825597902, 0.025691753791041258, 0.023961011239987024, 0.022730910325211295, 0.021809179029039182, 0.021062409328425964, 0.020272913984959052, 0.01911979275870923, 0.019376680568478237, 0.019507016482623842, 0.01974795903290946, 0.019772483002765573, 0.02006717547507853, 0.02043561770118736, 0.020753848112417365, 0.02087505775603752, 0.021921050743546576, 0.02216320091169381, 0.022145491169382345, 0.022441499037146605, 0.022137810212182064, 0.022255239463220746, 0.022358706284744064, 0.022198077164165327, 0.021271934964266326, 0.021356180151799724, 0.02144129054652025, 0.021295086137553283, 0.0211624824939877, 0.020934529252794546, 0.020935163900737675, 0.021116372116661834, 0.021008512226488817, 0.02126030868545968, 0.021215451461137794, 0.020791556204967022, 0.020666178375350286, 0.020319479064446984, 0.020582434329430896, 0.019963764509894934, 0.019638514500780916, 0.019541296292105808, 0.019778349127653926, 0.019321469822311175, 0.01914670849636996, 0.018972724378199295, 0.01893770076627455, 0.018802253629931903, 0.01891054088387016, 0.019073717127499713, 0.019050809624797486, 0.018962638198410077, 0.019205176991773768, 0.019090404359571524, 0.018973406687625698, 0.019153892547901903, 0.018838254590459593, 0.018778072691970297, 0.01857801485618177, 0.018612160459600537, 0.018773795720912517, 0.018778679016630044, 0.0188920793444622, 0.018833646004805173, 0.019094114378902596, 0.01902044376052653, 0.01900100092338326, 0.018876847327058265, 0.01865411324180539, 0.01840256456435074, 0.01838287712550592, 0.018465170303092707, 0.01824887059113128, 0.01837916952328374, 0.018322833073266938, 0.01858648022693515, 0.01848223810742275, 0.01859375591065691, 0.01913066582380912, 0.01929426513849206, 0.019331805261219723, 0.019713369369083508, 0.019786335569501184, 0.01973434929137893, 0.019778333526529242, 0.01977172590351147, 0.019934965109778345, 0.019983380898497976, 0.020004319947182457, 0.019906707217100552, 0.02001796793059662, 0.019975617743641826, 0.020008110580609598, 0.019861486167453212, 0.019773271183562584, 0.020009730746240812, 0.020238055314227878, 0.02050517952020204, 0.020601288928701014, 0.02066342880672336, 0.02095438304291629, 0.020937443529653998, 0.021033239231137035, 0.021110229750312678, 0.02116472207516996, 0.021133363350677378, 0.021161886564715418, 0.021286677409790577, 0.02137714730314662, 0.021547427599244544, 0.0215018329567511, 0.021554814050756193, 0.02141364322747432, 0.021435028094843808, 0.0215752102445188, 0.021653671439830772, 0.021710964981866195, 0.021806275895912764, 0.022032252546677268, 0.02202040668635378, 0.021952545455881274, 0.021874817032283837, 0.021870064755564498, 0.022027365104161856, 0.022174128550900646, 0.022228918216320826, 0.02189692033534092, 0.021714785626098337, 0.02192954727226049, 0.021919857253301003, 0.021792483721350123, 0.02186598710856006, 0.02216311974579471, 0.02231841275645747, 0.022269504205483293, 0.02222527029857353, 0.02226030588530001, 0.022200971627664757, 0.022230346068282933, 0.02224572470145416, 0.022210147401025532, 0.022140604519437026, 0.022143615687924948, 0.02222168193436817, 0.022401566881029213, 0.02256963342811207, 0.022740688146364506, 0.022837036408955128, 0.02291795816248585, 0.022922235245292813, 0.023015580851579936, 0.02311617338894975, 0.02328565451008331, 0.02349437733079947, 0.02348240757776663, 0.02343617778365933, 0.023479712633389643, 0.02349915627520914, 0.023435734200720374, 0.023383103755518816, 0.02333712456583349, 0.023402017825550483, 0.02343577867909929, 0.023449030651687686, 0.023293158735883838, 0.023243756970062653, 0.02313307807277614, 0.023001806605114777, 0.02294166413301036, 0.02297096210762756, 0.02298995837704635, 0.02302059980040462, 0.02321982392161426, 0.023148582304965856, 0.023109586809368688, 0.023191162445330798, 0.0232240328354675, 0.02304746236318699, 0.022986087823521757, 0.02302713891407737, 0.023163254348723048, 0.023211980582245547, 0.02321102737838052, 0.023175574355072382, 0.0230907354480707, 0.02304373963542984, 0.023020040597925066, 0.02307460882517111, 0.023052588894417397, 0.02297088407195137, 0.022871841734360708, 0.02275605968379265, 0.02272119941909403, 0.022637811315714504, 0.02263037585971633, 0.02253719239780051, 0.022473092320750385, 0.022513272594720028, 0.02252697003915673, 0.02234315300898998, 0.02233023876384098, 0.022333086903320736, 0.022295783242989822, 0.022316563563110927, 0.022441112095136034, 0.022402062186903906, 0.022350666896127698, 0.02237367625306902, 0.022404784520785426, 0.022323175105007025, 0.022219630200109388, 0.022238232123905372, 0.0222387894519958, 0.022335351981192582, 0.022381848051144477, 0.02236508633382128, 0.02245490722983501, 0.02248472040549824, 0.022452082924394424, 0.022443268350643298, 0.022308746686559338, 0.02224888016264908, 0.022205871308266276, 0.022091609095554163, 0.022133461192450087, 0.022181084816207994, 0.022210842927651693, 0.02223013926681309, 0.02214882609355104, 0.022110262076550133, 0.02214081583453495, 0.02215837965320199, 0.02207723764645541, 0.021948652190471356, 0.02183991241880712, 0.021805143454770772, 0.02184991746100237, 0.021828960685437413, 0.02177358541660659, 0.021705404084898385, 0.02167292352988227, 0.021622532785201893, 0.021549243662010446, 0.02158501726980695, 0.02170962124833857, 0.021747301774782818, 0.021742623568991024, 0.02168567251063324, 0.02171289017732316, 0.021708883862009514, 0.021719635725402475, 0.021789840266259266, 0.02183292492220944, 0.021796536644311124, 0.02177130630831298, 0.02180607705829132, 0.021920267298702542, 0.021919790034428056, 0.021876065703271136, 0.021840221618754346, 0.02186903456088936, 0.02180771974727558, 0.021790655319346083, 0.021724326851458385, 0.021661259050535862, 0.021675458223486134, 0.021672061224164502, 0.021749120221622117, 0.021884367626775897, 0.021857403750517364, 0.021866918543716647, 0.021787253395804094, 0.02173902908130944, 0.021652384038155666, 0.021629809729778612, 0.02166749481742954, 0.02165004513745956, 0.02165983323413754, 0.021739717184912164, 0.02179403021871506, 0.021775744881379733, 0.02176735596438179, 0.021767350180083057, 0.021737730693549978, 0.021723711651550855, 0.021647267687169503, 0.021627116402738063, 0.02152485565032195, 0.02146253988229094, 0.021336929070926415, 0.021293488298758614, 0.0212118759653299, 0.02122538861857768, 0.02129950831165154, 0.02138839416347135, 0.021421162357507833, 0.02138071495925165, 0.021348493369672816, 0.021331314033086354, 0.021335362772425346, 0.021245205539384648, 0.02125082762986119, 0.021223145762144565, 0.021097448807624337, 0.02102624913410573, 0.021005565950701355, 0.02104763488494674, 0.020944083326758147, 0.020853467111592056, 0.020821681407413164, 0.020795221743674226, 0.020848829457072882, 0.020855648019263907, 0.020853875875253447, 0.020894948334594217, 0.02089302758611128, 0.020835538611357014, 0.020875825210599934, 0.02088026643974096, 0.02091067914841112, 0.020926798668555152, 0.02096705085265562, 0.02098322682251614, 0.020990111363099473, 0.02093851648397614, 0.020890317295646648, 0.020793638111449755, 0.0207875531268483, 0.020799722185431347, 0.02080919872993559, 0.020796376419799253, 0.020748625845864878, 0.02075417804879623, 0.020766058043059497, 0.020752372244143873, 0.02073807055571964, 0.020737137599565924, 0.020671587255237912, 0.020560848247911014, 0.020536837743706925, 0.020518886471329035, 0.020526511069962464, 0.020541574433746674, 0.02050269058155037, 0.020463863522076558, 0.020484569913152468, 0.020467169028942557, 0.020442463875047105, 0.020403180601423734, 0.020445995610182635, 0.0203386255461359, 0.020307429560749712, 0.0203397268638259, 0.020338050686889188, 0.020211147267189825, 0.020178494302363428, 0.020142124814183742, 0.020124666623926507, 0.01998623739023686, 0.019883094382796628, 0.019928869650293772, 0.01995509493235858, 0.019959276932866636, 0.01998201039014374, 0.019988751498681307, 0.019958333466893706, 0.019939271910033852, 0.019917487903342992, 0.019838890525664357, 0.0198295757278289, 0.019804239029092823, 0.019833123112532394, 0.01980552229388399, 0.019793686230946603, 0.019799133408769418, 0.019759600594261684, 0.019727995302043316, 0.0197115969190018, 0.0197192035324651, 0.01970286094062637, 0.0196887747299467, 0.019669029908552634, 0.01960803248454398, 0.019608416631320152, 0.01956569696829151, 0.019460856546123183, 0.019424217550888835, 0.019410231120281403, 0.019417815288855736, 0.019427347507594485, 0.019450720113769245, 0.019422664797634315, 0.01937101195251643, 0.019317972400947445, 0.019190892647866855, 0.019181652678418103, 0.01920902434440579, 0.019233574049582088, 0.01923217168619357, 0.01917399484323377, 0.019139255035956492, 0.01910863770519493, 0.019098853393936247, 0.01905904579119657, 0.01902409300811904, 0.01901493910237585, 0.019018077001223897, 0.01901342609758535, 0.019037300638696922, 0.01900317197130137, 0.018987034014389673, 0.018960230000251536, 0.01894838808266453, 0.01898941740853015, 0.019002620575413947, 0.018984620963873374, 0.018962839454081313, 0.018953152218033623, 0.01893680968974284, 0.018921928719355496, 0.018871754659129318, 0.018877553961119238, 0.018860104027930567, 0.01885229215837464, 0.018823123063159135, 0.01882398523233275, 0.018822210433830984, 0.018743936205938377, 0.018653622615327232, 0.01864819131463963, 0.01862873013158389, 0.018599569544454353, 0.018578335346123687, 0.018567935979185077, 0.018558042104406113, 0.01857153011503381, 0.01861823815787733, 0.01861852436683334, 0.018617818674001384, 0.018641081623227695, 0.018682053677509712, 0.01866261728747932, 0.01867890057834565, 0.018651330008741016, 0.01870506979379474, 0.018709023747791993, 0.018693653557804623, 0.018665334771481995, 0.01865063021418152, 0.018623098933360335, 0.018634509384877145, 0.018604079746143292, 0.0185801359527783, 0.018529521206220107, 0.018516994280581022, 0.018454125411371945, 0.018415940012616577, 0.01837721084478959, 0.01838228018777535, 0.018385815384600844, 0.018386539919190967, 0.018392727786671708, 0.01838559391559466, 0.01837690793070932, 0.018365662945561037, 0.018375586053374318, 0.018385204217536703, 0.0183496701823178, 0.018345604787016207, 0.018408458979233995, 0.018347178826576004, 0.018312269251959733, 0.018228723396642145, 0.01817203122894032, 0.018083927712173844, 0.018023795591245027, 0.01799144411897019, 0.017923924806637077, 0.017909691551692804, 0.017899303576056288, 0.017894447717479105, 0.017858166501504152, 0.01785908089656816, 0.017860432370457237, 0.017825918429260047, 0.017801688408695268, 0.01780047464553378, 0.017785675073418026, 0.017796253978112686, 0.01777154516068725, 0.017729898727421988, 0.01764853345816547, 0.01763975176813523, 0.01762607563662079, 0.017593558827713487, 0.01760580931826649, 0.017599141168623614, 0.017606169981860164, 0.01765531903246604, 0.01765840072164706, 0.017645601557195714, 0.01758197035463062, 0.017654687124816142, 0.017701405588916606, 0.01773654769193057, 0.01774007024744659, 0.01774992842101403, 0.017755076756843513, 0.017742861238167377, 0.017695811767536263, 0.017709895878762878, 0.017751146513121013, 0.017754358766768907, 0.01774039629836735, 0.017752956885102457, 0.017763495885851622, 0.017718884082135934, 0.01773896987626572, 0.017741747931347494, 0.017747347370682856, 0.017708618673676898, 0.017653949503971006, 0.017632269292797775, 0.017641187703906148, 0.017654578671321454, 0.017630442061438854, 0.017579868847755416, 0.017598306919271715, 0.017638533125263315, 0.01764823639475466, 0.0176377487866007, 0.017616680906972687, 0.01761051362327245, 0.01759967311881343, 0.01764867827647731, 0.01768745190912267, 0.0176930255495028, 0.017659624132072702, 0.01762808597515116, 0.01762901922497205, 0.017622916430942517, 0.017577907746124256, 0.017549930895506424, 0.017544699711791782, 0.017509761471979374, 0.017482810926345026, 0.017501273943229347, 0.017504725688617485, 0.017486001356536853, 0.01744367346965284, 0.01742924902345462, 0.017462924509056683, 0.01749937122571597, 0.017478156207640934, 0.017449713218427993, 0.017442462502234905, 0.01741226221622979, 0.017405022364239967, 0.017366149703254, 0.017331526083428597, 0.017320249442413366, 0.017288442311089693, 0.017292971695728975, 0.01729466818319063, 0.01725160032807766, 0.01727503386188295, 0.0172636074372949, 0.017242442653316287, 0.017236617199941563, 0.017199526216567285, 0.017210820951924055, 0.01725097119797856, 0.017270704330222816, 0.017245184511347853, 0.017249019477561335, 0.0172726088527088, 0.017310321065397028, 0.017311266144005372, 0.01736545288531532, 0.017376224608975168, 0.017427279202451025, 0.017438790605555695, 0.017445312131703774, 0.01741710834262692, 0.0174073742650257, 0.017418170823123472, 0.0174377395136998, 0.017452093541920632, 0.017475302834616666, 0.017489689901188047, 0.01747701169188483, 0.017473747424635037, 0.017445631226583002, 0.017448628527891384, 0.017419622619623137, 0.017430730419812638, 0.017421928240432448, 0.0173831097475705, 0.01738066460488812, 0.017359825814204758, 0.017390322965998968, 0.01740583774451431, 0.017407072246258513, 0.017414073956202928, 0.01738133719571885, 0.01739676826487051, 0.017398081642572855, 0.017404344954161703, 0.0174159956525302, 0.0174320338669997, 0.017429506924179064, 0.01744408221997929, 0.01742811437997015, 0.017394614550075564, 0.017417921201875686, 0.01738038499329706, 0.017362124603576116, 0.01737570114075979, 0.017344032762003782, 0.017361559888508085, 0.017361690460651478, 0.017359839155878506, 0.0173579139632991, 0.017353186036921413, 0.01730202874039896, 0.01727816375484259, 0.017280300619253286, 0.017275747420981143, 0.01725792153779862, 0.017250865490769887, 0.017215932135318638, 0.01720245225178671, 0.01720159260059385, 0.01717745704966222, 0.017171120914471635, 0.01716385008828093, 0.01715098302897266, 0.017144982292959254, 0.017149735518301172, 0.01713924178175973, 0.017121388129487217, 0.01710400932581025, 0.01707534565248821, 0.017048168703661732, 0.017028083833459908, 0.016992406069279088, 0.016979807600621247, 0.016995854298928983, 0.017027970424906343, 0.017023328768905915, 0.01699732820206121, 0.01696006393087274, 0.016990800259171573, 0.017004645742444754, 0.017045284622501086, 0.017014692574034252, 0.0169978884651859, 0.01696523934217078, 0.016948327364568853, 0.016929681890224545, 0.01691897069967162, 0.016937826074216077, 0.016963229715212705, 0.016964856551339908, 0.016966503227979567, 0.016951342869218733, 0.016936631118322058, 0.0169211943735349, 0.01690270908923916, 0.016911914338249054, 0.016915962681681447, 0.01693563562960117, 0.016936347980359392, 0.016954141954861016, 0.016970376199287457, 0.016979363686738958, 0.016981822395203232, 0.016978063210892284, 0.016959882696808412, 0.016927322679154262, 0.016919153930763237, 0.016923949967213334, 0.016944599606641207, 0.01696906934220653, 0.016973971389406924, 0.0169925889619665, 0.01697642824538632, 0.016974941863032333, 0.01698783798607691, 0.01699451356857803, 0.01699893051044345, 0.016999370784290282, 0.017008912391587683, 0.017002523554407793, 0.017008770811196228, 0.017004171869470966, 0.01701642380631462, 0.01701689902893907, 0.0170395076246452, 0.017045031185101957, 0.01706287618974516, 0.01703653456957061, 0.017006409614271023, 0.017001283795297785, 0.01698627759170279, 0.016987100143456595, 0.01698030468683792, 0.016956276190049666, 0.016944411163272707, 0.01694211225195504, 0.016877641124082254, 0.016863002942012408, 0.016879765505962336, 0.01682828755340496, 0.016814010160427724, 0.01678643961351445, 0.01677927127783357, 0.016772585607723912, 0.016793528274413078, 0.016788017310585632, 0.016795773230606003, 0.01679177606521079, 0.016751061323120407, 0.01674273992585929, 0.016749262434334406, 0.01673108577242889, 0.016726892763422093, 0.016716816860605214, 0.01673544977694572, 0.016736681361546036, 0.016708707149720163, 0.016757432897081474, 0.016726934879987367, 0.0166983845183207, 0.01670373846307896, 0.016690729957227958, 0.016672765523979206, 0.016658551315614955, 0.016645200917731143, 0.016646888566935046, 0.016646148609385302, 0.0166434051637947, 0.0166310874395838, 0.016641598024562877, 0.01666079825130972, 0.016655536310597758, 0.016654553633739307, 0.01665333929425329, 0.01665271185653593, 0.016642681728391267, 0.016638011421398452, 0.016661967341247856, 0.016681942800257577, 0.016663227413656296, 0.01665266540418901, 0.01665573463256657, 0.016669619543671188, 0.016681561311323197, 0.01666306785303291, 0.01666268444201423, 0.016661887064342382, 0.016668680961673052, 0.016672917449901497, 0.016685696670163813, 0.016687948788166925, 0.01668340004882772, 0.016673216302775684, 0.01665084772920309, 0.016671233318722327, 0.016673138705506504, 0.01664764294734109, 0.016631119921645066, 0.016595205149261247, 0.01658744700158926, 0.01658629646123622, 0.01658415098877597, 0.016571377592045237, 0.01658513085874924, 0.016610144872414308, 0.01662856207365358, 0.016634076747248892, 0.016665296721845843, 0.016666662417649393, 0.016636305057976492, 0.016614110552895488, 0.016600202332196085, 0.01657985657113686, 0.016578194104150686, 0.016539021738864308, 0.016506297314340456, 0.016505620213838088, 0.01651620108530135, 0.016507458307687038, 0.016471769893019284, 0.016457678991832023, 0.01645024420849502, 0.016437166972263717, 0.01644268576168709, 0.016446574002681263, 0.016439792920895844, 0.016469898620659524, 0.01646325787057289, 0.016463469689095213, 0.0164387456933982, 0.016411138235399678, 0.016399995441923824, 0.016384795776446096, 0.01637198430908675, 0.016359684559984242, 0.016363775415103216, 0.016371267475392744, 0.016374869533717206, 0.01637048880890981, 0.01637010335056157, 0.01638002142708173, 0.016373639986636154, 0.01639988689525999, 0.016382454250586685, 0.016375084040829276, 0.01634646492956223, 0.016321903065858446, 0.01631079831008348, 0.016317742187701444, 0.016313647717242155, 0.016288573276309202, 0.016272995184919353, 0.01626032703879809, 0.01624829462465878, 0.016209146719626876, 0.016214058217908476, 0.01622568781806523, 0.016248789676417776, 0.01625891383517382, 0.01624470277752108, 0.016229666585380473, 0.016233326897819905, 0.01625169384857461, 0.016261586391897134, 0.016246198463609234, 0.016244475666442746, 0.0162261989940069, 0.01623034275654733, 0.016236357019642007, 0.016246300982602994, 0.016246207106857157, 0.01622809850233896, 0.016223759155677208, 0.01622313825715414, 0.01621239942003493, 0.016201994597769363, 0.016199205728833137, 0.016198641447473197, 0.016190550699516734, 0.016199711221725175, 0.016193239992971203, 0.01619540852439909, 0.01620221816163036, 0.016194707613064536, 0.01618519589262662, 0.01618764395118745, 0.01618192599144822, 0.01618544779962496, 0.016166051214605896, 0.016169892744148925, 0.016148053141978938, 0.016122166446755026, 0.016119503740605307, 0.016096720030010024, 0.016075178344932214, 0.016053896182007504, 0.016066568994250997, 0.016068755849624153, 0.016083858448104598, 0.016066259270483177, 0.01605489158661936, 0.01607681155389356, 0.01608047125895053, 0.016080727385713048, 0.016085447053858663, 0.016085677456451758, 0.01606777378064134, 0.016065317283592173, 0.01608372091319697, 0.016092498403380562, 0.016107201905591808, 0.016105359374590688, 0.016103959490444717, 0.016096025799283126, 0.01610620188124048, 0.016115325356856405, 0.016113407831360078, 0.016108352054040674, 0.01611710437650098, 0.016113905428718815, 0.016085762319861172, 0.016068893345665733, 0.016062718176679366, 0.016074738554386472, 0.01606250826391891, 0.016043839809098452, 0.016015809314885485, 0.015998148949378517, 0.015986767195084007, 0.015993900127436435, 0.015991713574278966, 0.015997533184766103, 0.01598919901578793, 0.01598152693404943, 0.015983288278793868, 0.015992630656349524, 0.015993010635145098, 0.015988046190094175, 0.015973747713334936, 0.01596054360369193, 0.015947346722030093, 0.015941280585555762, 0.01594715263811692, 0.015936506217455834, 0.015935587054936324, 0.01592503027207679, 0.01591830932351427, 0.015911575896041533, 0.01592885718105051, 0.015956844567475734, 0.01597095766945284, 0.015970465281209333, 0.015968640268738326, 0.015963329705839375, 0.01596567763453217, 0.015971093399806208, 0.01597314243759031, 0.015971206132939834, 0.015970871274503914, 0.01596627393590964, 0.015976507397192172, 0.01596473500468262, 0.01598407912637496, 0.015991865558533828, 0.015986791688048216, 0.015969653512441773, 0.015951355329809364, 0.015931890530040366, 0.015927782553331837, 0.015933199409643013, 0.015930132533449083, 0.01593914407553629, 0.01593660075042326, 0.015918513413084454, 0.01591010242011628, 0.015904011540464218, 0.015905493039225813, 0.015914376646159883, 0.01592675785622819, 0.01591702748599516, 0.015919275122889088, 0.015923129649169705, 0.015915362315364306, 0.01590875630751364, 0.01590394680656068, 0.015904394532717088, 0.015909439909536433, 0.015922082055193087, 0.01591756629125022, 0.01590805274005256, 0.015914031531314935, 0.015924921887874845, 0.015904330557675962, 0.01588053297904544, 0.015862444486336443, 0.01588113679977257, 0.015864671125331586, 0.01585271417144223, 0.015825860854031377, 0.015814360031283243, 0.01580229643440295, 0.0157661930789527, 0.015739711913966083, 0.01574168948732027, 0.015726887325677796, 0.015705179951321934, 0.015685280006024337, 0.015664409585492083, 0.01566592112971747, 0.015667199800231207, 0.015680090724198913]], "Optimal": [[0.05, 0.15000000000000002, 0.25000000000000006, 0.35000000000000003, 0.45000000000000007, 0.5500000000000002, 0.6500000000000001, 0.7500000000000002, 0.8500000000000002, 0.9500000000000002, 1.0500000000000003, 1.1500000000000004, 1.2500000000000002, 1.3500000000000003, 1.4500000000000004, 1.5500000000000003, 1.6500000000000004, 1.7500000000000004, 1.8500000000000003, 1.9500000000000004, 2.0500000000000003, 2.1500000000000004, 2.2500000000000004, 2.35, 2.45, 2.5500000000000003, 2.6500000000000004, 2.7500000000000004, 2.8500000000000005, 2.95, 3.0500000000000003, 3.1500000000000004, 3.2500000000000004, 3.3500000000000005, 3.4500000000000006, 3.5500000000000007, 3.6500000000000004, 3.7500000000000004, 3.8500000000000005, 3.9500000000000006, 4.050000000000001, 4.15, 4.250000000000001, 4.3500000000000005, 4.450000000000001, 4.550000000000001, 4.65, 4.750000000000001, 4.8500000000000005, 4.950000000000001, 5.050000000000001, 5.150000000000001, 5.250000000000001, 5.3500000000000005, 5.450000000000001, 5.550000000000001, 5.650000000000001, 5.750000000000001, 5.8500000000000005, 5.950000000000001, 6.050000000000001, 6.150000000000001, 6.250000000000001, 6.350000000000001, 6.450000000000001, 6.550000000000001, 6.650000000000001, 6.750000000000001, 6.850000000000001, 6.950000000000001, 7.050000000000002, 7.150000000000001, 7.250000000000001, 7.350000000000001, 7.450000000000001, 7.550000000000002, 7.650000000000001, 7.750000000000001, 7.850000000000001, 7.950000000000001, 8.050000000000002, 8.150000000000002, 8.250000000000002, 8.350000000000003, 8.450000000000003, 8.550000000000002, 8.650000000000002, 8.750000000000002, 8.850000000000003, 8.950000000000003, 9.050000000000002, 9.150000000000002, 9.250000000000002, 9.350000000000003, 9.450000000000003, 9.550000000000002, 9.650000000000002, 9.750000000000002, 9.850000000000003, 9.950000000000003, 10.050000000000002, 10.150000000000002, 10.250000000000004, 10.350000000000003, 10.450000000000003, 10.550000000000002, 10.650000000000002, 10.750000000000004, 10.850000000000003, 10.950000000000003, 11.050000000000002, 11.150000000000002, 11.250000000000004, 11.350000000000003, 11.450000000000003, 11.550000000000002, 11.650000000000002, 11.750000000000004, 11.850000000000003, 11.950000000000003, 12.050000000000002, 12.150000000000004, 12.250000000000004, 12.350000000000003, 12.450000000000003, 12.550000000000002, 12.650000000000004, 12.750000000000004, 12.850000000000003, 12.950000000000003, 13.050000000000002, 13.150000000000004, 13.250000000000004, 13.350000000000003, 13.450000000000003, 13.550000000000002, 13.650000000000004, 13.750000000000004, 13.850000000000003, 13.950000000000003, 14.050000000000004, 14.150000000000004, 14.250000000000004, 14.350000000000003, 14.450000000000003, 14.550000000000004, 14.650000000000004, 14.750000000000004, 14.850000000000003, 14.950000000000003, 15.050000000000004, 15.150000000000004, 15.250000000000004, 15.350000000000003, 15.450000000000003, 15.550000000000004, 15.650000000000004, 15.750000000000004, 15.850000000000003, 15.950000000000005, 16.050000000000004, 16.150000000000002, 16.250000000000004, 16.350000000000005, 16.450000000000003, 16.550000000000004, 16.650000000000006, 16.750000000000004, 16.850000000000005, 16.950000000000003, 17.050000000000004, 17.150000000000006, 17.250000000000004, 17.350000000000005, 17.450000000000003, 17.550000000000004, 17.650000000000006, 17.750000000000004, 17.850000000000005, 17.950000000000003, 18.050000000000004, 18.150000000000006, 18.250000000000004, 18.350000000000005, 18.450000000000003, 18.550000000000004, 18.650000000000006, 18.750000000000004, 18.850000000000005, 18.950000000000003, 19.050000000000004, 19.150000000000006, 19.250000000000004, 19.350000000000005, 19.450000000000003, 19.550000000000004, 19.650000000000006, 19.750000000000004, 19.850000000000005, 19.950000000000003, 20.050000000000004, 20.150000000000006, 20.250000000000004, 20.350000000000005, 20.450000000000006, 20.550000000000004, 20.650000000000006, 20.750000000000004, 20.850000000000005, 20.950000000000006, 21.050000000000004, 21.150000000000006, 21.250000000000004, 21.350000000000005, 21.450000000000006, 21.550000000000004, 21.650000000000006, 21.750000000000004, 21.850000000000005, 21.950000000000006, 22.050000000000004, 22.150000000000006, 22.250000000000004, 22.350000000000005, 22.450000000000006, 22.550000000000004, 22.650000000000006, 22.750000000000004, 22.850000000000005, 22.950000000000006, 23.050000000000004, 23.150000000000006, 23.250000000000004, 23.350000000000005, 23.450000000000006, 23.550000000000004, 23.650000000000006, 23.750000000000004, 23.850000000000005, 23.950000000000006, 24.050000000000004, 24.150000000000006, 24.250000000000007, 24.350000000000005, 24.450000000000006, 24.550000000000004, 24.650000000000006, 24.750000000000007, 24.850000000000005, 24.950000000000006, 25.050000000000004, 25.150000000000006, 25.250000000000007, 25.350000000000005, 25.450000000000006, 25.550000000000004, 25.650000000000006, 25.750000000000007, 25.850000000000005, 25.950000000000006, 26.050000000000004, 26.150000000000006, 26.250000000000007, 26.350000000000005, 26.450000000000006, 26.550000000000004, 26.650000000000006, 26.750000000000007, 26.850000000000005, 26.950000000000006, 27.050000000000004, 27.150000000000006, 27.250000000000007, 27.350000000000005, 27.450000000000006, 27.550000000000008, 27.650000000000006, 27.750000000000007, 27.850000000000005, 27.950000000000006, 28.050000000000008, 28.150000000000006, 28.250000000000007, 28.350000000000005, 28.450000000000006, 28.550000000000008, 28.650000000000006, 28.750000000000007, 28.850000000000005, 28.950000000000006, 29.050000000000008, 29.150000000000006, 29.250000000000007, 29.350000000000005, 29.450000000000006, 29.550000000000008, 29.650000000000006, 29.750000000000007, 29.850000000000005, 29.950000000000006, 30.050000000000008, 30.150000000000006, 30.250000000000007, 30.350000000000005, 30.450000000000006, 30.550000000000008, 30.650000000000006, 30.750000000000007, 30.850000000000005, 30.950000000000006, 31.050000000000008, 31.150000000000006, 31.250000000000007, 31.35000000000001, 31.450000000000006, 31.550000000000008, 31.650000000000006, 31.750000000000007, 31.85000000000001, 31.950000000000006, 32.050000000000004, 32.150000000000006, 32.25, 32.35, 32.45, 32.550000000000004, 32.650000000000006, 32.75, 32.85, 32.95, 33.050000000000004, 33.150000000000006, 33.25000000000001, 33.35, 33.45, 33.550000000000004, 33.650000000000006, 33.75000000000001, 33.85, 33.95, 34.050000000000004, 34.150000000000006, 34.25000000000001, 34.35, 34.45, 34.550000000000004, 34.650000000000006, 34.75000000000001, 34.85, 34.95, 35.050000000000004, 35.150000000000006, 35.25000000000001, 35.35, 35.45, 35.550000000000004, 35.650000000000006, 35.75000000000001, 35.85, 35.95, 36.050000000000004, 36.150000000000006, 36.25000000000001, 36.35, 36.45, 36.550000000000004, 36.650000000000006, 36.75000000000001, 36.85, 36.95, 37.050000000000004, 37.150000000000006, 37.25000000000001, 37.35, 37.45, 37.550000000000004, 37.650000000000006, 37.75000000000001, 37.85, 37.95, 38.050000000000004, 38.150000000000006, 38.25000000000001, 38.35, 38.45, 38.550000000000004, 38.650000000000006, 38.75000000000001, 38.85, 38.95, 39.050000000000004, 39.150000000000006, 39.25000000000001, 39.35, 39.45, 39.550000000000004, 39.650000000000006, 39.75000000000001, 39.85, 39.95, 40.050000000000004, 40.150000000000006, 40.25000000000001, 40.35000000000001, 40.45, 40.550000000000004, 40.650000000000006, 40.75000000000001, 40.85000000000001, 40.95, 41.050000000000004, 41.150000000000006, 41.25000000000001, 41.35000000000001, 41.45, 41.550000000000004, 41.650000000000006, 41.75000000000001, 41.85000000000001, 41.95, 42.050000000000004, 42.150000000000006, 42.25000000000001, 42.35000000000001, 42.45, 42.550000000000004, 42.650000000000006, 42.75000000000001, 42.85000000000001, 42.95, 43.050000000000004, 43.150000000000006, 43.25000000000001, 43.35000000000001, 43.45, 43.550000000000004, 43.650000000000006, 43.75000000000001, 43.85000000000001, 43.95, 44.050000000000004, 44.150000000000006, 44.25000000000001, 44.35000000000001, 44.45, 44.550000000000004, 44.650000000000006, 44.75000000000001, 44.85000000000001, 44.95, 45.050000000000004, 45.150000000000006, 45.25000000000001, 45.35000000000001, 45.45, 45.550000000000004, 45.650000000000006, 45.75000000000001, 45.85000000000001, 45.95, 46.050000000000004, 46.150000000000006, 46.25000000000001, 46.35000000000001, 46.45, 46.550000000000004, 46.650000000000006, 46.75000000000001, 46.85000000000001, 46.95, 47.050000000000004, 47.150000000000006, 47.25000000000001, 47.35000000000001, 47.45, 47.550000000000004, 47.650000000000006, 47.75000000000001, 47.85000000000001, 47.95000000000001, 48.050000000000004, 48.150000000000006, 48.25000000000001, 48.35000000000001, 48.45000000000001, 48.550000000000004, 48.650000000000006, 48.75000000000001, 48.85000000000001, 48.95000000000001, 49.050000000000004, 49.150000000000006, 49.25000000000001, 49.35000000000001, 49.45000000000001, 49.550000000000004, 49.650000000000006, 49.75000000000001, 49.85000000000001, 49.95000000000001, 50.050000000000004, 50.150000000000006, 50.25000000000001, 50.35000000000001, 50.45000000000001, 50.550000000000004, 50.650000000000006, 50.75000000000001, 50.85000000000001, 50.95000000000001, 51.050000000000004, 51.150000000000006, 51.25000000000001, 51.35000000000001, 51.45000000000001, 51.550000000000004, 51.650000000000006, 51.75000000000001, 51.85000000000001, 51.95000000000001, 52.050000000000004, 52.150000000000006, 52.25000000000001, 52.35000000000001, 52.45000000000001, 52.550000000000004, 52.650000000000006, 52.75000000000001, 52.85000000000001, 52.95000000000001, 53.050000000000004, 53.150000000000006, 53.25000000000001, 53.35000000000001, 53.45000000000001, 53.550000000000004, 53.650000000000006, 53.75000000000001, 53.85000000000001, 53.95000000000001, 54.050000000000004, 54.150000000000006, 54.25000000000001, 54.35000000000001, 54.45000000000001, 54.550000000000004, 54.650000000000006, 54.75000000000001, 54.85000000000001, 54.95000000000001, 55.05000000000001, 55.150000000000006, 55.25000000000001, 55.35000000000001, 55.45000000000001, 55.55000000000001, 55.650000000000006, 55.75000000000001, 55.85000000000001, 55.95000000000001, 56.05000000000001, 56.150000000000006, 56.25000000000001, 56.35000000000001, 56.45000000000001, 56.55000000000001, 56.650000000000006, 56.75000000000001, 56.85000000000001, 56.95000000000001, 57.05000000000001, 57.150000000000006, 57.25000000000001, 57.35000000000001, 57.45000000000001, 57.55000000000001, 57.650000000000006, 57.75000000000001, 57.85000000000001, 57.95000000000001, 58.05000000000001, 58.150000000000006, 58.25000000000001, 58.35000000000001, 58.45000000000001, 58.55000000000001, 58.650000000000006, 58.75000000000001, 58.85000000000001, 58.95000000000001, 59.05000000000001, 59.150000000000006, 59.25000000000001, 59.35000000000001, 59.45000000000001, 59.55000000000001, 59.650000000000006, 59.75000000000001, 59.85000000000001, 59.95000000000001, 60.05000000000001, 60.150000000000006, 60.25000000000001, 60.35000000000001, 60.45000000000001, 60.55000000000001, 60.650000000000006, 60.75000000000001, 60.85000000000001, 60.95000000000001, 61.05000000000001, 61.150000000000006, 61.25000000000001, 61.35000000000001, 61.45000000000001, 61.55000000000001, 61.650000000000006, 61.75000000000001, 61.85000000000001, 61.95000000000001, 62.05000000000001, 62.150000000000006, 62.25000000000001, 62.35000000000001, 62.45000000000001, 62.55000000000001, 62.65000000000001, 62.75000000000001, 62.85000000000001, 62.95000000000001, 63.05000000000001, 63.15000000000001, 63.25000000000001, 63.35000000000001, 63.45000000000001, 63.55000000000001, 63.65000000000001, 63.75000000000001, 63.85000000000001, 63.95000000000001, 64.05000000000001, 64.15, 64.25000000000001, 64.35000000000001, 64.45, 64.55000000000001, 64.65, 64.75000000000001, 64.85000000000001, 64.95, 65.05000000000001, 65.15, 65.25000000000001, 65.35000000000001, 65.45, 65.55000000000001, 65.65, 65.75000000000001, 65.85000000000001, 65.95000000000002, 66.05000000000001, 66.15, 66.25000000000001, 66.35000000000001, 66.45000000000002, 66.55000000000001, 66.65, 66.75000000000001, 66.85000000000001, 66.95000000000002, 67.05000000000001, 67.15, 67.25000000000001, 67.35000000000001, 67.45000000000002, 67.55000000000001, 67.65, 67.75000000000001, 67.85000000000001, 67.95000000000002, 68.05000000000001, 68.15, 68.25000000000001, 68.35000000000001, 68.45000000000002, 68.55000000000001, 68.65, 68.75000000000001, 68.85000000000001, 68.95000000000002, 69.05000000000001, 69.15, 69.25000000000001, 69.35000000000001, 69.45000000000002, 69.55000000000001, 69.65, 69.75000000000001, 69.85000000000001, 69.95000000000002, 70.05000000000001, 70.15, 70.25000000000001, 70.35000000000001, 70.45000000000002, 70.55000000000001, 70.65, 70.75000000000001, 70.85000000000001, 70.95000000000002, 71.05000000000001, 71.15, 71.25000000000001, 71.35000000000001, 71.45000000000002, 71.55000000000001, 71.65, 71.75000000000001, 71.85000000000001, 71.95000000000002, 72.05000000000001, 72.15, 72.25000000000001, 72.35000000000001, 72.45000000000002, 72.55000000000001, 72.65, 72.75000000000001, 72.85000000000001, 72.95000000000002, 73.05000000000001, 73.15, 73.25000000000001, 73.35000000000001, 73.45000000000002, 73.55000000000001, 73.65, 73.75000000000001, 73.85000000000001, 73.95000000000002, 74.05000000000001, 74.15, 74.25000000000001, 74.35000000000001, 74.45000000000002, 74.55000000000001, 74.65, 74.75000000000001, 74.85000000000001, 74.95000000000002, 75.05000000000001, 75.15, 75.25000000000001, 75.35000000000001, 75.45000000000002, 75.55000000000001, 75.65, 75.75000000000001, 75.85000000000001, 75.95000000000002, 76.05000000000001, 76.15, 76.25000000000001, 76.35000000000001, 76.45000000000002, 76.55000000000001, 76.65, 76.75000000000001, 76.85000000000001, 76.95000000000002, 77.05000000000001, 77.15, 77.25000000000001, 77.35000000000001, 77.45000000000002, 77.55000000000001, 77.65, 77.75000000000001, 77.85000000000001, 77.95000000000002, 78.05000000000001, 78.15, 78.25000000000001, 78.35000000000001, 78.45000000000002, 78.55000000000001, 78.65, 78.75000000000001, 78.85000000000001, 78.95000000000002, 79.05000000000001, 79.15, 79.25000000000001, 79.35000000000001, 79.45000000000002, 79.55000000000001, 79.65, 79.75000000000001, 79.85000000000001, 79.95000000000002, 80.05000000000001, 80.15, 80.25000000000001, 80.35000000000001, 80.45000000000002, 80.55000000000001, 80.65000000000002, 80.75000000000001, 80.85000000000001, 80.95000000000002, 81.05000000000001, 81.15000000000002, 81.25000000000001, 81.35000000000001, 81.45000000000002, 81.55000000000001, 81.65000000000002, 81.75000000000001, 81.85000000000001, 81.95000000000002, 82.05000000000001, 82.15000000000002, 82.25000000000001, 82.35000000000001, 82.45000000000002, 82.55000000000001, 82.65000000000002, 82.75000000000001, 82.85000000000001, 82.95000000000002, 83.05000000000001, 83.15000000000002, 83.25000000000001, 83.35000000000001, 83.45000000000002, 83.55000000000001, 83.65000000000002, 83.75000000000001, 83.85000000000001, 83.95000000000002, 84.05000000000001, 84.15000000000002, 84.25000000000001, 84.35000000000001, 84.45000000000002, 84.55000000000001, 84.65000000000002, 84.75000000000001, 84.85000000000001, 84.95000000000002, 85.05000000000001, 85.15000000000002, 85.25000000000001, 85.35000000000001, 85.45000000000002, 85.55000000000001, 85.65000000000002, 85.75000000000001, 85.85000000000001, 85.95000000000002, 86.05000000000001, 86.15000000000002, 86.25000000000001, 86.35000000000001, 86.45000000000002, 86.55000000000001, 86.65000000000002, 86.75000000000001, 86.85000000000001, 86.95000000000002, 87.05000000000001, 87.15000000000002, 87.25000000000001, 87.35000000000001, 87.45000000000002, 87.55000000000001, 87.65000000000002, 87.75000000000001, 87.85000000000001, 87.95000000000002, 88.05000000000001, 88.15000000000002, 88.25000000000001, 88.35000000000001, 88.45000000000002, 88.55000000000001, 88.65000000000002, 88.75000000000001, 88.85000000000001, 88.95000000000002, 89.05000000000001, 89.15000000000002, 89.25000000000001, 89.35000000000001, 89.45000000000002, 89.55000000000001, 89.65000000000002, 89.75000000000001, 89.85000000000001, 89.95000000000002, 90.05000000000001, 90.15000000000002, 90.25000000000001, 90.35000000000001, 90.45000000000002, 90.55000000000001, 90.65000000000002, 90.75000000000001, 90.85000000000001, 90.95000000000002, 91.05000000000001, 91.15000000000002, 91.25000000000001, 91.35000000000001, 91.45000000000002, 91.55000000000001, 91.65000000000002, 91.75000000000001, 91.85000000000001, 91.95000000000002, 92.05000000000001, 92.15000000000002, 92.25000000000001, 92.35000000000001, 92.45000000000002, 92.55000000000001, 92.65000000000002, 92.75000000000001, 92.85000000000001, 92.95000000000002, 93.05000000000001, 93.15000000000002, 93.25000000000001, 93.35000000000001, 93.45000000000002, 93.55000000000001, 93.65000000000002, 93.75000000000001, 93.85000000000001, 93.95000000000002, 94.05000000000001, 94.15000000000002, 94.25000000000001, 94.35000000000001, 94.45000000000002, 94.55000000000001, 94.65000000000002, 94.75000000000001, 94.85000000000001, 94.95000000000002, 95.05000000000001, 95.15000000000002, 95.25000000000001, 95.35000000000002, 95.45000000000002, 95.55000000000001, 95.65000000000002, 95.75000000000001, 95.85000000000002, 95.95000000000002, 96.05000000000001, 96.15000000000002, 96.25000000000001, 96.35000000000002, 96.45000000000002, 96.55000000000001, 96.65000000000002, 96.75000000000001, 96.85000000000002, 96.95000000000002, 97.05000000000001, 97.15000000000002, 97.25000000000001, 97.35000000000002, 97.45000000000002, 97.55000000000001, 97.65000000000002, 97.75000000000001, 97.85000000000002, 97.95000000000002, 98.05000000000001, 98.15000000000002, 98.25000000000001, 98.35000000000002, 98.45000000000002, 98.55000000000001, 98.65000000000002, 98.75000000000001, 98.85000000000002, 98.95000000000002, 99.05000000000001, 99.15000000000002, 99.25000000000001, 99.35000000000002, 99.45000000000002, 99.55000000000001, 99.65000000000002, 99.75000000000001, 99.85000000000002, 99.95000000000002], [1.0, 1.0, 1.0, 1.0, 1.0, 1.0, 1.0, 1.0, 1.0, 1.0, 1.0, 1.0, 1.0, 1.0, 1.0, 1.0, 1.0, 1.0, 1.0, 1.0, 1.0, 1.0, 1.0, 1.0, 1.0, 1.0, 1.0, 1.0, 1.0, 1.0, 1.0, 1.0, 1.0, 1.0, 1.0, 1.0, 1.0, 1.0, 1.0, 1.0, 1.0, 1.0, 1.0, 1.0, 1.0, 1.0, 1.0, 1.0, 1.0, 1.0, 1.0, 1.0, 1.0, 1.0, 1.0, 1.0, 1.0, 1.0, 1.0, 1.0, 1.0, 1.0, 1.0, 1.0, 1.0, 1.0, 1.0, 1.0, 1.0, 1.0, 1.0, 1.0, 1.0, 1.0, 1.0, 1.0, 1.0, 1.0, 1.0, 1.0, 1.0, 1.0, 1.0, 1.0, 1.0, 1.0, 1.0, 0.999999881758159, 0.9999993960221941, 0.9999987440687285, 0.9999980184629557, 0.9999973339295604, 0.9999965300493059, 0.999995519421977, 0.999994528810604, 0.9999935591180916, 0.9999926216132444, 0.9999914767237978, 0.9999899273347559, 0.99998813024926, 0.9999860469098005, 0.9999834246241353, 0.9999805294663634, 0.9999771646748219, 0.9999738027754539, 0.9999704945744561, 0.999966902546457, 0.9999625941481607, 0.9999581431803655, 0.9999535688114367, 0.9999489506057906, 0.9999444466257131, 0.9999398233362502, 0.9999349868351711, 0.9999299508449451, 0.9999250035669884, 0.9999200867430883, 0.9999150064885253, 0.9999093368885863, 0.9999033680755746, 0.9998972888761013, 0.9998909955017969, 0.9998844934101104, 0.9998780170190106, 0.9998715557584091, 0.9998650217149845, 0.9998581064468492, 0.9998507938802558, 0.9998431386479034, 0.9998353930901004, 0.9998277624227798, 0.9998201319315599, 0.9998122498020094, 0.9998043296434016, 0.9997963363617058, 0.999788411524578, 0.9997804867331167, 0.9997722396546648, 0.9997636363617403, 0.9997549937672572, 0.9997462985850113, 0.9997375599078687, 0.9997287064734494, 0.9997196433133511, 0.9997104339172042, 0.9997010901601208, 0.999691246329329, 0.999681111820488, 0.9996707540406098, 0.9996604014386078, 0.9996498386898578, 0.9996390601316906, 0.9996277826901186, 0.9996159683816943, 0.9996040150820098, 0.999591834277847, 0.9995794273771696, 0.9995665282599479, 0.9995534407641695, 0.9995401798345555, 0.9995266095722075, 0.9995124118263691, 0.9994979781424412, 0.9994834813315003, 0.9994688126821819, 0.9994539341819891, 0.9994387812818488, 0.9994233588591108, 0.9994078920827402, 0.9993925504349483, 0.999377154630614, 0.9993612754636061, 0.9993452426479698, 0.9993290021956248, 0.9993123943707362, 0.9992952631638425, 0.9992777399370991, 0.9992598350866372, 0.9992419833561069, 0.9992239522379837, 0.9992056958779744, 0.9991869349182322, 0.9991675592198501, 0.9991474584610298, 0.9991273271091302, 0.999107151055909, 0.999086719272416, 0.9990658851957857, 0.9990444560558422, 0.9990227754733982, 0.9990009238303754, 0.9989789120810416, 0.9989568099829764, 0.9989348682807379, 0.9989127179582102, 0.9988898970237751, 0.99886669851714, 0.9988429710424024, 0.9988187546076409, 0.9987939785330637, 0.998768945952283, 0.9987440257090789, 0.9987186484411781, 0.9986930357896526, 0.9986671863140435, 0.9986407444898546, 0.9986139316319592, 0.9985871200265294, 0.9985603202313971, 0.9985331771949248, 0.9985058594015932, 0.9984783963946953, 0.9984507692929695, 0.9984227660767641, 0.9983944888817563, 0.9983659954358848, 0.9983370168401494, 0.9983076763546096, 0.9982783581795636, 0.9982490776331374, 0.9982195738831366, 0.9981899627708746, 0.998160360444224, 0.9981304519157558, 0.9981003247551241, 0.9980701615273624, 0.9980395580537677, 0.9980089475633743, 0.9979785323407183, 0.9979477211514926, 0.99791690233615, 0.9978861586135537, 0.9978551306789235, 0.9978237883516254, 0.9977920662694837, 0.9977600227605901, 0.9977281003738243, 0.9976962882420308, 0.9976640719636268, 0.9976313790235766, 0.9975983592844825, 0.9975651294141705, 0.9975316939896304, 0.9974979226551699, 0.9974639777504957, 0.9974299070867486, 0.9973960035517699, 0.9973619581770562, 0.9973274949569427, 0.997292685457386, 0.9972579930568749, 0.9972235098814167, 0.997188653969077, 0.9971535800812166, 0.9971186860725252, 0.9970836520335734, 0.9970487815807327, 0.997014014888457, 0.9969790566114092, 0.9969443300625697, 0.9969097998001472, 0.9968753965199587, 0.996840947809234, 0.9968064432795876, 0.9967715266279775, 0.9967365579048023, 0.996701764532564, 0.9966666086563263, 0.9966314719352385, 0.9965958187041751, 0.9965598087735309, 0.9965239691480429, 0.9964879961635141, 0.9964519786620206, 0.9964160468461207, 0.9963800865599893, 0.9963438252935939, 0.9963074798318866, 0.9962709747886771, 0.9962342476809625, 0.9961979029595852, 0.9961611390678768, 0.9961239944086838, 0.996086701626228, 0.9960493641572266, 0.9960119522332844, 0.9959742181600667, 0.9959360351867848, 0.9958980235686861, 0.9958603917786052, 0.9958224588125895, 0.9957840891091271, 0.9957455035710989, 0.9957064821353226, 0.9956672896878993, 0.9956280539250526, 0.9955885535489439, 0.9955491075822918, 0.9955095724796894, 0.9954698584199603, 0.9954302639644605, 0.9953904091029167, 0.9953500797747982, 0.9953095118422765, 0.9952688159873538, 0.9952279632939544, 0.9951870855967598, 0.9951459196440501, 0.9951046675308876, 0.9950635821344855, 0.9950221223977873, 0.9949801679734058, 0.9949380873569342, 0.9948961340905462, 0.9948544699409677, 0.9948129173712665, 0.9947706392678471, 0.994727940527417, 0.9946851618706273, 0.9946418571531245, 0.9945983487551804, 0.9945547067297044, 0.9945109155347389, 0.9944667627090219, 0.9944220974007939, 0.9943775721327018, 0.9943332427528837, 0.994288651317517, 0.9942436822921282, 0.9941986127980584, 0.9941531599016988, 0.994107643587709, 0.9940622681586326, 0.9940167658630947, 0.9939711397035476, 0.9939252244835839, 0.9938794020432994, 0.993833830366629, 0.9937880412353552, 0.9937419120228732, 0.9936954236181921, 0.9936490749551214, 0.9936028181278143, 0.9935562909351623, 0.9935094515964045, 0.9934621127819925, 0.9934145726937278, 0.993366899650636, 0.9933192613172247, 0.9932717800399186, 0.9932236414015028, 0.9931749500972129, 0.9931263772694754, 0.9930777504162493, 0.9930286750071735, 0.9929796228043486, 0.9929304756386245, 0.9928810361888634, 0.9928319986823281, 0.9927826221547236, 0.9927329894416598, 0.9926840191617077, 0.9926350451686323, 0.9925858412918114, 0.9925365856075729, 0.9924868814656413, 0.9924368164454668, 0.9923866901624144, 0.9923367222578163, 0.9922864097571997, 0.9922358664465408, 0.9921853290157692, 0.9921345289028715, 0.992083513827172, 0.9920321338485012, 0.9919806126097506, 0.9919293761750909, 0.9918781820880127, 0.9918269056352715, 0.9917757867619853, 0.9917244507383357, 0.9916728553411793, 0.9916207131230494, 0.9915679391599965, 0.9915152703542585, 0.9914625690670794, 0.9914095594922714, 0.9913565379126286, 0.9913029681887547, 0.9912488655395906, 0.991195077513885, 0.991141217261528, 0.9910869035117071, 0.9910320297469418, 0.9909767595315937, 0.9909213727293255, 0.9908659263508275, 0.9908103663098304, 0.9907548090016933, 0.9906985873813868, 0.9906421262104008, 0.9905858041719288, 0.9905288921801532, 0.9904716260556228, 0.9904141196900103, 0.990356410930979, 0.9902985277995855, 0.990240234794374, 0.9901816705461192, 0.9901231169071669, 0.9900644634941124, 0.9900057114064813, 0.9899464021642203, 0.9898872244609651, 0.9898282744140307, 0.9897690162581473, 0.9897095437070093, 0.9896499081438872, 0.9895901421762556, 0.989529940495778, 0.9894694903318895, 0.9894087048810268, 0.9893473347011106, 0.9892850813410377, 0.989222011702297, 0.9891591690027361, 0.9890962888417578, 0.9890329245838512, 0.9889695110158524, 0.9889060198582088, 0.9888423962282668, 0.9887782139769523, 0.9887137948921388, 0.9886497535161309, 0.9885856936195705, 0.9885208749601346, 0.9884559007118041, 0.9883911533150828, 0.9883263324768977, 0.9882619052854617, 0.9881975235955052, 0.9881325846672959, 0.9880671644005338, 0.9880019225539517, 0.9879367521408483, 0.9878714214795441, 0.9878059454340745, 0.987739906629332, 0.9876738591514259, 0.987607762541764, 0.987541250098897, 0.9874745956353553, 0.9874077229106932, 0.9873400431864552, 0.9872721773726157, 0.9872043338633656, 0.987136126325989, 0.9870680583641759, 0.9869995350152486, 0.9869306492726035, 0.9868618580576616, 0.9867925808013618, 0.9867232710579594, 0.9866538529187509, 0.9865839374158096, 0.9865140316502645, 0.986443745737045, 0.9863732065713341, 0.9863027653928451, 0.986232370623948, 0.9861621199626734, 0.9860917260924811, 0.986021691231117, 0.9859518232277494, 0.9858814515080561, 0.9858110977154949, 0.9857407230800772, 0.9856699120189075, 0.9855993238871799, 0.9855290548406588, 0.985458268642444, 0.985387594555369, 0.9853171154637955, 0.9852462559235498, 0.9851750877194178, 0.9851037213621769, 0.9850325691204128, 0.9849613864340115, 0.9848894481560709, 0.9848171977840661, 0.9847448912137974, 0.9846726700268752, 0.9846004086197124, 0.9845275844754985, 0.9844543640051262, 0.9843811551819529, 0.9843079628085467, 0.9842346162026623, 0.9841617563983783, 0.9840878820369225, 0.9840138459754675, 0.9839407920828787, 0.9838673751760302, 0.9837926488326383, 0.9837175801792519, 0.9836422907938148, 0.9835667235450478, 0.983490939258304, 0.9834148874511375, 0.9833384151387825, 0.9832617134297987, 0.9831847717165575, 0.9831075529860442, 0.9830308417424432, 0.9829535254741147, 0.9828753043371565, 0.9827969283012944, 0.9827187658993969, 0.9826407050999562, 0.98256181703207, 0.9824827066570327, 0.9824044286969583, 0.9823256154011357, 0.9822464640298847, 0.9821677774720342, 0.9820892461966484, 0.9820102707466111, 0.9819312285261249, 0.9818520308042537, 0.9817723244566977, 0.9816926658827836, 0.9816128093346638, 0.9815327575282738, 0.9814522133260569, 0.981371376094508, 0.9812901394311033, 0.9812083594222818, 0.9811267512226781, 0.981044717097828, 0.9809624206128339, 0.9808801957080637, 0.9807973501591937, 0.9807146247953513, 0.9806320557975065, 0.9805487126655423, 0.980465084819459, 0.980380746471638, 0.9802958694061271, 0.9802113259248445, 0.9801259027596284, 0.9800404275688903, 0.9799545547647213, 0.9798682361047681, 0.9797817991964111, 0.9796954120686774, 0.9796088999162761, 0.9795225224282472, 0.9794355092764835, 0.9793474938050324, 0.9792595112697263, 0.9791727279123108, 0.9790850311415701, 0.9789968988955182, 0.9789089897576634, 0.978820473115413, 0.9787316811562853, 0.9786431865126941, 0.9785535981979491, 0.9784630392932859, 0.9783727524853847, 0.9782826246920161, 0.9781919516214093, 0.9781006919496681, 0.978009000438432, 0.9779173663298473, 0.9778250379040294, 0.9777319162573985, 0.9776388734510455, 0.9775452318340643, 0.9774510486054938, 0.9773562528807476, 0.9772607769000127, 0.9771652546521643, 0.9770690536198329, 0.9769726038054735, 0.9768767288569575, 0.9767810714712907, 0.9766848016728394, 0.9765879373659464, 0.9764912632846826, 0.9763940217623833, 0.9762960574323944, 0.9761976707973898, 0.9760993146692204, 0.9760008325012436, 0.975901438155988, 0.9758013971916395, 0.975701045992367, 0.9756007009771119, 0.9754990904590605, 0.9753972986486359, 0.9752966670461939, 0.9751954280416397, 0.9750936830102302, 0.9749917918395822, 0.9748896549935667, 0.9747868093386558, 0.9746833907978723, 0.9745798641457535, 0.9744764396679872, 0.9743727914491702, 0.9742678359449345, 0.9741625873686963, 0.9740574402059503, 0.9739512129867618, 0.9738447824202192, 0.9737386618729522, 0.9736321380781844, 0.973525770831426, 0.9734193745695615, 0.9733129196901835, 0.9732062339211849, 0.9730987447891962, 0.9729912585703, 0.9728828780065178, 0.9727746985180301, 0.972667063402062, 0.9725590601603502, 0.9724508001797127, 0.9723424316969573, 0.9722336886100894, 0.9721248240132025, 0.9720162869994532, 0.9719070549635441, 0.9717976958504403, 0.9716885105974237, 0.9715791401202433, 0.9714693002235016, 0.9713592805031638, 0.9712486920079101, 0.9711366690193696, 0.9710250044303903, 0.9709135655464396, 0.9708007123969044, 0.9706875842829701, 0.9705736012355478, 0.9704588109960033, 0.970344556146207, 0.9702298329825085, 0.9701142804998494, 0.9699991295513339, 0.9698845546946911, 0.9697688567150881, 0.9696524312026481, 0.9695361233606035, 0.969419940882994, 0.9693032186242473, 0.9691870167931917, 0.9690706971678951, 0.9689529468944371, 0.9688342402096701, 0.9687156798504274, 0.9685969969378572, 0.9684783157644421, 0.9683588628654162, 0.9682393245436, 0.9681197103766801, 0.9679996009274902, 0.9678794184148469, 0.9677585662419717, 0.9676373634981046, 0.9675157895002391, 0.9673935724773839, 0.9672709559817239, 0.9671472808287882, 0.9670224169745453, 0.9668971586748698, 0.9667720384018716, 0.9666462975899544, 0.9665203067920547, 0.9663946978782872, 0.9662691680679341, 0.9661440139276692, 0.9660177702503608, 0.9658909010451376, 0.9657649859549389, 0.9656379717693362, 0.9655091981449206, 0.965379743666235, 0.9652499551795206, 0.9651201046726555, 0.9649898439943232, 0.9648584619694347, 0.9647265610296722, 0.9645947074474159, 0.9644626456571228, 0.9643307327509554, 0.9641986299455956, 0.9640659217653174, 0.9639326170502628, 0.9638006220712461, 0.9636681575204065, 0.9635340732538665, 0.9633989573057276, 0.9632635952045154, 0.963128036275074, 0.9629911601564778, 0.9628534290236113, 0.9627155248500424, 0.9625767462627891, 0.962438386471845, 0.9622997552624604, 0.9621600242728194, 0.9620197861989498, 0.9618794953601449, 0.9617394171080601, 0.9615991635217837, 0.9614581852999518, 0.9613158287040049, 0.961173371596528, 0.9610308654470323, 0.9608873963651263, 0.9607441116060927, 0.960600590702391, 0.9604564099091366, 0.9603117627006105, 0.9601670605000109, 0.9600218313908625, 0.9598764675551216, 0.9597305626481916, 0.9595832040246423, 0.9594361095785819, 0.9592887930718466, 0.9591398775908863, 0.9589908933046113, 0.9588408480263662, 0.9586895267577693, 0.9585391749355023, 0.958388803204761, 0.9582379873751334, 0.9580861561690239, 0.9579332438491817, 0.9577797541677977, 0.9576272478590429, 0.9574738510304179, 0.9573193343966017, 0.957165083285161, 0.9570098359213883, 0.956853720046966, 0.9566962069456875, 0.9565382378258536, 0.9563793067521003, 0.9562191690537507, 0.956058865465234, 0.9558967153367244, 0.9557331975029714, 0.9555695732969751, 0.9554052005144718, 0.9552405087976832, 0.955075042814682, 0.954909480661182, 0.9547437191605723, 0.9545770678081951, 0.9544109291083087, 0.9542433599945891, 0.9540739263498892, 0.9539041737030702, 0.9537330184039405, 0.9535615014919463, 0.953390821679359, 0.9532186856772024, 0.9530452976769567, 0.9528735511812154, 0.9527011404071963, 0.9525269353443072, 0.9523538828659331, 0.9521789444486558, 0.9520029352651568, 0.9518278839899417, 0.9516518214237208, 0.9514752297441582, 0.9512986417724371, 0.9511208103096053, 0.9509420122304941, 0.9507636309529806, 0.9505856354060731, 0.9504068166723918, 0.9502282245991273, 0.9500497495866151, 0.9498701054837912, 0.9496895560233927, 0.9495090390481588, 0.9493287631061079, 0.9491475172503134, 0.9489661205180668, 0.9487847700781202, 0.9486035081723185, 0.9484211039925464, 0.9482378571487123, 0.9480528003745867, 0.9478674188000318, 0.9476836361185891, 0.9474978573052081, 0.9473114586407945, 0.9471251372579497, 0.9469366954205404, 0.9467477717095765, 0.9465592081574306, 0.9463676692464548, 0.946175116368614, 0.9459821991181248, 0.945789348862886, 0.9455949549765311, 0.9454003414498509, 0.9452053593970919, 0.9450082987786456, 0.9448102028217564, 0.9446106085134813, 0.9444102387540363, 0.9442095544913105, 0.9440077523402254, 0.9438055491862526, 0.943602842932733, 0.9433978143841184, 0.9431916137236189, 0.9429861971358917, 0.9427801320836953, 0.9425725531134888, 0.9423648351462841, 0.9421559517737886, 0.9419471827189391, 0.941737722281219, 0.9415261371006804, 0.9413135849467487, 0.9411013884436883, 0.9408887081401925, 0.9406751786528572, 0.9404626771010204, 0.9402485155492597, 0.9400324251418242, 0.9398168412739192, 0.9396006620001833, 0.939383546459902, 0.9391661233759356, 0.93894863314906, 0.9387315305672275, 0.9385132044277187, 0.938293240939242, 0.9380724572730863, 0.937850657834943, 0.9376299217002346, 0.9374082952624573, 0.9371833223214983, 0.9369583564051338, 0.9367330200069457, 0.9365068571953113, 0.9362812134160625, 0.9360543585906036, 0.9358249614899913, 0.9355948831145009, 0.9353651319442815, 0.9351340321167806, 0.9349019149208196, 0.9346682419872566, 0.9344327187052486, 0.934196618899308, 0.9339600749740059, 0.9337216129029574, 0.9334821251709533, 0.933243276254385, 0.9330023320836991, 0.9327595748358186, 0.932517787296589, 0.9322751741705556, 0.9320305736672434, 0.9317862921017976, 0.9315419879693634, 0.9312971362738226, 0.9310526426914928, 0.9308072272534369, 0.9305601192344419, 0.9303125371473573, 0.9300641683151453, 0.9298143813304092, 0.9295640186019958, 0.9293109245168365, 0.9290572473351595, 0.9288038189814477, 0.928548904363302, 0.9282925073048709, 0.9280342651400852, 0.9277764788579962, 0.927518263654482, 0.9272585425665127, 0.926997870923094, 0.9267358935512563, 0.9264700644655809, 0.9262031269332548, 0.9259363882094741, 0.9256670227558228, 0.925396725325928, 0.9251253668454573, 0.9248516275711038, 0.9245787552059299, 0.9243022099035227, 0.9240214551390835, 0.9237397148733892, 0.9234554102479233, 0.9231694489334836, 0.9228826990910765, 0.922594961642077, 0.9223028618568956, 0.9220103698586748, 0.9217195394338923, 0.9214262387221245, 0.9211334931268981, 0.920838184212794, 0.920540330377954, 0.9202439969419721, 0.9199432296825713, 0.9196397464540882, 0.9193367777941637, 0.9190341713089355, 0.9187291286605337, 0.9184216905857688, 0.9181153017838692, 0.917807121188036, 0.9174969956165576, 0.9171853230391666, 0.916872314455077, 0.9165589023979962, 0.9162449929925238, 0.9159300260600951, 0.9156116720225516, 0.9152929978174449, 0.9149741624929739, 0.9146508110438221, 0.9143291526426086, 0.9140063930343019, 0.9136821131338875, 0.9133558082305944, 0.9130276393357051, 0.9126968634557002, 0.9123652074854792, 0.9120346106912933, 0.9117005713232083, 0.9113647589833811, 0.9110278426337615, 0.9106875957158437, 0.9103440080717293, 0.9099976767512965, 0.9096517223059795, 0.9093018099104956, 0.9089481940731213, 0.9085922160292249, 0.9082326704123925, 0.9078737905592293, 0.9075136053205707, 0.9071473066798241, 0.9067786594048547, 0.9064093242237753, 0.9060368421959211, 0.9056617768868527, 0.9052838491033961, 0.904900654655558, 0.9045163886712212, 0.9041314162416226, 0.903744771769089, 0.903353854685568, 0.9029557692095885, 0.9025538243770856, 0.9021488828823104, 0.9017399591004486, 0.9013260092970314, 0.9009081035805708, 0.9004907433485391, 0.9000713664795803, 0.8996465008481522, 0.8992220766304893, 0.8987957384887306, 0.8983638577805453, 0.8979295058201473, 0.8974916472468555, 0.8970498823832938, 0.8966026229708666, 0.8961496350413798, 0.8956925585455014, 0.8952280992979729, 0.8947518219474038, 0.894264578398057, 0.8937754974130238, 0.8932790313081285, 0.8927674200651055, 0.8922477630790766, 0.8917205825856269, 0.8911811638009837, 0.8906318491873904, 0.8900688458759689, 0.8894797522311884, 0.8888354930046812], [0.0, 0.0, 0.0, 0.0, 0.0, 0.0, 0.0, 0.0, 0.0, 0.0, 0.0, 0.0, 0.0, 0.0, 0.0, 0.0, 0.0, 0.0, 0.0, 0.0, 0.0, 0.0, 0.0, 0.0, 0.0, 0.0, 0.0, 0.0, 0.0, 0.0, 0.0, 0.0, 0.0, 0.0, 0.0, 0.0, 0.0, 0.0, 0.0, 0.0, 0.0, 0.0, 0.0, 0.0, 0.0, 0.0, 0.0, 0.0, 0.0, 0.0, 0.0, 0.0, 0.0, 0.0, 0.0, 0.0, 0.0, 0.0, 0.0, 0.0, 0.0, 0.0, 0.0, 0.0, 0.0, 0.0, 0.0, 0.0, 0.0, 0.0, 0.0, 0.0, 0.0, 0.0, 0.0, 0.0, 0.0, 0.0, 0.0, 0.0, 0.0, 0.0, 0.0, 0.0, 0.0, 0.0, 0.0, 5.28793588479537e-07, 2.701070861646845e-06, 5.616695395980271e-06, 8.861703061873046e-06, 1.1923029471570125e-05, 1.551809126134133e-05, 2.0037754076596665e-05, 2.4467902814042978e-05, 2.8804499564181303e-05, 3.299714869991874e-05, 3.811724995804857e-05, 4.3884662916183734e-05, 4.9844126975773075e-05, 5.688186126920293e-05, 6.489387634142178e-05, 7.400442571616243e-05, 8.529983674874962e-05, 9.672540511264449e-05, 0.00010793962664215755, 0.00011852073211335561, 0.0001290730535841669, 0.00013992879887896257, 0.00015057892124654152, 0.00016106767383753317, 0.00017125188441196617, 0.00018205499459891892, 0.00019320627124675134, 0.00020410289785739193, 0.000214542540639737, 0.00022497348255303096, 0.0002355859679363762, 0.0002460956827212669, 0.0002567060702180454, 0.00026700178000696126, 0.0002772898702584641, 0.00028784737167167167, 0.00029829724638583496, 0.00030864381193188906, 0.00031863651860770384, 0.0003288082876233294, 0.000340210726871566, 0.00035305770172328754, 0.0003662137585451921, 0.00037885491112073444, 0.000391442223661052, 0.0004041876293041403, 0.00041676344122472067, 0.0004292869175740196, 0.00044134896031971084, 0.0004533708212435209, 0.00046629382705753704, 0.0004792781553559399, 0.0004922030707907668, 0.0005045432718512653, 0.0005167786798974529, 0.000529259917835904, 0.0005415987773971896, 0.0005534147278500439, 0.0005650583394619306, 0.0005768459750315826, 0.0005885583692621138, 0.0006000013276142589, 0.0006109238040570849, 0.0006217602267652245, 0.0006328851963557309, 0.0006438878977380503, 0.0006546694475581558, 0.0006649439768626184, 0.0006751116587705643, 0.0006856838871958449, 0.0006967149025089586, 0.0007080188674369995, 0.000718773317396255, 0.000729334050268915, 0.000740160429528498, 0.0007511200865460523, 0.0007625191460715649, 0.0007734162335096805, 0.0007841594022841885, 0.0007951347981388193, 0.0008061607334861073, 0.0008172158736971831, 0.0008278873940219324, 0.0008384837051610531, 0.0008495192817356287, 0.0008609696110916287, 0.0008719714545532917, 0.0008828531894199327, 0.0008945610249514719, 0.0009065206505361235, 0.0009186055019188175, 0.0009302159541461456, 0.0009415621058454458, 0.0009531061773140112, 0.0009647805265033048, 0.000977113154844395, 0.0009891567483029974, 0.0010010250178253519, 0.0010131925731718674, 0.001025206398285062, 0.0010370083423484296, 0.0010482121167035606, 0.0010592818901341105, 0.001070748064102488, 0.0010822044029676352, 0.0010932870615124209, 0.0011038148052850134, 0.001114226575314336, 0.00112456966122832, 0.0011347499286707137, 0.0011447898152300738, 0.0011543589527684473, 0.0011637708714606063, 0.0011734710038131314, 0.0011832055019484816, 0.0011926403448914403, 0.001202189875912096, 0.0012119417955905772, 0.0012215842486653302, 0.0012312422178292236, 0.0012405897686811448, 0.0012501891883390042, 0.0012601855207654401, 0.0012700588762824343, 0.0012798894055180284, 0.0012892447288234317, 0.001298494005592421, 0.0013080149361870907, 0.0013177923033971584, 0.0013279316447349547, 0.0013382975552260266, 0.0013486844890797567, 0.0013593889900822228, 0.0013701665437261003, 0.0013810730334242152, 0.001391752559873047, 0.0014023031725708612, 0.0014130789821570004, 0.001423895710319767, 0.0014345504634746306, 0.0014449259586129595, 0.0014550971487810528, 0.0014654256590195258, 0.0014758697602229767, 0.0014860906630148906, 0.0014961910396479022, 0.001506443525009819, 0.0015167797199096965, 0.0015276256216420574, 0.001538159074236825, 0.0015485439161151983, 0.0015589511092691832, 0.001569099513278936, 0.0015789848985294258, 0.0015885541279736233, 0.0015983052542604735, 0.0016087708696201986, 0.0016193991401423607, 0.0016297550048717, 0.0016397170478853799, 0.0016496823762760608, 0.0016596682390898542, 0.0016693728819367208, 0.0016789644405159438, 0.0016880916099783036, 0.0016973061455210086, 0.0017067372897782357, 0.0017158815891979398, 0.0017248428142618113, 0.0017333885338875169, 0.0017420039636560475, 0.0017510517419969626, 0.0017600439620353732, 0.0017686710857120927, 0.0017772013970079454, 0.001785669088387121, 0.0017939777677555356, 0.0018023732299171581, 0.0018104800204396603, 0.0018184490905845262, 0.0018267781613345638, 0.0018350599565896794, 0.0018431535727974379, 0.0018509801525462657, 0.0018587426444624357, 0.0018668999323127064, 0.0018749352092079252, 0.0018826699017629742, 0.0018899846536916416, 0.0018971876627802459, 0.001904654260654027, 0.0019122433944077156, 0.001919984611478951, 0.0019274127959935084, 0.0019349416580327374, 0.0019424913145715587, 0.0019501039541151347, 0.0019576653497577474, 0.001964576212158716, 0.001971524722532357, 0.001978710291182286, 0.001985674345776119, 0.0019923916766625143, 0.0019988637939375746, 0.0020053317473444567, 0.0020118828257782175, 0.002018595676419973, 0.0020251100149904543, 0.002031594403930331, 0.002038086076470038, 0.002044206038107058, 0.0020502260892925187, 0.0020562052544445555, 0.002061832629089484, 0.0020674831301956847, 0.0020730088186235954, 0.0020784907460160394, 0.0020840728390923856, 0.002089711024427551, 0.002095416707368687, 0.00210132065420415, 0.002107442420860885, 0.002113517931186998, 0.002119479535032019, 0.002125480100364926, 0.002131074997159533, 0.002136714819696046, 0.002142093797625006, 0.0021473676894674773, 0.0021528814366137154, 0.0021583977438302503, 0.0021638186258059505, 0.002169249715002219, 0.002174742261208935, 0.0021801829340132996, 0.0021854565200107295, 0.002190628071190254, 0.0021957079016637856, 0.00220090528429752, 0.0022063106607984814, 0.002211642375718491, 0.0022166146384853466, 0.002221545439976949, 0.0022270906605993527, 0.0022328356511454464, 0.002238086638069029, 0.002243348358900779, 0.0022489838342967575, 0.00225459345570779, 0.002260283080190737, 0.0022660146012492234, 0.0022716484304744363, 0.0022776688784862387, 0.002283682609612005, 0.0022893637323563782, 0.0022954103814017235, 0.002301400604032952, 0.0023071634913459415, 0.0023131333533033, 0.002319266908609227, 0.0023254842783255875, 0.0023318583819231663, 0.0023379332144541614, 0.0023440076934012205, 0.002350313393847787, 0.002356894138317403, 0.0023636665156749077, 0.002370343954368065, 0.002377129377131506, 0.0023842598906458497, 0.0023911355499000287, 0.0023979633540506416, 0.0024051077705005415, 0.002412314496079988, 0.0024194437316913827, 0.002426074869753627, 0.0024328369428216414, 0.0024399589996879126, 0.002447699963744979, 0.002455715482561826, 0.002463416045030378, 0.0024714340160727198, 0.00247980160790535, 0.002488130281645836, 0.0024964488946184896, 0.0025050786856072966, 0.0025141710747939475, 0.0025232319751415516, 0.002532062363250878, 0.0025407312283979157, 0.0025493611076646185, 0.002558052738541341, 0.0025664991926645014, 0.002574714668577942, 0.0025826052356805874, 0.002591194422563732, 0.0026001134344084634, 0.002608283491397212, 0.0026162527118134753, 0.0026243208956602706, 0.002632505678018867, 0.0026405187829169445, 0.0026486853803738717, 0.0026566232660036075, 0.002664472189082644, 0.0026723737943041216, 0.0026795645920004952, 0.002686583337436326, 0.002693709082115943, 0.002700134062286821, 0.0027062945064133563, 0.0027127612752474765, 0.002719103279600896, 0.0027250805624566723, 0.002730603675462719, 0.002735966772587671, 0.002741221052700035, 0.002746569825895467, 0.002751420183895161, 0.0027563783567682303, 0.0027617758363543935, 0.002767479798507608, 0.0027731923687595098, 0.0027786787579414506, 0.0027842826957202036, 0.0027899446287496486, 0.002795827951483096, 0.0028018417818021224, 0.0028076027629989906, 0.002813032250403983, 0.00281939344254464, 0.0028261355630430644, 0.002831869974542125, 0.0028375629505636366, 0.0028431911623577745, 0.002848769507494714, 0.002854391226842993, 0.002860005020503921, 0.0028654057221237403, 0.0028716378242911716, 0.002877914074481379, 0.0028832044978944486, 0.0028889820185241514, 0.0028951666230395672, 0.002901020744516379, 0.0029067703440092503, 0.0029129899017754446, 0.002919766746678081, 0.002926747016473441, 0.002933600863379487, 0.002940106858251648, 0.002946327696643919, 0.002952873279536471, 0.0029591010999947542, 0.0029650984060845885, 0.0029709152183818306, 0.0029768190091383024, 0.0029826871723066953, 0.0029881789044426785, 0.0029936674797950793, 0.002999072193734209, 0.00300448898149297, 0.003009392069715755, 0.003014544006027857, 0.003020156884665524, 0.003026550705693851, 0.0030332983076293554, 0.0030394682740764755, 0.003045685615706535, 0.003052397778846455, 0.0030586876274252316, 0.0030643254106360444, 0.003070079726302772, 0.003076351372933655, 0.0030824014442499045, 0.0030882858989421122, 0.0030939304643190202, 0.0030996322707323143, 0.003106261077129945, 0.0031132593523910744, 0.0031205779572710036, 0.003127696150119266, 0.0031349780022869723, 0.003142826784525763, 0.003150492962489188, 0.003158011296075988, 0.0031653134255721764, 0.003172535705737749, 0.0031800778669504657, 0.003187634532189134, 0.0031952210246426055, 0.003202768375526945, 0.003210225702640889, 0.003217394075862311, 0.0032243248397038305, 0.0032317428237946203, 0.003238817798365446, 0.003245256831956112, 0.0032520370189529782, 0.0032593929619242996, 0.0032666625901060977, 0.0032735575582929855, 0.0032802077848723796, 0.0032866242262043813, 0.0032934380996979514, 0.003299948363029945, 0.0033063435143502232, 0.003313015867670726, 0.0033200241380442214, 0.0033271809721552945, 0.003333593532660342, 0.003339748431304121, 0.0033457069420972743, 0.0033516396097470038, 0.0033581538015956965, 0.0033644033407414274, 0.003370838881492381, 0.0033779553814420288, 0.0033850430777687948, 0.003391701036271256, 0.003397996917740552, 0.003404663646803006, 0.003411928741967722, 0.003418839667331221, 0.0034258114911560017, 0.003432944533739291, 0.0034402580168364093, 0.003447636966187016, 0.003454728102877219, 0.003461358885876883, 0.0034684150959959385, 0.0034757389765727974, 0.0034825624067409493, 0.0034895074734025452, 0.003496772382145917, 0.003504218094830123, 0.0035116438089350284, 0.003518702413617244, 0.003525755672739609, 0.0035327961661460014, 0.0035399120095261924, 0.0035473378535103815, 0.0035548944166376756, 0.00356307818643331, 0.0035709081147235295, 0.003578696595491973, 0.0035867027138574564, 0.0035943109837534527, 0.0036017798793730356, 0.0036082517031380333, 0.003614762322845534, 0.003621665745001123, 0.003628955862083088, 0.0036363096736518464, 0.0036429017100689516, 0.0036495964286378173, 0.003657011202605056, 0.003665097328923418, 0.003672480641219069, 0.0036796414091008253, 0.0036878256281187506, 0.0036958487137775334, 0.003703264483588676, 0.003710860284426398, 0.0037179260369099476, 0.0037251433343164805, 0.0037323934331594693, 0.0037397051049818364, 0.0037469054457180337, 0.003754566572818807, 0.0037623693865358903, 0.003769955585672785, 0.0037775885293064256, 0.003785115528913703, 0.003792594321978999, 0.0037994569770996123, 0.0038068755957243712, 0.003815061868908123, 0.003823334172119396, 0.0038316111294748843, 0.003839175053796124, 0.0038466631155775082, 0.00385491693180309, 0.0038633851883484, 0.003871781157171422, 0.0038798649850796505, 0.003889017796278839, 0.0038981208334967128, 0.003906002867291573, 0.003914280505626391, 0.003922180941597321, 0.0039300789079751665, 0.00393888714928754, 0.003948035243306047, 0.00395730568458098, 0.003967628842561813, 0.00397766126744827, 0.003987275632319101, 0.003997543229868802, 0.004008179368150109, 0.004018604746335405, 0.0040277544940318455, 0.004036833434585055, 0.004046731031253195, 0.004057360730380959, 0.004068334636348141, 0.004078670652937042, 0.004088816139107717, 0.004099413508772632, 0.004109869038117838, 0.004119934275970757, 0.004129786871855757, 0.004139597899218923, 0.004149722871863505, 0.004160021275593873, 0.004170758811957244, 0.004181052139139342, 0.004190705415563223, 0.004201077781713629, 0.004212080785950802, 0.00422286663956198, 0.004234215574296228, 0.0042449901025315324, 0.004255737181950843, 0.00426735758595289, 0.004279412905021964, 0.004292263225879695, 0.004304636649912267, 0.004316937879992639, 0.00433006659355841, 0.0043440624317858225, 0.004358008983985311, 0.004370973235422077, 0.00438367871790992, 0.004396972255372927, 0.004411035619299204, 0.004424579863603052, 0.004437508999624809, 0.004450265079872849, 0.0044639784880881475, 0.004478034213861519, 0.0044912394343879425, 0.004504519474431816, 0.004517701622930914, 0.004530824612799788, 0.004544211525285738, 0.004557584400563482, 0.004571759687978749, 0.004585578616813495, 0.0045984735698028755, 0.004611947444121473, 0.004625789039996248, 0.00463997290971233, 0.004653672512745545, 0.0046671044355990265, 0.0046808804314667695, 0.0046959546396954195, 0.00471220377791889, 0.004727830072225992, 0.004743688177927684, 0.00475958794168391, 0.004775633467873349, 0.004791705637330287, 0.004807343079358321, 0.004823260938211417, 0.004838781107811605, 0.00485464103963262, 0.004870708144555996, 0.004886672709652792, 0.004902357982902219, 0.004917772401224541, 0.004933508341578782, 0.004949713076019599, 0.004966750127294667, 0.004983008480749411, 0.004998451652106376, 0.005014260025497234, 0.0050296007283465415, 0.005046078733540558, 0.00506263403241148, 0.0050789341119164754, 0.005095434541545186, 0.005112739559577912, 0.005130474020333592, 0.005146968485544515, 0.005163323379581206, 0.005179531828362114, 0.0051956546205423094, 0.005212595605261829, 0.005229258720906505, 0.005245373945110064, 0.005262017572577729, 0.005278222998450242, 0.005294132355671212, 0.005310304666839226, 0.005326264952239816, 0.0053418991348829475, 0.005356859833470941, 0.005371691250551253, 0.005387919833373848, 0.005404267073517647, 0.00541929276648237, 0.005433204168066432, 0.005446854560918692, 0.005461689666293139, 0.005476148629713758, 0.005489902496219696, 0.005504231318806338, 0.005517978430296585, 0.005531050289100838, 0.005544346401922949, 0.00555808563046738, 0.005571743797719674, 0.005584971658389034, 0.005599023672738968, 0.005613217933071181, 0.005626908969394144, 0.005641130416723737, 0.005654377398451531, 0.005667035832637755, 0.005680345871132224, 0.0056927179015087755, 0.005705029557548995, 0.005717702347910013, 0.0057293253850732185, 0.005740992328671566, 0.005754156700630397, 0.005767204788026782, 0.005779740483439667, 0.005792364805685575, 0.005805392817205666, 0.005818472841361885, 0.005831185088080915, 0.0058443379570977, 0.005858032075932045, 0.005872070328939365, 0.005885798036428092, 0.005898858986146117, 0.005911704275532658, 0.005925176380853884, 0.005937861568242415, 0.005950011460968182, 0.005962626694951736, 0.005975610390766999, 0.005988637497893552, 0.006000922155551426, 0.006013182017842142, 0.006025376202313782, 0.006037771224457029, 0.006051524839455428, 0.00606473137061698, 0.006077476683743, 0.0060915732390263945, 0.006105535546512505, 0.006119286001107925, 0.006132714057220303, 0.006145383005196283, 0.006157387544666991, 0.006170054246782454, 0.006183089480517504, 0.006197167922531706, 0.006210683231850977, 0.006222965971604991, 0.006235612684485879, 0.006249701710948139, 0.006264059657210676, 0.006278759015107611, 0.006291757829196923, 0.006304964106151644, 0.00632052505602053, 0.006336767844798652, 0.006353053954482321, 0.006369028996055891, 0.006385124346879212, 0.006401417211846829, 0.0064178455640985085, 0.006434692459524294, 0.0064501191455650616, 0.006466534529059477, 0.006483638620394057, 0.006500572366747601, 0.00651791666407725, 0.006535500647518871, 0.006552358782448482, 0.006569207700805455, 0.006587193749902813, 0.00660587763800481, 0.006624876843059713, 0.006642927285634105, 0.006660104364388973, 0.006678828876459281, 0.006698584874609977, 0.00671904474663029, 0.006738054150972546, 0.006756399085807162, 0.0067774450897401806, 0.006798256999971915, 0.006817887824785706, 0.006837896734278283, 0.006857468966929542, 0.006876696669067007, 0.006896303027660952, 0.006916220558689616, 0.006935599048625768, 0.0069544895748313755, 0.0069728074209804885, 0.006991084124500176, 0.007010715401910437, 0.007030303547043687, 0.007047931913314926, 0.007065255215479989, 0.0070836409535582935, 0.007102120922969851, 0.007120689716796031, 0.007139125506537522, 0.007155900422185075, 0.0071725076711185096, 0.007190750888653732, 0.007208683382360083, 0.007226099178856818, 0.007241980397721377, 0.007259025172327092, 0.007277648556147375, 0.007294614012324155, 0.007311649673623277, 0.007327412236565891, 0.007343285966657033, 0.007360047913551901, 0.007376118180266175, 0.007392247911042668, 0.007408918886673071, 0.007425332489241548, 0.007441225200008588, 0.0074586885973580664, 0.007475501265663019, 0.0074905006691103, 0.007504137142551448, 0.007517748436261043, 0.007532212599748961, 0.007547086823088042, 0.007561707282089096, 0.007575115496218335, 0.007589100185417924, 0.0076045617144083555, 0.0076202248838114425, 0.00763665970107699, 0.007652743125615552, 0.007668170365211563, 0.0076843669696407945, 0.007700577359187208, 0.007716981145827177, 0.007731969045171937, 0.0077447533277296195, 0.007757449823547896, 0.0077707447600272855, 0.0077840180867703775, 0.007798461693421664, 0.007812049987677803, 0.007824259924687117, 0.007837478781159996, 0.007851204878093066, 0.007863546225743053, 0.007874213583461718, 0.007884463578713183, 0.007895294036877363, 0.007908384067030783, 0.007921859192285337, 0.007933870654390194, 0.007943890394693032, 0.007954173577492224, 0.007965308382794755, 0.007976389432200163, 0.007987002900713755, 0.007996996251310574, 0.008007457720894921, 0.008018501669307287, 0.008029665674107284, 0.008039652420872578, 0.008049726336287201, 0.008060396567203058, 0.0080716789335997, 0.008082938653582882, 0.008093684580276178, 0.008104921033810298, 0.008114558417008675, 0.008124115988513208, 0.008135148425082629, 0.00814559678388319, 0.00815615696649023, 0.008168727352113698, 0.008181246548174422, 0.008194363228328137, 0.008208351606019057, 0.008220058467710106, 0.008232362899531491, 0.00824559176292261, 0.008258231405510234, 0.008271030684526105, 0.008284208760886693, 0.008299012763206676, 0.008312090390984437, 0.008323755096860517, 0.008337537243515125, 0.008350182282650867, 0.00836342571872501, 0.008378459067086072, 0.008391809033669609, 0.008406204229011373, 0.00842157871358123, 0.008436342040504599, 0.008450360086026674, 0.008462142959212198, 0.008473377258019282, 0.008486612857104059, 0.008499660906564642, 0.00851199715507757, 0.008524026392150708, 0.008537136041629537, 0.008552138260564257, 0.008565135923817356, 0.008576914913729871, 0.00859048518315389, 0.008603205036804751, 0.008616671338436953, 0.008632286828672377, 0.008649134285141613, 0.008667979378501866, 0.008684815150126035, 0.008703161569311366, 0.0087222132939507, 0.008740263945321167, 0.008760560910549796, 0.008779363950699875, 0.008798761266200954, 0.008819754042444698, 0.008839797457924348, 0.008860528545669807, 0.008881656742463665, 0.008901480734042953, 0.008920736092956918, 0.008940931244186327, 0.008960619179443552, 0.008981797105634268, 0.009001829249381622, 0.009021404937840493, 0.009039890912786263, 0.009056316452549222, 0.009074163348736996, 0.00909033675048654, 0.009104769185818184, 0.009119896953618482, 0.009135270851955514, 0.00915338080899614, 0.0091710790985177, 0.009185685370768666, 0.009198643075220917, 0.00921167819177533, 0.009226779789477418, 0.009240703800004132, 0.0092520375644192, 0.009262561593207846, 0.009273611839927648, 0.009283789400654207, 0.009293228112145075, 0.009301189947432054, 0.009308617509439935, 0.009316380452029396, 0.009324628223841362, 0.00933273613259058, 0.009340675544443396, 0.009347577350180315, 0.00935443499190034, 0.009362382965085162, 0.009371535747909216, 0.009383947440817794, 0.009394785521695351, 0.009406416129591389, 0.009420119737403213, 0.00943495405901749, 0.009448815854053627, 0.009459380639406916, 0.009470174367939182, 0.009482269164920726, 0.009497072439653134, 0.00951156885350659, 0.009524819234544785, 0.0095395782895387, 0.009554823495687627, 0.009570082824305031, 0.009584736974216154, 0.009600221094316828, 0.009614363524817484, 0.009625436770182669, 0.00963911498287124, 0.009652938722484045, 0.009665890450425832, 0.009674159193107032, 0.00968111062453153, 0.009686863846646633, 0.009691710854193233, 0.009698266064737093, 0.009702367674947294, 0.009700428618766105, 0.009696970084823842, 0.009697737389897949, 0.009697727293723826, 0.00969961013665814, 0.009696883571902862, 0.009693790648700644, 0.009694977450186815, 0.009693282657448905, 0.009684702926823252, 0.009685344315238188]], "Random": [[0.05, 0.15000000000000002, 0.25000000000000006, 0.35000000000000003, 0.45000000000000007, 0.5500000000000002, 0.6500000000000001, 0.7500000000000002, 0.8500000000000002, 0.9500000000000002, 1.0500000000000003, 1.1500000000000004, 1.2500000000000002, 1.3500000000000003, 1.4500000000000004, 1.5500000000000003, 1.6500000000000004, 1.7500000000000004, 1.8500000000000003, 1.9500000000000004, 2.0500000000000003, 2.1500000000000004, 2.2500000000000004, 2.35, 2.45, 2.5500000000000003, 2.6500000000000004, 2.7500000000000004, 2.8500000000000005, 2.95, 3.0500000000000003, 3.1500000000000004, 3.2500000000000004, 3.3500000000000005, 3.4500000000000006, 3.5500000000000007, 3.6500000000000004, 3.7500000000000004, 3.8500000000000005, 3.9500000000000006, 4.050000000000001, 4.15, 4.250000000000001, 4.3500000000000005, 4.450000000000001, 4.550000000000001, 4.65, 4.750000000000001, 4.8500000000000005, 4.950000000000001, 5.050000000000001, 5.150000000000001, 5.250000000000001, 5.3500000000000005, 5.450000000000001, 5.550000000000001, 5.650000000000001, 5.750000000000001, 5.8500000000000005, 5.950000000000001, 6.050000000000001, 6.150000000000001, 6.250000000000001, 6.350000000000001, 6.450000000000001, 6.550000000000001, 6.650000000000001, 6.750000000000001, 6.850000000000001, 6.950000000000001, 7.050000000000002, 7.150000000000001, 7.250000000000001, 7.350000000000001, 7.450000000000001, 7.550000000000002, 7.650000000000001, 7.750000000000001, 7.850000000000001, 7.950000000000001, 8.050000000000002, 8.150000000000002, 8.250000000000002, 8.350000000000003, 8.450000000000003, 8.550000000000002, 8.650000000000002, 8.750000000000002, 8.850000000000003, 8.950000000000003, 9.050000000000002, 9.150000000000002, 9.250000000000002, 9.350000000000003, 9.450000000000003, 9.550000000000002, 9.650000000000002, 9.750000000000002, 9.850000000000003, 9.950000000000003, 10.050000000000002, 10.150000000000002, 10.250000000000004, 10.350000000000003, 10.450000000000003, 10.550000000000002, 10.650000000000002, 10.750000000000004, 10.850000000000003, 10.950000000000003, 11.050000000000002, 11.150000000000002, 11.250000000000004, 11.350000000000003, 11.450000000000003, 11.550000000000002, 11.650000000000002, 11.750000000000004, 11.850000000000003, 11.950000000000003, 12.050000000000002, 12.150000000000004, 12.250000000000004, 12.350000000000003, 12.450000000000003, 12.550000000000002, 12.650000000000004, 12.750000000000004, 12.850000000000003, 12.950000000000003, 13.050000000000002, 13.150000000000004, 13.250000000000004, 13.350000000000003, 13.450000000000003, 13.550000000000002, 13.650000000000004, 13.750000000000004, 13.850000000000003, 13.950000000000003, 14.050000000000004, 14.150000000000004, 14.250000000000004, 14.350000000000003, 14.450000000000003, 14.550000000000004, 14.650000000000004, 14.750000000000004, 14.850000000000003, 14.950000000000003, 15.050000000000004, 15.150000000000004, 15.250000000000004, 15.350000000000003, 15.450000000000003, 15.550000000000004, 15.650000000000004, 15.750000000000004, 15.850000000000003, 15.950000000000005, 16.050000000000004, 16.150000000000002, 16.250000000000004, 16.350000000000005, 16.450000000000003, 16.550000000000004, 16.650000000000006, 16.750000000000004, 16.850000000000005, 16.950000000000003, 17.050000000000004, 17.150000000000006, 17.250000000000004, 17.350000000000005, 17.450000000000003, 17.550000000000004, 17.650000000000006, 17.750000000000004, 17.850000000000005, 17.950000000000003, 18.050000000000004, 18.150000000000006, 18.250000000000004, 18.350000000000005, 18.450000000000003, 18.550000000000004, 18.650000000000006, 18.750000000000004, 18.850000000000005, 18.950000000000003, 19.050000000000004, 19.150000000000006, 19.250000000000004, 19.350000000000005, 19.450000000000003, 19.550000000000004, 19.650000000000006, 19.750000000000004, 19.850000000000005, 19.950000000000003, 20.050000000000004, 20.150000000000006, 20.250000000000004, 20.350000000000005, 20.450000000000006, 20.550000000000004, 20.650000000000006, 20.750000000000004, 20.850000000000005, 20.950000000000006, 21.050000000000004, 21.150000000000006, 21.250000000000004, 21.350000000000005, 21.450000000000006, 21.550000000000004, 21.650000000000006, 21.750000000000004, 21.850000000000005, 21.950000000000006, 22.050000000000004, 22.150000000000006, 22.250000000000004, 22.350000000000005, 22.450000000000006, 22.550000000000004, 22.650000000000006, 22.750000000000004, 22.850000000000005, 22.950000000000006, 23.050000000000004, 23.150000000000006, 23.250000000000004, 23.350000000000005, 23.450000000000006, 23.550000000000004, 23.650000000000006, 23.750000000000004, 23.850000000000005, 23.950000000000006, 24.050000000000004, 24.150000000000006, 24.250000000000007, 24.350000000000005, 24.450000000000006, 24.550000000000004, 24.650000000000006, 24.750000000000007, 24.850000000000005, 24.950000000000006, 25.050000000000004, 25.150000000000006, 25.250000000000007, 25.350000000000005, 25.450000000000006, 25.550000000000004, 25.650000000000006, 25.750000000000007, 25.850000000000005, 25.950000000000006, 26.050000000000004, 26.150000000000006, 26.250000000000007, 26.350000000000005, 26.450000000000006, 26.550000000000004, 26.650000000000006, 26.750000000000007, 26.850000000000005, 26.950000000000006, 27.050000000000004, 27.150000000000006, 27.250000000000007, 27.350000000000005, 27.450000000000006, 27.550000000000008, 27.650000000000006, 27.750000000000007, 27.850000000000005, 27.950000000000006, 28.050000000000008, 28.150000000000006, 28.250000000000007, 28.350000000000005, 28.450000000000006, 28.550000000000008, 28.650000000000006, 28.750000000000007, 28.850000000000005, 28.950000000000006, 29.050000000000008, 29.150000000000006, 29.250000000000007, 29.350000000000005, 29.450000000000006, 29.550000000000008, 29.650000000000006, 29.750000000000007, 29.850000000000005, 29.950000000000006, 30.050000000000008, 30.150000000000006, 30.250000000000007, 30.350000000000005, 30.450000000000006, 30.550000000000008, 30.650000000000006, 30.750000000000007, 30.850000000000005, 30.950000000000006, 31.050000000000008, 31.150000000000006, 31.250000000000007, 31.35000000000001, 31.450000000000006, 31.550000000000008, 31.650000000000006, 31.750000000000007, 31.85000000000001, 31.950000000000006, 32.050000000000004, 32.150000000000006, 32.25, 32.35, 32.45, 32.550000000000004, 32.650000000000006, 32.75, 32.85, 32.95, 33.050000000000004, 33.150000000000006, 33.25000000000001, 33.35, 33.45, 33.550000000000004, 33.650000000000006, 33.75000000000001, 33.85, 33.95, 34.050000000000004, 34.150000000000006, 34.25000000000001, 34.35, 34.45, 34.550000000000004, 34.650000000000006, 34.75000000000001, 34.85, 34.95, 35.050000000000004, 35.150000000000006, 35.25000000000001, 35.35, 35.45, 35.550000000000004, 35.650000000000006, 35.75000000000001, 35.85, 35.95, 36.050000000000004, 36.150000000000006, 36.25000000000001, 36.35, 36.45, 36.550000000000004, 36.650000000000006, 36.75000000000001, 36.85, 36.95, 37.050000000000004, 37.150000000000006, 37.25000000000001, 37.35, 37.45, 37.550000000000004, 37.650000000000006, 37.75000000000001, 37.85, 37.95, 38.050000000000004, 38.150000000000006, 38.25000000000001, 38.35, 38.45, 38.550000000000004, 38.650000000000006, 38.75000000000001, 38.85, 38.95, 39.050000000000004, 39.150000000000006, 39.25000000000001, 39.35, 39.45, 39.550000000000004, 39.650000000000006, 39.75000000000001, 39.85, 39.95, 40.050000000000004, 40.150000000000006, 40.25000000000001, 40.35000000000001, 40.45, 40.550000000000004, 40.650000000000006, 40.75000000000001, 40.85000000000001, 40.95, 41.050000000000004, 41.150000000000006, 41.25000000000001, 41.35000000000001, 41.45, 41.550000000000004, 41.650000000000006, 41.75000000000001, 41.85000000000001, 41.95, 42.050000000000004, 42.150000000000006, 42.25000000000001, 42.35000000000001, 42.45, 42.550000000000004, 42.650000000000006, 42.75000000000001, 42.85000000000001, 42.95, 43.050000000000004, 43.150000000000006, 43.25000000000001, 43.35000000000001, 43.45, 43.550000000000004, 43.650000000000006, 43.75000000000001, 43.85000000000001, 43.95, 44.050000000000004, 44.150000000000006, 44.25000000000001, 44.35000000000001, 44.45, 44.550000000000004, 44.650000000000006, 44.75000000000001, 44.85000000000001, 44.95, 45.050000000000004, 45.150000000000006, 45.25000000000001, 45.35000000000001, 45.45, 45.550000000000004, 45.650000000000006, 45.75000000000001, 45.85000000000001, 45.95, 46.050000000000004, 46.150000000000006, 46.25000000000001, 46.35000000000001, 46.45, 46.550000000000004, 46.650000000000006, 46.75000000000001, 46.85000000000001, 46.95, 47.050000000000004, 47.150000000000006, 47.25000000000001, 47.35000000000001, 47.45, 47.550000000000004, 47.650000000000006, 47.75000000000001, 47.85000000000001, 47.95000000000001, 48.050000000000004, 48.150000000000006, 48.25000000000001, 48.35000000000001, 48.45000000000001, 48.550000000000004, 48.650000000000006, 48.75000000000001, 48.85000000000001, 48.95000000000001, 49.050000000000004, 49.150000000000006, 49.25000000000001, 49.35000000000001, 49.45000000000001, 49.550000000000004, 49.650000000000006, 49.75000000000001, 49.85000000000001, 49.95000000000001, 50.050000000000004, 50.150000000000006, 50.25000000000001, 50.35000000000001, 50.45000000000001, 50.550000000000004, 50.650000000000006, 50.75000000000001, 50.85000000000001, 50.95000000000001, 51.050000000000004, 51.150000000000006, 51.25000000000001, 51.35000000000001, 51.45000000000001, 51.550000000000004, 51.650000000000006, 51.75000000000001, 51.85000000000001, 51.95000000000001, 52.050000000000004, 52.150000000000006, 52.25000000000001, 52.35000000000001, 52.45000000000001, 52.550000000000004, 52.650000000000006, 52.75000000000001, 52.85000000000001, 52.95000000000001, 53.050000000000004, 53.150000000000006, 53.25000000000001, 53.35000000000001, 53.45000000000001, 53.550000000000004, 53.650000000000006, 53.75000000000001, 53.85000000000001, 53.95000000000001, 54.050000000000004, 54.150000000000006, 54.25000000000001, 54.35000000000001, 54.45000000000001, 54.550000000000004, 54.650000000000006, 54.75000000000001, 54.85000000000001, 54.95000000000001, 55.05000000000001, 55.150000000000006, 55.25000000000001, 55.35000000000001, 55.45000000000001, 55.55000000000001, 55.650000000000006, 55.75000000000001, 55.85000000000001, 55.95000000000001, 56.05000000000001, 56.150000000000006, 56.25000000000001, 56.35000000000001, 56.45000000000001, 56.55000000000001, 56.650000000000006, 56.75000000000001, 56.85000000000001, 56.95000000000001, 57.05000000000001, 57.150000000000006, 57.25000000000001, 57.35000000000001, 57.45000000000001, 57.55000000000001, 57.650000000000006, 57.75000000000001, 57.85000000000001, 57.95000000000001, 58.05000000000001, 58.150000000000006, 58.25000000000001, 58.35000000000001, 58.45000000000001, 58.55000000000001, 58.650000000000006, 58.75000000000001, 58.85000000000001, 58.95000000000001, 59.05000000000001, 59.150000000000006, 59.25000000000001, 59.35000000000001, 59.45000000000001, 59.55000000000001, 59.650000000000006, 59.75000000000001, 59.85000000000001, 59.95000000000001, 60.05000000000001, 60.150000000000006, 60.25000000000001, 60.35000000000001, 60.45000000000001, 60.55000000000001, 60.650000000000006, 60.75000000000001, 60.85000000000001, 60.95000000000001, 61.05000000000001, 61.150000000000006, 61.25000000000001, 61.35000000000001, 61.45000000000001, 61.55000000000001, 61.650000000000006, 61.75000000000001, 61.85000000000001, 61.95000000000001, 62.05000000000001, 62.150000000000006, 62.25000000000001, 62.35000000000001, 62.45000000000001, 62.55000000000001, 62.65000000000001, 62.75000000000001, 62.85000000000001, 62.95000000000001, 63.05000000000001, 63.15000000000001, 63.25000000000001, 63.35000000000001, 63.45000000000001, 63.55000000000001, 63.65000000000001, 63.75000000000001, 63.85000000000001, 63.95000000000001, 64.05000000000001, 64.15, 64.25000000000001, 64.35000000000001, 64.45, 64.55000000000001, 64.65, 64.75000000000001, 64.85000000000001, 64.95, 65.05000000000001, 65.15, 65.25000000000001, 65.35000000000001, 65.45, 65.55000000000001, 65.65, 65.75000000000001, 65.85000000000001, 65.95000000000002, 66.05000000000001, 66.15, 66.25000000000001, 66.35000000000001, 66.45000000000002, 66.55000000000001, 66.65, 66.75000000000001, 66.85000000000001, 66.95000000000002, 67.05000000000001, 67.15, 67.25000000000001, 67.35000000000001, 67.45000000000002, 67.55000000000001, 67.65, 67.75000000000001, 67.85000000000001, 67.95000000000002, 68.05000000000001, 68.15, 68.25000000000001, 68.35000000000001, 68.45000000000002, 68.55000000000001, 68.65, 68.75000000000001, 68.85000000000001, 68.95000000000002, 69.05000000000001, 69.15, 69.25000000000001, 69.35000000000001, 69.45000000000002, 69.55000000000001, 69.65, 69.75000000000001, 69.85000000000001, 69.95000000000002, 70.05000000000001, 70.15, 70.25000000000001, 70.35000000000001, 70.45000000000002, 70.55000000000001, 70.65, 70.75000000000001, 70.85000000000001, 70.95000000000002, 71.05000000000001, 71.15, 71.25000000000001, 71.35000000000001, 71.45000000000002, 71.55000000000001, 71.65, 71.75000000000001, 71.85000000000001, 71.95000000000002, 72.05000000000001, 72.15, 72.25000000000001, 72.35000000000001, 72.45000000000002, 72.55000000000001, 72.65, 72.75000000000001, 72.85000000000001, 72.95000000000002, 73.05000000000001, 73.15, 73.25000000000001, 73.35000000000001, 73.45000000000002, 73.55000000000001, 73.65, 73.75000000000001, 73.85000000000001, 73.95000000000002, 74.05000000000001, 74.15, 74.25000000000001, 74.35000000000001, 74.45000000000002, 74.55000000000001, 74.65, 74.75000000000001, 74.85000000000001, 74.95000000000002, 75.05000000000001, 75.15, 75.25000000000001, 75.35000000000001, 75.45000000000002, 75.55000000000001, 75.65, 75.75000000000001, 75.85000000000001, 75.95000000000002, 76.05000000000001, 76.15, 76.25000000000001, 76.35000000000001, 76.45000000000002, 76.55000000000001, 76.65, 76.75000000000001, 76.85000000000001, 76.95000000000002, 77.05000000000001, 77.15, 77.25000000000001, 77.35000000000001, 77.45000000000002, 77.55000000000001, 77.65, 77.75000000000001, 77.85000000000001, 77.95000000000002, 78.05000000000001, 78.15, 78.25000000000001, 78.35000000000001, 78.45000000000002, 78.55000000000001, 78.65, 78.75000000000001, 78.85000000000001, 78.95000000000002, 79.05000000000001, 79.15, 79.25000000000001, 79.35000000000001, 79.45000000000002, 79.55000000000001, 79.65, 79.75000000000001, 79.85000000000001, 79.95000000000002, 80.05000000000001, 80.15, 80.25000000000001, 80.35000000000001, 80.45000000000002, 80.55000000000001, 80.65000000000002, 80.75000000000001, 80.85000000000001, 80.95000000000002, 81.05000000000001, 81.15000000000002, 81.25000000000001, 81.35000000000001, 81.45000000000002, 81.55000000000001, 81.65000000000002, 81.75000000000001, 81.85000000000001, 81.95000000000002, 82.05000000000001, 82.15000000000002, 82.25000000000001, 82.35000000000001, 82.45000000000002, 82.55000000000001, 82.65000000000002, 82.75000000000001, 82.85000000000001, 82.95000000000002, 83.05000000000001, 83.15000000000002, 83.25000000000001, 83.35000000000001, 83.45000000000002, 83.55000000000001, 83.65000000000002, 83.75000000000001, 83.85000000000001, 83.95000000000002, 84.05000000000001, 84.15000000000002, 84.25000000000001, 84.35000000000001, 84.45000000000002, 84.55000000000001, 84.65000000000002, 84.75000000000001, 84.85000000000001, 84.95000000000002, 85.05000000000001, 85.15000000000002, 85.25000000000001, 85.35000000000001, 85.45000000000002, 85.55000000000001, 85.65000000000002, 85.75000000000001, 85.85000000000001, 85.95000000000002, 86.05000000000001, 86.15000000000002, 86.25000000000001, 86.35000000000001, 86.45000000000002, 86.55000000000001, 86.65000000000002, 86.75000000000001, 86.85000000000001, 86.95000000000002, 87.05000000000001, 87.15000000000002, 87.25000000000001, 87.35000000000001, 87.45000000000002, 87.55000000000001, 87.65000000000002, 87.75000000000001, 87.85000000000001, 87.95000000000002, 88.05000000000001, 88.15000000000002, 88.25000000000001, 88.35000000000001, 88.45000000000002, 88.55000000000001, 88.65000000000002, 88.75000000000001, 88.85000000000001, 88.95000000000002, 89.05000000000001, 89.15000000000002, 89.25000000000001, 89.35000000000001, 89.45000000000002, 89.55000000000001, 89.65000000000002, 89.75000000000001, 89.85000000000001, 89.95000000000002, 90.05000000000001, 90.15000000000002, 90.25000000000001, 90.35000000000001, 90.45000000000002, 90.55000000000001, 90.65000000000002, 90.75000000000001, 90.85000000000001, 90.95000000000002, 91.05000000000001, 91.15000000000002, 91.25000000000001, 91.35000000000001, 91.45000000000002, 91.55000000000001, 91.65000000000002, 91.75000000000001, 91.85000000000001, 91.95000000000002, 92.05000000000001, 92.15000000000002, 92.25000000000001, 92.35000000000001, 92.45000000000002, 92.55000000000001, 92.65000000000002, 92.75000000000001, 92.85000000000001, 92.95000000000002, 93.05000000000001, 93.15000000000002, 93.25000000000001, 93.35000000000001, 93.45000000000002, 93.55000000000001, 93.65000000000002, 93.75000000000001, 93.85000000000001, 93.95000000000002, 94.05000000000001, 94.15000000000002, 94.25000000000001, 94.35000000000001, 94.45000000000002, 94.55000000000001, 94.65000000000002, 94.75000000000001, 94.85000000000001, 94.95000000000002, 95.05000000000001, 95.15000000000002, 95.25000000000001, 95.35000000000002, 95.45000000000002, 95.55000000000001, 95.65000000000002, 95.75000000000001, 95.85000000000002, 95.95000000000002, 96.05000000000001, 96.15000000000002, 96.25000000000001, 96.35000000000002, 96.45000000000002, 96.55000000000001, 96.65000000000002, 96.75000000000001, 96.85000000000002, 96.95000000000002, 97.05000000000001, 97.15000000000002, 97.25000000000001, 97.35000000000002, 97.45000000000002, 97.55000000000001, 97.65000000000002, 97.75000000000001, 97.85000000000002, 97.95000000000002, 98.05000000000001, 98.15000000000002, 98.25000000000001, 98.35000000000002, 98.45000000000002, 98.55000000000001, 98.65000000000002, 98.75000000000001, 98.85000000000002, 98.95000000000002, 99.05000000000001, 99.15000000000002, 99.25000000000001, 99.35000000000002, 99.45000000000002, 99.55000000000001, 99.65000000000002, 99.75000000000001, 99.85000000000002, 99.95000000000002], [0.24671296384763403, 0.23896450357158608, 0.23602433998841232, 0.23977029042888914, 0.23995758426327307, 0.2410941245643315, 0.24180537987555528, 0.24305319763493896, 0.24218512709279477, 0.2412979116049557, 0.2409946467323647, 0.23990534506817976, 0.2394118405903582, 0.23958000210401362, 0.23930855969647563, 0.23968659164705905, 0.24005255437448486, 0.23949287233337974, 0.23944077639643563, 0.24067610754385624, 0.24091221304292687, 0.24081851977108668, 0.24076064429992305, 0.24071177518145254, 0.240388708627361, 0.2402053059268789, 0.24037156496586576, 0.24045189197412334, 0.24015327632806302, 0.23995872109827646, 0.24002940935118805, 0.23994564824073725, 0.24021354746562767, 0.24012211940516215, 0.2400093790619769, 0.24008702100032586, 0.24010237227876102, 0.24036497998161285, 0.2405628173794875, 0.24054060455327564, 0.24047589170430533, 0.24040792274630624, 0.24013471374673764, 0.23991931841039937, 0.23973973780334473, 0.23963974193508136, 0.23944004719010192, 0.2396317977383781, 0.23966577858767552, 0.23940751107090524, 0.2392049083354298, 0.23914140156075553, 0.23891891748891753, 0.23884364966331498, 0.23900684618227333, 0.2391183996918526, 0.23916598524697913, 0.2392464431064809, 0.2391780809248684, 0.238938813920016, 0.23899349476784937, 0.23888727220738776, 0.23887477660189954, 0.23865335140281857, 0.23846736547727873, 0.23860335954790876, 0.2387105670324814, 0.23860382730827054, 0.2386564348394707, 0.2385568636005324, 0.23854835143747644, 0.23870819011554617, 0.23876168284901608, 0.23880849876322524, 0.2387098108530366, 0.23850944595006296, 0.23831718467692026, 0.23819023281166585, 0.23803839660333614, 0.23802889801468133, 0.23803435208410928, 0.23819072068028335, 0.23832386897130298, 0.2381662962734345, 0.23813449012223806, 0.23811313856542995, 0.2381034902101132, 0.23809111245946965, 0.2380502507689414, 0.23808214914100959, 0.23810738057330907, 0.23818011491263524, 0.2381718021005868, 0.23812506110653628, 0.23810941717711698, 0.23810044035674735, 0.23810278032100923, 0.23813659467511564, 0.23825236956246348, 0.23827580231826154, 0.23818790353070848, 0.23806942893993446, 0.23803873221149066, 0.23804634951214929, 0.23802986579368893, 0.2380615124012288, 0.23814290471058613, 0.23814248316090217, 0.23805807788874228, 0.23808918495466597, 0.2381370725979522, 0.23813677314556717, 0.2382206764390323, 0.23818898180202736, 0.2381386320673859, 0.23817720598604558, 0.23807028703222305, 0.2380668497231356, 0.23813914865440503, 0.23811927429798713, 0.2381285505030038, 0.23814160095498155, 0.23820294263483946, 0.23816024249073772, 0.23817870166764776, 0.23829137428212538, 0.2382829681052375, 0.23831176077987082, 0.2382971851945468, 0.23834218640295854, 0.23831485555414123, 0.23826166356682013, 0.2383740158459111, 0.23843732822395364, 0.23854660205431516, 0.2385130609746481, 0.2384212418239811, 0.23835402933305586, 0.2383435331090372, 0.2383401854412018, 0.23835425062429966, 0.23843515512873975, 0.23847727301453983, 0.23852935098362615, 0.23847787882052485, 0.23841401670914592, 0.23845487181075864, 0.23841774925866083, 0.23836406866313017, 0.23840808216519144, 0.23842009447793022, 0.2384209205757312, 0.2384621220609106, 0.23849274028378753, 0.23845856187381012, 0.23845552763140718, 0.2384653137400997, 0.23842041472711947, 0.23847455086147681, 0.23847208778579004, 0.23848520942547938, 0.2384828337840703, 0.23847658914799208, 0.23845223464129756, 0.23844766425933597, 0.23840804173755817, 0.2384162157053003, 0.23840201901164698, 0.23842460958998474, 0.2384542204072802, 0.23851183909214102, 0.23847902452540853, 0.23844596950212932, 0.23838041409746938, 0.23830730042958934, 0.23833056496754637, 0.23837203718878755, 0.23831533757959913, 0.2382737416254551, 0.23831334679648153, 0.23834821626889285, 0.23831371526137096, 0.2382696151065155, 0.23822638768364915, 0.23820575239088876, 0.23825505734676916, 0.2382741658459906, 0.23828657670334702, 0.2383059241066702, 0.23831994876377646, 0.23830909240087156, 0.238303164074087, 0.23828888199204834, 0.23825578110078155, 0.23822007656981317, 0.2381718936773874, 0.2381756239722211, 0.23823898439185878, 0.23829637536360432, 0.23834046426153122, 0.23832505853970248, 0.23829312979005607, 0.2382625124386734, 0.23824654748461455, 0.23823522931756197, 0.23821293339246746, 0.2382225368033289, 0.2382153683553249, 0.2382284700445969, 0.2381871416642932, 0.23818727819952695, 0.23825278349233306, 0.23825398150564236, 0.23822688133264971, 0.23821778193931306, 0.23821388740425578, 0.2382186493288489, 0.23824389019246675, 0.2382564073565198, 0.238282128373195, 0.23830390653787129, 0.23831094943227554, 0.23835839910719475, 0.23830532396553453, 0.23828587199992932, 0.23833317121034642, 0.23836180331828158, 0.23835079242644808, 0.23840366901547094, 0.23842225752517177, 0.2384430558595554, 0.23847154858145178, 0.23846159641877845, 0.23845859780293205, 0.23846724329702534, 0.2384719881233938, 0.2384863777533651, 0.23845566252707026, 0.23847266786836957, 0.23845102139279128, 0.2384532167452389, 0.23845849191919527, 0.23849733774548681, 0.2385052182889466, 0.23849587170110992, 0.2384890425597256, 0.2384810259713829, 0.2384743391290852, 0.23846508189256607, 0.23842882780430666, 0.23842555143024943, 0.23840708788987391, 0.23841039925193752, 0.2383950169735362, 0.2383685044268815, 0.23834680444940629, 0.23832699627540452, 0.23833137618004993, 0.23832405151338582, 0.23834016151574916, 0.23835468283810166, 0.23833587463963252, 0.23829246045281444, 0.23830187579340043, 0.23829465949271927, 0.2382855787780645, 0.2382884319997734, 0.23830065204405212, 0.23829509177630892, 0.2382968580161763, 0.2383254522000621, 0.2383722297032147, 0.23839405809242975, 0.23840620258815548, 0.2383903112329647, 0.23839285754460274, 0.23840189015894636, 0.2384502018955897, 0.23845232669642394, 0.23842726681572052, 0.2384075348716233, 0.23838337606323065, 0.23837569588874477, 0.23836486750618424, 0.23835902210423346, 0.2383626803838787, 0.23830771839860185, 0.2382786491241052, 0.23826735959952572, 0.23822618512525331, 0.23825607931639695, 0.23825665434877652, 0.2382541781439579, 0.23822967762694486, 0.23823945085765352, 0.2382251079204229, 0.2382249142976655, 0.23820063711617728, 0.23820413111908995, 0.23821005288155556, 0.23817772753360195, 0.23815944956344776, 0.2381490028614869, 0.23813142901894668, 0.2380927141263573, 0.23810648737430098, 0.23812785870337122, 0.23814166544896792, 0.23816724277079823, 0.23816776451383262, 0.2381385400289932, 0.23814602083049646, 0.23814648896483304, 0.2381409096750991, 0.2381074808780296, 0.23812729538902716, 0.23814924000389076, 0.23818202698284696, 0.238194785221772, 0.23820088559996747, 0.23819258078098846, 0.23819873441026412, 0.23823340683786723, 0.23827625939964733, 0.23829303917939987, 0.2383051232239582, 0.2383010267577328, 0.23828842272642964, 0.238299188217318, 0.23833044150666804, 0.2383174514237306, 0.23833263046131195, 0.23834125061763425, 0.2383217198329252, 0.2383511110606899, 0.23833269351124975, 0.23831379447010229, 0.23829468455546557, 0.23832072046552186, 0.23834722131095307, 0.23835827136905893, 0.23837054682332043, 0.2383707492447152, 0.23840569523602184, 0.2384231076389268, 0.23840417299816488, 0.23839599585984134, 0.23836526516044584, 0.2383533051152264, 0.2383576767969647, 0.23833841105109027, 0.23832804305284663, 0.23835031431325415, 0.23836027654208264, 0.23836176095049794, 0.23835053526476058, 0.23836270542953045, 0.23835336690144104, 0.23833176974813935, 0.23836268890210127, 0.2383813045333813, 0.23837716645974671, 0.23836750347497432, 0.2383698111084908, 0.23834953623393793, 0.2383051097650996, 0.23828097862198497, 0.23825594807448197, 0.23827653634847926, 0.23828189061907395, 0.2383029000202442, 0.238299876471716, 0.23830260710801174, 0.2383254309092612, 0.23833134168782028, 0.23834661654632475, 0.23837830370758586, 0.23835930732002417, 0.23832676968614702, 0.23833855387965563, 0.2383417901342983, 0.23834522064646735, 0.23836515759746887, 0.23837619781829394, 0.23837514562150547, 0.238335230438974, 0.23834368420242874, 0.2383297786350406, 0.23836144062866257, 0.2383574277454848, 0.2383630058266915, 0.23837561605700489, 0.23838299448818395, 0.23839167692010568, 0.238379621317383, 0.2383738133169294, 0.23837528838895597, 0.23836684786744905, 0.23837661966430335, 0.23835635212832412, 0.2383495719988334, 0.23834600942454004, 0.23835644146316723, 0.23836171779438411, 0.23835544568900544, 0.2383524108140108, 0.23834380218354165, 0.23834745443820418, 0.23833749531807732, 0.23833346391627402, 0.23834817259244195, 0.23833579982435968, 0.238325075903415, 0.2383341834371912, 0.23835300469380774, 0.23834802746912134, 0.23834007269326998, 0.2383248256587991, 0.23834876778653533, 0.23837431074655355, 0.23838106133505335, 0.23839828108420083, 0.23838715998778834, 0.2384028056128052, 0.23842619015585745, 0.23842884119532576, 0.23840535438244395, 0.2384239996849246, 0.23841392296520864, 0.23841019710616357, 0.2383991041344608, 0.23839176004243465, 0.23837521955908522, 0.2383621664988204, 0.23835016186284347, 0.23835015033960305, 0.23833416745110267, 0.2383427323709369, 0.23835275626742142, 0.23835702050748594, 0.23836218629975986, 0.23835278064016108, 0.23837702304906133, 0.23839088437739836, 0.23838389812149802, 0.23837869366562248, 0.23836372146743617, 0.238348768630286, 0.23830755753234678, 0.23832211973117481, 0.23831536338898532, 0.2383094789723102, 0.23831988726567377, 0.2383382870922443, 0.2383392210761499, 0.23835718619565696, 0.23834609754055253, 0.23834056541449913, 0.2383464342102794, 0.23834005345886133, 0.2383475431687946, 0.23835303040243466, 0.2383543940255833, 0.23834212299712482, 0.23833028853184612, 0.23832838885427612, 0.2383349571007875, 0.23837871846302644, 0.23839059275888794, 0.2384055056888434, 0.2384021993988712, 0.2384074592757237, 0.23842619353284653, 0.23844892669169063, 0.23846629815155018, 0.2384771705552334, 0.23848086370062052, 0.23846990528258538, 0.23845589460063818, 0.23847211531956636, 0.23848501192560168, 0.23846762328930904, 0.23846110325458314, 0.2384619286346919, 0.23847583674271355, 0.23847762449188242, 0.23845665465733012, 0.23845266561819606, 0.23848651994217138, 0.23849150290825194, 0.23850665156825843, 0.2385326018226313, 0.23852476016818963, 0.23850312988987016, 0.23850502787685093, 0.23852496841940968, 0.2385107303202536, 0.23851085715698295, 0.2385142733467358, 0.2384994572592066, 0.2384924576742357, 0.23850407300931903, 0.2385179694264913, 0.23851978892875855, 0.23850926096975691, 0.23852158365970855, 0.2385253255550634, 0.23853896999594237, 0.23853428586232867, 0.2385275115838684, 0.23850956666476342, 0.2385077874546373, 0.23850330958241464, 0.23849398499071675, 0.23847476899221548, 0.23846677517604592, 0.2384702756934587, 0.23846560626095967, 0.23846162004974397, 0.2384534724527943, 0.23845209630353228, 0.23847793963767092, 0.2384978941832518, 0.23849142340465015, 0.2384984067026409, 0.23849066218661874, 0.23849113645832182, 0.23852032010929114, 0.23853035362716776, 0.23854811855398536, 0.23854519741544095, 0.23854659021811658, 0.23856531117649454, 0.2385848268390299, 0.2385938832619563, 0.23857078794250303, 0.2385778009863421, 0.23857396355150162, 0.2385786352459105, 0.23856933891023951, 0.23857034522061477, 0.23858410209944605, 0.23856847059405367, 0.23854410866572673, 0.2385332807961889, 0.23853306516100012, 0.2385400591919499, 0.2385588943497794, 0.23856114816440224, 0.23856031551474882, 0.2385740996434816, 0.23855909375382764, 0.23854356420438938, 0.23853412627764933, 0.23853061286154992, 0.23853561019428215, 0.23852936222090498, 0.23852011724452607, 0.23853137713940126, 0.23852199150015257, 0.2385450768704845, 0.2385622242715681, 0.238571023764577, 0.23858384926571538, 0.23856933781859363, 0.23856621598607058, 0.23855448569332843, 0.23854110583338978, 0.2385490666879007, 0.23856003374987025, 0.23857824252393822, 0.23859198747729732, 0.23860359824843996, 0.23862407942682204, 0.2386366108364264, 0.23863530148714207, 0.23862835699785573, 0.2386246646012289, 0.23861423736770954, 0.23862185296108002, 0.2386497110386649, 0.23865443541352166, 0.23867394681714335, 0.23868137393721955, 0.23866411316073552, 0.23865485059950964, 0.23866614478054865, 0.23866411160188067, 0.23867161304299497, 0.23867986830564644, 0.23866260807497333, 0.23865117933492677, 0.2386705437872508, 0.23867294780557793, 0.23866471084301102, 0.23867366673331994, 0.23868296091963068, 0.23869641245971862, 0.23869325113973697, 0.23868536132499005, 0.23869578055357513, 0.2387245221901249, 0.23873536926127273, 0.2387206715129378, 0.238711491215653, 0.23869483725102275, 0.23869067020714047, 0.23868181285210494, 0.238680226858155, 0.23868021664598493, 0.23869321224599255, 0.2386868171847651, 0.2386877088164295, 0.23868189608928003, 0.23867787554338085, 0.2386844934301504, 0.23868856599350452, 0.23868524722010714, 0.23868860306221368, 0.23869054958913943, 0.238683656710942, 0.2386985215107938, 0.23869011344328506, 0.23867551937580064, 0.23867034843138285, 0.2386578443104293, 0.23866620284500603, 0.23865895021477526, 0.23866438405702817, 0.23865620672122506, 0.23863277175879244, 0.23865929188919996, 0.2386595898045984, 0.23865581934564176, 0.23867334918451166, 0.23867056660608318, 0.23866660095575482, 0.2386945975653211, 0.23870874186907648, 0.23870093848231427, 0.2387126202925741, 0.23869645937185222, 0.23869152539211833, 0.23867393649526752, 0.23867139802382692, 0.2386516141724888, 0.23864266636496226, 0.23863885062051896, 0.23865002830158946, 0.23865395209464105, 0.23864959274021652, 0.23865674287093971, 0.23865513772529862, 0.23864751147232638, 0.23864535821063812, 0.2386375598641164, 0.23862800676661572, 0.23861834102818608, 0.23861279642697406, 0.23861978930219876, 0.23863621714234112, 0.23864310905426764, 0.23864454030045762, 0.2386505781237342, 0.2386484697277079, 0.23863403958241802, 0.23862382647280303, 0.23863401123653166, 0.238649898836583, 0.23867179592678128, 0.23868380146355497, 0.2386818963177085, 0.23867839962448864, 0.23868312058724572, 0.23869684788115197, 0.23869674505820687, 0.23869935911969664, 0.23872018329978406, 0.23872124140467985, 0.23873936006162616, 0.23874672294332006, 0.2387468081550712, 0.2387510331991191, 0.2387654785349962, 0.23877448314452443, 0.23876607109453912, 0.23877513657119423, 0.2387778970410816, 0.23876378222708214, 0.23876130888706748, 0.23877657661916746, 0.238788040936642, 0.238801695801182, 0.23879304013831465, 0.23878870339695477, 0.23878222053987538, 0.23875862816330823, 0.23875030288362176, 0.2387597812486418, 0.23874746927658536, 0.23873896408583656, 0.23871935392609123, 0.23872187562913122, 0.23873464394874072, 0.23873665637018796, 0.23874123070273706, 0.2387393460110489, 0.238756625798985, 0.2387489185667989, 0.23875459347069955, 0.2387651276087936, 0.2387509312180908, 0.2387408725338389, 0.23874395866492484, 0.23874328686607726, 0.23874868659457876, 0.23875679170424496, 0.23876800191637285, 0.2387702521258787, 0.23878093812965945, 0.23878896496322172, 0.23878945513238023, 0.23878237633318747, 0.23877521516584826, 0.2387657664001944, 0.23875478132806477, 0.238734921070428, 0.2387251252043673, 0.23871308909481512, 0.238695758678574, 0.23868482904424648, 0.2386885762024737, 0.2386950949099309, 0.2387011152849971, 0.23868844208111328, 0.2386776811720436, 0.23867848199745928, 0.23868652616057756, 0.23869368097394222, 0.23868856836805633, 0.23867368176977793, 0.23864726153428645, 0.2386241921803931, 0.23861992218289035, 0.23861350036603296, 0.23859919061909754, 0.2385963584607274, 0.2386148180377881, 0.23862371274601676, 0.23863636155251394, 0.2386353590206073, 0.23862550725964046, 0.23861410672266, 0.23861850864330672, 0.2386229979374796, 0.23862696159812935, 0.23862452537313486, 0.23862419431765186, 0.23862636739351548, 0.238629125131899, 0.2386247800696515, 0.23863017909999665, 0.23862752838645623, 0.23862032812563286, 0.23863475382813082, 0.23865144123038115, 0.23864158856829518, 0.2386215386200347, 0.2386177191085928, 0.23862945402848923, 0.23863479523254028, 0.23861598744983947, 0.23860299516131933, 0.23860737036937052, 0.23859188069854925, 0.23858535773389988, 0.2385697888655987, 0.23856338197963595, 0.23856748884569115, 0.23857836144064196, 0.23858767550102095, 0.23859858533906647, 0.23860588428763072, 0.23859606323592392, 0.2385813588252133, 0.23857510686288314, 0.2385963728608623, 0.23860226139594012, 0.23860860780162216, 0.2385913758765607, 0.2385933583575759, 0.23859308800375975, 0.23858438462581266, 0.23859047084868928, 0.2385908673681318, 0.2385969731895007, 0.2386027900875408, 0.2386047604483613, 0.23860730558540966, 0.23861319903274109, 0.23862214616101646, 0.23862506375278741, 0.23862761279191233, 0.2386243227591843, 0.23861780418234368, 0.23861492461773307, 0.23863151290547835, 0.23864682139609786, 0.23865704323233777, 0.23866028512022677, 0.2386626998766303, 0.23867029677694793, 0.2386700626706421, 0.23867503485948674, 0.23869434815681706, 0.23870367936793424, 0.23869158779858327, 0.23871164299640438, 0.23871410274940455, 0.23870304803953193, 0.23870415864663105, 0.2387084644636393, 0.23870822764899335, 0.2386878128269247, 0.23868764594929365, 0.23869440123394234, 0.23869300476446723, 0.23868187169913932, 0.23869314431744418, 0.2386907304182288, 0.2386902583158354, 0.23868963726639092, 0.23867133047111783, 0.23867718269946278, 0.2386750107779258, 0.2386727945821847, 0.23867148498495888, 0.2386641952920528, 0.23867383393470706, 0.23865869148861857, 0.23865545640289296, 0.238665731144438, 0.23866772553829482, 0.23868336993186237, 0.2387017151866969, 0.23869582501878156, 0.23869020922205397, 0.23869002628678976, 0.23868998285586004, 0.23868989558543827, 0.2386951650831252, 0.23869374558729958, 0.23869153947528682, 0.23869346464503355, 0.23869210605453647, 0.2386929505875369, 0.23867297193249856, 0.23866416712428276, 0.2386598741946658, 0.23866628511905869, 0.23867212823187103, 0.23867353041506192, 0.2386711514623295, 0.23867544223263906, 0.23867688391405723, 0.23868636914526647, 0.23867601105310046, 0.23867034624435193, 0.23867428288147866, 0.23865915380836297, 0.2386630995490498, 0.2386697316410297, 0.23867691689153298, 0.23867547490172933, 0.2386828164873215, 0.2386846701735726, 0.23870714682971278, 0.2387104305350151, 0.23871494691927908, 0.23872446180378248, 0.23872549096527304, 0.23872423724313366, 0.23870752229024106, 0.23871335938906801, 0.238725706704871, 0.238733508748999, 0.23871728376423462, 0.2387117002869049, 0.2387069718797191, 0.23870406317447773, 0.23870356816107163, 0.23869588953700677, 0.2386807565138637, 0.23867878747360352, 0.23867711824282706, 0.23867697227861404, 0.23867346190300792, 0.23867217402852275, 0.23867340248487706, 0.23866614924778062, 0.23865393921962572, 0.23865331252247207, 0.23866545918364598, 0.2386731161040402, 0.23867607026246446, 0.23868309797788845, 0.23868245663579804, 0.23868083725455153, 0.23867442325242436, 0.23868165296964722, 0.23868497531974472, 0.23868724162235613, 0.23868459191058902, 0.23868969771714826, 0.23869113429560432, 0.23869192283324353, 0.23869732440955235, 0.23870128761223258, 0.23870159544894762, 0.2386914831059562, 0.2386886633536977, 0.23869081152830737, 0.23869287674577158, 0.23870688070367468, 0.23870838292965885, 0.23869153612171154, 0.2386868299716846, 0.23867819655307695, 0.2386696470135215, 0.23866623357506828, 0.23865990989874475, 0.23864792783370525, 0.238648617867972, 0.23864094254134488, 0.23865485523802482, 0.23864807247128858, 0.2386358525710998, 0.2386189204892865, 0.23861526820271983, 0.2386124826993313, 0.2386070109502684, 0.23860269822271932, 0.23859728918300993, 0.2386076252056267, 0.23860571966839594, 0.23861040792862656, 0.2386125391180423, 0.23860887895625008, 0.2386178270478573, 0.23862142409065507, 0.23862216331856306, 0.23862618048393142, 0.23863096119106433, 0.23862755869431487, 0.23862037627841676, 0.23862936727695017, 0.23863622750228744, 0.23861614326756198, 0.23862787534345595, 0.23862902309203346, 0.23863984442798553, 0.23863783095338045, 0.2386316294611456, 0.23862815176659424, 0.2386306770892403, 0.23863427696821854, 0.2386268542437328, 0.238618244472734, 0.23862153081742035, 0.2386236108974764, 0.23862811988424423, 0.2386348738035148, 0.2386279239125158, 0.23862796895596924, 0.23862426253612354, 0.23862909352767972, 0.2386292048924306, 0.23863361918088458, 0.23863336500075277, 0.23863417075394508, 0.23862963393537678, 0.23863012643642248, 0.23863908128951178, 0.23863019950396064, 0.23862262803933315, 0.2386109414263038, 0.23860577068094538, 0.23860756622852103, 0.2386145644546787, 0.23860836585706338, 0.23861497088412661, 0.23861490270189512, 0.23861788210998197, 0.23861374806958904, 0.23862172917480376, 0.23861860684119138, 0.2386103665748327, 0.23860503432383567, 0.238612215092185, 0.238613449217176], [0.04822939087514939, 0.028894345869510993, 0.02483187748283188, 0.019396474553862394, 0.01846767714965011, 0.01718957003199031, 0.015959510493502874, 0.014399094224203043, 0.012836701634698902, 0.011706472318382585, 0.010861869790344937, 0.01119737654771951, 0.011203853039523702, 0.011009190433207182, 0.010581019363924589, 0.010582702364378032, 0.01016469316146612, 0.009384108821757685, 0.009204397794555938, 0.009960253420765293, 0.00989502138940618, 0.009533883553075046, 0.009451197884837852, 0.009799051716743433, 0.0094331881963687, 0.00927455679392036, 0.009106894419495309, 0.009072415032158146, 0.009305561216640484, 0.009439526327879309, 0.009298544821364652, 0.00929174184801569, 0.009396661528126892, 0.009420278844479674, 0.009478473944113795, 0.009815975055595711, 0.009713249196008283, 0.009634374210504533, 0.009718483248921545, 0.009885059586123325, 0.009794291656454372, 0.009667205270897393, 0.009886238472840078, 0.010029272496932732, 0.009956678986537909, 0.009967847086925517, 0.009587622309240595, 0.00952295224325014, 0.009487808399556886, 0.009417953387391077, 0.009259259351838746, 0.008994466924022467, 0.009118471959995966, 0.009150148191635324, 0.009066405920729197, 0.008904463061360317, 0.008770668207829992, 0.008829113771017385, 0.008963674273415862, 0.008833501937591037, 0.008816261973086482, 0.008966820659816622, 0.008914545650201345, 0.008669748686670847, 0.008475553007113284, 0.008484391157264315, 0.008413128369756738, 0.008264663638147825, 0.008274437573277674, 0.008257097812807018, 0.008298588668958355, 0.008388232227540147, 0.008520203285767336, 0.008503066135394323, 0.008372014884159795, 0.008295974493020459, 0.008333074369637164, 0.008427876011141798, 0.008435501853613653, 0.008353135453563, 0.008234346303810298, 0.008255937314341552, 0.008225943631904691, 0.008202369681983299, 0.008097866276001299, 0.008139649626824721, 0.008054131816943137, 0.007931315130782754, 0.007837503676239343, 0.007884497306083682, 0.0079414740857706, 0.007997663224303092, 0.0080419273761082, 0.008023758429466551, 0.008069569506541452, 0.008123609545505143, 0.008102747661342015, 0.007992356258879701, 0.007941116698030415, 0.007907584205313728, 0.007908317860640834, 0.007837006230375655, 0.007714777792773547, 0.007729179798008716, 0.007697316475059618, 0.0077436911565567845, 0.00778520784798614, 0.007807026831693753, 0.007844329082420543, 0.007868770969140501, 0.007827021612377501, 0.00787758252757655, 0.007911707585608233, 0.008043573143312596, 0.007951071269741981, 0.008017520671972768, 0.008038077310919068, 0.007994822600909451, 0.00803448283085242, 0.00802420911149412, 0.008066619817468935, 0.008096694303490715, 0.008093775750009635, 0.008082161814912104, 0.0080
[truncated: 19,198 more chars]
