# Supplementary material for: MS2Query: reliable and scalable MS2 mass spectra-based analogue search
Source: Nat Commun. 2023 Mar 29;14:1752. doi: 10.1038/s41467-023-37446-4 (PMC10060387; doi:10.1038/s41467-023-37446-4)
Supplement: Supplementary file 4 — Source Data [file 41467_2023_37446_MOESM4_ESM.zip › Figure 2b.json]

{"MS2Deepscore 0.25 Da": [[0.05, 0.15000000000000002, 0.25000000000000006, 0.35000000000000003, 0.45000000000000007, 0.5500000000000002, 0.6500000000000001, 0.7500000000000002, 0.8500000000000002, 0.9500000000000002, 1.0500000000000003, 1.1500000000000004, 1.2500000000000002, 1.3500000000000003, 1.4500000000000004, 1.5500000000000003, 1.6500000000000004, 1.7500000000000004, 1.8500000000000003, 1.9500000000000004, 2.0500000000000003, 2.1500000000000004, 2.2500000000000004, 2.35, 2.45, 2.5500000000000003, 2.6500000000000004, 2.7500000000000004, 2.8500000000000005, 2.95, 3.0500000000000003, 3.1500000000000004, 3.2500000000000004, 3.3500000000000005, 3.4500000000000006, 3.5500000000000007, 3.6500000000000004, 3.7500000000000004, 3.8500000000000005, 3.9500000000000006, 4.050000000000001, 4.15, 4.250000000000001, 4.3500000000000005, 4.450000000000001, 4.550000000000001, 4.65, 4.750000000000001, 4.8500000000000005, 4.950000000000001, 5.050000000000001, 5.150000000000001, 5.250000000000001, 5.3500000000000005, 5.450000000000001, 5.550000000000001, 5.650000000000001, 5.750000000000001, 5.8500000000000005, 5.950000000000001, 6.050000000000001, 6.150000000000001, 6.250000000000001, 6.350000000000001, 6.450000000000001, 6.550000000000001, 6.650000000000001, 6.750000000000001, 6.850000000000001, 6.950000000000001, 7.050000000000002, 7.150000000000001, 7.250000000000001, 7.350000000000001, 7.450000000000001, 7.550000000000002, 7.650000000000001, 7.750000000000001, 7.850000000000001, 7.950000000000001, 8.050000000000002, 8.150000000000002, 8.250000000000002, 8.350000000000003, 8.450000000000003, 8.550000000000002, 8.650000000000002, 8.750000000000002, 8.850000000000003, 8.950000000000003, 9.050000000000002, 9.150000000000002, 9.250000000000002, 9.350000000000003, 9.450000000000003, 9.550000000000002, 9.650000000000002, 9.750000000000002, 9.850000000000003, 9.950000000000003, 10.050000000000002, 10.150000000000002, 10.250000000000004, 10.350000000000003, 10.450000000000003, 10.550000000000002, 10.650000000000002, 10.750000000000004, 10.850000000000003, 10.950000000000003, 11.050000000000002, 11.150000000000002, 11.250000000000004, 11.350000000000003, 11.450000000000003, 11.550000000000002, 11.650000000000002, 11.750000000000004, 11.850000000000003, 11.950000000000003, 12.050000000000002, 12.150000000000004, 12.250000000000004, 12.350000000000003, 12.450000000000003, 12.550000000000002, 12.650000000000004, 12.750000000000004, 12.850000000000003, 12.950000000000003, 13.050000000000002, 13.150000000000004, 13.250000000000004, 13.350000000000003, 13.450000000000003, 13.550000000000002, 13.650000000000004, 13.750000000000004, 13.850000000000003, 13.950000000000003, 14.050000000000004, 14.150000000000004, 14.250000000000004, 14.350000000000003, 14.450000000000003, 14.550000000000004, 14.650000000000004, 14.750000000000004, 14.850000000000003, 14.950000000000003, 15.050000000000004, 15.150000000000004, 15.250000000000004, 15.350000000000003, 15.450000000000003, 15.550000000000004, 15.650000000000004, 15.750000000000004, 15.850000000000003, 15.950000000000005, 16.050000000000004, 16.150000000000002, 16.250000000000004, 16.350000000000005, 16.450000000000003, 16.550000000000004, 16.650000000000006, 16.750000000000004, 16.850000000000005, 16.950000000000003, 17.050000000000004, 17.150000000000006, 17.250000000000004, 17.350000000000005, 17.450000000000003, 17.550000000000004, 17.650000000000006, 17.750000000000004, 17.850000000000005, 17.950000000000003, 18.050000000000004, 18.150000000000006, 18.250000000000004, 18.350000000000005, 18.450000000000003, 18.550000000000004, 18.650000000000006, 18.750000000000004, 18.850000000000005, 18.950000000000003, 19.050000000000004, 19.150000000000006, 19.250000000000004, 19.350000000000005, 19.450000000000003, 19.550000000000004, 19.650000000000006, 19.750000000000004, 19.850000000000005, 19.950000000000003, 20.050000000000004, 20.150000000000006, 20.250000000000004, 20.350000000000005, 20.450000000000006, 20.550000000000004, 20.650000000000006, 20.750000000000004, 20.850000000000005, 20.950000000000006, 21.050000000000004, 21.150000000000006, 21.250000000000004, 21.350000000000005, 21.450000000000006, 21.550000000000004, 21.650000000000006, 21.750000000000004, 21.850000000000005, 21.950000000000006, 22.050000000000004, 22.150000000000006, 22.250000000000004, 22.350000000000005, 22.450000000000006, 22.550000000000004, 22.650000000000006, 22.750000000000004, 22.850000000000005, 22.950000000000006, 23.050000000000004, 23.150000000000006, 23.250000000000004, 23.350000000000005, 23.450000000000006, 23.550000000000004, 23.650000000000006, 23.750000000000004, 23.850000000000005, 23.950000000000006, 24.050000000000004, 24.150000000000006, 24.250000000000007, 24.350000000000005, 24.450000000000006, 24.550000000000004, 24.650000000000006, 24.750000000000007, 24.850000000000005, 24.950000000000006, 25.050000000000004, 25.150000000000006, 25.250000000000007, 25.350000000000005, 25.450000000000006, 25.550000000000004, 25.650000000000006, 25.750000000000007, 25.850000000000005, 25.950000000000006, 26.050000000000004, 26.150000000000006, 26.250000000000007, 26.350000000000005, 26.450000000000006, 26.550000000000004, 26.650000000000006, 26.750000000000007, 26.850000000000005, 26.950000000000006, 27.050000000000004, 27.150000000000006, 27.250000000000007, 27.350000000000005, 27.450000000000006, 27.550000000000008, 27.650000000000006, 27.750000000000007, 27.850000000000005, 27.950000000000006, 28.050000000000008, 28.150000000000006, 28.250000000000007, 28.350000000000005, 28.450000000000006, 28.550000000000008, 28.650000000000006, 28.750000000000007, 28.850000000000005, 28.950000000000006, 29.050000000000008, 29.150000000000006, 29.250000000000007, 29.350000000000005, 29.450000000000006, 29.550000000000008, 29.650000000000006, 29.750000000000007, 29.850000000000005, 29.950000000000006, 30.050000000000008, 30.150000000000006, 30.250000000000007, 30.350000000000005, 30.450000000000006, 30.550000000000008, 30.650000000000006, 30.750000000000007, 30.850000000000005, 30.950000000000006, 31.050000000000008, 31.150000000000006, 31.250000000000007, 31.35000000000001, 31.450000000000006, 31.550000000000008, 31.650000000000006, 31.750000000000007, 31.85000000000001, 31.950000000000006, 32.050000000000004, 32.150000000000006, 32.25, 32.35, 32.45, 32.550000000000004, 32.650000000000006, 32.75, 32.85, 32.95, 33.050000000000004, 33.150000000000006, 33.25000000000001, 33.35, 33.45, 33.550000000000004, 33.650000000000006, 33.75000000000001, 33.85, 33.95, 34.050000000000004, 34.150000000000006, 34.25000000000001, 34.35, 34.45, 34.550000000000004, 34.650000000000006, 34.75000000000001, 34.85, 34.95, 35.050000000000004, 35.150000000000006, 35.25000000000001, 35.35, 35.45, 35.550000000000004, 35.650000000000006, 35.75000000000001, 35.85, 35.95, 36.050000000000004, 36.150000000000006, 36.25000000000001, 36.35, 36.45, 36.550000000000004, 36.650000000000006, 36.75000000000001, 36.85, 36.95, 37.050000000000004, 37.150000000000006, 37.25000000000001, 37.35, 37.45, 37.550000000000004, 37.650000000000006, 37.75000000000001, 37.85, 37.95, 38.050000000000004, 38.150000000000006, 38.25000000000001, 38.35, 38.45, 38.550000000000004, 38.650000000000006, 38.75000000000001, 38.85, 38.95, 39.050000000000004, 39.150000000000006, 39.25000000000001, 39.35, 39.45, 39.550000000000004, 39.650000000000006, 39.75000000000001, 39.85, 39.95, 40.050000000000004, 40.150000000000006, 40.25000000000001, 40.35000000000001, 40.45, 40.550000000000004, 40.650000000000006, 40.75000000000001, 40.85000000000001, 40.95, 41.050000000000004, 41.150000000000006, 41.25000000000001, 41.35000000000001, 41.45, 41.550000000000004, 41.650000000000006, 41.75000000000001, 41.85000000000001, 41.95, 42.050000000000004, 42.150000000000006, 42.25000000000001, 42.35000000000001, 42.45, 42.550000000000004, 42.650000000000006, 42.75000000000001, 42.85000000000001, 42.95, 43.050000000000004, 43.150000000000006, 43.25000000000001, 43.35000000000001, 43.45, 43.550000000000004, 43.650000000000006, 43.75000000000001, 43.85000000000001, 43.95, 44.050000000000004, 44.150000000000006, 44.25000000000001, 44.35000000000001, 44.45, 44.550000000000004, 44.650000000000006, 44.75000000000001, 44.85000000000001, 44.95, 45.050000000000004, 45.150000000000006, 45.25000000000001, 45.35000000000001, 45.45, 45.550000000000004, 45.650000000000006, 45.75000000000001, 45.85000000000001, 45.95, 46.050000000000004, 46.150000000000006, 46.25000000000001, 46.35000000000001, 46.45, 46.550000000000004, 46.650000000000006, 46.75000000000001, 46.85000000000001, 46.95, 47.050000000000004, 47.150000000000006, 47.25000000000001, 47.35000000000001, 47.45, 47.550000000000004, 47.650000000000006, 47.75000000000001, 47.85000000000001, 47.95000000000001, 48.050000000000004, 48.150000000000006, 48.25000000000001, 48.35000000000001, 48.45000000000001, 48.550000000000004, 48.650000000000006, 48.75000000000001, 48.85000000000001, 48.95000000000001, 49.050000000000004, 49.150000000000006, 49.25000000000001, 49.35000000000001, 49.45000000000001, 49.550000000000004, 49.650000000000006, 49.75000000000001, 49.85000000000001, 49.95000000000001, 50.050000000000004, 50.150000000000006, 50.25000000000001, 50.35000000000001, 50.45000000000001, 50.550000000000004, 50.650000000000006, 50.75000000000001, 50.85000000000001, 50.95000000000001, 51.050000000000004, 51.150000000000006, 51.25000000000001, 51.35000000000001, 51.45000000000001, 51.550000000000004, 51.650000000000006, 51.75000000000001, 51.85000000000001, 51.95000000000001, 52.050000000000004, 52.150000000000006, 52.25000000000001, 52.35000000000001, 52.45000000000001, 52.550000000000004, 52.650000000000006, 52.75000000000001, 52.85000000000001, 52.95000000000001, 53.050000000000004, 53.150000000000006, 53.25000000000001, 53.35000000000001, 53.45000000000001, 53.550000000000004, 53.650000000000006, 53.75000000000001, 53.85000000000001, 53.95000000000001, 54.050000000000004, 54.150000000000006, 54.25000000000001, 54.35000000000001, 54.45000000000001, 54.550000000000004, 54.650000000000006, 54.75000000000001, 54.85000000000001, 54.95000000000001, 55.05000000000001, 55.150000000000006, 55.25000000000001, 55.35000000000001, 55.45000000000001, 55.55000000000001, 55.650000000000006, 55.75000000000001, 55.85000000000001, 55.95000000000001, 56.05000000000001, 56.150000000000006, 56.25000000000001, 56.35000000000001, 56.45000000000001, 56.55000000000001, 56.650000000000006, 56.75000000000001, 56.85000000000001, 56.95000000000001, 57.05000000000001, 57.150000000000006, 57.25000000000001, 57.35000000000001, 57.45000000000001, 57.55000000000001, 57.650000000000006, 57.75000000000001, 57.85000000000001, 57.95000000000001, 58.05000000000001, 58.150000000000006, 58.25000000000001, 58.35000000000001, 58.45000000000001, 58.55000000000001, 58.650000000000006, 58.75000000000001, 58.85000000000001, 58.95000000000001, 59.05000000000001, 59.150000000000006, 59.25000000000001, 59.35000000000001, 59.45000000000001, 59.55000000000001, 59.650000000000006, 59.75000000000001, 59.85000000000001, 59.95000000000001, 60.05000000000001, 60.150000000000006, 60.25000000000001, 60.35000000000001, 60.45000000000001, 60.55000000000001, 60.650000000000006, 60.75000000000001, 60.85000000000001, 60.95000000000001, 61.05000000000001, 61.150000000000006, 61.25000000000001, 61.35000000000001, 61.45000000000001, 61.55000000000001, 61.650000000000006, 61.75000000000001, 61.85000000000001, 61.95000000000001, 62.05000000000001, 62.150000000000006, 62.25000000000001, 62.35000000000001, 62.45000000000001, 62.55000000000001, 62.65000000000001, 62.75000000000001, 62.85000000000001, 62.95000000000001, 63.05000000000001, 63.15000000000001, 63.25000000000001, 63.35000000000001, 63.45000000000001, 63.55000000000001, 63.65000000000001, 63.75000000000001, 63.85000000000001, 63.95000000000001, 64.05000000000001, 64.15, 64.25000000000001, 64.35000000000001, 64.45, 64.55000000000001, 64.65, 64.75000000000001, 64.85000000000001, 64.95, 65.05000000000001, 65.15, 65.25000000000001, 65.35000000000001, 65.45, 65.55000000000001, 65.65, 65.75000000000001, 65.85000000000001, 65.95000000000002, 66.05000000000001, 66.15, 66.25000000000001, 66.35000000000001, 66.45000000000002, 66.55000000000001, 66.65, 66.75000000000001, 66.85000000000001, 66.95000000000002, 67.05000000000001, 67.15, 67.25000000000001, 67.35000000000001, 67.45000000000002, 67.55000000000001, 67.65, 67.75000000000001, 67.85000000000001, 67.95000000000002, 68.05000000000001, 68.15, 68.25000000000001, 68.35000000000001, 68.45000000000002, 68.55000000000001, 68.65, 68.75000000000001, 68.85000000000001, 68.95000000000002, 69.05000000000001, 69.15, 69.25000000000001, 69.35000000000001, 69.45000000000002, 69.55000000000001, 69.65, 69.75000000000001, 69.85000000000001, 69.95000000000002, 70.05000000000001, 70.15, 70.25000000000001, 70.35000000000001, 70.45000000000002, 70.55000000000001, 70.65, 70.75000000000001, 70.85000000000001, 70.95000000000002, 71.05000000000001, 71.15, 71.25000000000001, 71.35000000000001, 71.45000000000002, 71.55000000000001, 71.65, 71.75000000000001, 71.85000000000001, 71.95000000000002, 72.05000000000001, 72.15, 72.25000000000001, 72.35000000000001, 72.45000000000002, 72.55000000000001, 72.65, 72.75000000000001, 72.85000000000001, 72.95000000000002, 73.05000000000001, 73.15, 73.25000000000001, 73.35000000000001, 73.45000000000002, 73.55000000000001, 73.65, 73.75000000000001, 73.85000000000001, 73.95000000000002, 74.05000000000001, 74.15, 74.25000000000001, 74.35000000000001, 74.45000000000002, 74.55000000000001, 74.65, 74.75000000000001, 74.85000000000001, 74.95000000000002, 75.05000000000001, 75.15, 75.25000000000001, 75.35000000000001, 75.45000000000002, 75.55000000000001, 75.65, 75.75000000000001, 75.85000000000001, 75.95000000000002, 76.05000000000001, 76.15, 76.25000000000001, 76.35000000000001, 76.45000000000002, 76.55000000000001, 76.65, 76.75000000000001, 76.85000000000001, 76.95000000000002, 77.05000000000001, 77.15, 77.25000000000001, 77.35000000000001, 77.45000000000002, 77.55000000000001, 77.65, 77.75000000000001, 77.85000000000001, 77.95000000000002, 78.05000000000001, 78.15, 78.25000000000001, 78.35000000000001, 78.45000000000002, 78.55000000000001, 78.65, 78.75000000000001, 78.85000000000001, 78.95000000000002, 79.05000000000001, 79.15, 79.25000000000001, 79.35000000000001, 79.45000000000002, 79.55000000000001, 79.65, 79.75000000000001, 79.85000000000001, 79.95000000000002, 80.05000000000001, 80.15, 80.25000000000001, 80.35000000000001, 80.45000000000002, 80.55000000000001, 80.65000000000002, 80.75000000000001, 80.85000000000001, 80.95000000000002, 81.05000000000001, 81.15000000000002, 81.25000000000001, 81.35000000000001, 81.45000000000002, 81.55000000000001, 81.65000000000002, 81.75000000000001, 81.85000000000001, 81.95000000000002, 82.05000000000001, 82.15000000000002, 82.25000000000001, 82.35000000000001, 82.45000000000002, 82.55000000000001, 82.65000000000002, 82.75000000000001, 82.85000000000001, 82.95000000000002, 83.05000000000001, 83.15000000000002, 83.25000000000001, 83.35000000000001, 83.45000000000002, 83.55000000000001, 83.65000000000002, 83.75000000000001, 83.85000000000001, 83.95000000000002, 84.05000000000001, 84.15000000000002, 84.25000000000001, 84.35000000000001, 84.45000000000002, 84.55000000000001, 84.65000000000002, 84.75000000000001, 84.85000000000001, 84.95000000000002, 85.05000000000001, 85.15000000000002, 85.25000000000001, 85.35000000000001, 85.45000000000002, 85.55000000000001, 85.65000000000002, 85.75000000000001, 85.85000000000001, 85.95000000000002, 86.05000000000001, 86.15000000000002, 86.25000000000001, 86.35000000000001, 86.45000000000002, 86.55000000000001, 86.65000000000002, 86.75000000000001, 86.85000000000001, 86.95000000000002, 87.05000000000001, 87.15000000000002, 87.25000000000001, 87.35000000000001, 87.45000000000002, 87.55000000000001, 87.65000000000002, 87.75000000000001, 87.85000000000001, 87.95000000000002, 88.05000000000001, 88.15000000000002, 88.25000000000001, 88.35000000000001, 88.45000000000002, 88.55000000000001, 88.65000000000002, 88.75000000000001, 88.85000000000001, 88.95000000000002, 89.05000000000001, 89.15000000000002, 89.25000000000001, 89.35000000000001, 89.45000000000002, 89.55000000000001, 89.65000000000002, 89.75000000000001, 89.85000000000001, 89.95000000000002, 90.05000000000001, 90.15000000000002, 90.25000000000001, 90.35000000000001, 90.45000000000002, 90.55000000000001, 90.65000000000002, 90.75000000000001, 90.85000000000001, 90.95000000000002, 91.05000000000001, 91.15000000000002, 91.25000000000001, 91.35000000000001, 91.45000000000002, 91.55000000000001, 91.65000000000002, 91.75000000000001, 91.85000000000001, 91.95000000000002, 92.05000000000001, 92.15000000000002, 92.25000000000001, 92.35000000000001, 92.45000000000002, 92.55000000000001, 92.65000000000002, 92.75000000000001, 92.85000000000001, 92.95000000000002, 93.05000000000001, 93.15000000000002, 93.25000000000001, 93.35000000000001, 93.45000000000002, 93.55000000000001, 93.65000000000002, 93.75000000000001, 93.85000000000001, 93.95000000000002, 94.05000000000001, 94.15000000000002, 94.25000000000001, 94.35000000000001, 94.45000000000002, 94.55000000000001, 94.65000000000002, 94.75000000000001, 94.85000000000001, 94.95000000000002, 95.05000000000001, 95.15000000000002, 95.25000000000001, 95.35000000000002, 95.45000000000002, 95.55000000000001, 95.65000000000002, 95.75000000000001, 95.85000000000002, 95.95000000000002, 96.05000000000001, 96.15000000000002, 96.25000000000001, 96.35000000000002, 96.45000000000002, 96.55000000000001, 96.65000000000002, 96.75000000000001, 96.85000000000002, 96.95000000000002, 97.05000000000001, 97.15000000000002, 97.25000000000001, 97.35000000000002, 97.45000000000002, 97.55000000000001, 97.65000000000002, 97.75000000000001, 97.85000000000002, 97.95000000000002, 98.05000000000001, 98.15000000000002, 98.25000000000001, 98.35000000000002, 98.45000000000002, 98.55000000000001, 98.65000000000002, 98.75000000000001, 98.85000000000002, 98.95000000000002, 99.05000000000001, 99.15000000000002, 99.25000000000001, 99.35000000000002, 99.45000000000002, 99.55000000000001, 99.65000000000002, 99.75000000000001, 99.85000000000002, 99.95000000000002], [80.46490315240315, 83.04314600164446, 83.66542084627116, 82.56197221480235, 82.80869833740526, 83.27802078859797, 83.8598314652045, 84.06190793210222, 83.90893715454882, 84.02932261428393, 83.94190492021129, 83.680961722634, 83.36531105876124, 83.15365541271771, 82.83553279013987, 82.81703938442398, 82.94491860197184, 83.02028124397742, 82.88479586112791, 82.87133662498489, 82.81243167653335, 82.90289222625103, 82.93967386396686, 83.01618920362428, 83.14928072862179, 83.05859532723596, 83.04378546929493, 82.99707400290018, 82.9299038942629, 83.00797888046958, 83.1045191154303, 83.00826351994547, 82.98790098403137, 83.08890889608043, 83.15856207247627, 83.21880780661152, 83.19705822421145, 83.1910021429905, 83.30415923897135, 83.52163789253092, 83.8439861258237, 84.18639394785588, 84.52530584322102, 84.87291295075443, 85.2062831738243, 85.52808446548993, 85.84337173667822, 86.13112664897412, 86.4159218496366, 86.6893820788637, 86.95193008354899, 87.20443305062886, 87.44724253026533, 87.68110835773523, 87.90632448505298, 88.13084874875902, 88.34014545139604, 88.54210807907945, 88.73726959319109, 88.92582135210242, 89.10823280466751, 89.28281463558535, 89.45004013345087, 89.61090542170855, 89.76763171376271, 89.9039507108985, 90.04631523233556, 90.16889704739354, 90.29905721768084, 90.42357505618716, 90.51159035809206, 90.5916979344296, 90.62181999600615, 90.63359631398431, 90.6533382180693, 90.6745274323013, 90.638987592559, 90.59786254693077, 90.54428982179209, 90.49503966300031, 90.44975378533175, 90.39802496964498, 90.32731568216647, 90.25833916129332, 90.18220556075568, 90.12115969880882, 90.00517730941422, 89.89155895283298, 89.78762035486629, 89.70146175831142, 89.59998233353151, 89.47630713545378, 89.38233918130284, 89.25020553075298, 89.11468880267219, 89.00203409049699, 88.90357007087181, 88.82766942630049, 88.71477698981292, 88.60805357957456, 88.47676033289406, 88.36365852065127, 88.28580081626228, 88.1644578486817, 88.05574802572758, 87.95470280589532, 87.80548736562403, 87.6901102138262, 87.58970645207913, 87.46997021695023, 87.3561011458747, 87.2410157246407, 87.12068447050981, 87.0365723329287, 86.947923445646, 86.81609138153146, 86.69068734591798, 86.56367319750173, 86.42963220937538, 86.34096246095244, 86.21977125604727, 86.11399040448916, 86.01204785959416, 85.89794937166025, 85.806334051096, 85.72451796330424, 85.61622562091448, 85.50867858990298, 85.42144493114667, 85.32685060152382, 85.25066953749864, 85.14739270781354, 85.06504949838167, 84.97176146835896, 84.89183906009183, 84.82154276957282, 84.75410931330778, 84.68205519716767, 84.598954441417, 84.49807144692612, 84.37595239347115, 84.27985612824492, 84.18667278707309, 84.06825309934837, 83.97215885481312, 83.89096961814683, 83.8256884210678, 83.75072152081628, 83.66085558182127, 83.58336626489508, 83.5253209964756, 83.46625093164893, 83.39687511564908, 83.31921094500285, 83.24428996685498, 83.17416104963962, 83.10933244094242, 83.0483369495681, 82.96075017153898, 82.883955930233, 82.8105317478829, 82.75688865358407, 82.68997007153993, 82.61839168098791, 82.5339634329022, 82.46177871829751, 82.40799248282701, 82.35728933280703, 82.29201731984053, 82.23728393216238, 82.19554933191007, 82.15172863976203, 82.11909644816062, 82.07301578705369, 82.00921670379275, 81.93555207789714, 81.8889546468754, 81.8453819595784, 81.797563021081, 81.74411493245469, 81.6919365291999, 81.65217881736527, 81.60765542289784, 81.55849563696219, 81.51330857564865, 81.46520575931116, 81.40282004465959, 81.32725041219285, 81.26835489877362, 81.19509829149723, 81.1405353491493, 81.09125749472891, 81.020954330297, 80.98160696498766, 80.9446778179861, 80.91600140601965, 80.87623873626771, 80.82899488937235, 80.76407384597563, 80.71305896382623, 80.66766805410441, 80.6391884816866, 80.58029024162958, 80.53884719850558, 80.49016904990229, 80.44980363277163, 80.41104939859382, 80.37065307053048, 80.34544397274529, 80.30055695602992, 80.27383221036798, 80.2227639107858, 80.18494254949474, 80.14092444187219, 80.09343955208843, 80.06252585458839, 80.01060331981543, 79.9677487752002, 79.92454589451859, 79.88838322556037, 79.84167172069508, 79.79818800646485, 79.76788002184573, 79.72487683565143, 79.70183347839502, 79.6656686149926, 79.61400296436018, 79.57346164004431, 79.52947448874548, 79.49774061652579, 79.47422186198688, 79.44630490543588, 79.41618347452608, 79.39091422265835, 79.35336923839634, 79.32386004335389, 79.29770567967645, 79.26401797198119, 79.22934906573764, 79.1981374404505, 79.16339627321848, 79.13068889814181, 79.11875495734498, 79.10290763007961, 79.0619145836767, 79.03247628690806, 79.00326004951941, 78.97532453966987, 78.92647533508348, 78.88575499520752, 78.85893871119364, 78.83710819344746, 78.7998321894139, 78.77258571923247, 78.74695629680159, 78.71292033170471, 78.69636717572766, 78.66730031180961, 78.64452663215229, 78.61407833385981, 78.57256967807135, 78.54651615904233, 78.51244900054506, 78.48284323006101, 78.45481593467296, 78.41396654028236, 78.39211302950574, 78.37073822869364, 78.34706557460869, 78.31750174111758, 78.29337343553674, 78.26658042318725, 78.24794618827268, 78.21436273544626, 78.19145249155149, 78.17382314450799, 78.14538108279986, 78.12619626010536, 78.10067520732235, 78.08408025756316, 78.05048653993678, 78.03156971577985, 78.01540889093418, 77.97451054749999, 77.94398075475718, 77.92049070927628, 77.8989667225458, 77.88471312589516, 77.86331037808971, 77.84011259670687, 77.82072315465581, 77.79598534523096, 77.77343190875503, 77.7529720251247, 77.74416510180598, 77.73324429560816, 77.71827743239473, 77.70393410332204, 77.67983048652341, 77.66239074417918, 77.64212896255881, 77.63448692930973, 77.61307046400249, 77.59738530021062, 77.58093139019896, 77.56984413189714, 77.5453985290064, 77.53132618306579, 77.5123255437364, 77.48842678532512, 77.47222948458321, 77.46478672947748, 77.45026489340327, 77.4356811529163, 77.42209862307612, 77.40679774129839, 77.3944472789305, 77.3822420334256, 77.37539999822786, 77.35750544009001, 77.34198261933533, 77.3393078755378, 77.32992915084472, 77.31367356265244, 77.30694059817736, 77.29469001956174, 77.2772895106197, 77.26970252140835, 77.26520974053481, 77.24534523693004, 77.24390230292292, 77.2407623995004, 77.2287600036371, 77.21645866618758, 77.19736470158793, 77.18479646374766, 77.16204366708756, 77.14264409524489, 77.13253702223798, 77.1263082963151, 77.11219088908267, 77.10650069251156, 77.1074550701865, 77.11149913598777, 77.09859430552333, 77.08802307675333, 77.08967606985854, 77.08962652491643, 77.08364719877274, 77.07568714726378, 77.05367290297353, 77.03981242430164, 77.0215272226219, 77.01114499873673, 77.00013396840815, 76.98142278458104, 76.97224947725076, 76.9722999822131, 76.95860907399688, 76.95324573720781, 76.94257457998886, 76.92551458425984, 76.91338470325438, 76.89976820261477, 76.89614567763697, 76.88997754940212, 76.87793940464329, 76.87549059485782, 76.87031524872236, 76.86432454183941, 76.86403086916019, 76.8612293409682, 76.85423875315786, 76.85058567887606, 76.84590204960384, 76.84207397312424, 76.84057202108029, 76.83436799305255, 76.82834213306802, 76.82137426026509, 76.8206320380913, 76.8226182976941, 76.81570690831167, 76.80407478691994, 76.79914801256251, 76.80217395027616, 76.79507944908991, 76.79054741588801, 76.78808250671122, 76.77809176501577, 76.78964040121107, 76.79333139817086, 76.78324442739728, 76.78630690210564, 76.78671571078164, 76.7952380227438, 76.78600145300359, 76.7793268881783, 76.76971315000338, 76.7723127879958, 76.76987728550533, 76.76865202853665, 76.76111811317192, 76.76065532338605, 76.76433022900127, 76.76725335814513, 76.76703204381997, 76.7665392874631, 76.76261957299474, 76.75553861422797, 76.7473378391506, 76.73905719856579, 76.73084779386909, 76.72670011033486, 76.7293211262085, 76.72999534622954, 76.73006766348321, 76.72602822802847, 76.73058589395805, 76.73043012197336, 76.72698330518429, 76.73213670407151, 76.72708664414424, 76.72771928544664, 76.7282863727896, 76.7216775856046, 76.7179095707535, 76.72098859150462, 76.71995190416057, 76.71050624444283, 76.70395877111312, 76.70175124494006, 76.69970704897295, 76.70717407922386, 76.70540983198057, 76.69790278217747, 76.69227228267124, 76.69341390501097, 76.69565184628503, 76.69402505566799, 76.69104826395656, 76.68995805846264, 76.68282389858842, 76.6724524782766, 76.66970178239168, 76.67293874277867, 76.66994940097949, 76.66286643750045, 76.65961927639208, 76.66302730021437, 76.65334992975673, 76.65215618012346, 76.64647436155855, 76.64733157150474, 76.64963503662207, 76.64318852492049, 76.63647890478708, 76.633929735761, 76.63140020850658, 76.62754283603931, 76.62572613550145, 76.62086419314396, 76.61914588085729, 76.61483470065215, 76.60839137360311, 76.61142501924977, 76.60201639124735, 76.59049107626564, 76.58845387945803, 76.58029574278393, 76.57393744210594, 76.57481021306369, 76.57694687809763, 76.5761753343174, 76.58060165201691, 76.57419787790276, 76.56940975540556, 76.56441428229222, 76.56410468612897, 76.55552617905458, 76.55419797746491, 76.55294086150687, 76.55199547801803, 76.55133270541378, 76.55024599296061, 76.54880598598722, 76.54959253319544, 76.5468067443916, 76.54810029447924, 76.55023372217447, 76.55441846493656, 76.55763788817663, 76.55432088590804, 76.54707965959776, 76.54433661516154, 76.54168916297925, 76.53952187040753, 76.53519482310197, 76.52830011619598, 76.52553802748837, 76.53461261997155, 76.54217887470233, 76.54211239311266, 76.54129208223583, 76.5390175057619, 76.54031229752314, 76.55036877160836, 76.55375181167918, 76.5558265508397, 76.55213965128446, 76.54729084298198, 76.54546754076205, 76.53749274820493, 76.53608038452596, 76.53626079373072, 76.5277899062248, 76.52277977377018, 76.52686281762263, 76.52316580509445, 76.52256299445777, 76.51883259952594, 76.50950003265109, 76.50317960245573, 76.49733314700612, 76.4941931770639, 76.48974138886341, 76.49088736874202, 76.48888616642638, 76.48655959766981, 76.48886289002033, 76.48874660655818, 76.48091323026532, 76.48087087532556, 76.48199247412542, 76.47695888151667, 76.47947131584101, 76.47449591598007, 76.46618862282656, 76.46172580820601, 76.46177212762663, 76.46536268223146, 76.45743695120495, 76.45035657328853, 76.44369542798043, 76.44197811755356, 76.43551730531117, 76.43198440500525, 76.42933023289558, 76.43393911229735, 76.43435942499808, 76.42910640188603, 76.4229498524588, 76.41737940093634, 76.41410155889568, 76.40660112552595, 76.39986083374502, 76.39489801898968, 76.38878446926688, 76.38442692345134, 76.3807250628124, 76.37476485674237, 76.37652498811009, 76.37347867107499, 76.36991019778151, 76.371674150548, 76.36706803590084, 76.36741250807805, 76.36460919231698, 76.35843450443909, 76.35102776057661, 76.35046282331925, 76.35353112608955, 76.34629418013787, 76.34176308972677, 76.33193963735765, 76.32564848737931, 76.322130613079, 76.317632705884, 76.31334113620463, 76.31657374652859, 76.31952432473885, 76.31742289310955, 76.31740868446032, 76.31233571136136, 76.30221450597085, 76.29187366676305, 76.2817239834197, 76.2700283387769, 76.26700172296944, 76.26546254584566, 76.26589146787154, 76.25720892215733, 76.25297572037591, 76.24587720798948, 76.23907047402199, 76.23540269126275, 76.23961544057099, 76.23362415980009, 76.23231218129473, 76.22297552705575, 76.21201051798256, 76.20723543821681, 76.19908438381242, 76.19349520929413, 76.19310244738408, 76.18699684511826, 76.18105039557861, 76.17548852358212, 76.17036885130324, 76.16371800183569, 76.15601411106346, 76.14977602066445, 76.14137289832738, 76.1364021555386, 76.12854192884495, 76.12187988526362, 76.11627625074644, 76.10514691067289, 76.09994201472021, 76.09204959992385, 76.08370793965605, 76.07937271088755, 76.07093713195994, 76.06545472624951, 76.06001579459806, 76.05027282850546, 76.03897965708576, 76.03044026484247, 76.02332029282267, 76.0249860193712, 76.01870762247448, 76.01060058027657, 76.0000740805535, 75.99250945800068, 75.99079602766902, 75.98723614156361, 75.97643318025884, 75.96910713309728, 75.95673732739112, 75.94495902352277, 75.9406969619438, 75.93545450374576, 75.93189800464566, 75.92689983221081, 75.91793866445161, 75.91055627950475, 75.89833669795078, 75.88261784261331, 75.87082097631392, 75.86018959354496, 75.84643152111471, 75.83744631388535, 75.82889435635619, 75.81983574293604, 75.81045039070784, 75.79659902294432, 75.78817798460176, 75.78314192941788, 75.77819206810395, 75.76584595020067, 75.75314579015594, 75.74570751498172, 75.73413982982703, 75.72893567804877, 75.72715094991746, 75.72110724608625, 75.70948180749666, 75.7014577404693, 75.69170997462615, 75.68562558261874, 75.67093798536341, 75.66078986674621, 75.64936799566945, 75.63368556956084, 75.62657887650273, 75.61676328274005, 75.6058003246069, 75.59314675182455, 75.5806591021719, 75.56606173019786, 75.55173469207185, 75.54027798659561, 75.52597356780097, 75.51102593208155, 75.50118818821514, 75.49686898626548, 75.48665658345637, 75.48015396426305, 75.46838439739653, 75.46058016559459, 75.45469443319715, 75.44236011800716, 75.42986944115725, 75.41490200241189, 75.40351559216482, 75.38977401333707, 75.3736501561276, 75.36373869993125, 75.35705593968233, 75.3451540291852, 75.33284423593508, 75.3209598391043, 75.30386542737628, 75.29430912413126, 75.28239613799175, 75.26436776596627, 75.24733576953926, 75.23018962947765, 75.21156776266284, 75.19880098349263, 75.18825043743973, 75.18137703871646, 75.16864623999584, 75.15609167339942, 75.14629954887312, 75.13213229448249, 75.11472814389968, 75.10169631424188, 75.08809991865235, 75.07959673459804, 75.06309614307914, 75.04955163098964, 75.03759553737993, 75.02333525696997, 75.01185529500074, 75.00121889389227, 74.9852800228559, 74.96317207940632, 74.94621206502848, 74.92993260164043, 74.9146162335625, 74.90078731896675, 74.889490444882, 74.87582866167074, 74.8651689063914, 74.84920032772712, 74.8338012384259, 74.8163150421867, 74.79660389010726, 74.77606401872512, 74.75552302499496, 74.73933791036465, 74.72120079358427, 74.70706627969805, 74.69013981261784, 74.67001827264971, 74.65079567773589, 74.63594021052629, 74.61327302659214, 74.59981198122287, 74.58480903358603, 74.56948386385926, 74.5547679025299, 74.52977388830953, 74.5066198216631, 74.48837752197213, 74.46680870136291, 74.44660939012319, 74.42421780851481, 74.39530358443265, 74.37519485331225, 74.35457668573169, 74.33075292818289, 74.30541071255257, 74.28475335255752, 74.26416840605984, 74.23952328320436, 74.21553102996238, 74.19538902678953, 74.17407993927041, 74.15059210122385, 74.12993338719374, 74.1086238420137, 74.08475694155148, 74.06283706542443, 74.04249522856034, 74.02162076431848, 73.99969282684228, 73.97740997359264, 73.95474819115071, 73.93292536411552, 73.90599486565773, 73.8790773401435, 73.85253945318716, 73.83006508555587, 73.80504041708474, 73.78364207864323, 73.75874148138311, 73.73132324231747, 73.70646852640206, 73.67938733804445, 73.65826293828874, 73.63806098936342, 73.61113613724923, 73.58685279305531, 73.55970970086824, 73.53627432377473, 73.5136475401609, 73.49188655760773, 73.4599445194751, 73.43306749212312, 73.40542617164665, 73.38023907749688, 73.3535726185043, 73.32242765756114, 73.29418608708406, 73.26608688112483, 73.23540393875513, 73.20222454701299, 73.17685407885212, 73.14942034419701, 73.11938971550913, 73.09403299487519, 73.05941794891044, 73.03132637780041, 72.99928680538352, 72.96940178516293, 72.9394789677551, 72.90548517363962, 72.8710629358604, 72.84069813008016, 72.80856723451755, 72.77874536664658, 72.74851444762218, 72.72429398990803, 72.68722857349707, 72.65071894926908, 72.62152945966281, 72.59018516925394, 72.5556595852448, 72.5210987073155, 72.48585363505462, 72.44579620424847, 72.41052256084437, 72.37999126035757, 72.34665226478045, 72.3124473760709, 72.2779369322156, 72.23890216457144, 72.20738499502576, 72.17511964489799, 72.13684267756807, 72.10523074988637, 72.06934748114978, 72.03604997561357, 71.99994947093502, 71.96345356157514, 71.93176735655948, 71.90005744600077, 71.86400844737105, 71.83259603528603, 71.80129276220246, 71.7632749456319, 71.72708237541913, 71.69001512342112, 71.65283070240073, 71.61788180019599, 71.58377107683931, 71.54744660413016, 71.50099027212343, 71.46153911876108, 71.42034585363413, 71.38092151468136, 71.34153334459562, 71.29974670228673, 71.2648800238772, 71.22748550350539, 71.1841348303555, 71.14031466981552, 71.10209359863407, 71.06511819498704, 71.02963408109021, 70.99690615257764, 70.95648253161502, 70.91732034692325, 70.87656412627022, 70.83833383269959, 70.79606827484137, 70.75356104316687, 70.71138052511753, 70.66827928573886, 70.62811566520666, 70.58183904655483, 70.54023807325868, 70.49555111636538, 70.45226149023311, 70.40859151270219, 70.36642234822895, 70.32083687994393, 70.27514683705108, 70.23347377906826, 70.18991899966444, 70.14497256755999, 70.09870997684253, 70.05341304184634, 70.01013128657092, 69.969075357164, 69.92960157419347, 69.88404696484625, 69.8346369427428, 69.78909921680024, 69.744208106039, 69.69658922705004, 69.64651422601482, 69.60177640290638, 69.56352996584944, 69.52173164741254, 69.47396269364694, 69.42749206639695, 69.38115412967827, 69.33869963628646, 69.29698181784211, 69.2505187605438, 69.20159445905901, 69.1540550552938, 69.10747206688532, 69.05884103689274, 69.00961482878105, 68.95951265274805, 68.91145694191593, 68.85903842202858, 68.81241249564934, 68.76249837683585, 68.71283899300103, 68.66345076052849, 68.61337603952613, 68.56495350305762, 68.51575735323622, 68.46950499113751, 68.42427801409983, 68.37600395637023, 68.32947772665987, 68.28413959043851, 68.23863936891964, 68.19119592635809, 68.14263090855295, 68.09244072342241, 68.04556586335403, 67.9959050726836, 67.94623356205128, 67.89615008217287, 67.84416789635132, 67.79071795945913, 67.73886660647699, 67.68990053619868, 67.63738791543575, 67.58745886223426, 67.54127508042342, 67.49251461631547, 67.4446019682879, 67.39471596263243, 67.34619067413789, 67.29696573175217, 67.24624576185292, 67.19151604411016, 67.14160286435387, 67.09299863233082, 67.04255935368792, 66.99006538117348, 66.93707372528569, 66.8826708064291, 66.83212665846241, 66.78212091047611, 66.73084708891331, 66.67669459645245, 66.62369104006947, 66.5728287201622, 66.52519044972098, 66.47126628013811, 66.41670096602951, 66.36579616965577, 66.31603466363029, 66.26403364706536, 66.21304728890682, 66.15964488563864, 66.10331491177168, 66.0493258092379, 65.99902503057687, 65.94643106447502, 65.89155245103322, 65.84000683927317, 65.78324259919313, 65.72974895650866, 65.67458851291558, 65.62217215240321, 65.56841906333626, 65.51309008802697, 65.45630038125805, 65.40151837408071, 65.34905337889737, 65.29701485292534, 65.24609280338538, 65.19156893819834, 65.13762065314319, 65.07954462125684, 65.02189222787067, 64.96462138296852, 64.9294148608468, 64.9294148608468, 64.9294148608468], [15.955470136535034, 9.715206510933994, 6.571794590905454, 5.506859675412988, 4.3656637096029405, 3.9457696906749686, 3.7127111968177355, 3.251152736139644, 3.5067984205631304, 3.1826300353478953, 3.0471090181374385, 2.5614339756554383, 2.4545305641457027, 2.313604875013784, 2.2399624603922446, 2.152847563628555, 2.1085458423169756, 2.024158055089228, 1.9094270923842362, 1.8508202748694438, 1.809855049489167, 1.7060043783982364, 1.5388314902490352, 1.489049425840113, 1.412275637968674, 1.4146033169767227, 1.3694646694633101, 1.323059473060171, 1.247820914261965, 1.2143976693270966, 1.248620718220714, 1.3006529726042102, 1.304894104099478, 1.2170197768292534, 1.194557299126612, 1.1038036611946926, 1.0549804523613893, 1.0082200679598934, 0.9856159711543732, 0.9922141058562224, 1.0117136053671882, 0.9825268182281218, 0.944674550684862, 0.9267136796383184, 0.9104702293088982, 0.892495362830314, 0.8727013134713342, 0.8573713795483143, 0.8397653889317332, 0.822860124311471, 0.8066294515468306, 0.7910197612896624, 0.7760093207690684, 0.761551775296408, 0.7476289528084017, 0.7337489012105918, 0.7208102148347794, 0.7083249197187678, 0.696260068281055, 0.6846038307798246, 0.6733271859671709, 0.6582169475826064, 0.6396135098633581, 0.6297849454589238, 0.6171563352384017, 0.6163918572760705, 0.600485499841895, 0.5921317707040411, 0.5875165438968181, 0.5714784896342833, 0.5701342014299052, 0.5562308155213181, 0.5262574468913216, 0.45040361445133653, 0.40741602397746346, 0.38598691821851777, 0.4120341923488515, 0.4310553939468085, 0.44465407837572446, 0.47674214111615393, 0.4847847715255125, 0.5056825602195959, 0.5248565198957716, 0.4882544274648013, 0.5101040397316845, 0.4937115474743571, 0.4921038508740555, 0.524663537966991, 0.5202041169073309, 0.5236655855580217, 0.5324783676370977, 0.49513156839280376, 0.5057637663892068, 0.5417623257953985, 0.560902520973237, 0.5347147147535022, 0.5160725058385329, 0.5090857362227482, 0.5012443764238539, 0.49300679829592636, 0.4918302648655142, 0.5003824103868887, 0.5273577367790016, 0.546195928044592, 0.5630836564192134, 0.5490770985634045, 0.5581710901449136, 0.5807449216150676, 0.593968276267694, 0.5859577973353782, 0.5968472265392376, 0.6128767580808988, 0.6337791142835881, 0.6132369922151323, 0.6308953444508454, 0.6692104453420091, 0.6637927482250837, 0.671602247048686, 0.6720671171683773, 0.6661916719016642, 0.6463079947915551, 0.6376581138359634, 0.6426926068662042, 0.6592300810746623, 0.6781763468827848, 0.6623093506531781, 0.6724480764670336, 0.6996557262416179, 0.706117989202144, 0.7284465916394931, 0.7600096610396694, 0.7718434217464801, 0.7439888192015632, 0.7563478768262769, 0.7714345876968792, 0.7688587273786472, 0.786453711949754, 0.7990544626800486, 0.7615798246688019, 0.7363691594814766, 0.7164996792598284, 0.70688106339635, 0.7014150318977586, 0.712417207583704, 0.7133951402732677, 0.702160022157908, 0.6883772622212156, 0.6724885080055826, 0.6621915367360226, 0.6610179025943917, 0.641545873706902, 0.6091185173791285, 0.6095328984396285, 0.6030475530601158, 0.6029561567563612, 0.5716565527535419, 0.5715128921642944, 0.5892279168902509, 0.5896758364363087, 0.5936373046486478, 0.5868803067584133, 0.5871875494218889, 0.5804623708972344, 0.5785145378832975, 0.5891597295066349, 0.5869090398960198, 0.605203905712957, 0.6071349075213706, 0.6269217970423878, 0.6311830743163316, 0.622581526708859, 0.6331682324655329, 0.6161272009046802, 0.6004435825935257, 0.6159278303383294, 0.6237706428548991, 0.6306691762526399, 0.6046401402898391, 0.575770652220975, 0.5607969959707464, 0.5466652690595936, 0.5422492632953392, 0.5341122715071479, 0.5339802159500503, 0.5339778423483464, 0.5200506440019619, 0.5219195575465929, 0.5152378300369113, 0.5155215939178326, 0.5070996383240157, 0.5007156551345096, 0.502245659188171, 0.5170438270226794, 0.5165380136716292, 0.518912616826166, 0.5227207309225438, 0.5247116640636935, 0.5269496840624902, 0.5287601256369716, 0.5327991215286376, 0.528605928043255, 0.5190542876488865, 0.5115650912371786, 0.5051552686555184, 0.5192657441610626, 0.5219726804344016, 0.5212226878416357, 0.5044643767537249, 0.4870772007719295, 0.48706141395918195, 0.48816219348973205, 0.4937271375082052, 0.4993745049919847, 0.49056618543499614, 0.48634403440446194, 0.4919849855497456, 0.4942585692902601, 0.47509678239834996, 0.4863789470983345, 0.49272443790777815, 0.505618180372878, 0.517891939596424, 0.4978301859929081, 0.48772950603587156, 0.4785783963303098, 0.4577059206737941, 0.45056598743689663, 0.44081157214708255, 0.4295351068459669, 0.44141459591567755, 0.4393311403290641, 0.43422630698423664, 0.4245215162355333, 0.4394197960748504, 0.4443506659539453, 0.43253963857367506, 0.43969597526961446, 0.4470012999480461, 0.4511374505098201, 0.45351354615940703, 0.4567932530031006, 0.46541252832652347, 0.4648150702783752, 0.4579276553780052, 0.45489392895576397, 0.4679598253968994, 0.4646182201015154, 0.4632064769775181, 0.45819860465860673, 0.4593642201484591, 0.4680264438300143, 0.47369350431593876, 0.4855377309994677, 0.49365034122883744, 0.4878024829648381, 0.4851318549206555, 0.47836756699901284, 0.46725755387242224, 0.459126304577606, 0.46356769696903644, 0.47539008953813217, 0.4666470370366711, 0.48754303814740085, 0.49986641715398644, 0.5034091954615222, 0.5025712974355602, 0.5082561908142136, 0.49461555440674737, 0.48100659266155354, 0.47825691073188165, 0.47580952000548266, 0.48488266784027395, 0.4818930398396072, 0.46898012788440574, 0.4728086960436116, 0.46435989844751197, 0.46265702640894363, 0.44539258903249035, 0.4369685574031257, 0.43230628789807984, 0.4347318747442791, 0.42459937969645506, 0.4280330989291836, 0.4293395377801562, 0.42882168047537744, 0.42197525585532364, 0.4233968296349635, 0.42971811109854846, 0.43002737102652483, 0.42174633716880744, 0.42212454081184947, 0.4182005076424423, 0.41531103113537715, 0.4183106060012148, 0.4345896734304877, 0.4430340248065935, 0.44570353119206657, 0.4419337145177242, 0.430250759156788, 0.43220569594585867, 0.4307999397914694, 0.4314703118916262, 0.44882023042637875, 0.4592561910124441, 0.46040598016673007, 0.4567637862682283, 0.46094848876416855, 0.4559797142610103, 0.4567794333739691, 0.4516939929597908, 0.4565219602069852, 0.46957294519323417, 0.4759392458198108, 0.47883007915983594, 0.48017646438691697, 0.4762664635909214, 0.4677727271886882, 0.4666165913003586, 0.4562077225181627, 0.46577093896210453, 0.4525347722943946, 0.44774443093681227, 0.45764413865815634, 0.46248713037566164, 0.45516775643750584, 0.442380269260057, 0.4461613273393962, 0.4422291653792855, 0.44143197289170316, 0.45058935058152677, 0.45241521259161, 0.4505931060137097, 0.4545083542717787, 0.462480770939805, 0.451773185156046, 0.4487028588239566, 0.44739363560534157, 0.4273267793367153, 0.410517673763222, 0.40016142931880105, 0.39858058151256304, 0.4052933768632068, 0.401199525217168, 0.397387301435449, 0.397342747803224, 0.3843614738754858, 0.37912917943398206, 0.3761751295327372, 0.37734255843706477, 0.3725839884293646, 0.36720119058854317, 0.36314049952145855, 0.3664443748721019, 0.3710836953111039, 0.37129569152158687, 0.37440099583969594, 0.37075823109310785, 0.3797245633344498, 0.3869345119339142, 0.38426928090635765, 0.3829734451075183, 0.3878562258447821, 0.38541992950565496, 0.38739392747781726, 0.3891413664401472, 0.3860634805888554, 0.3756893651891118, 0.3695686941733739, 0.37650665697790847, 0.38383629320693496, 0.3813312306749181, 0.3812425250877849, 0.379867625041763, 0.38812691074792915, 0.394522615861221, 0.3985658893570241, 0.3978724860545064, 0.3980019879016507, 0.39563689071236036, 0.39871016601910103, 0.3993293682783441, 0.39206143342778593, 0.40188465666479695, 0.40352081483534835, 0.41227147373508843, 0.40803658717915525, 0.40240569718808183, 0.4016763978949375, 0.4024623399735122, 0.4021178875677673, 0.4049290672576237, 0.4124313008452246, 0.41003923041797946, 0.4119355713109171, 0.41126160347409535, 0.41797546481814574, 0.4219446424827928, 0.4253943078850081, 0.4163090136677321, 0.4130635998014197, 0.4046640283043629, 0.3951778373064786, 0.3868801729241047, 0.385033494643144, 0.38833568772913163, 0.3933305583850982, 0.3849710472888967, 0.3675880464953134, 0.362632106404638, 0.3625486073929622, 0.35930540441605524, 0.35063581148380674, 0.34394511587922266, 0.3482142716573658, 0.34906399224083007, 0.34746237706365013, 0.3416786357775545, 0.3343125372587957, 0.3320924535528315, 0.32874140879106584, 0.32934740428901915, 0.33894637899671903, 0.335673522025826, 0.33363903132911216, 0.3332002843267446, 0.33020592576666313, 0.3307190817038341, 0.3267666933014827, 0.3281610482642923, 0.33221126720062893, 0.33747490231104904, 0.33401218309562086, 0.3366966777025562, 0.34005335548814736, 0.3460629200062671, 0.34415219905184863, 0.34076310881451094, 0.341744630662995, 0.3411155944435956, 0.3383302511861375, 0.3345961766068658, 0.3315704546305146, 0.33131716837031366, 0.33503839000135194, 0.33597266206168336, 0.3312634209127653, 0.3300916090621755, 0.32817592605493345, 0.3312448414118399, 0.3285060006630322, 0.3335484811961086, 0.3361026430056974, 0.3313596897792146, 0.3310812100936609, 0.3353895539046144, 0.33570835679678207, 0.33551568905486306, 0.34042254598195154, 0.3407019007231045, 0.34582739538144647, 0.34399346825264543, 0.34968612152391987, 0.35295121021943954, 0.3491174214920454, 0.3466548413053881, 0.3478256634567928, 0.35615448625282725, 0.3684317496237875, 0.3690562373765482, 0.3619794457193744, 0.368054439477317, 0.36748870775754006, 0.3713980613677986, 0.3770669908134068, 0.379380239515703, 0.3789361964402206, 0.3804549112355281, 0.3800885362922888, 0.3790270030940717, 0.37862700701579455, 0.3828291438620312, 0.3795025014060772, 0.374544167649803, 0.37331628595819116, 0.3736743263873879, 0.3712739048403984, 0.36935163975774865, 0.37786550777564243, 0.37730067447504384, 0.3742657228805372, 0.3776393734919577, 0.37550922172815504, 0.3732875226195981, 0.3702024824791495, 0.36560969934377013, 0.35889377860176286, 0.36423735449153877, 0.36548602866782026, 0.3705221389707175, 0.37573997017223365, 0.38143488996830516, 0.38239813592115174, 0.3839448066157844, 0.3833893690445014, 0.3783600009706467, 0.38394299286466993, 0.3841422380448972, 0.38854294682535523, 0.39006233079403524, 0.3931990310471338, 0.39222503164238876, 0.3889415727480909, 0.38301558464326696, 0.37693992950135663, 0.3719112254280175, 0.36976953399063917, 0.37174120047224213, 0.3703532142224413, 0.3744671839007926, 0.37861196867753505, 0.3870755518078046, 0.3860161630874553, 0.3857965006299866, 0.39170913238805405, 0.3894467745743715, 0.385000263268229, 0.3857682803080778, 0.38249701941457337, 0.38730911215796976, 0.3914715619083206, 0.39158247383550204, 0.38977196632343786, 0.3868855083471074, 0.38823526404420716, 0.3882562945455612, 0.3962943543081449, 0.3968408612113677, 0.3993297515796538, 0.4008176405174668, 0.39979135234313795, 0.3970442838870446, 0.3954951933524854, 0.3996607018848552, 0.39514403825040245, 0.39206573060659955, 0.39433206815402494, 0.39774584759554954, 0.39163195580287885, 0.39139267781036824, 0.38920467202883047, 0.389284569544294, 0.3916275208483507, 0.3934939164375137, 0.3829953806617428, 0.3811864210263899, 0.3831217725490347, 0.3796396891722069, 0.38332905274177026, 0.38729121104516495, 0.3876282623614813, 0.38393042026860125, 0.3841470294195206, 0.38041717026038824, 0.37228072642437343, 0.37721019872840883, 0.3836678994253688, 0.3812408932321336, 0.3833045940064515, 0.38105489871658577, 0.3784652444181724, 0.37245336487066955, 0.372496324168938, 0.37710890402521124, 0.3756452538629028, 0.3732574308790315, 0.37569920691631953, 0.37336895972599504, 0.37690614913672255, 0.3758615575104655, 0.368265928782147, 0.37030448779284636, 0.3687034661478732, 0.36574343702308043, 0.3638760984980225, 0.35968024985476155, 0.3500889253912663, 0.35452491858581303, 0.3635932925632989, 0.36354136287836936, 0.35657821291964187, 0.3566934341047758, 0.36045443492968493, 0.3617861692862667, 0.36194845240641094, 0.357589692555274, 0.3541307313425901, 0.3499464553520662, 0.3454978569119224, 0.34721734222976147, 0.3536176267770546, 0.3574604408478777, 0.36051215958658084, 0.3600485935864387, 0.3603340618996496, 0.35356783081137877, 0.34899218007458954, 0.3441775897504502, 0.3450170765084246, 0.3426072499865509, 0.3424103303133381, 0.33915036508733026, 0.34093656572653286, 0.34048613926175353, 0.3374324918432958, 0.3365835660085479, 0.3391357830206725, 0.34077146459228036, 0.3394461105793271, 0.3339214591743107, 0.33377872167787226, 0.33611900673086353, 0.33217275099615523, 0.33959106410618295, 0.3418349778720981, 0.34054891086101086, 0.3357356336291496, 0.336067630552098, 0.33789254491664245, 0.33939494955274785, 0.3361954606079921, 0.33100429549532967, 0.3292275100451828, 0.32760781583620413, 0.3325159583575434, 0.3366989907768462, 0.33671427162639156, 0.3367075712760109, 0.3373457783843342, 0.3421296475483784, 0.3353540703390193, 0.3301037938627384, 0.32881717892664647, 0.3229211598741478, 0.32091977663189813, 0.3190586447793132, 0.32134279345104166, 0.3230083801720102, 0.3213771753928643, 0.3209297452320786, 0.3235542676472062, 0.3277311432969997, 0.330371029618071, 0.33279376060053745, 0.3345359842558474, 0.3347078456293873, 0.3389109989758121, 0.33941037803698054, 0.33648283959708675, 0.33643461904594446, 0.3368696754516391, 0.3415947460931273, 0.3400775206310445, 0.33499935769276334, 0.3328294859195195, 0.33063354892716357, 0.3279249182629091, 0.330492208201919, 0.3303767063453027, 0.3287207059082312, 0.3299564999822928, 0.3316790979857541, 0.33562082198766013, 0.3332942863690518, 0.32783927886558767, 0.32480461032147734, 0.3244463119328688, 0.32505029742653246, 0.3326247901137614, 0.33536535592857825, 0.33765335256488654, 0.3284995825462709, 0.32529753256828714, 0.3220861147800732, 0.322091019811257, 0.3220919908838321, 0.3189713345768303, 0.3177676107594392, 0.32187521365019367, 0.32046075265851437, 0.3204912983110783, 0.3235990109268904, 0.32844376839772943, 0.3306069222360027, 0.329598978708611, 0.33711953506112113, 0.341187999246715, 0.3456796418239742, 0.3431318207089628, 0.33969979068781, 0.3407489207682184, 0.33838481032967394, 0.3388204574051621, 0.33891703729297884, 0.3372682033963207, 0.339639861298841, 0.33912638982609933, 0.34108394082104726, 0.34321580336569735, 0.34553506448321847, 0.3440896226048916, 0.3438545092161448, 0.3421922263921142, 0.3448397116062899, 0.34360771991888467, 0.33808974703861305, 0.3350577712887555, 0.33320985506251305, 0.3335892541560328, 0.33380733764782267, 0.32854070456101486, 0.3269627696472969, 0.3309461879956676, 0.33356388088638406, 0.33341682208214474, 0.33095042604592795, 0.33341032214131033, 0.3339652288684224, 0.33991605830582666, 0.34450896198486175, 0.3455113490535244, 0.34381657595823256, 0.34439650471591454, 0.34059320598822773, 0.3444953828324783, 0.3411977712677909, 0.3438894323285266, 0.3503396569969449, 0.34484606221337394, 0.34427914266439646, 0.3450447139116958, 0.34488936865360953, 0.3467122984631493, 0.35161080992871774, 0.35308232066656187, 0.3530716202830285, 0.36068579282031693, 0.36278253819782463, 0.3664831315330565, 0.3647192650939034, 0.3678416170345882, 0.3626108555048151, 0.35891771793713373, 0.3590637920152682, 0.35974065367858654, 0.3646065695568165, 0.3618595970168411, 0.36045881177863265, 0.35958164914086954, 0.36345006490681736, 0.36812428782563583, 0.37500598327053186, 0.3746606208332927, 0.37302510248398635, 0.37180354172059554, 0.3711515821938409, 0.3713512386952028, 0.3763232723136485, 0.3777784808348262, 0.3737638914251403, 0.3737652997228605, 0.374463662834916, 0.3732951941689703, 0.37231226662896144, 0.37757332140638894, 0.3756434017142689, 0.3709881822288058, 0.3811483105076841, 0.3840917859221218, 0.38338346990533095, 0.3813846617056681, 0.38346470951755535, 0.3768518805059494, 0.3718657117797114, 0.37112697614701384, 0.3745472541653643, 0.37595010365077475, 0.38141473281314486, 0.37659372064361896, 0.3733632398906792, 0.37517050035107946, 0.3726929314025716, 0.3737527841080943, 0.3775173022279183, 0.38205758419326524, 0.38442634207411536, 0.3808471359264893, 0.3821834553323327, 0.38183779744312324, 0.38255147327797573, 0.38208062117928204, 0.387021520603507, 0.3925169833927839, 0.3940010248181084, 0.39335485677741366, 0.39389483113896623, 0.39546190638141004, 0.3946157106981794, 0.39146272335587057, 0.38754243755915146, 0.3852616016122869, 0.3916754567500739, 0.3971039141812091, 0.39916654927251544, 0.39641122187758765, 0.39380357391761706, 0.3881118824800584, 0.38693445575521085, 0.38822124071767783, 0.39086855034241036, 0.38639837826115886, 0.38430435758888365, 0.38125497856970664, 0.378457131879788, 0.3819988054746978, 0.38578619721161805, 0.38475481127027933, 0.38467219106972883, 0.3865962729384747, 0.38749816561403316, 0.39380342753810177, 0.3981575411537014, 0.39403291626080056, 0.39139852577280687, 0.3896452713493157, 0.38609167742472267, 0.3824358084759731, 0.37803255411731507, 0.3789491269740102, 0.3793573329188918, 0.3724110358066689, 0.37077546726542926, 0.3635490586569344, 0.36242860821049033, 0.36682588608171135, 0.36585251718131134, 0.3662937152520626, 0.37097780284626813, 0.36679649333289976, 0.36577362378373757, 0.3665470224742111, 0.3592698640079841, 0.35660001724014473, 0.3581439268218501, 0.35991420454493606, 0.3606064389800335, 0.35948387928165465, 0.36044628320140804, 0.36201837393342984, 0.3646499256185089, 0.3700469416423524, 0.373897805149598, 0.37257085753814717, 0.3731967340189055, 0.370509128913787, 0.3704472735826632, 0.37364489479139945, 0.3770917005777007, 0.3777725173867113, 0.37557899432928804, 0.37228781338140043, 0.3734246267286251, 0.3737132900069082, 0.3706333176329322, 0.3700853660008738, 0.36925095361101057, 0.36983830671301016, 0.3666301579183386, 0.36661919244793706, 0.36860075609713405, 0.37206411194926414, 0.37335384159228535, 0.3735290645158389, 0.3675392006358671, 0.36320443944693664, 0.3614355802146976, 0.3609031356211829, 0.3608687470839441, 0.35973401608607214, 0.3576255519792074, 0.35802021967621467, 0.3606834972110392, 0.36003500205337485, 0.36153436682701245, 0.35916281044365056, 0.3537285003251501, 0.3491853625752717, 0.3460950298271113, 0.3418199022315442, 0.33926926154139064, 0.34035970669470444, 0.3411654419272407, 0.344241624854852, 0.34619665374216885, 0.35036030002474894, 0.35082175218579065, 0.35447635008860634, 0.35469599362718274, 0.3563692863102615, 0.3570937222176378, 0.35557936205103835, 0.35391021242431614, 0.35482133761519535, 0.3571902920044221, 0.35764890273379185, 0.36026935347522326, 0.3600103875931636, 0.3612141101405586, 0.3590300658338398, 0.35717452844237646, 0.35378310520592576, 0.35731009084987875, 0.36144791070959986, 0.3608921582810166, 0.36313659801392045, 0.36200458093369803, 0.35977625870723756, 0.3635105070650557, 0.36649091113411875, 0.3691227259188084, 0.3668881748915402, 0.36603574946821565, 0.36140118244665204, 0.358999637326239, 0.3626357493622526, 0.36267456847428997, 0.36040812527701344, 0.36045026514849754, 0.35742265405399354, 0.3539557614553369, 0.35348640409855764, 0.35416465660004465, 0.35080628868793384, 0.3525744715050522, 0.3524781088666312, 0.3554673341836162, 0.3577875027484407, 0.3577112245646645, 0.3599262802367521, 0.3610771203212235, 0.36183037988365935, 0.3601616053398314, 0.3581291992173221, 0.3600924974061418, 0.3596490768615595, 0.3573123826234007, 0.3569627547561162, 0.3534101812497962, 0.35063271581554606, 0.34918899367502415, 0.34664119289480466, 0.3452859536631126, 0.34782030403479375, 0.3494446270668882, 0.34957279515197265, 0.34790485286746653, 0.3475866160480991, 0.3462204807053459, 0.34714458020922717, 0.34623804472167446, 0.3454694004696865, 0.34612296326848685, 0.3467467880092618, 0.3464623160969918, 0.34449991867931357, 0.3433716471156685, 0.3414135260955341, 0.3402024431619325, 0.34050882632686036, 0.3421684163265296, 0.3415260477186776, 0.34137580305415505, 0.3372555981820586, 0.33596259525978067, 0.33418718550598997, 0.33517274325883306, 0.33581770275234074, 0.3373799115553813, 0.3379231566219169, 0.33796285570855905, 0.33866501582954645, 0.3388104200264034, 0.33745446553526987, 0.3367698800492259, 0.3380662661631356, 0.33588441157115656, 0.33460575975501183, 0.33424547111037, 0.3414476781085591, 0.3414476781085591, 0.3414476781085591]], "Cosine score 0.25 Da": [[0.05, 0.15000000000000002, 0.25000000000000006, 0.35000000000000003, 0.45000000000000007, 0.5500000000000002, 0.6500000000000001, 0.7500000000000002, 0.8500000000000002, 0.9500000000000002, 1.0500000000000003, 1.1500000000000004, 1.2500000000000002, 1.3500000000000003, 1.4500000000000004, 1.5500000000000003, 1.6500000000000004, 1.7500000000000004, 1.8500000000000003, 1.9500000000000004, 2.0500000000000003, 2.1500000000000004, 2.2500000000000004, 2.35, 2.45, 2.5500000000000003, 2.6500000000000004, 2.7500000000000004, 2.8500000000000005, 2.95, 3.0500000000000003, 3.1500000000000004, 3.2500000000000004, 3.3500000000000005, 3.4500000000000006, 3.5500000000000007, 3.6500000000000004, 3.7500000000000004, 3.8500000000000005, 3.9500000000000006, 4.050000000000001, 4.15, 4.250000000000001, 4.3500000000000005, 4.450000000000001, 4.550000000000001, 4.65, 4.750000000000001, 4.8500000000000005, 4.950000000000001, 5.050000000000001, 5.150000000000001, 5.250000000000001, 5.3500000000000005, 5.450000000000001, 5.550000000000001, 5.650000000000001, 5.750000000000001, 5.8500000000000005, 5.950000000000001, 6.050000000000001, 6.150000000000001, 6.250000000000001, 6.350000000000001, 6.450000000000001, 6.550000000000001, 6.650000000000001, 6.750000000000001, 6.850000000000001, 6.950000000000001, 7.050000000000002, 7.150000000000001, 7.250000000000001, 7.350000000000001, 7.450000000000001, 7.550000000000002, 7.650000000000001, 7.750000000000001, 7.850000000000001, 7.950000000000001, 8.050000000000002, 8.150000000000002, 8.250000000000002, 8.350000000000003, 8.450000000000003, 8.550000000000002, 8.650000000000002, 8.750000000000002, 8.850000000000003, 8.950000000000003, 9.050000000000002, 9.150000000000002, 9.250000000000002, 9.350000000000003, 9.450000000000003, 9.550000000000002, 9.650000000000002, 9.750000000000002, 9.850000000000003, 9.950000000000003, 10.050000000000002, 10.150000000000002, 10.250000000000004, 10.350000000000003, 10.450000000000003, 10.550000000000002, 10.650000000000002, 10.750000000000004, 10.850000000000003, 10.950000000000003, 11.050000000000002, 11.150000000000002, 11.250000000000004, 11.350000000000003, 11.450000000000003, 11.550000000000002, 11.650000000000002, 11.750000000000004, 11.850000000000003, 11.950000000000003, 12.050000000000002, 12.150000000000004, 12.250000000000004, 12.350000000000003, 12.450000000000003, 12.550000000000002, 12.650000000000004, 12.750000000000004, 12.850000000000003, 12.950000000000003, 13.050000000000002, 13.150000000000004, 13.250000000000004, 13.350000000000003, 13.450000000000003, 13.550000000000002, 13.650000000000004, 13.750000000000004, 13.850000000000003, 13.950000000000003, 14.050000000000004, 14.150000000000004, 14.250000000000004, 14.350000000000003, 14.450000000000003, 14.550000000000004, 14.650000000000004, 14.750000000000004, 14.850000000000003, 14.950000000000003, 15.050000000000004, 15.150000000000004, 15.250000000000004, 15.350000000000003, 15.450000000000003, 15.550000000000004, 15.650000000000004, 15.750000000000004, 15.850000000000003, 15.950000000000005, 16.050000000000004, 16.150000000000002, 16.250000000000004, 16.350000000000005, 16.450000000000003, 16.550000000000004, 16.650000000000006, 16.750000000000004, 16.850000000000005, 16.950000000000003, 17.050000000000004, 17.150000000000006, 17.250000000000004, 17.350000000000005, 17.450000000000003, 17.550000000000004, 17.650000000000006, 17.750000000000004, 17.850000000000005, 17.950000000000003, 18.050000000000004, 18.150000000000006, 18.250000000000004, 18.350000000000005, 18.450000000000003, 18.550000000000004, 18.650000000000006, 18.750000000000004, 18.850000000000005, 18.950000000000003, 19.050000000000004, 19.150000000000006, 19.250000000000004, 19.350000000000005, 19.450000000000003, 19.550000000000004, 19.650000000000006, 19.750000000000004, 19.850000000000005, 19.950000000000003, 20.050000000000004, 20.150000000000006, 20.250000000000004, 20.350000000000005, 20.450000000000006, 20.550000000000004, 20.650000000000006, 20.750000000000004, 20.850000000000005, 20.950000000000006, 21.050000000000004, 21.150000000000006, 21.250000000000004, 21.350000000000005, 21.450000000000006, 21.550000000000004, 21.650000000000006, 21.750000000000004, 21.850000000000005, 21.950000000000006, 22.050000000000004, 22.150000000000006, 22.250000000000004, 22.350000000000005, 22.450000000000006, 22.550000000000004, 22.650000000000006, 22.750000000000004, 22.850000000000005, 22.950000000000006, 23.050000000000004, 23.150000000000006, 23.250000000000004, 23.350000000000005, 23.450000000000006, 23.550000000000004, 23.650000000000006, 23.750000000000004, 23.850000000000005, 23.950000000000006, 24.050000000000004, 24.150000000000006, 24.250000000000007, 24.350000000000005, 24.450000000000006, 24.550000000000004, 24.650000000000006, 24.750000000000007, 24.850000000000005, 24.950000000000006, 25.050000000000004, 25.150000000000006, 25.250000000000007, 25.350000000000005, 25.450000000000006, 25.550000000000004, 25.650000000000006, 25.750000000000007, 25.850000000000005, 25.950000000000006, 26.050000000000004, 26.150000000000006, 26.250000000000007, 26.350000000000005, 26.450000000000006, 26.550000000000004, 26.650000000000006, 26.750000000000007, 26.850000000000005, 26.950000000000006, 27.050000000000004, 27.150000000000006, 27.250000000000007, 27.350000000000005, 27.450000000000006, 27.550000000000008, 27.650000000000006, 27.750000000000007, 27.850000000000005, 27.950000000000006, 28.050000000000008, 28.150000000000006, 28.250000000000007, 28.350000000000005, 28.450000000000006, 28.550000000000008, 28.650000000000006, 28.750000000000007, 28.850000000000005, 28.950000000000006, 29.050000000000008, 29.150000000000006, 29.250000000000007, 29.350000000000005, 29.450000000000006, 29.550000000000008, 29.650000000000006, 29.750000000000007, 29.850000000000005, 29.950000000000006, 30.050000000000008, 30.150000000000006, 30.250000000000007, 30.350000000000005, 30.450000000000006, 30.550000000000008, 30.650000000000006, 30.750000000000007, 30.850000000000005, 30.950000000000006, 31.050000000000008, 31.150000000000006, 31.250000000000007, 31.35000000000001, 31.450000000000006, 31.550000000000008, 31.650000000000006, 31.750000000000007, 31.85000000000001, 31.950000000000006, 32.050000000000004, 32.150000000000006, 32.25, 32.35, 32.45, 32.550000000000004, 32.650000000000006, 32.75, 32.85, 32.95, 33.050000000000004, 33.150000000000006, 33.25000000000001, 33.35, 33.45, 33.550000000000004, 33.650000000000006, 33.75000000000001, 33.85, 33.95, 34.050000000000004, 34.150000000000006, 34.25000000000001, 34.35, 34.45, 34.550000000000004, 34.650000000000006, 34.75000000000001, 34.85, 34.95, 35.050000000000004, 35.150000000000006, 35.25000000000001, 35.35, 35.45, 35.550000000000004, 35.650000000000006, 35.75000000000001, 35.85, 35.95, 36.050000000000004, 36.150000000000006, 36.25000000000001, 36.35, 36.45, 36.550000000000004, 36.650000000000006, 36.75000000000001, 36.85, 36.95, 37.050000000000004, 37.150000000000006, 37.25000000000001, 37.35, 37.45, 37.550000000000004, 37.650000000000006, 37.75000000000001, 37.85, 37.95, 38.050000000000004, 38.150000000000006, 38.25000000000001, 38.35, 38.45, 38.550000000000004, 38.650000000000006, 38.75000000000001, 38.85, 38.95, 39.050000000000004, 39.150000000000006, 39.25000000000001, 39.35, 39.45, 39.550000000000004, 39.650000000000006, 39.75000000000001, 39.85, 39.95, 40.050000000000004, 40.150000000000006, 40.25000000000001, 40.35000000000001, 40.45, 40.550000000000004, 40.650000000000006, 40.75000000000001, 40.85000000000001, 40.95, 41.050000000000004, 41.150000000000006, 41.25000000000001, 41.35000000000001, 41.45, 41.550000000000004, 41.650000000000006, 41.75000000000001, 41.85000000000001, 41.95, 42.050000000000004, 42.150000000000006, 42.25000000000001, 42.35000000000001, 42.45, 42.550000000000004, 42.650000000000006, 42.75000000000001, 42.85000000000001, 42.95, 43.050000000000004, 43.150000000000006, 43.25000000000001, 43.35000000000001, 43.45, 43.550000000000004, 43.650000000000006, 43.75000000000001, 43.85000000000001, 43.95, 44.050000000000004, 44.150000000000006, 44.25000000000001, 44.35000000000001, 44.45, 44.550000000000004, 44.650000000000006, 44.75000000000001, 44.85000000000001, 44.95, 45.050000000000004, 45.150000000000006, 45.25000000000001, 45.35000000000001, 45.45, 45.550000000000004, 45.650000000000006, 45.75000000000001, 45.85000000000001, 45.95, 46.050000000000004, 46.150000000000006, 46.25000000000001, 46.35000000000001, 46.45, 46.550000000000004, 46.650000000000006, 46.75000000000001, 46.85000000000001, 46.95, 47.050000000000004, 47.150000000000006, 47.25000000000001, 47.35000000000001, 47.45, 47.550000000000004, 47.650000000000006, 47.75000000000001, 47.85000000000001, 47.95000000000001, 48.050000000000004, 48.150000000000006, 48.25000000000001, 48.35000000000001, 48.45000000000001, 48.550000000000004, 48.650000000000006, 48.75000000000001, 48.85000000000001, 48.95000000000001, 49.050000000000004, 49.150000000000006, 49.25000000000001, 49.35000000000001, 49.45000000000001, 49.550000000000004, 49.650000000000006, 49.75000000000001, 49.85000000000001, 49.95000000000001, 50.050000000000004, 50.150000000000006, 50.25000000000001, 50.35000000000001, 50.45000000000001, 50.550000000000004, 50.650000000000006, 50.75000000000001, 50.85000000000001, 50.95000000000001, 51.050000000000004, 51.150000000000006, 51.25000000000001, 51.35000000000001, 51.45000000000001, 51.550000000000004, 51.650000000000006, 51.75000000000001, 51.85000000000001, 51.95000000000001, 52.050000000000004, 52.150000000000006, 52.25000000000001, 52.35000000000001, 52.45000000000001, 52.550000000000004, 52.650000000000006, 52.75000000000001, 52.85000000000001, 52.95000000000001, 53.050000000000004, 53.150000000000006, 53.25000000000001, 53.35000000000001, 53.45000000000001, 53.550000000000004, 53.650000000000006, 53.75000000000001, 53.85000000000001, 53.95000000000001, 54.050000000000004, 54.150000000000006, 54.25000000000001, 54.35000000000001, 54.45000000000001, 54.550000000000004, 54.650000000000006, 54.75000000000001, 54.85000000000001, 54.95000000000001, 55.05000000000001, 55.150000000000006, 55.25000000000001, 55.35000000000001, 55.45000000000001, 55.55000000000001, 55.650000000000006, 55.75000000000001, 55.85000000000001, 55.95000000000001, 56.05000000000001, 56.150000000000006, 56.25000000000001, 56.35000000000001, 56.45000000000001, 56.55000000000001, 56.650000000000006, 56.75000000000001, 56.85000000000001, 56.95000000000001, 57.05000000000001, 57.150000000000006, 57.25000000000001, 57.35000000000001, 57.45000000000001, 57.55000000000001, 57.650000000000006, 57.75000000000001, 57.85000000000001, 57.95000000000001, 58.05000000000001, 58.150000000000006, 58.25000000000001, 58.35000000000001, 58.45000000000001, 58.55000000000001, 58.650000000000006, 58.75000000000001, 58.85000000000001, 58.95000000000001, 59.05000000000001, 59.150000000000006, 59.25000000000001, 59.35000000000001, 59.45000000000001, 59.55000000000001, 59.650000000000006, 59.75000000000001, 59.85000000000001, 59.95000000000001, 60.05000000000001, 60.150000000000006, 60.25000000000001, 60.35000000000001, 60.45000000000001, 60.55000000000001, 60.650000000000006, 60.75000000000001, 60.85000000000001, 60.95000000000001, 61.05000000000001, 61.150000000000006, 61.25000000000001, 61.35000000000001, 61.45000000000001, 61.55000000000001, 61.650000000000006, 61.75000000000001, 61.85000000000001, 61.95000000000001, 62.05000000000001, 62.150000000000006, 62.25000000000001, 62.35000000000001, 62.45000000000001, 62.55000000000001, 62.65000000000001, 62.75000000000001, 62.85000000000001, 62.95000000000001, 63.05000000000001, 63.15000000000001, 63.25000000000001, 63.35000000000001, 63.45000000000001, 63.55000000000001, 63.65000000000001, 63.75000000000001, 63.85000000000001, 63.95000000000001, 64.05000000000001, 64.15, 64.25000000000001, 64.35000000000001, 64.45, 64.55000000000001, 64.65, 64.75000000000001, 64.85000000000001, 64.95, 65.05000000000001, 65.15, 65.25000000000001, 65.35000000000001, 65.45, 65.55000000000001, 65.65, 65.75000000000001, 65.85000000000001, 65.95000000000002, 66.05000000000001, 66.15, 66.25000000000001, 66.35000000000001, 66.45000000000002, 66.55000000000001, 66.65, 66.75000000000001, 66.85000000000001, 66.95000000000002, 67.05000000000001, 67.15, 67.25000000000001, 67.35000000000001, 67.45000000000002, 67.55000000000001, 67.65, 67.75000000000001, 67.85000000000001, 67.95000000000002, 68.05000000000001, 68.15, 68.25000000000001, 68.35000000000001, 68.45000000000002, 68.55000000000001, 68.65, 68.75000000000001, 68.85000000000001, 68.95000000000002, 69.05000000000001, 69.15, 69.25000000000001, 69.35000000000001, 69.45000000000002, 69.55000000000001, 69.65, 69.75000000000001, 69.85000000000001, 69.95000000000002, 70.05000000000001, 70.15, 70.25000000000001, 70.35000000000001, 70.45000000000002, 70.55000000000001, 70.65, 70.75000000000001, 70.85000000000001, 70.95000000000002, 71.05000000000001, 71.15, 71.25000000000001, 71.35000000000001, 71.45000000000002, 71.55000000000001, 71.65, 71.75000000000001, 71.85000000000001, 71.95000000000002, 72.05000000000001, 72.15, 72.25000000000001, 72.35000000000001, 72.45000000000002, 72.55000000000001, 72.65, 72.75000000000001, 72.85000000000001, 72.95000000000002, 73.05000000000001, 73.15, 73.25000000000001, 73.35000000000001, 73.45000000000002, 73.55000000000001, 73.65, 73.75000000000001, 73.85000000000001, 73.95000000000002, 74.05000000000001, 74.15, 74.25000000000001, 74.35000000000001, 74.45000000000002, 74.55000000000001, 74.65, 74.75000000000001, 74.85000000000001, 74.95000000000002, 75.05000000000001, 75.15, 75.25000000000001, 75.35000000000001, 75.45000000000002, 75.55000000000001, 75.65, 75.75000000000001, 75.85000000000001, 75.95000000000002, 76.05000000000001, 76.15, 76.25000000000001, 76.35000000000001, 76.45000000000002, 76.55000000000001, 76.65, 76.75000000000001, 76.85000000000001, 76.95000000000002, 77.05000000000001, 77.15, 77.25000000000001, 77.35000000000001, 77.45000000000002, 77.55000000000001, 77.65, 77.75000000000001, 77.85000000000001, 77.95000000000002, 78.05000000000001, 78.15, 78.25000000000001, 78.35000000000001, 78.45000000000002, 78.55000000000001, 78.65, 78.75000000000001, 78.85000000000001, 78.95000000000002, 79.05000000000001, 79.15, 79.25000000000001, 79.35000000000001, 79.45000000000002, 79.55000000000001, 79.65, 79.75000000000001, 79.85000000000001, 79.95000000000002, 80.05000000000001, 80.15, 80.25000000000001, 80.35000000000001, 80.45000000000002, 80.55000000000001, 80.65000000000002, 80.75000000000001, 80.85000000000001, 80.95000000000002, 81.05000000000001, 81.15000000000002, 81.25000000000001, 81.35000000000001, 81.45000000000002, 81.55000000000001, 81.65000000000002, 81.75000000000001, 81.85000000000001, 81.95000000000002, 82.05000000000001, 82.15000000000002, 82.25000000000001, 82.35000000000001, 82.45000000000002, 82.55000000000001, 82.65000000000002, 82.75000000000001, 82.85000000000001, 82.95000000000002, 83.05000000000001, 83.15000000000002, 83.25000000000001, 83.35000000000001, 83.45000000000002, 83.55000000000001, 83.65000000000002, 83.75000000000001, 83.85000000000001, 83.95000000000002, 84.05000000000001, 84.15000000000002, 84.25000000000001, 84.35000000000001, 84.45000000000002, 84.55000000000001, 84.65000000000002, 84.75000000000001, 84.85000000000001, 84.95000000000002, 85.05000000000001, 85.15000000000002, 85.25000000000001, 85.35000000000001, 85.45000000000002, 85.55000000000001, 85.65000000000002, 85.75000000000001, 85.85000000000001, 85.95000000000002, 86.05000000000001, 86.15000000000002, 86.25000000000001, 86.35000000000001, 86.45000000000002, 86.55000000000001, 86.65000000000002, 86.75000000000001, 86.85000000000001, 86.95000000000002, 87.05000000000001, 87.15000000000002, 87.25000000000001, 87.35000000000001, 87.45000000000002, 87.55000000000001, 87.65000000000002, 87.75000000000001, 87.85000000000001, 87.95000000000002, 88.05000000000001, 88.15000000000002, 88.25000000000001, 88.35000000000001, 88.45000000000002, 88.55000000000001, 88.65000000000002, 88.75000000000001, 88.85000000000001, 88.95000000000002, 89.05000000000001, 89.15000000000002, 89.25000000000001, 89.35000000000001, 89.45000000000002, 89.55000000000001, 89.65000000000002, 89.75000000000001, 89.85000000000001, 89.95000000000002, 90.05000000000001, 90.15000000000002, 90.25000000000001, 90.35000000000001, 90.45000000000002, 90.55000000000001, 90.65000000000002, 90.75000000000001, 90.85000000000001, 90.95000000000002, 91.05000000000001, 91.15000000000002, 91.25000000000001, 91.35000000000001, 91.45000000000002, 91.55000000000001, 91.65000000000002, 91.75000000000001, 91.85000000000001, 91.95000000000002, 92.05000000000001, 92.15000000000002, 92.25000000000001, 92.35000000000001, 92.45000000000002, 92.55000000000001, 92.65000000000002, 92.75000000000001, 92.85000000000001, 92.95000000000002, 93.05000000000001, 93.15000000000002, 93.25000000000001, 93.35000000000001, 93.45000000000002, 93.55000000000001, 93.65000000000002, 93.75000000000001, 93.85000000000001, 93.95000000000002, 94.05000000000001, 94.15000000000002, 94.25000000000001, 94.35000000000001, 94.45000000000002, 94.55000000000001, 94.65000000000002, 94.75000000000001, 94.85000000000001, 94.95000000000002, 95.05000000000001, 95.15000000000002, 95.25000000000001, 95.35000000000002, 95.45000000000002, 95.55000000000001, 95.65000000000002, 95.75000000000001, 95.85000000000002, 95.95000000000002, 96.05000000000001, 96.15000000000002, 96.25000000000001, 96.35000000000002, 96.45000000000002, 96.55000000000001, 96.65000000000002, 96.75000000000001, 96.85000000000002, 96.95000000000002, 97.05000000000001, 97.15000000000002, 97.25000000000001, 97.35000000000002, 97.45000000000002, 97.55000000000001, 97.65000000000002, 97.75000000000001, 97.85000000000002, 97.95000000000002, 98.05000000000001, 98.15000000000002, 98.25000000000001, 98.35000000000002, 98.45000000000002, 98.55000000000001, 98.65000000000002, 98.75000000000001, 98.85000000000002, 98.95000000000002, 99.05000000000001, 99.15000000000002, 99.25000000000001, 99.35000000000002, 99.45000000000002, 99.55000000000001, 99.65000000000002, 99.75000000000001, 99.85000000000002, 99.95000000000002], [64.32250190285905, 71.69733911656598, 79.19798480142776, 81.55334316083902, 82.65011205699821, 82.98166501245798, 83.95530219563489, 84.42073336026044, 84.99798987410179, 85.33234580500609, 85.7492846486285, 86.00905487399018, 86.39642721569118, 86.67030923952589, 86.8384861654236, 86.99548850283847, 87.15446872382537, 87.30970430797932, 87.40375146438922, 87.47799591409827, 87.51443462095328, 87.57129320289401, 87.62226496818566, 87.73520410718967, 87.79505874486155, 87.82898717449565, 87.86847709473922, 87.8035028286025, 87.76557194924168, 87.81104823647081, 87.90727254228142, 87.99945814343695, 88.0810148979922, 88.07607625352588, 88.16248777195953, 88.24769607581513, 88.38867499102008, 88.55219908829368, 88.68149728070219, 88.66978710394545, 88.60665827926121, 88.54312861831157, 88.53570257591892, 88.47095272784556, 88.40545304804184, 88.3776402498963, 88.45579454125615, 88.55987063604601, 88.67776409477867, 88.80421899918909, 88.88964971297078, 88.95307958771855, 88.99376708831629, 89.09099480242385, 89.21586332625176, 89.34143405052737, 89.4284329787367, 89.49415819982815, 89.4687245794246, 89.42727700894754, 89.47212085971432, 89.60167560382624, 89.74064967254738, 89.89336745011414, 90.05303754845903, 90.20284418880361, 90.33832961401504, 90.45135397912586, 90.54186508782355, 90.61323236619853, 90.6789414124652, 90.70228970077784, 90.62926165346457, 90.420551513981, 90.18135500502473, 89.94877156193706, 89.65493444762922, 89.31949720043335, 89.05558868689067, 88.83778397239897, 88.56437610135998, 88.24040776469036, 87.9145588307617, 87.58595802116528, 87.29971818692852, 87.06615513800453, 86.81249886870843, 86.61077636778373, 86.4030920143342, 86.26395335781459, 86.07436525943083, 85.86508583585528, 85.59996762305067, 85.28853487074606, 85.05211930843147, 84.82677203354152, 84.6922140886473, 84.5092135626501, 84.35432431463275, 84.20731200729459, 84.09983335507248, 84.01313972223684, 83.87301247865207, 83.68040994224938, 83.49128642508967, 83.30941526137784, 83.14764589331614, 83.03209070514076, 82.91270531854357, 82.76403759474331, 82.63829541284129, 82.53076052969446, 82.47572661513547, 82.39495322952254, 82.33470539218732, 82.24930536915394, 82.19849492458101, 82.16339672833803, 82.1086468389311, 82.01624407339406, 81.94970215916655, 81.84179094066873, 81.77367678088822, 81.6549431139259, 81.53097057760678, 81.50716703629396, 81.46789387989332, 81.42333614821443, 81.38907156707927, 81.3374609287573, 81.25863506948181, 81.17299847309319, 81.10175898915996, 80.99954105835741, 80.92360200819529, 80.8529769292666, 80.79789852721572, 80.759269024382, 80.73050164301375, 80.71799364406695, 80.69308820989387, 80.64979299412187, 80.59759902042461, 80.54313960792928, 80.5054959876691, 80.45723351183756, 80.38939687481394, 80.3724651951808, 80.33246068183158, 80.30562936752462, 80.28515566852997, 80.2688021987899, 80.24508594046044, 80.21905354605981, 80.19847051155848, 80.17609234401715, 80.17618369783426, 80.16575679184007, 80.1482522570297, 80.1452221569642, 80.13555725602092, 80.13462459068396, 80.12685662641634, 80.09791055296165, 80.08427979572312, 80.05950722380898, 80.05806032785965, 80.0324246317059, 80.00787232700046, 79.97638098595799, 79.94732603483104, 79.94243502289105, 79.94384669285526, 79.92068570879775, 79.88151773348395, 79.85250801389493, 79.82744654205433, 79.79914377001005, 79.77920416980344, 79.73958787639526, 79.70361773189339, 79.63426592936881, 79.58311818117008, 79.55523290540997, 79.53148388176548, 79.49805325950345, 79.43887783067221, 79.39101644421731, 79.32959966025366, 79.28610671325387, 79.23707344047558, 79.18720525695872, 79.11899299462146, 79.06357890751416, 79.01380015991903, 78.97095084358787, 78.93415905843551, 78.89622365369848, 78.86201746440086, 78.84228907859497, 78.822182125342, 78.78760147524007, 78.73939038970299, 78.71135435308265, 78.67990454923142, 78.63860320571203, 78.61575849691573, 78.58092147258716, 78.53966998428751, 78.49657578190356, 78.45465819718865, 78.41481941819109, 78.39337615855308, 78.37651018869349, 78.36013971940041, 78.3557668928709, 78.36189362322423, 78.36101394943323, 78.33806089712493, 78.3268717551796, 78.2950285879833, 78.28329383061308, 78.27069706525565, 78.27461903885137, 78.26703019461668, 78.25462043646965, 78.25551292287629, 78.23689456789434, 78.2144799388646, 78.18569226470046, 78.17129820227707, 78.12574261225792, 78.07931388937737, 78.02887433179718, 77.98497467283968, 77.95406000611294, 77.91585777630198, 77.866771760776, 77.81147609967572, 77.76994306829957, 77.73217426278633, 77.69816130697207, 77.66105323530869, 77.62162439796633, 77.61065517247073, 77.58308823177205, 77.54247457608689, 77.50481639583771, 77.48668848153349, 77.44813590149106, 77.4104172354529, 77.3817118200926, 77.35936824091581, 77.33481923045304, 77.3088635594971, 77.2804595831682, 77.26109459097178, 77.23934008566145, 77.21861069058203, 77.2030773026171, 77.17601877478913, 77.15170148388614, 77.12715734097945, 77.10579069626127, 77.07697255675154, 77.05460346964738, 77.0391063647432, 77.00344435338657, 76.9596686097903, 76.92043480671369, 76.89044947938659, 76.86476791730493, 76.8153572392334, 76.78390109977812, 76.75304608135198, 76.74015672452987, 76.71140318000131, 76.68136497038418, 76.65642533892813, 76.64053500338345, 76.60721862949895, 76.57344367536356, 76.5306491170946, 76.49462143433911, 76.45352879400807, 76.41353928776402, 76.38737621277798, 76.37446105548145, 76.3588174853272, 76.35423791174902, 76.34807895470539, 76.33184887314796, 76.29411640883241, 76.27208638073077, 76.24444764913278, 76.21639272687582, 76.19180685509312, 76.16767611876475, 76.13214664313797, 76.09032446350307, 76.04901320586798, 76.01857913268962, 75.97926749973412, 75.93824267566754, 75.91749867220888, 75.894129294803, 75.87708720356505, 75.84795750402581, 75.82688348570346, 75.8071060628874, 75.79694186219345, 75.79055181852054, 75.7592827910207, 75.7350505026772, 75.71826774928184, 75.70427508102897, 75.68498158276256, 75.67431464891823, 75.67040853892146, 75.66475236853707, 75.64795109036034, 75.61614139250503, 75.5980756185225, 75.57214661853324, 75.55762500019833, 75.55295992811187, 75.54700309292176, 75.52486456722102, 75.50597551771037, 75.47936189933267, 75.47574532447206, 75.46231865690646, 75.441094381228, 75.41698466422467, 75.3930535889664, 75.37347802958044, 75.35878830517998, 75.34983816749642, 75.34118124712562, 75.3357882102447, 75.32640892352131, 75.31600915518308, 75.29743160222736, 75.27745866924002, 75.26247107348203, 75.23769465744988, 75.2160534295269, 75.19593383626592, 75.18172558242739, 75.16375801599298, 75.14071987461867, 75.12275883313762, 75.0966240244974, 75.07969035857529, 75.07338760451869, 75.05232246794483, 75.02903982358437, 75.00933782456245, 75.00447090687388, 74.98867440560761, 74.98329011578218, 74.97936530421619, 74.97511188988952, 74.95785683410621, 74.94042551183115, 74.93339943215815, 74.92113566265411, 74.89768124279699, 74.8748180541907, 74.8502017938588, 74.8242955106201, 74.79730806984175, 74.7682937438762, 74.7430810378207, 74.71449204562812, 74.6806673293177, 74.64568798316942, 74.61637558501909, 74.58468659762086, 74.5576739487012, 74.53702433100389, 74.5090968805068, 74.49156882650007, 74.47468377903863, 74.46197540507676, 74.45066308057122, 74.44551132890024, 74.4317989035133, 74.4206279327971, 74.4057176352923, 74.39262608546403, 74.3827349749592, 74.3625703566323, 74.32999302428036, 74.30895380213111, 74.2919223357063, 74.26893816761557, 74.24540587605155, 74.23747328846005, 74.22671428731324, 74.22353243170906, 74.21463962733222, 74.1973223183198, 74.18378350685467, 74.17428115633221, 74.1628288315905, 74.14687947528152, 74.12960581345831, 74.11001485548078, 74.08227811327593, 74.04982458881427, 74.02806532025184, 74.00477762140231, 73.99797312969922, 73.98646803038099, 73.95382246062299, 73.9308306834639, 73.90415470070671, 73.88644766747976, 73.88252017988586, 73.8728769412279, 73.85879038406571, 73.84654143687321, 73.82900992332644, 73.81004761034973, 73.79536353044986, 73.78712551449156, 73.77338744508414, 73.7623354940793, 73.7443026643248, 73.7377929633405, 73.73059617115257, 73.72941481912441, 73.71583010732633, 73.69955886952587, 73.6931918753848, 73.68576520926868, 73.67834175231046, 73.66403861661568, 73.6509859818494, 73.64066940967902, 73.6193140431698, 73.59765882299531, 73.58952018641519, 73.57154245280101, 73.55161736135622, 73.53239299071296, 73.52043770576799, 73.50388353708786, 73.48938610191341, 73.46754331613633, 73.4573554139203, 73.44589676300393, 73.43978329453323, 73.43315911649024, 73.41941132873666, 73.39690681280197, 73.3760880571567, 73.35051395726647, 73.33692444244227, 73.32605355395603, 73.30966489105336, 73.29978538021035, 73.29232386122109, 73.27816671072155, 73.26048950896798, 73.242417323779, 73.23441455750186, 73.23287972527338, 73.2290514465423, 73.22074790093055, 73.21223122402725, 73.2047414007647, 73.19757292062958, 73.18220215199001, 73.1681382519598, 73.15154158736784, 73.13645357630531, 73.12672520240197, 73.11458584668296, 73.09859309703153, 73.08623737738861, 73.0650276855919, 73.05430283851413, 73.04793001132587, 73.03792708028402, 73.0346937271631, 73.02918413798383, 73.01866107151373, 73.01103842521422, 73.01270003244798, 73.00950625033224, 73.00521248507566, 72.99865723996128, 72.9863548844988, 72.97462894112755, 72.96710469539501, 72.9565017681568, 72.94992939773351, 72.94296466119492, 72.93420482423542, 72.92500534875462, 72.91545923167992, 72.91284534064891, 72.9082590826702, 72.89704662834382, 72.8834358166248, 72.86976288935213, 72.86191210600373, 72.85037181295125, 72.83907170701197, 72.82691031814167, 72.82061413797784, 72.8096087628667, 72.79547866828747, 72.78826401276882, 72.77761587872364, 72.77053626537209, 72.76348301958777, 72.75110986239537, 72.7383858256925, 72.73212844448156, 72.71825884900093, 72.70387346374694, 72.68727820792382, 72.67909833731815, 72.66614710893609, 72.65186575207358, 72.6309516546931, 72.61273572545153, 72.59715674545829, 72.5849728092885, 72.56845458357886, 72.556301261242, 72.54473867190951, 72.53921927857449, 72.53152544961313, 72.51764513535363, 72.5096546784624, 72.50611790589977, 72.49697285782125, 72.48520743365084, 72.46800237699811, 72.4624141349017, 72.46199815078485, 72.45273104303476, 72.44399022765027, 72.43472798583834, 72.43001181301028, 72.42648218262507, 72.42438261371444, 72.4162628350344, 72.41319679736752, 72.40727449111225, 72.40127293704958, 72.39613227843472, 72.39641932768441, 72.3996720025069, 72.40222338584881, 72.39871440947869, 72.39732077782836, 72.3929561046821, 72.3909463860002, 72.38506944829199, 72.36923278812428, 72.36334148057257, 72.36146219871304, 72.35548795480568, 72.35767458388474, 72.35352128708979, 72.34926800158891, 72.34126989897257, 72.3332146519568, 72.32875676950411, 72.3268344042454, 72.33373898066648, 72.33901402735509, 72.34234341630436, 72.34291429590417, 72.34123544653058, 72.33921180648665, 72.3403043352503, 72.34092085033262, 72.33878940716136, 72.33776928090307, 72.33376519725076, 72.32677331375844, 72.32627787119296, 72.32844351878491, 72.32226155713425, 72.31499016368771, 72.31218787057426, 72.31481921992575, 72.31219969611769, 72.3083334978116, 72.30359761329673, 72.29751209238876, 72.29961064564372, 72.29732554463627, 72.29559225917572, 72.28909851448365, 72.27961326258189, 72.27399419193623, 72.27246522310017, 72.27441295915705, 72.27569126277092, 72.27410282115483, 72.27105588493185, 72.2696397314862, 72.27069442240835, 72.27503900128622, 72.28016822960261, 72.28364103837995, 72.28992098004468, 72.29390237533207, 72.29721871402816, 72.30524832750932, 72.31587341444913, 72.32463088533856, 72.33355353633682, 72.34184168168188, 72.35186759640771, 72.35807628698316, 72.36606089515338, 72.36953073662923, 72.37587844905265, 72.37683911354864, 72.3810716279329, 72.38022978689314, 72.37723687488597, 72.37695620454544, 72.37517688799937, 72.37030229077888, 72.37394134273706, 72.36621750719993, 72.35993457597692, 72.36024727039278, 72.35750986301768, 72.36040525548843, 72.36069288028263, 72.35949974794687, 72.3538624773395, 72.3455753239202, 72.34447355554192, 72.33714421843206, 72.3345398477816, 72.33446618553259, 72.33748646052759, 72.33612375616062, 72.33870201909164, 72.3386838480319, 72.34537220846946, 72.35228598769473, 72.3602631316232, 72.36283138444622, 72.36177180112273, 72.36243916603748, 72.36892960740681, 72.37488974383031, 72.38198416351327, 72.38466644229723, 72.39246607197583, 72.38808954502571, 72.38469504524093, 72.38726941236366, 72.38723267942949, 72.38532104615464, 72.3800344633443, 72.3777321743914, 72.37624928892367, 72.37742941310685, 72.37365611524632, 72.37242977366274, 72.3686287955948, 72.36974722056573, 72.37310161652579, 72.37517315013307, 72.3744373875196, 72.37391306225024, 72.3723971466714, 72.36999091965642, 72.36882092275016, 72.37165208106538, 72.3744782057685, 72.3784335210939, 72.3748791945857, 72.3798369134698, 72.38409288417297, 72.37857215143762, 72.38254097734045, 72.38398094269881, 72.38132174093603, 72.37990152596619, 72.37685821344182, 72.37586418347522, 72.37791803815324, 72.37953120189967, 72.38258413474526, 72.38581197672042, 72.38804293148834, 72.385412966547, 72.3806733597506, 72.37268281869792, 72.37037257629433, 72.36857189845855, 72.36597373624022, 72.36558724811188, 72.36239770770185, 72.36038914415079, 72.36151191078321, 72.36239559314245, 72.36239842395705, 72.36322830372521, 72.35936530907532, 72.35866302555179, 72.36489264557325, 72.36491298579782, 72.36793327217563, 72.37397173115279, 72.37748530794632, 72.37757812925757, 72.381768614631, 72.38072148961977, 72.38155118961623, 72.37869489232992, 72.37856224286071, 72.37497723948819, 72.36720558110697, 72.36427965825283, 72.3651974676457, 72.36418015166332, 72.36188627202202, 72.35952463154746, 72.35468996495015, 72.35452699892292, 72.35734032954812, 72.360726765603, 72.36354060215642, 72.3667317442702, 72.36108891171014, 72.35764256677788, 72.3555713192526, 72.35594215602201, 72.35572721306195, 72.35514319855154, 72.35271747479209, 72.34612215650911, 72.34136085482834, 72.33640189402117, 72.3347088678356, 72.3305265335379, 72.32821353518862, 72.32768161506888, 72.32871320898757, 72.32747556755642, 72.32580506376848, 72.32400919244546, 72.32354231412793, 72.32454712108382, 72.32410241217163, 72.31966148427394, 72.31711947514363, 72.31086738416157, 72.30771771567072, 72.31132614176781, 72.31002849603483, 72.30663134958736, 72.3060001118896, 72.31112294507075, 72.31178588291742, 72.31263085304177, 72.31590741202652, 72.31240488246513, 72.31190399134007, 72.31910991606325, 72.32425170889383, 72.32584280172267, 72.3205059575183, 72.31733028984812, 72.31510927175125, 72.30765998805117, 72.29380358235788, 72.28424775958106, 72.27569388099877, 72.26240177441043, 72.24837612059883, 72.23754577579435, 72.22439443654642, 72.21048148852547, 72.19392182281476, 72.17831423231414, 72.16533432680043, 72.15385171583128, 72.14653740201274, 72.14049404615518, 72.13693479814688, 72.13447845734397, 72.12636597423088, 72.11945834226536, 72.10672964103323, 72.09997551391824, 72.0885207914597, 72.07675255297275, 72.0679220332323, 72.06004931245161, 72.05123499802332, 72.0454065829094, 72.03752371757079, 72.02400776967339, 72.01015849778148, 71.99141213902958, 71.97840008415935, 71.96375347149855, 71.95011811904901, 71.93684905037946, 71.92570520403294, 71.91591042516632, 71.89955114301877, 71.88287450201723, 71.86586345547381, 71.84877096774476, 71.83962099816902, 71.82439408063753, 71.80886182495473, 71.79451039135783, 71.77680807512994, 71.7621573082854, 71.74510293076882, 71.73101825552175, 71.72044569175901, 71.70000786077972, 71.68141338563532, 71.65984646618824, 71.64162508050133, 71.62141400369343, 71.6027901134103, 71.58330165963294, 71.5591221400289, 71.53093700467548, 71.50716378144165, 71.48436271823525, 71.46739738218439, 71.45155260217163, 71.43273506949384, 71.41084900251087, 71.3928994573431, 71.37659435496094, 71.35390560453354, 71.33160860758844, 71.30890513287923, 71.2848131051878, 71.26290431878338, 71.24277633002026, 71.21849958307236, 71.196539798171, 71.17507438181408, 71.15211877400462, 71.12595387283883, 71.1041421998685, 71.08246981437841, 71.0592687360251, 71.0332057164883, 71.00120350514479, 70.97231328799845, 70.94564408718949, 70.91469664251902, 70.88704084792997, 70.86496309558115, 70.83878136647303, 70.81294636905842, 70.78579576640638, 70.75725449968802, 70.72966599749022, 70.70701814307373, 70.68356355636352, 70.65780196149274, 70.62854068014398, 70.5997000651926, 70.56734227656088, 70.5338420861773, 70.49722488043048, 70.46092821379452, 70.42162060042803, 70.38668230534144, 70.35125376356692, 70.31623219621864, 70.28040358827725, 70.24264185730814, 70.20334997188904, 70.1575200801571, 70.11447554974231, 70.07108438680986, 70.03065732305012, 69.99203260835218, 69.95614010813001, 69.91650469909094, 69.87686387247949, 69.83911712824477, 69.79493487912049, 69.75305934062521, 69.71554978802176, 69.6823669081062, 69.6458375410409, 69.60398391841099, 69.5632399425562, 69.52309943884548, 69.48130921924626, 69.4358103521968, 69.39666126331866, 69.35184490379842, 69.31150773333735, 69.26929431840195, 69.22268752013858, 69.17569646248117, 69.1265801107393, 69.07202485439485, 69.02623094344202, 68.98168294811798, 68.9352772629801, 68.8952046500419, 68.85632521501076, 68.8216779111242, 68.7868506605162, 68.74884093471753, 68.70714885411377, 68.66223927072588, 68.61342716656902, 68.563263902256, 68.51530262735233, 68.46727222816357, 68.4185919115479, 68.3695032708384, 68.32292572240381, 68.2785792770421, 68.23475706167335, 68.18828755184094, 68.14320739752367, 68.09898449108395, 68.05217629269379, 68.00695616213665, 67.96050790200273, 67.91513484740243, 67.86764778373988, 67.82338910838182, 67.78162898320092, 67.74236199055873, 67.70237952649966, 67.66483315713347, 67.62419078764701, 67.58032240813868, 67.54041714587642, 67.4946732378965, 67.44344495717476, 67.39362519711543, 67.342095169411, 67.29824951853753, 67.25370372345961, 67.20331392721664, 67.15473650611446, 67.1076468347477, 67.06049553279911, 67.01242720430118, 66.96276664008487, 66.91253530790905, 66.86665602986706, 66.82217745493418, 66.77176771597082, 66.72132725616547, 66.66971974397659, 66.61791485963859, 66.56460145145427, 66.51212152681276, 66.46485753451873, 66.41871989098465, 66.36962289187713, 66.31691895868168, 66.26199507724223, 66.21081307239442, 66.16189665624378, 66.10912235238177, 66.05538530173342, 65.99816175665265, 65.94187949174639, 65.88816414981095, 65.83462136487312, 65.77754269872433, 65.723393357918, 65.66926898541745, 65.61402950534138, 65.5570343138553, 65.49694157856311, 65.44142449606473, 65.38643246907569, 65.33330109907787, 65.28136296103918, 65.2353710113517, 65.19202201329746, 65.16566355927226, 65.16566355927226, 65.16566355927226], [9.874986764497448, 5.296756130212168, 3.287661576148066, 3.7152423952561713, 3.2310921690009757, 2.6417527123449314, 2.3873737943908155, 2.681960183758884, 2.6612932398465725, 2.685443182433695, 2.608333608711007, 2.5926799287635247, 2.3207937217014836, 2.0965986505634766, 1.892512176817473, 1.612006965942205, 1.4470849060086324, 1.4914247524375452, 1.5832404714135206, 1.529670721680761, 1.3971374223098603, 1.3798596463808068, 1.3064702741965322, 1.2743596057408526, 1.2767073580467847, 1.2485573200063536, 1.298387431634112, 1.30501347770505, 1.2972398601396318, 1.2688185458736656, 1.3044342302883922, 1.2937576508440103, 1.2228018299542445, 1.133098100952052, 1.0326003487515822, 1.0069365783034723, 1.0609587328694703, 0.9842375468614448, 0.8759590570719792, 0.8060892451596032, 0.8893869927893674, 0.9070717796132985, 0.8223697790857626, 0.8025806484362301, 0.7848512674484424, 0.8109777482052736, 0.7943991426130207, 0.8329719654153854, 0.8248719589568899, 0.7788651865571258, 0.7208386723479202, 0.6846170635167713, 0.7172105280904493, 0.7288595404447057, 0.7335673504618611, 0.6777374871090731, 0.6036548780499935, 0.5933889646456857, 0.5661921316891136, 0.5966288375040479, 0.6134919145740673, 0.6089946464422403, 0.5947647090318114, 0.5843141172994841, 0.5765227043289796, 0.5659350019199126, 0.5594367146823146, 0.5507996533494699, 0.5316311351103962, 0.5274820352315952, 0.505091138200291, 0.4840860050600139, 0.49999143679653574, 0.5150087130561305, 0.5179704694585604, 0.5188954714586422, 0.5519896694410976, 0.5857495578586709, 0.6002599755191443, 0.6112018010339442, 0.6546251747564742, 0.6834629327860015, 0.6776775940606407, 0.7148688899267894, 0.6719589831677033, 0.6634387932173147, 0.687897747336806, 0.6619104337424487, 0.6309174923558692, 0.5954890364192946, 0.6378527327216886, 0.6783956916127764, 0.7329920403568936, 0.7927718506878009, 0.8078519588919197, 0.803575279218445, 0.8460927341772635, 0.8541882627161441, 0.8772640072610335, 0.8423646759940159, 0.8029874460341826, 0.8273649704893826, 0.8610506128373527, 0.8960503211937257, 0.8943177906884585, 0.8785630055072019, 0.8601338674114598, 0.8573651936877751, 0.8715310298272025, 0.8382667203035343, 0.8298994762031937, 0.8095735346462063, 0.7907408443698464, 0.8034339650011174, 0.8266874359284688, 0.8478635106729897, 0.8154853386078136, 0.7905553872847667, 0.785170949336775, 0.7727240094608624, 0.7521122646103556, 0.7233829928156376, 0.7321872889635671, 0.7597644489238612, 0.7199752132457244, 0.7234567422676615, 0.7124110561086879, 0.6919752658996743, 0.7013723890215471, 0.7212811917691054, 0.7159224935715494, 0.6992622482473976, 0.7008368724071752, 0.7085562981613674, 0.719096808174757, 0.7255620271499704, 0.6998347683736172, 0.6638624382832644, 0.6639839904320596, 0.6652395381289274, 0.6549834223522626, 0.6640731172191991, 0.6708453828085436, 0.6741007904372278, 0.6427832208474946, 0.6481193911737113, 0.6268315119772091, 0.6226083855055484, 0.6377029094259788, 0.6225743815912933, 0.6014942596561454, 0.5849018758055249, 0.5833114316666851, 0.5655601907171834, 0.5703362243400578, 0.5906601110151344, 0.601635357185004, 0.5981680605103238, 0.5712904074413919, 0.5462618391837526, 0.5496742353604357, 0.5301810216871334, 0.5170615453063759, 0.5221740089362094, 0.524932166245566, 0.5204795518830013, 0.4999399006863248, 0.49891539132425755, 0.5138361484658592, 0.5212737034976013, 0.49256764626321686, 0.5115883791909462, 0.5154144748416, 0.5144828983599126, 0.5172708045627947, 0.5295189623950025, 0.5485310441287414, 0.5490650871018267, 0.5672217946508715, 0.573370171222528, 0.5684464820702627, 0.5647255826009632, 0.5698820372615129, 0.5605742509566226, 0.5596136203921614, 0.5409112444188511, 0.535675087890201, 0.5189483654946313, 0.5142408380237854, 0.5194664446155902, 0.5206570260755236, 0.5362342398748965, 0.5539609893245138, 0.5441143972820607, 0.5426443174719155, 0.5580000738426735, 0.5762776101305828, 0.570632112460986, 0.5770162380442093, 0.5626101961798718, 0.5465557569253331, 0.5529830232599107, 0.5463929743353071, 0.5609352491591049, 0.5732970596494763, 0.5855480612855388, 0.5751522990426614, 0.579504111036363, 0.5810116585699208, 0.5750266426830276, 0.578090506782053, 0.5773594021192052, 0.581244223867572, 0.5769768272318533, 0.5598635766506487, 0.5466046336866802, 0.5448988737744151, 0.535772832480946, 0.5418810961795334, 0.539338748450595, 0.5395919929198321, 0.5423497132758335, 0.5504767850742545, 0.5641277333481586, 0.5789215593362468, 0.5816590599179394, 0.5860310978547344, 0.58101522251317, 0.5726830365942596, 0.5493870831260078, 0.567749234265542, 0.5719020064016967, 0.5709712765900355, 0.5688899016181254, 0.5555403580821869, 0.5429022740084645, 0.545731439706287, 0.5418681007131952, 0.5228126439026927, 0.5189253570860625, 0.5061761488583526, 0.5055538278058569, 0.5095438824034499, 0.5115006355131865, 0.5095469152031835, 0.5017927532664743, 0.5016550671311314, 0.4953771567650709, 0.4854658198786514, 0.495760040545493, 0.4907906980597858, 0.49488087370455686, 0.4953623519526784, 0.5032499950504187, 0.4984661698079951, 0.4888658443193876, 0.48812908959928253, 0.48934304161929887, 0.4760886769027254, 0.46608076533368104, 0.4464557328660912, 0.4486117629176487, 0.4444662510355429, 0.4334402669581168, 0.4240506963041141, 0.4204014641122538, 0.42472680114589095, 0.4242631789161115, 0.42780353039953894, 0.4242433785804722, 0.42794160531625147, 0.41276431728475954, 0.4100289873187145, 0.406341643987519, 0.41106394155082265, 0.4110099082590288, 0.40861948618581423, 0.3968149401521183, 0.39650798693950107, 0.4101098795722657, 0.4194112552888908, 0.43453673763059647, 0.43154129698520627, 0.4469891267976571, 0.44313844272079667, 0.4451895158062039, 0.4492500527393193, 0.4415146441779644, 0.42897536559222144, 0.44411111347426696, 0.437723453970666, 0.4328930556543102, 0.4332002676667232, 0.43449920379996065, 0.4365255807710607, 0.4331381265739768, 0.42777235946700376, 0.41989869658428935, 0.42981330264764017, 0.4263708440508067, 0.42795789806030066, 0.4267733992606239, 0.4218267336894968, 0.41649966641353453, 0.4196153272854934, 0.414010578670605, 0.42039808864724604, 0.423281073750269, 0.4208065881245908, 0.41545698336366055, 0.42023521327122915, 0.41751711685366155, 0.4144756735821465, 0.4201084887156267, 0.4179837351307925, 0.42016020848391694, 0.42687913536861477, 0.4218515618857312, 0.4208898132005158, 0.41368261930984546, 0.4082222365651987, 0.4168967678782874, 0.423162542819789, 0.42282801520573227, 0.4303935449635515, 0.4397487853872871, 0.43447048429263496, 0.4351062297196056, 0.42813493784095846, 0.42182862761545425, 0.4092763001792707, 0.3991721454753453, 0.39677164974012574, 0.3955460488029336, 0.39763580202999277, 0.3932597637453586, 0.3830156142468333, 0.388293298971755, 0.3875643808919387, 0.38380354301865804, 0.3858338495006518, 0.3875762971498302, 0.3869293454450202, 0.39383681854580466, 0.40134408883132183, 0.3978090135573142, 0.39907441837277063, 0.4117347272821246, 0.3993661211307996, 0.39616543010291905, 0.3964398984473152, 0.4026625780050898, 0.39311956381189694, 0.38941698977899236, 0.38395601446484245, 0.3833177225607704, 0.3813805748346501, 0.3842983769258995, 0.384756641124428, 0.3851256096710923, 0.3815969606521357, 0.3763647180811674, 0.3813878658244482, 0.38935920793089707, 0.3830850498643498, 0.38220828263924844, 0.3878086980973967, 0.38320344761629915, 0.3725929410975364, 0.3684024506401354, 0.36799600649728004, 0.36230090121305664, 0.3709222596213857, 0.36876379206461807, 0.3707930925212422, 0.3672393101993326, 0.37073978138948716, 0.37807017761218303, 0.3772832178626069, 0.3796553979288973, 0.37995273097434445, 0.3830474367533425, 0.3788840452312205, 0.3668492446306994, 0.3634791147767331, 0.36475385821797046, 0.3605697849415809, 0.36460632670803333, 0.3699811532787773, 0.3809946793653199, 0.38673256886359, 0.3906726809819335, 0.3927507340230518, 0.3877825507923783, 0.3833452309770112, 0.3771445708425521, 0.37504933451038386, 0.3776978532808773, 0.3808492017472053, 0.38138984206243937, 0.3841062086757479, 0.39179919880693337, 0.3932105187234688, 0.395652702175401, 0.39564716820859747, 0.39831916665630457, 0.3925094565880041, 0.38598809029701225, 0.3926459701830998, 0.39761949582534845, 0.4008837990573723, 0.3964407140294511, 0.38494844924756644, 0.3817866070634426, 0.38440147310696715, 0.3895174631993729, 0.3870315264427235, 0.38210635318940395, 0.37402542797559546, 0.36601812013697005, 0.3627948234807216, 0.3659691229769399, 0.3727893857089052, 0.37136327518815493, 0.37374207603196297, 0.3755562150437491, 0.37720708581761403, 0.38390523653485586, 0.3896632175375328, 0.3874684003431184, 0.38472172131995525, 0.3898576165647542, 0.384008087078122, 0.38070395977309307, 0.3691651683397147, 0.37031657866671197, 0.3671990781447266, 0.36400168862524085, 0.35985485562238356, 0.3637226323656881, 0.3714343134146104, 0.3648098978901971, 0.3630054111217386, 0.3593770078057596, 0.35061446988255013, 0.3414545344564397, 0.337297950669046, 0.34798135890678045, 0.35126293581259077, 0.3440208473330436, 0.34834730522976337, 0.34753626756407713, 0.3384885494049039, 0.34345523662408306, 0.33745464300500716, 0.3314924082051794, 0.33215844312901294, 0.33414509019512234, 0.34076925185805484, 0.3515761241774382, 0.3461349154934225, 0.3495343323003018, 0.35661090907898185, 0.3584824370787263, 0.36043800494404704, 0.35521526896990485, 0.35990913292383664, 0.3598415981330962, 0.35880291293142297, 0.3595502670635928, 0.3606276892191253, 0.36025952642135045, 0.36958686122592105, 0.3703338296846835, 0.37030638663388926, 0.3786530360100359, 0.3795725520555917, 0.37429347856314105, 0.37008924060895104, 0.37005858023174615, 0.37173230083932873, 0.3598420697716249, 0.3593404313419447, 0.3578874282754961, 0.3528873892322398, 0.35449788056716763, 0.35571269681584183, 0.35590463277741863, 0.35456004808752667, 0.3559913260559105, 0.35570627556582046, 0.3565425906233451, 0.3538582990675508, 0.35856885294636026, 0.36134688522206754, 0.36557870189909997, 0.3652337796521431, 0.36516158306783986, 0.3672750780796062, 0.361106177441122, 0.3624901911972657, 0.3620060346003905, 0.35324080323952356, 0.3550680194865058, 0.3548583421792241, 0.3497818828688205, 0.3473999508021992, 0.34559579327521595, 0.33971473309459904, 0.33996572008655396, 0.33868427975053145, 0.3309476142215552, 0.32915064799171, 0.33086830182362387, 0.3288573169381405, 0.32497440360662316, 0.3302777844192934, 0.33150873715287366, 0.3330319273361094, 0.3309710974664148, 0.32456905904704214, 0.3189539070474065, 0.31813086723577544, 0.32006951602035927, 0.3219830734990127, 0.32202907007513937, 0.31794344103939076, 0.31554513359023445, 0.3180417130032108, 0.3239124412263553, 0.3178221301959155, 0.3161014098541638, 0.31718158275300623, 0.3111244649109374, 0.3051071666530099, 0.30592153828109836, 0.30125440173232904, 0.29986671505939855, 0.29847208393278923, 0.300703344590348, 0.3059240571371547, 0.3084629144154271, 0.30348300942768297, 0.3088075076048303, 0.3118613642071665, 0.31525021735869607, 0.3114238471096877, 0.31408477531996504, 0.3162099284286975, 0.31304914247684223, 0.3175607170676127, 0.3186184316539703, 0.3171819518415729, 0.3131272305237742, 0.3167294351990866, 0.3127893328611346, 0.30795624379231573, 0.30693095085575833, 0.3098812025755346, 0.31189920616963285, 0.31372706650188986, 0.3140420717512716, 0.3111119360755432, 0.3096941141744321, 0.3095978672922315, 0.312333811882489, 0.3126908991800859, 0.311182987389046, 0.3111823616606388, 0.3089816749623617, 0.3074061787806462, 0.3013282009601708, 0.3008985483149316, 0.30502816338782457, 0.3079005910449468, 0.310799529103826, 0.3102552273574472, 0.311447928328381, 0.31462918910476945, 0.317280753257913, 0.31400275717572285, 0.31815367713983345, 0.31665571945617643, 0.31746623723650214, 0.31633801981923676, 0.31271918726268566, 0.3101056927940511, 0.30653586776677194, 0.3074555912626653, 0.3135003106259953, 0.3099268032306315, 0.3080278940140216, 0.3067281356915211, 0.3035005401020404, 0.29887336025437283, 0.29493702482172557, 0.28538528918959966, 0.28024966673413654, 0.2864825665755139, 0.2882028996532263, 0.2900086972687754, 0.28969012246653325, 0.2897244769810692, 0.28881993126265443, 0.28739168464621995, 0.2923821352285899, 0.29429203646755636, 0.29533458893701175, 0.3069550482207582, 0.3093214704577595, 0.30585966990294017, 0.3041347604673953, 0.3020013308437723, 0.30365236739973805, 0.3051775955879375, 0.3081730046371648, 0.3100289951396206, 0.31304645013636145, 0.3153107935593334, 0.3145680018790377, 0.31631754033615184, 0.31664105504844325, 0.3149213367975997, 0.31274181533477297, 0.3086107948290259, 0.3077664909851827, 0.3065501771532612, 0.30470894178389035, 0.3043281487581914, 0.3081660692150583, 0.3111575668246485, 0.31022500904913813, 0.30896089549097316, 0.31102310351269563, 0.3127448103057277, 0.3117792967690208, 0.31189911266598114, 0.3100650018421143, 0.3125495149944667, 0.3158761369775887, 0.3167147127073429, 0.31833624624919515, 0.32237570349099837, 0.31560871379218086, 0.31016442131602107, 0.30767063479563944, 0.3047425828561667, 0.30584595772673245, 0.30677050428229663, 0.30814278397256456, 0.31032423076655136, 0.31280512474199046, 0.3159602715820809, 0.3168510947266905, 0.31714381194662167, 0.32007089913386005, 0.3194099798579509, 0.3179812686136797, 0.3171144041346978, 0.31961527601526946, 0.31500861040503414, 0.31244125059409705, 0.310134191339879, 0.30731422218947035, 0.30661781743880157, 0.3111455971808177, 0.31099164054449335, 0.30485906224696163, 0.31161619910435184, 0.31468147575254724, 0.3142242696969778, 0.3162440187550662, 0.3192458164737502, 0.31477549840378216, 0.31339584255684116, 0.31923725563868555, 0.3178298325498392, 0.31781375053906585, 0.3189019304832887, 0.3241155114653746, 0.3219627987812846, 0.3187178665515369, 0.3188480636306847, 0.3207891187710388, 0.3282608767819784, 0.32872690666591814, 0.33354169920663174, 0.3370270289373109, 0.3373068016662776, 0.33360335623358395, 0.33117698838095905, 0.3286882670505015, 0.3245450170252832, 0.3248257326080549, 0.3210057875064238, 0.3177286159239568, 0.3200407765653818, 0.321633633796118, 0.3220453479991783, 0.31480973053616207, 0.3141869511585932, 0.3161531789859346, 0.31574584990735516, 0.3176610430531536, 0.31556781274545653, 0.30909315552356953, 0.30652452838299266, 0.30659864996376673, 0.31058025087707525, 0.3049527062162091, 0.3087348361299548, 0.3077808694933845, 0.30201821686919544, 0.3090415784649996, 0.30902291583242497, 0.3048599233326194, 0.30784105768738845, 0.3096778059215917, 0.31033584747065496, 0.31040811438245386, 0.3127787649601593, 0.3113460150418233, 0.30738916713327363, 0.30400027483967135, 0.30117304145493545, 0.3000851125806224, 0.29714955896158096, 0.29094871465296246, 0.29105715033066826, 0.2965591335178206, 0.29905660325090627, 0.29756300599319585, 0.29526504942625614, 0.28774526830121827, 0.28626314916103546, 0.2890976470677737, 0.2866996788409067, 0.28792855822998215, 0.2883164334786106, 0.2833932162100555, 0.2861954401325638, 0.2852428287682339, 0.2852860388543503, 0.2840438238627553, 0.2866826642726071, 0.28858573475356525, 0.28363269698679844, 0.28344736270395543, 0.28237902681640803, 0.28247192790998127, 0.28047314244073407, 0.2821389625467867, 0.28411476710734446, 0.2834078752890872, 0.2786180562041456, 0.28031956078324277, 0.28317105027871625, 0.28513013895358674, 0.2805256031747994, 0.2790783926436136, 0.2787784174364685, 0.27624723026793363, 0.2767801060018822, 0.27757106805002013, 0.27295459902748076, 0.2737793720619047, 0.28231819257050844, 0.28551761634484607, 0.2823786476121639, 0.2795067210989721, 0.2752050897113851, 0.27635868039366096, 0.27965095448082034, 0.2771876500204853, 0.27930660321195194, 0.278571391138598, 0.28092426578478935, 0.28480290031550753, 0.28305268173510384, 0.28173445191981783, 0.2790488483173233, 0.2719903567197369, 0.2766631744695758, 0.2729078788387192, 0.2675712322720343, 0.26729092637226315, 0.2678971071692127, 0.2664190663117054, 0.2679492779585578, 0.26682977337800223, 0.2649588234593252, 0.2687261297658976, 0.26597916246638337, 0.26229018200501797, 0.26199234414468914, 0.26289778573396366, 0.26093370484399164, 0.26035559811967407, 0.2624245507200096, 0.26278635519619536, 0.2622060265399733, 0.26600328092347897, 0.26347141804681684, 0.26646897275275905, 0.26863293183152614, 0.26739228049207736, 0.27219068020962034, 0.27390025258763895, 0.2702728738685918, 0.2671279485605051, 0.26667213464770206, 0.26644605215075984, 0.26525975992455997, 0.2629325376687474, 0.2613012586482506, 0.261059778361117, 0.26296116358882665, 0.2616569671326918, 0.25733977628015015, 0.26075301989539756, 0.26945148500139265, 0.27142036812573184, 0.2743807448690403, 0.2774828678795223, 0.2767116435112273, 0.27285579038472846, 0.2749404957851305, 0.27649987194360626, 0.2766862127665231, 0.28044919034166366, 0.2853736036592657, 0.28354762771106706, 0.28540723751810254, 0.28484065286198695, 0.2813893229696737, 0.28271020894306503, 0.28472039687816153, 0.2859041449256039, 0.2853403789577566, 0.28682431793696594, 0.2870654002714076, 0.28612646085422894, 0.28420863388322787, 0.2866931297571033, 0.28586518526350785, 0.2828044201408688, 0.2847213977177456, 0.2894372348599082, 0.2841221141413958, 0.2862179957823625, 0.2857153395274651, 0.2883860866004008, 0.2903708743928373, 0.29256091246730476, 0.2927187829936436, 0.2923663306868601, 0.2950492026632302, 0.2979531493427325, 0.30060750032073186, 0.29941428831022926, 0.30296049752601345, 0.30139633476999644, 0.29676140301095466, 0.29663356018951204, 0.2942013366363039, 0.2965653138978544, 0.2953776120593708, 0.3021811855251476, 0.3003749216030061, 0.30247634384850447, 0.3059939655834691, 0.3054337253297037, 0.3060422368201836, 0.3075587401982501, 0.30843027617910945, 0.30850063939514744, 0.30753699174437654, 0.30479642871874696, 0.30712407247525714, 0.303137584170283, 0.29979298852601666, 0.29558146501518356, 0.2948774875008396, 0.2921503448479962, 0.2851665185766911, 0.2851833104687856, 0.2859441963381744, 0.28325485979730153, 0.2794888281476325, 0.27518653004040317, 0.2738742678732029, 0.27748271566736255, 0.27881907928575256, 0.28238449639525054, 0.28324185803458884, 0.2860119604964022, 0.28246916315962056, 0.28072123127935306, 0.28319082846158516, 0.28008066046877633, 0.2804135730266332, 0.27855471672251614, 0.27648037746552767, 0.27527563481343315, 0.27247605141286385, 0.2731547547747046, 0.27272673495299743, 0.2722341854366544, 0.27378063799312313, 0.2723850404630844, 0.2685613880275834, 0.25996921671776113, 0.2581590952789127, 0.2575510141478861, 0.2550603136313648, 0.2529931350678584, 0.2560576946604671, 0.25540352491494867, 0.25779907007331293, 0.2611914443433325, 0.26364637989361334, 0.2664158045989473, 0.26267102978687934, 0.2620988600600077, 0.2629395134022414, 0.2645452813232524, 0.2612716206382399, 0.261722841387235, 0.2583469463031409, 0.2598243746514627, 0.2586624373995544, 0.26206173244415504, 0.2611709349492791, 0.262036189743676, 0.2597447788241128, 0.259566723569933, 0.25908613238240724, 0.2593263456398947, 0.25677479522090085, 0.2588445797712165, 0.259780251473108, 0.26260923696350924, 0.2584503111027445, 0.2605131518718793, 0.2616858314150485, 0.2589826219416883, 0.26203737817153144, 0.2606106156217888, 0.2613901096644692, 0.26199884788594313, 0.25834092523831004, 0.2560551034466094, 0.2574176223804939, 0.2561030582431116, 0.2544512664861568, 0.25062868716970454, 0.2514657245204374, 0.24789151222146058, 0.2486131287568038, 0.24764520974681703, 0.24585030065319252, 0.24474419530166847, 0.24456504962922462, 0.24415377611472344, 0.24238222137400856, 0.2434027804266968, 0.24470961999496865, 0.24273962408337654, 0.24168168171117474, 0.23818729554728338, 0.23767222999733684, 0.23599525793635615, 0.23538645938904756, 0.23455374147118396, 0.23138197141047057, 0.2291792043587274, 0.23064995875327393, 0.22921478111927834, 0.22987591671706117, 0.23051159067853688, 0.2305832088995585, 0.23007256994976039, 0.22670494593694063, 0.22578786852196236, 0.22580524640044028, 0.22472212904432007, 0.22632901407123696, 0.2253287913438314, 0.2247092124872258, 0.22351934256452302, 0.2235010770792503, 0.22519400862373973, 0.22488279251888363, 0.2247505029072464, 0.22560557209243762, 0.22403792804534015, 0.2222055362703748, 0.2309839160130439, 0.2309839160130439, 0.2309839160130439]], "Modified cosine score 0.25 Da": [[0.05, 0.15000000000000002, 0.25000000000000006, 0.35000000000000003, 0.45000000000000007, 0.5500000000000002, 0.6500000000000001, 0.7500000000000002, 0.8500000000000002, 0.9500000000000002, 1.0500000000000003, 1.1500000000000004, 1.2500000000000002, 1.3500000000000003, 1.4500000000000004, 1.5500000000000003, 1.6500000000000004, 1.7500000000000004, 1.8500000000000003, 1.9500000000000004, 2.0500000000000003, 2.1500000000000004, 2.2500000000000004, 2.35, 2.45, 2.5500000000000003, 2.6500000000000004, 2.7500000000000004, 2.8500000000000005, 2.95, 3.0500000000000003, 3.1500000000000004, 3.2500000000000004, 3.3500000000000005, 3.4500000000000006, 3.5500000000000007, 3.6500000000000004, 3.7500000000000004, 3.8500000000000005, 3.9500000000000006, 4.050000000000001, 4.15, 4.250000000000001, 4.3500000000000005, 4.450000000000001, 4.550000000000001, 4.65, 4.750000000000001, 4.8500000000000005, 4.950000000000001, 5.050000000000001, 5.150000000000001, 5.250000000000001, 5.3500000000000005, 5.450000000000001, 5.550000000000001, 5.650000000000001, 5.750000000000001, 5.8500000000000005, 5.950000000000001, 6.050000000000001, 6.150000000000001, 6.250000000000001, 6.350000000000001, 6.450000000000001, 6.550000000000001, 6.650000000000001, 6.750000000000001, 6.850000000000001, 6.950000000000001, 7.050000000000002, 7.150000000000001, 7.250000000000001, 7.350000000000001, 7.450000000000001, 7.550000000000002, 7.650000000000001, 7.750000000000001, 7.850000000000001, 7.950000000000001, 8.050000000000002, 8.150000000000002, 8.250000000000002, 8.350000000000003, 8.450000000000003, 8.550000000000002, 8.650000000000002, 8.750000000000002, 8.850000000000003, 8.950000000000003, 9.050000000000002, 9.150000000000002, 9.250000000000002, 9.350000000000003, 9.450000000000003, 9.550000000000002, 9.650000000000002, 9.750000000000002, 9.850000000000003, 9.950000000000003, 10.050000000000002, 10.150000000000002, 10.250000000000004, 10.350000000000003, 10.450000000000003, 10.550000000000002, 10.650000000000002, 10.750000000000004, 10.850000000000003, 10.950000000000003, 11.050000000000002, 11.150000000000002, 11.250000000000004, 11.350000000000003, 11.450000000000003, 11.550000000000002, 11.650000000000002, 11.750000000000004, 11.850000000000003, 11.950000000000003, 12.050000000000002, 12.150000000000004, 12.250000000000004, 12.350000000000003, 12.450000000000003, 12.550000000000002, 12.650000000000004, 12.750000000000004, 12.850000000000003, 12.950000000000003, 13.050000000000002, 13.150000000000004, 13.250000000000004, 13.350000000000003, 13.450000000000003, 13.550000000000002, 13.650000000000004, 13.750000000000004, 13.850000000000003, 13.950000000000003, 14.050000000000004, 14.150000000000004, 14.250000000000004, 14.350000000000003, 14.450000000000003, 14.550000000000004, 14.650000000000004, 14.750000000000004, 14.850000000000003, 14.950000000000003, 15.050000000000004, 15.150000000000004, 15.250000000000004, 15.350000000000003, 15.450000000000003, 15.550000000000004, 15.650000000000004, 15.750000000000004, 15.850000000000003, 15.950000000000005, 16.050000000000004, 16.150000000000002, 16.250000000000004, 16.350000000000005, 16.450000000000003, 16.550000000000004, 16.650000000000006, 16.750000000000004, 16.850000000000005, 16.950000000000003, 17.050000000000004, 17.150000000000006, 17.250000000000004, 17.350000000000005, 17.450000000000003, 17.550000000000004, 17.650000000000006, 17.750000000000004, 17.850000000000005, 17.950000000000003, 18.050000000000004, 18.150000000000006, 18.250000000000004, 18.350000000000005, 18.450000000000003, 18.550000000000004, 18.650000000000006, 18.750000000000004, 18.850000000000005, 18.950000000000003, 19.050000000000004, 19.150000000000006, 19.250000000000004, 19.350000000000005, 19.450000000000003, 19.550000000000004, 19.650000000000006, 19.750000000000004, 19.850000000000005, 19.950000000000003, 20.050000000000004, 20.150000000000006, 20.250000000000004, 20.350000000000005, 20.450000000000006, 20.550000000000004, 20.650000000000006, 20.750000000000004, 20.850000000000005, 20.950000000000006, 21.050000000000004, 21.150000000000006, 21.250000000000004, 21.350000000000005, 21.450000000000006, 21.550000000000004, 21.650000000000006, 21.750000000000004, 21.850000000000005, 21.950000000000006, 22.050000000000004, 22.150000000000006, 22.250000000000004, 22.350000000000005, 22.450000000000006, 22.550000000000004, 22.650000000000006, 22.750000000000004, 22.850000000000005, 22.950000000000006, 23.050000000000004, 23.150000000000006, 23.250000000000004, 23.350000000000005, 23.450000000000006, 23.550000000000004, 23.650000000000006, 23.750000000000004, 23.850000000000005, 23.950000000000006, 24.050000000000004, 24.150000000000006, 24.250000000000007, 24.350000000000005, 24.450000000000006, 24.550000000000004, 24.650000000000006, 24.750000000000007, 24.850000000000005, 24.950000000000006, 25.050000000000004, 25.150000000000006, 25.250000000000007, 25.350000000000005, 25.450000000000006, 25.550000000000004, 25.650000000000006, 25.750000000000007, 25.850000000000005, 25.950000000000006, 26.050000000000004, 26.150000000000006, 26.250000000000007, 26.350000000000005, 26.450000000000006, 26.550000000000004, 26.650000000000006, 26.750000000000007, 26.850000000000005, 26.950000000000006, 27.050000000000004, 27.150000000000006, 27.250000000000007, 27.350000000000005, 27.450000000000006, 27.550000000000008, 27.650000000000006, 27.750000000000007, 27.850000000000005, 27.950000000000006, 28.050000000000008, 28.150000000000006, 28.250000000000007, 28.350000000000005, 28.450000000000006, 28.550000000000008, 28.650000000000006, 28.750000000000007, 28.850000000000005, 28.950000000000006, 29.050000000000008, 29.150000000000006, 29.250000000000007, 29.350000000000005, 29.450000000000006, 29.550000000000008, 29.650000000000006, 29.750000000000007, 29.850000000000005, 29.950000000000006, 30.050000000000008, 30.150000000000006, 30.250000000000007, 30.350000000000005, 30.450000000000006, 30.550000000000008, 30.650000000000006, 30.750000000000007, 30.850000000000005, 30.950000000000006, 31.050000000000008, 31.150000000000006, 31.250000000000007, 31.35000000000001, 31.450000000000006, 31.550000000000008, 31.650000000000006, 31.750000000000007, 31.85000000000001, 31.950000000000006, 32.050000000000004, 32.150000000000006, 32.25, 32.35, 32.45, 32.550000000000004, 32.650000000000006, 32.75, 32.85, 32.95, 33.050000000000004, 33.150000000000006, 33.25000000000001, 33.35, 33.45, 33.550000000000004, 33.650000000000006, 33.75000000000001, 33.85, 33.95, 34.050000000000004, 34.150000000000006, 34.25000000000001, 34.35, 34.45, 34.550000000000004, 34.650000000000006, 34.75000000000001, 34.85, 34.95, 35.050000000000004, 35.150000000000006, 35.25000000000001, 35.35, 35.45, 35.550000000000004, 35.650000000000006, 35.75000000000001, 35.85, 35.95, 36.050000000000004, 36.150000000000006, 36.25000000000001, 36.35, 36.45, 36.550000000000004, 36.650000000000006, 36.75000000000001, 36.85, 36.95, 37.050000000000004, 37.150000000000006, 37.25000000000001, 37.35, 37.45, 37.550000000000004, 37.650000000000006, 37.75000000000001, 37.85, 37.95, 38.050000000000004, 38.150000000000006, 38.25000000000001, 38.35, 38.45, 38.550000000000004, 38.650000000000006, 38.75000000000001, 38.85, 38.95, 39.050000000000004, 39.150000000000006, 39.25000000000001, 39.35, 39.45, 39.550000000000004, 39.650000000000006, 39.75000000000001, 39.85, 39.95, 40.050000000000004, 40.150000000000006, 40.25000000000001, 40.35000000000001, 40.45, 40.550000000000004, 40.650000000000006, 40.75000000000001, 40.85000000000001, 40.95, 41.050000000000004, 41.150000000000006, 41.25000000000001, 41.35000000000001, 41.45, 41.550000000000004, 41.650000000000006, 41.75000000000001, 41.85000000000001, 41.95, 42.050000000000004, 42.150000000000006, 42.25000000000001, 42.35000000000001, 42.45, 42.550000000000004, 42.650000000000006, 42.75000000000001, 42.85000000000001, 42.95, 43.050000000000004, 43.150000000000006, 43.25000000000001, 43.35000000000001, 43.45, 43.550000000000004, 43.650000000000006, 43.75000000000001, 43.85000000000001, 43.95, 44.050000000000004, 44.150000000000006, 44.25000000000001, 44.35000000000001, 44.45, 44.550000000000004, 44.650000000000006, 44.75000000000001, 44.85000000000001, 44.95, 45.050000000000004, 45.150000000000006, 45.25000000000001, 45.35000000000001, 45.45, 45.550000000000004, 45.650000000000006, 45.75000000000001, 45.85000000000001, 45.95, 46.050000000000004, 46.150000000000006, 46.25000000000001, 46.35000000000001, 46.45, 46.550000000000004, 46.650000000000006, 46.75000000000001, 46.85000000000001, 46.95, 47.050000000000004, 47.150000000000006, 47.25000000000001, 47.35000000000001, 47.45, 47.550000000000004, 47.650000000000006, 47.75000000000001, 47.85000000000001, 47.95000000000001, 48.050000000000004, 48.150000000000006, 48.25000000000001, 48.35000000000001, 48.45000000000001, 48.550000000000004, 48.650000000000006, 48.75000000000001, 48.85000000000001, 48.95000000000001, 49.050000000000004, 49.150000000000006, 49.25000000000001, 49.35000000000001, 49.45000000000001, 49.550000000000004, 49.650000000000006, 49.75000000000001, 49.85000000000001, 49.95000000000001, 50.050000000000004, 50.150000000000006, 50.25000000000001, 50.35000000000001, 50.45000000000001, 50.550000000000004, 50.650000000000006, 50.75000000000001, 50.85000000000001, 50.95000000000001, 51.050000000000004, 51.150000000000006, 51.25000000000001, 51.35000000000001, 51.45000000000001, 51.550000000000004, 51.650000000000006, 51.75000000000001, 51.85000000000001, 51.95000000000001, 52.050000000000004, 52.150000000000006, 52.25000000000001, 52.35000000000001, 52.45000000000001, 52.550000000000004, 52.650000000000006, 52.75000000000001, 52.85000000000001, 52.95000000000001, 53.050000000000004, 53.150000000000006, 53.25000000000001, 53.35000000000001, 53.45000000000001, 53.550000000000004, 53.650000000000006, 53.75000000000001, 53.85000000000001, 53.95000000000001, 54.050000000000004, 54.150000000000006, 54.25000000000001, 54.35000000000001, 54.45000000000001, 54.550000000000004, 54.650000000000006, 54.75000000000001, 54.85000000000001, 54.95000000000001, 55.05000000000001, 55.150000000000006, 55.25000000000001, 55.35000000000001, 55.45000000000001, 55.55000000000001, 55.650000000000006, 55.75000000000001, 55.85000000000001, 55.95000000000001, 56.05000000000001, 56.150000000000006, 56.25000000000001, 56.35000000000001, 56.45000000000001, 56.55000000000001, 56.650000000000006, 56.75000000000001, 56.85000000000001, 56.95000000000001, 57.05000000000001, 57.150000000000006, 57.25000000000001, 57.35000000000001, 57.45000000000001, 57.55000000000001, 57.650000000000006, 57.75000000000001, 57.85000000000001, 57.95000000000001, 58.05000000000001, 58.150000000000006, 58.25000000000001, 58.35000000000001, 58.45000000000001, 58.55000000000001, 58.650000000000006, 58.75000000000001, 58.85000000000001, 58.95000000000001, 59.05000000000001, 59.150000000000006, 59.25000000000001, 59.35000000000001, 59.45000000000001, 59.55000000000001, 59.650000000000006, 59.75000000000001, 59.85000000000001, 59.95000000000001, 60.05000000000001, 60.150000000000006, 60.25000000000001, 60.35000000000001, 60.45000000000001, 60.55000000000001, 60.650000000000006, 60.75000000000001, 60.85000000000001, 60.95000000000001, 61.05000000000001, 61.150000000000006, 61.25000000000001, 61.35000000000001, 61.45000000000001, 61.55000000000001, 61.650000000000006, 61.75000000000001, 61.85000000000001, 61.95000000000001, 62.05000000000001, 62.150000000000006, 62.25000000000001, 62.35000000000001, 62.45000000000001, 62.55000000000001, 62.65000000000001, 62.75000000000001, 62.85000000000001, 62.95000000000001, 63.05000000000001, 63.15000000000001, 63.25000000000001, 63.35000000000001, 63.45000000000001, 63.55000000000001, 63.65000000000001, 63.75000000000001, 63.85000000000001, 63.95000000000001, 64.05000000000001, 64.15, 64.25000000000001, 64.35000000000001, 64.45, 64.55000000000001, 64.65, 64.75000000000001, 64.85000000000001, 64.95, 65.05000000000001, 65.15, 65.25000000000001, 65.35000000000001, 65.45, 65.55000000000001, 65.65, 65.75000000000001, 65.85000000000001, 65.95000000000002, 66.05000000000001, 66.15, 66.25000000000001, 66.35000000000001, 66.45000000000002, 66.55000000000001, 66.65, 66.75000000000001, 66.85000000000001, 66.95000000000002, 67.05000000000001, 67.15, 67.25000000000001, 67.35000000000001, 67.45000000000002, 67.55000000000001, 67.65, 67.75000000000001, 67.85000000000001, 67.95000000000002, 68.05000000000001, 68.15, 68.25000000000001, 68.35000000000001, 68.45000000000002, 68.55000000000001, 68.65, 68.75000000000001, 68.85000000000001, 68.95000000000002, 69.05000000000001, 69.15, 69.25000000000001, 69.35000000000001, 69.45000000000002, 69.55000000000001, 69.65, 69.75000000000001, 69.85000000000001, 69.95000000000002, 70.05000000000001, 70.15, 70.25000000000001, 70.35000000000001, 70.45000000000002, 70.55000000000001, 70.65, 70.75000000000001, 70.85000000000001, 70.95000000000002, 71.05000000000001, 71.15, 71.25000000000001, 71.35000000000001, 71.45000000000002, 71.55000000000001, 71.65, 71.75000000000001, 71.85000000000001, 71.95000000000002, 72.05000000000001, 72.15, 72.25000000000001, 72.35000000000001, 72.45000000000002, 72.55000000000001, 72.65, 72.75000000000001, 72.85000000000001, 72.95000000000002, 73.05000000000001, 73.15, 73.25000000000001, 73.35000000000001, 73.45000000000002, 73.55000000000001, 73.65, 73.75000000000001, 73.85000000000001, 73.95000000000002, 74.05000000000001, 74.15, 74.25000000000001, 74.35000000000001, 74.45000000000002, 74.55000000000001, 74.65, 74.75000000000001, 74.85000000000001, 74.95000000000002, 75.05000000000001, 75.15, 75.25000000000001, 75.35000000000001, 75.45000000000002, 75.55000000000001, 75.65, 75.75000000000001, 75.85000000000001, 75.95000000000002, 76.05000000000001, 76.15, 76.25000000000001, 76.35000000000001, 76.45000000000002, 76.55000000000001, 76.65, 76.75000000000001, 76.85000000000001, 76.95000000000002, 77.05000000000001, 77.15, 77.25000000000001, 77.35000000000001, 77.45000000000002, 77.55000000000001, 77.65, 77.75000000000001, 77.85000000000001, 77.95000000000002, 78.05000000000001, 78.15, 78.25000000000001, 78.35000000000001, 78.45000000000002, 78.55000000000001, 78.65, 78.75000000000001, 78.85000000000001, 78.95000000000002, 79.05000000000001, 79.15, 79.25000000000001, 79.35000000000001, 79.45000000000002, 79.55000000000001, 79.65, 79.75000000000001, 79.85000000000001, 79.95000000000002, 80.05000000000001, 80.15, 80.25000000000001, 80.35000000000001, 80.45000000000002, 80.55000000000001, 80.65000000000002, 80.75000000000001, 80.85000000000001, 80.95000000000002, 81.05000000000001, 81.15000000000002, 81.25000000000001, 81.35000000000001, 81.45000000000002, 81.55000000000001, 81.65000000000002, 81.75000000000001, 81.85000000000001, 81.95000000000002, 82.05000000000001, 82.15000000000002, 82.25000000000001, 82.35000000000001, 82.45000000000002, 82.55000000000001, 82.65000000000002, 82.75000000000001, 82.85000000000001, 82.95000000000002, 83.05000000000001, 83.15000000000002, 83.25000000000001, 83.35000000000001, 83.45000000000002, 83.55000000000001, 83.65000000000002, 83.75000000000001, 83.85000000000001, 83.95000000000002, 84.05000000000001, 84.15000000000002, 84.25000000000001, 84.35000000000001, 84.45000000000002, 84.55000000000001, 84.65000000000002, 84.75000000000001, 84.85000000000001, 84.95000000000002, 85.05000000000001, 85.15000000000002, 85.25000000000001, 85.35000000000001, 85.45000000000002, 85.55000000000001, 85.65000000000002, 85.75000000000001, 85.85000000000001, 85.95000000000002, 86.05000000000001, 86.15000000000002, 86.25000000000001, 86.35000000000001, 86.45000000000002, 86.55000000000001, 86.65000000000002, 86.75000000000001, 86.85000000000001, 86.95000000000002, 87.05000000000001, 87.15000000000002, 87.25000000000001, 87.35000000000001, 87.45000000000002, 87.55000000000001, 87.65000000000002, 87.75000000000001, 87.85000000000001, 87.95000000000002, 88.05000000000001, 88.15000000000002, 88.25000000000001, 88.35000000000001, 88.45000000000002, 88.55000000000001, 88.65000000000002, 88.75000000000001, 88.85000000000001, 88.95000000000002, 89.05000000000001, 89.15000000000002, 89.25000000000001, 89.35000000000001, 89.45000000000002, 89.55000000000001, 89.65000000000002, 89.75000000000001, 89.85000000000001, 89.95000000000002, 90.05000000000001, 90.15000000000002, 90.25000000000001, 90.35000000000001, 90.45000000000002, 90.55000000000001, 90.65000000000002, 90.75000000000001, 90.85000000000001, 90.95000000000002, 91.05000000000001, 91.15000000000002, 91.25000000000001, 91.35000000000001, 91.45000000000002, 91.55000000000001, 91.65000000000002, 91.75000000000001, 91.85000000000001, 91.95000000000002, 92.05000000000001, 92.15000000000002, 92.25000000000001, 92.35000000000001, 92.45000000000002, 92.55000000000001, 92.65000000000002, 92.75000000000001, 92.85000000000001, 92.95000000000002, 93.05000000000001, 93.15000000000002, 93.25000000000001, 93.35000000000001, 93.45000000000002, 93.55000000000001, 93.65000000000002, 93.75000000000001, 93.85000000000001, 93.95000000000002, 94.05000000000001, 94.15000000000002, 94.25000000000001, 94.35000000000001, 94.45000000000002, 94.55000000000001, 94.65000000000002, 94.75000000000001, 94.85000000000001, 94.95000000000002, 95.05000000000001, 95.15000000000002, 95.25000000000001, 95.35000000000002, 95.45000000000002, 95.55000000000001, 95.65000000000002, 95.75000000000001, 95.85000000000002, 95.95000000000002, 96.05000000000001, 96.15000000000002, 96.25000000000001, 96.35000000000002, 96.45000000000002, 96.55000000000001, 96.65000000000002, 96.75000000000001, 96.85000000000002, 96.95000000000002, 97.05000000000001, 97.15000000000002, 97.25000000000001, 97.35000000000002, 97.45000000000002, 97.55000000000001, 97.65000000000002, 97.75000000000001, 97.85000000000002, 97.95000000000002, 98.05000000000001, 98.15000000000002, 98.25000000000001, 98.35000000000002, 98.45000000000002, 98.55000000000001, 98.65000000000002, 98.75000000000001, 98.85000000000002, 98.95000000000002, 99.05000000000001, 99.15000000000002, 99.25000000000001, 99.35000000000002, 99.45000000000002, 99.55000000000001, 99.65000000000002, 99.75000000000001, 99.85000000000002, 99.95000000000002], [66.09446406767836, 74.22524730812125, 81.08830596715131, 82.95533465248539, 83.90604559547467, 84.12825034644744, 84.91693705187329, 85.62278356758335, 86.27890848140797, 86.55739018795552, 86.69822550877396, 86.75861281991283, 86.93858783802357, 87.01151225912432, 87.04461623204055, 87.35442931905247, 87.4461834981173, 87.48426816996154, 87.58181316500972, 87.6490526357197, 87.60728106177379, 87.68876835564046, 87.76946696774851, 87.76274708571147, 87.81917043725336, 87.82827151047809, 87.92993868196673, 87.99140615606329, 87.98794330710311, 88.00085267628185, 88.04347553310211, 88.06654288298142, 88.13648504342078, 88.22176918133782, 88.29068501009125, 88.3789584731006, 88.48630572269714, 88.63462248915012, 88.7705868492337, 88.84860965322126, 88.86542145962383, 88.79034709211557, 88.74136309377558, 88.70719985003039, 88.6384289714989, 88.56249214879766, 88.5537648054229, 88.65180732919839, 88.80616019269073, 88.90788064735588, 88.94781390956123, 88.9973577914785, 89.0827284055999, 89.19703468446481, 89.30119736710111, 89.41937793869013, 89.51703851799574, 89.5857704324329, 89.53958609425464, 89.50695879919138, 89.55567947802078, 89.68360959213834, 89.82272128783883, 89.97417613055664, 90.13291144394786, 90.28112959169452, 90.40996918764989, 90.5138910597679, 90.57465718853925, 90.62489700591382, 90.686746096614, 90.70333639041334, 90.60811744826987, 90.33249204904695, 89.99406654956483, 89.68431409355796, 89.30759629010024, 88.92418690322555, 88.59203403903533, 88.29299308673615, 88.03608846017764, 87.70833682999934, 87.30765467650758, 86.93549475039767, 86.54160849616036, 86.2379675612257, 85.96529122447453, 85.67336376517869, 85.42209872048674, 85.1819628980119, 84.9892750987743, 84.78252990405906, 84.50632058108246, 84.27013930569845, 83.96845831940682, 83.6865378827266, 83.4330603441347, 83.1845843592263, 82.97068958292527, 82.73937010013466, 82.57791614647414, 82.43474418070261, 82.32224634653792, 82.1863478234915, 82.00999803731877, 81.84224956832165, 81.64640299568427, 81.4796168256764, 81.27966967239676, 81.10403922013847, 80.96285367190504, 80.81813987710645, 80.67535231397508, 80.53842351435515, 80.44067052179744, 80.32708479244029, 80.23596427462242, 80.14059904863794, 80.03581824094991, 79.9458466301799, 79.86362477270848, 79.76902786334637, 79.67960948099397, 79.61025423732222, 79.50813880619569, 79.45098942976706, 79.35785071552868, 79.27481848633259, 79.24314820241459, 79.19508597789614, 79.16315476557277, 79.11185213699729, 79.04573860925333, 78.97104671155054, 78.8851303300768, 78.78521556155381, 78.70697550838737, 78.63195022606881, 78.5734536929249, 78.48985476665703, 78.43051680453848, 78.37791744071643, 78.34204391707854, 78.28332444846961, 78.21227387725222, 78.13569964126677, 78.06686856706237, 77.994288218393, 77.92295253818632, 77.85173693669634, 77.81345907293273, 77.79168958145496, 77.77348824105286, 77.73546256177352, 77.72894443226281, 77.69354427366434, 77.64663971062613, 77.6271953098874, 77.611353480428, 77.61068523810157, 77.59505436020737, 77.57560671830859, 77.54799551459395, 77.52270715587467, 77.48011022079005, 77.43533330003854, 77.40282615505394, 77.36711359058292, 77.34397876809317, 77.31010849044767, 77.28593749661907, 77.25014655219651, 77.22993217988538, 77.19208812715016, 77.14765735238244, 77.13795978163947, 77.14286945620712, 77.11812034709081, 77.07700616881922, 77.0445763282863, 77.02399652090239, 76.99785811971601, 76.98921043476888, 76.955084845662, 76.9102841423548, 76.8581615920361, 76.81789298153947, 76.78967219929345, 76.7788828234678, 76.74995754034549, 76.69746678231763, 76.64511798610438, 76.57568780946158, 76.53661986047895, 76.49053938646828, 76.45004952621619, 76.38430406209397, 76.30471516434869, 76.27785517757245, 76.2270651669539, 76.188489190528, 76.15059770547981, 76.0984033678834, 76.06022102620541, 76.0179972457035, 75.97873160964119, 75.94008049976608, 75.9133573876761, 75.87624822287363, 75.84936627427905, 75.81528013721447, 75.79063223706757, 75.75698970784387, 75.71694461024676, 75.6778919255506, 75.64563795079685, 75.61282738390999, 75.59278198110158, 75.57223178389968, 75.55264787680368, 75.53457679581241, 75.52823287850791, 75.5147976941063, 75.47906035300853, 75.46530476896358, 75.42181102664848, 75.40400598836295, 75.38518575181345, 75.37202042726294, 75.37697630904805, 75.36790891059665, 75.36949614083778, 75.35520062347692, 75.35845744470708, 75.34496567088344, 75.3201094126279, 75.2905433733184, 75.25601428820715, 75.21935500646731, 75.1742324791357, 75.12958851141498, 75.08934554545462, 75.04048893673641, 74.99898186437471, 74.95634846042367, 74.92873748778345, 74.89522144598315, 74.86329709556757, 74.83449568954718, 74.80577495350032, 74.78205322036477, 74.75199272355778, 74.71865135687072, 74.68715162716428, 74.66919514875967, 74.63065367757125, 74.58838987165015, 74.5443923843582, 74.5019572685229, 74.46448387057237, 74.43417459572365, 74.40411051870247, 74.36621476483002, 74.33429672942518, 74.30797293280652, 74.28609038496619, 74.25823892868392, 74.22719973979238, 74.21196090232517, 74.18584170351924, 74.15783027085438, 74.13559644780656, 74.11372039255126, 74.09495943546796, 74.06386844664975, 74.0322594357579, 74.01062581126195, 73.98242695052166, 73.95065847672659, 73.91167408948806, 73.88759702736562, 73.87413814771216, 73.85952437214988, 73.82320390313845, 73.79860998104161, 73.78560594324634, 73.77090864903967, 73.74136857621349, 73.70208043648645, 73.66306682176338, 73.62584045673796, 73.57908325268427, 73.54979243639733, 73.52060519143087, 73.50702545258883, 73.48873334340702, 73.46426092252673, 73.441496864795, 73.42288730868681, 73.3949750923018, 73.36809541502643, 73.32403668079405, 73.30411758875627, 73.27803932380779, 73.25549691130382, 73.2238082981992, 73.19361705502635, 73.15025340783598, 73.12116533570494, 73.08902411661622, 73.05289149271269, 73.02375437680246, 73.00790009517561, 72.99978543911462, 72.97729933277094, 72.95572721509778, 72.93204162968809, 72.91726544984296, 72.92025893470992, 72.92503100416685, 72.90675928774789, 72.88492848553724, 72.87501940222094, 72.86412755188596, 72.8441711799196, 72.82344700341146, 72.82141084544693, 72.80197656907902, 72.77827566765927, 72.75007208307463, 72.7323489545776, 72.71005798165196, 72.68969956878959, 72.68459154759452, 72.68145138106524, 72.66258002527361, 72.63516225875297, 72.61396188308535, 72.61044734209524, 72.60331979153186, 72.57775866879744, 72.55709129796752, 72.53186644964057, 72.51975706242511, 72.50106360937812, 72.49692266976614, 72.47900508751454, 72.47436372594758, 72.4703959239092, 72.46327333300954, 72.44599694359275, 72.42781155763204, 72.41462548060126, 72.39203657558575, 72.37106588975061, 72.35523406518766, 72.33224756347227, 72.31595613186241, 72.30203818626282, 72.28298856925052, 72.26777801661585, 72.24291541096372, 72.21992914751289, 72.2096671947366, 72.20216465257093, 72.18083272294732, 72.16234389890963, 72.14794441304846, 72.13826205337465, 72.13574012499029, 72.13517512428746, 72.11824642196322, 72.10433223952164, 72.08537896771014, 72.07381013292253, 72.06686565788587, 72.05079178536359, 72.03983569298119, 72.02148627589169, 72.00739777681778, 71.98375660273693, 71.95414605388706, 71.92348034256909, 71.8890546005138, 71.85913709143384, 71.83348997796332, 71.80200388945303, 71.77092954220545, 71.7331396936003, 71.70541840989078, 71.69106771590639, 71.67325053694842, 71.6582693598398, 71.63640683371324, 71.62144791564, 71.60607481152684, 71.59770355677838, 71.58345593404104, 71.56655668536371, 71.54921500885409, 71.53394845592041, 71.51865767049344, 71.5003270473698, 71.47999865748292, 71.45417454054231, 71.44414476764993, 71.43273923707338, 71.42938274831451, 71.41349718954417, 71.40335654516015, 71.39754618890105, 71.38772685369138, 71.3778642643443, 71.3611038033497, 71.3430031293606, 71.33414450031675, 71.31854690376268, 71.29979923862479, 71.27636920450243, 71.25052174556505, 71.22772896261463, 71.20837029029774, 71.17966006295032, 71.16131553548186, 71.14909037272761, 71.13956727097118, 71.12519875357421, 71.10768566278293, 71.08359220478505, 71.06431745901688, 71.0585174938578, 71.04052511586224, 71.02520802781453, 71.0131020560261, 70.98888214181962, 70.96986730661506, 70.95886745022099, 70.94932954922503, 70.94315103994559, 70.9158000059213, 70.89593538421578, 70.8922622217776, 70.88646645924989, 70.88154059735615, 70.87316422082725, 70.86695757943713, 70.85085055832101, 70.84467325429108, 70.8373708124717, 70.81920578900397, 70.80941642735895, 70.80031858192888, 70.79648768738373, 70.78430496685384, 70.76644444094458, 70.75002748088893, 70.73616197979469, 70.71367575104958, 70.69427402082243, 70.67937860544211, 70.67171197186556, 70.65967042526235, 70.64690781985168, 70.62832653271019, 70.62170350015563, 70.61371427311964, 70.61217550619251, 70.6035960130558, 70.58537571089371, 70.57171502788523, 70.55150286644542, 70.53156693224715, 70.51984975882029, 70.50817499502668, 70.50185884248623, 70.49087324024738, 70.4876058147133, 70.47894734805672, 70.47172941310717, 70.46644719342228, 70.46864864817493, 70.46898912168714, 70.46457042619669, 70.44983588584358, 70.4416261145407, 70.4340404920801, 70.42908240826958, 70.4223516696612, 70.40609787904269, 70.38774994317905, 70.37213678938868, 70.35998622419909, 70.35114166116905, 70.33542300470612, 70.32114443751713, 70.30569809785325, 70.28936261304894, 70.28854312262924, 70.28367676503157, 70.27909314772361, 70.28048449776841, 70.28367897401976, 70.28351903612779, 70.29069438689456, 70.29039083247964, 70.28547202443227, 70.27844341052655, 70.27376203383056, 70.2594720615678, 70.25112479434307, 70.24589894905903, 70.23237199976815, 70.22933388660886, 70.21920728421908, 70.20445700546854, 70.1955237982556, 70.18818063770622, 70.18587383150324, 70.17574529717027, 70.1588422444675, 70.1472201206538, 70.13790907479203, 70.12487600382454, 70.11708789492502, 70.1096420297915, 70.10562353042044, 70.09530909248748, 70.08431056707863, 70.08533421387509, 70.07794031027251, 70.07566957041213, 70.07605258837906, 70.06580447726552, 70.05400378478731, 70.05050085319266, 70.03733849842452, 70.02655272307636, 70.01127647489896, 70.0021705656577, 69.99122343597662, 69.9839011207097, 69.96651572934267, 69.95153858505799, 69.93440270868061, 69.92778155837931, 69.91620757865866, 69.90046259192728, 69.89346301128185, 69.88592685801328, 69.87717941049783, 69.86538939046383, 69.85843817608739, 69.84957487712587, 69.85211843555781, 69.84764565693732, 69.83498004818775, 69.82432228873014, 69.81800669243522, 69.81375408443317, 69.80615693724447, 69.80289225980083, 69.79923993046987, 69.79850211595371, 69.79529377412395, 69.79336027103287, 69.78982002633332, 69.78854354223942, 69.78361747000126, 69.77948578557631, 69.77890422197268, 69.77634167948523, 69.78111665699753, 69.78235087569865, 69.78723300829225, 69.78685355424253, 69.79010137596427, 69.78457251203476, 69.78271015418076, 69.77735764483924, 69.77198241974112, 69.77011147849902, 69.77236822758837, 69.76718681514458, 69.75595711600478, 69.74921309445732, 69.75060706780565, 69.74462635290703, 69.74400683024979, 69.74882453166563, 69.75656507875236, 69.76567558932678, 69.77085154854063, 69.76739392603169, 69.76979967052475, 69.76882916069766, 69.76636957562991, 69.76575989130563, 69.76464298580359, 69.76298239860793, 69.75880604224159, 69.7513226738769, 69.7440325718354, 69.74192306258388, 69.7356566067846, 69.73518207297799, 69.73149555612116, 69.73123769358475, 69.73260128922051, 69.73344840435063, 69.73866195172006, 69.73497655345618, 69.73107482630675, 69.72466101055012, 69.7166295224247, 69.71794916876358, 69.7108100694136, 69.70385338807252, 69.7037144718233, 69.69825401764778, 69.69542763544072, 69.69199131962789, 69.68630802720736, 69.68134815904205, 69.68282842550953, 69.68083309977902, 69.68138589448424, 69.67910617160325, 69.6813018781273, 69.68113171188533, 69.68372706511802, 69.67803590625547, 69.67846773318567, 69.68440859033127, 69.68474673632464, 69.69337632548331, 69.69376732479353, 69.69768143888959, 69.70061417503742, 69.70140398985902, 69.70405346200455, 69.70650888435742, 69.70829242734254, 69.71333839424437, 69.71407228208788, 69.7111782223756, 69.71438682867986, 69.71470172345788, 69.70915553614594, 69.70244097622694, 69.69735422796762, 69.6879675452356, 69.68197111347457, 69.67817970235969, 69.67655678923015, 69.67635916872226, 69.67983774273416, 69.67711289503697, 69.67321517950825, 69.66821447510162, 69.66500065568354, 69.65755082035983, 69.65479260353267, 69.64932028774663, 69.64944281895714, 69.65201909628105, 69.6558167541974, 69.66319508334836, 69.67018777443008, 69.6760865881759, 69.68308070466017, 69.68576067929094, 69.68763856379704, 69.68795103294961, 69.69437897973339, 69.69864243508427, 69.7029080807698, 69.70874335745945, 69.71098227769464, 69.71223852849957, 69.71819934764513, 69.72775595236824, 69.73142495544839, 69.73075670310219, 69.72953601462544, 69.72414670736825, 69.72259021888225, 69.72437937185153, 69.72510707880247, 69.72903499084264, 69.73212892403569, 69.73396322898492, 69.73257175625709, 69.73227207298845, 69.73195235375633, 69.73360477946999, 69.73360977208294, 69.73602189556186, 69.73968991659562, 69.73157739203968, 69.72766243297937, 69.73025359130341, 69.72965545526834, 69.72710709519347, 69.72682792928073, 69.72774897029842, 69.72478228229878, 69.71960233965173, 69.72188107950976, 69.7199054215441, 69.7232821036794, 69.71988758780871, 69.72405602628352, 69.72473464016, 69.7259508804595, 69.7287985639214, 69.73212295948375, 69.72790965408649, 69.72900492781858, 69.72630184661593, 69.7267329817099, 69.7232451840561, 69.71731995574068, 69.7141496861694, 69.71867379783784, 69.72293336224755, 69.72337005853427, 69.72281072282797, 69.72194422258364, 69.72125108954796, 69.72235827878805, 69.72510172412038, 69.72477301247494, 69.72501271818014, 69.72386617959812, 69.73016708019568, 69.7347967662864, 69.73905346575344, 69.74644495034207, 69.74732481282413, 69.74955029567295, 69.7540357015245, 69.75148144426271, 69.74908267010716, 69.7438639211877, 69.74310935893489, 69.7463825439222, 69.74384932867287, 69.74237092239213, 69.7437108697977, 69.74207890072745, 69.74278873568488, 69.74721081170372, 69.75018754306669, 69.7529858661296, 69.76030432804217, 69.75963133661335, 69.75224881947247, 69.74860304484338, 69.74420334063909, 69.73995774712742, 69.7378563001346, 69.73561163641553, 69.72923083247699, 69.72467727348969, 69.71971059413278, 69.71635882163483, 69.71189207346364, 69.7017290321867, 69.69686563333153, 69.69208343096399, 69.6894323846542, 69.69047433628329, 69.69041291155324, 69.68918760571786, 69.68556184652036, 69.68622010646263, 69.6904084761031, 69.68655191447974, 69.68143489104996, 69.67973431105781, 69.68045752986313, 69.67897489758806, 69.67532791204374, 69.67505511523912, 69.67699641095801, 69.68083570453294, 69.67893821043981, 69.68071270576529, 69.68323470650007, 69.68598547373306, 69.69250773728763, 69.69594516646654, 69.69325250499314, 69.69707955774066, 69.69857629762653, 69.69660582478119, 69.68613348889708, 69.67570357762544, 69.66001465064578, 69.64535643035849, 69.63269810450124, 69.61572240579197, 69.60181046558236, 69.58592138524423, 69.57577259111765, 69.56286384426302, 69.54995605754705, 69.53926747090273, 69.52809008979548, 69.516466380998, 69.50665479556228, 69.50057807411973, 69.48982585376376, 69.48237632333576, 69.47518735926499, 69.47052194994151, 69.46749164753092, 69.4617274889221, 69.454853754577, 69.44483679798978, 69.43266952447254, 69.42390836020697, 69.41838151187468, 69.40622494597055, 69.39880545188902, 69.39189971462183, 69.37902780053558, 69.36247847957918, 69.3421257503467, 69.32446660992431, 69.30562215494977, 69.28766328139795, 69.27559196972229, 69.26125186459295, 69.24156280755868, 69.22762395198419, 69.21054280517316, 69.19453233720691, 69.17627140696172, 69.16048961130465, 69.14792055458858, 69.13215943180886, 69.11277286149786, 69.09237029980041, 69.07398399799493, 69.05612657419876, 69.03438797226222, 69.01599493644211, 68.99608840608641, 68.97532331968308, 68.9522331612291, 68.93207465707485, 68.91228946682659, 68.89420275523759, 68.87427527825082, 68.85477772465119, 68.83559538306694, 68.8123839720555, 68.78922378987494, 68.76376473191833, 68.74132599566764, 68.7232381817519, 68.70821601599128, 68.6912021554177, 68.66921177510577, 68.64692744915536, 68.62419601224903, 68.60353430989214, 68.58007222916058, 68.55678431443607, 68.53088955471571, 68.50523633973849, 68.47935845889552, 68.45320292028273, 68.43085756905622, 68.4070754240373, 68.38151477366375, 68.3521014659932, 68.32351315406858, 68.29544875319542, 68.26421383570428, 68.23338868487156, 68.19917266126272, 68.16670003738993, 68.13904267823393, 68.10969603489094, 68.08055286140919, 68.05565712500317, 68.03144925710434, 67.9985247475672, 67.96957797494377, 67.94081711750235, 67.90938175314271, 67.87720408430523, 67.85163125500696, 67.82379763084677, 67.79003285921348, 67.76386519692701, 67.72843538731604, 67.69452465787138, 67.65278470265022, 67.61234630150344, 67.57234977151407, 67.52837035526163, 67.48890183181747, 67.44265031701032, 67.40149887008847, 67.36422758186356, 67.32600142270117, 67.28242358117413, 67.24017378936169, 67.19856660582971, 67.15955923420651, 67.12192012526233, 67.08444764690566, 67.04913421502403, 67.0119655851516, 66.97242188613785, 66.92764794734589, 66.88323896162427, 66.84679700044411, 66.81006830463066, 66.77314701845395, 66.73607140073707, 66.69082400571459, 66.64561028619006, 66.60247600256425, 66.55876962469632, 66.52175467935709, 66.47833498504228, 66.43276797996234, 66.39010623465435, 66.34937024049115, 66.30615495793384, 66.2624429200829, 66.2183506594072, 66.16885943419605, 66.12588494270173, 66.07679807441643, 66.02754229731443, 65.98344572210873, 65.94592912837994, 65.90788637948306, 65.86419473278404, 65.81778331863353, 65.7665597155518, 65.72027800188371, 65.67138471669355, 65.62177975132938, 65.57470305484313, 65.52532116395737, 65.47999090595079, 65.43501036645223, 65.39083845858126, 65.3423587597039, 65.29845449966368, 65.26067000293742, 65.22351678305606, 65.18281015997248, 65.13728095529325, 65.09108654793292, 65.04606757021942, 65.00566666484666, 64.96513476799335, 64.92477645866157, 64.88422782793232, 64.84275143101111, 64.79465966638165, 64.74307618663155, 64.69154539772639, 64.64391033710584, 64.59571367445822, 64.54819697244427, 64.4982472085226, 64.4518044537258, 64.40366341817905, 64.3545391102738, 64.30720542563459, 64.26216334721158, 64.2130943714478, 64.16432408394675, 64.10969264905317, 64.05216065933595, 63.99648865355654, 63.94862642060302, 63.894246393959065, 63.83849699592599, 63.784879583830744, 63.72754596238101, 63.667366345893164, 63.60519368523287, 63.54695779348723, 63.48865269596418, 63.4300872855401, 63.373246446425334, 63.31407924698593, 63.26330856080936, 63.23976177544633, 63.23976177544633, 63.23976177544633], [8.768851854031936, 5.64017375202433, 3.9330299195095124, 3.7777936179532157, 2.769986095034673, 3.0219054183830423, 2.816899606487323, 2.1426021495773764, 1.9786525939519664, 1.7869745061243514, 1.5427864544402912, 1.7151789118706702, 1.7379315182946506, 1.6015271613591375, 1.5972751157528957, 1.6057855715459095, 1.448718418100657, 1.4121265616725904, 1.307446229419104, 1.2294161008550182, 1.2633745889092294, 1.2036643475323987, 1.0817288615992253, 1.1860942342316207, 1.0931869542917962, 1.031000024196497, 0.9722500017092917, 0.9255238336841349, 0.9118720157914854, 0.9935928193022727, 1.0358060943047465, 1.0237174787357517, 1.0326655812187793, 0.9969861304603765, 0.9890541747026224, 1.0081715816619614, 1.0074243053068255, 0.9430547764235161, 0.8609040353507013, 0.897742991956166, 0.8726259436774415, 0.8827645512264621, 0.8532479026816954, 0.8265173103847261, 0.8693262693511534, 0.8874548063008189, 0.8374122520515034, 0.8353290371469294, 0.8163011149841815, 0.7708273627742759, 0.721655013758948, 0.7394297591802662, 0.758549782650201, 0.7491580702272055, 0.7277043955501805, 0.6675884703680055, 0.6078622244836178, 0.5971782763552042, 0.5706579167133179, 0.6026439791599467, 0.6231036964696716, 0.6181945003057413, 0.6055716666858634, 0.5960452078009872, 0.5876750470917189, 0.5764271487045387, 0.5631955362329886, 0.5587842057207011, 0.5270216053028002, 0.5290090176860794, 0.5069708701725572, 0.48099933074440865, 0.49721642284246814, 0.5375685144548086, 0.5308225900511874, 0.5359813898359944, 0.5610340662441095, 0.5952450518222049, 0.6190237392048881, 0.6459862342946529, 0.6440832359925366, 0.6988153949733118, 0.7174329739047357, 0.7145678029377965, 0.7244030651976704, 0.7005156275241298, 0.6804958611680288, 0.6843193636503299, 0.6747745885694333, 0.6607820540985394, 0.6238795035379345, 0.6437886933482133, 0.6632565007997829, 0.7104577338571034, 0.7359623090235324, 0.7453700973888329, 0.7685442621706879, 0.7708292025886765, 0.7713922913549278, 0.76620978365874, 0.7654027527342773, 0.7281579200193308, 0.7209768783513469, 0.7889928802863917, 0.8071587197863278, 0.8319546576527884, 0.8389580748988262, 0.8264464555448274, 0.8405134565663104, 0.8194270676557887, 0.8199825040689093, 0.7947096474316644, 0.770071279353039, 0.7717703533839452, 0.7390064844624166, 0.7551509266841482, 0.789676230912394, 0.807801458276321, 0.783772140233439, 0.7618968757344062, 0.7189575125569062, 0.6946943515870209, 0.6976864040637465, 0.6702594722579431, 0.6713247245685398, 0.6777335193660943, 0.6696797011584241, 0.7116388549636757, 0.7149833156817169, 0.7142752467413852, 0.7072799662391981, 0.7419589477040127, 0.7578837122838651, 0.7412075411338628, 0.7305023729846877, 0.7256130502976633, 0.7257206987058888, 0.7421572862403177, 0.7486711709575214, 0.7185770674032416, 0.7054197329064288, 0.7077711118863022, 0.6956696819136668, 0.6934497491484868, 0.6990716806125422, 0.7177189564716101, 0.7160721902259731, 0.6914717518937761, 0.677915918295282, 0.6571319235691933, 0.6475436361537424, 0.6435022563857835, 0.6395237028547226, 0.632983857436425, 0.6182555646318391, 0.6123765370020212, 0.5742685419406961, 0.5589775555532593, 0.5557848274919505, 0.5550110662853361, 0.5407753628595862, 0.5380617537230715, 0.5182347940983159, 0.5021933967122458, 0.48846286572654984, 0.48385020091584624, 0.45649617689895905, 0.45291024348881076, 0.4561327968767769, 0.4634665735005553, 0.46138030834397403, 0.4636225227645801, 0.46128389163107975, 0.4646685471675442, 0.45501336061398506, 0.44865034125439496, 0.4544000795490705, 0.4628854077604109, 0.45449035556582673, 0.4700130793783204, 0.47292057269962806, 0.48520435024759184, 0.49518592131178746, 0.5016018701166441, 0.49774076920388166, 0.5048026493858788, 0.5001501095633991, 0.4940163241415634, 0.49781663018541145, 0.47470512233382883, 0.45664824506853574, 0.4571423302669402, 0.4613243701375207, 0.457149534478121, 0.45877474170040505, 0.48034994660979696, 0.489914920678989, 0.4916230430792544, 0.48306777203915674, 0.49104618428239666, 0.49319564801032206, 0.49790135340957276, 0.4956377362463597, 0.4941454181846335, 0.47285139105866736, 0.46519880338258823, 0.4706064451400756, 0.4734362709498364, 0.49367694960160446, 0.4956773499997124, 0.4927030442329298, 0.49078711036979766, 0.4984002979124368, 0.5020023476436535, 0.49847082969500345, 0.4951167170612554, 0.5010306400490337, 0.5093325737828313, 0.5034561702177177, 0.5027268865942736, 0.48245102848440646, 0.4691447576950816, 0.4663278193792616, 0.4571842136587797, 0.4582630313695309, 0.4548079707752775, 0.46940033744468823, 0.4706894546917196, 0.47693622754573667, 0.49421343644859284, 0.5013709086337065, 0.5035795137236632, 0.5028256250104668, 0.5122755940769608, 0.4991738430861652, 0.496306551310177, 0.505654798263737, 0.5139527266152576, 0.5118516070240693, 0.504271603208654, 0.5187611099578782, 0.5197016692460985, 0.5164547594934502, 0.5042591163853772, 0.5163625939257628, 0.5085449970826466, 0.5079375777932476, 0.4831924541519011, 0.4752218871812736, 0.4911767908327796, 0.48715941931509715, 0.48379696913972775, 0.4834100951841905, 0.4855186672843002, 0.47597934378503454, 0.46830980722488574, 0.46910474046719225, 0.47289430741203275, 0.4749518049114017, 0.4793237772277586, 0.4731125246649011, 0.46154741196973637, 0.4592707049103635, 0.44138305936195, 0.433355983553324, 0.43112513448053286, 0.4185196062374622, 0.42200979188933996, 0.41791027755730803, 0.41290372498171457, 0.41333329451829876, 0.40803853969738135, 0.4089948821843521, 0.4051620881118049, 0.4030542943399308, 0.408050566826821, 0.39835111105813764, 0.39386744433234616, 0.3756376065587173, 0.37176964263309714, 0.36754264376969026, 0.3634320648142211, 0.3620215641603521, 0.3539566158768964, 0.35119972338243943, 0.35696830154763837, 0.3714943585941623, 0.3841327279200815, 0.39998057551354527, 0.39582973597300253, 0.4008147366656833, 0.4121452176623061, 0.4126648699218895, 0.41090709420808724, 0.4148162167087683, 0.4100367546604682, 0.4062143979996447, 0.4032691315658361, 0.39956861548478806, 0.3966299873216352, 0.3913825157950787, 0.39613954579775346, 0.4041856545782043, 0.4006526692417448, 0.3973290973663902, 0.4028856560196781, 0.4083164502920154, 0.42069378586533296, 0.4248410920659939, 0.410152888568258, 0.40832712291766454, 0.41977048184020493, 0.4158440402214457, 0.41991172883574424, 0.4229840291592208, 0.42063102724127743, 0.41339017127582695, 0.405631434285172, 0.40801865921320923, 0.4094501610842593, 0.39693437250649777, 0.3969735845681178, 0.4011289919298679, 0.4054452703442968, 0.4086635302291181, 0.4142108963533063, 0.41336910806675026, 0.3989926632626315, 0.40455425568183767, 0.41180806161048106, 0.41751660746198205, 0.4295145934400134, 0.42899908256715724, 0.4200056760341511, 0.417216609359377, 0.42370511621585216, 0.4301376322485087, 0.4296031851829123, 0.4178208280020007, 0.41584017833035175, 0.4237989624993571, 0.4241296383466754, 0.4165117981411531, 0.4006417726259154, 0.39261978819595245, 0.38788437070621845, 0.38230351251540867, 0.388766925891687, 0.386152113194049, 0.389331964792542, 0.40180222794527753, 0.406237927839923, 0.4062473490267957, 0.4036212249223662, 0.4034728642902416, 0.40490588389629323, 0.3964769191756317, 0.3887011043720912, 0.39039007645817375, 0.39677062047136197, 0.3934310053898073, 0.39314058731761903, 0.39909590901496705, 0.3923464655180637, 0.3957225453797711, 0.392377025203653, 0.39410207064666525, 0.3886271189694881, 0.3718519071030441, 0.3723682342578625, 0.3715999128131981, 0.3741771483888888, 0.38081411563482187, 0.37667207740489894, 0.3729188206252744, 0.3715530746420415, 0.36831601634245653, 0.368220190042876, 0.3709477282347403, 0.3736292440072612, 0.3712384015518631, 0.37574912567970986, 0.3807530309169627, 0.38594975276079363, 0.3835836090877251, 0.3873507660935332, 0.3911594291724675, 0.3910587687185078, 0.3782821517234949, 0.37740294899715937, 0.37901259250061997, 0.3736273686617753, 0.3731974434526172, 0.36488369280874966, 0.35305082118642345, 0.35457827077539206, 0.3517189007321384, 0.3519333657868763, 0.3581461235657852, 0.36763746084453197, 0.3769318840392832, 0.37985956511697117, 0.36848701568559405, 0.36667701005756637, 0.37007722775080676, 0.3716974460892196, 0.35953820197076425, 0.3579335456755918, 0.3626439539682868, 0.3632029926686614, 0.36563795857819786, 0.36803990373444, 0.36311882960636716, 0.37542296221075644, 0.3760176127906762, 0.37250909513583713, 0.37451269727993325, 0.37482157947159683, 0.3633177919274544, 0.36531743211300627, 0.3625091019668786, 0.36326739715271344, 0.3617963548257937, 0.35956186553946246, 0.3570862701952208, 0.35521701431862956, 0.35680997267821374, 0.35846005102527345, 0.3539381744107598, 0.3512487201586337, 0.3440024352798923, 0.3414952364059178, 0.33643507333063294, 0.3412140558277742, 0.3433404671200508, 0.34004053298818965, 0.3359512565423965, 0.3404865014983463, 0.3447762656575708, 0.3410921404420564, 0.3450131352508395, 0.3396331109600137, 0.3390031323805367, 0.33537618386036905, 0.32701768075554466, 0.3276847063454899, 0.3225039350087945, 0.3237054981613179, 0.3219165485432466, 0.3176562193947694, 0.3126382902750489, 0.3190778795448984, 0.321620526227265, 0.31809082269397443, 0.3204483499106159, 0.3139921201185709, 0.3120201971595072, 0.3066797164998963, 0.29892427609158945, 0.30131244340518154, 0.2983139184266194, 0.28880892902342403, 0.29520459949358274, 0.3016907231477167, 0.2957104283562562, 0.29144254521180873, 0.284762392413854, 0.2805452758499811, 0.27882614288837737, 0.2835845482128621, 0.2900834839180082, 0.2947692536572769, 0.3039254352257142, 0.3017711812577025, 0.3058235593301038, 0.30437579532255427, 0.3077442470885336, 0.3170151800422004, 0.31804589215360934, 0.32103843973473983, 0.32024495657034635, 0.32076644627912204, 0.31742937351595135, 0.3192887929266275, 0.31946576053434045, 0.32109958102928043, 0.3270791791701355, 0.33376606611618165, 0.3382452546689288, 0.3439677078810486, 0.34332466004044776, 0.3408315871325746, 0.33951116344527354, 0.3455996614097724, 0.3416673102919597, 0.33140944203645284, 0.32763280119372734, 0.3218366934882554, 0.3176507376128732, 0.31149280971835414, 0.3153667097866727, 0.3174253933277639, 0.3180356659185625, 0.319884268925074, 0.32148007674117457, 0.32423715608779197, 0.3241551234754895, 0.3183679741105535, 0.32316259007956033, 0.3191892759778936, 0.32109708978330775, 0.31292269593009037, 0.30107097882816286, 0.29240595196630204, 0.28826633977439425, 0.29090784404468606, 0.2896207431241439, 0.2839225333671844, 0.2842099434560225, 0.2831222503347697, 0.2892327283069959, 0.29016597814721556, 0.2881854326437404, 0.2870262986910813, 0.28715579184193474, 0.2898051756886149, 0.28557782522820835, 0.28595207593514665, 0.2827420423058112, 0.28492402943905326, 0.2844123868001719, 0.28507169998757814, 0.2852372559364044, 0.28539914740558864, 0.2850774199960197, 0.2891698248076632, 0.290335868984921, 0.2893473936116847, 0.2882533346687033, 0.28915289239209074, 0.28195884537008753, 0.2815315344005916, 0.28987997811705934, 0.29718607053419965, 0.2981249561227257, 0.2959122830476873, 0.29555710858124223, 0.292270302340679, 0.29787264531937974, 0.2892523033794374, 0.28926101180360586, 0.28611055865742846, 0.2832778242482645, 0.2871920240818532, 0.29105838417448376, 0.29204407488280254, 0.2958417094084015, 0.3006095263750463, 0.3016640105699367, 0.30522866188019626, 0.31012241432443405, 0.31239598648345573, 0.314525666162603, 0.31309017001521455, 0.3157798989097053, 0.3107749101567314, 0.31366167108820453, 0.31496226514426245, 0.3170290002704389, 0.3162624978704033, 0.30999138308286034, 0.31011192782980146, 0.31328995969691736, 0.32441351165338045, 0.32581830268852935, 0.32664245631325384, 0.3219965094219571, 0.3166957250682149, 0.32004368472423866, 0.31343995066256347, 0.31477290906839495, 0.31456476856547244, 0.30727477577588413, 0.3059805679546958, 0.3031879407560003, 0.30161201156813816, 0.30601922561083067, 0.31043259507973137, 0.31194535514922533, 0.3122359258121697, 0.30864318286792425, 0.31041440597864617, 0.3115935334523073, 0.312098540955317, 0.31270769661865105, 0.3154981923748064, 0.3125775319656179, 0.30884099273402443, 0.3128291175114972, 0.3137069604494013, 0.3131656471434436, 0.3111880162358341, 0.30738152112956935, 0.31074070235855494, 0.30745599236307164, 0.30802194408550027, 0.30608075815021424, 0.30899760281561084, 0.30880711885873535, 0.3017047066942505, 0.29249466231296956, 0.28880919114201514, 0.29735611748247665, 0.3003682977394817, 0.29627542704393295, 0.29695373558354493, 0.2984057895775542, 0.2974161696292402, 0.29935933719882635, 0.30418465562364244, 0.30907900533586846, 0.3094472432302087, 0.3132613096555533, 0.31730013874993085, 0.3187382434406869, 0.31761234708774433, 0.3155317659166178, 0.31470074884577626, 0.31575901200751955, 0.3121567750649493, 0.31554475909226676, 0.3165093516592413, 0.3159072310963562, 0.3113255419541377, 0.31380062286707233, 0.31675978386768416, 0.3113531518628564, 0.30977471324589717, 0.3147688805364666, 0.31674468162310154, 0.31686024191647555, 0.3171772770004922, 0.3198881919066341, 0.32241726362699524, 0.3240861246835792, 0.3227382823875353, 0.3191261088760484, 0.31834866534256334, 0.31968879159339586, 0.32002097119190337, 0.32245261812948117, 0.31829294916415524, 0.3147038413261358, 0.31471326977338826, 0.3196101987889477, 0.32084917559706694, 0.32585121700587855, 0.3301056614695342, 0.33235207550121376, 0.3328145703437447, 0.3329102015109177, 0.3309574983892735, 0.32562550563458276, 0.31881687448086227, 0.318347280623838, 0.3192327131552174, 0.3177344215823063, 0.31985418960763523, 0.31816073612465245, 0.3175539102232797, 0.3187887873526932, 0.3154842130200076, 0.3167217989334354, 0.3157847345887786, 0.3155457845203425, 0.32123009462016594, 0.32153659141580077, 0.3152074057775352, 0.31317761295745533, 0.3173409717292743, 0.3191812567418566, 0.318854290962566, 0.31897227768121306, 0.3169629855461357, 0.32124346658622355, 0.32893849457817553, 0.32565905443925053, 0.32655716000221113, 0.32967467180423987, 0.32990913945983075, 0.33201830034760327, 0.33279865313855883, 0.331351224443677, 0.3328190322867767, 0.32979886706378087, 0.3311514303120991, 0.33303886201670363, 0.3282726193666009, 0.32692820936213907, 0.3274930468233935, 0.3329418305868102, 0.3354522732590026, 0.3358297713214762, 0.33668131982236515, 0.3377975960303489, 0.33495357133030573, 0.3309115729828764, 0.329486292538037, 0.3314789030276072, 0.33348122778848766, 0.3289698971757362, 0.326129820881469, 0.3238198843398759, 0.32393567138897483, 0.3211820175647824, 0.3202408844631246, 0.31894855267775096, 0.3212894342189941, 0.32454383016676275, 0.3241440572618458, 0.3218741219881413, 0.3191480662999617, 0.3165771761687944, 0.3097874311670157, 0.3096944096057781, 0.30941162552027035, 0.3099869418102696, 0.3113527690234524, 0.3086388222825622, 0.310678596994913, 0.3156316600494418, 0.31296014310685216, 0.31430823346890285, 0.3212869366520135, 0.3221957266272178, 0.3239925466627659, 0.3215313423827689, 0.32091868723665207, 0.3188066383269264, 0.31719571826108955, 0.3096339495359477, 0.31139979018027497, 0.31181153703222486, 0.3081487231741019, 0.30476042887782573, 0.30632221276943633, 0.30896887761172137, 0.30491331691669393, 0.30634250069477376, 0.30597598568562784, 0.3064203659466658, 0.3033838137303206, 0.3031837591947537, 0.2995582801124691, 0.3024718650553984, 0.3013847749132692, 0.29708524818186, 0.29127909825861925, 0.2897309039608433, 0.2855051842137918, 0.29086104051011524, 0.2914985150685427, 0.2867548532757581, 0.288862272854902, 0.28739393019994075, 0.28614657533334764, 0.28737599143869935, 0.2882950715823603, 0.28715133835793727, 0.2855153498836704, 0.2847486023410358, 0.2819342408363303, 0.28477718355588005, 0.2901694002586227, 0.2905562756950478, 0.2916889792372015, 0.2940417773395718, 0.2909147497722078, 0.2898700693809506, 0.29058589883932573, 0.28914215322149406, 0.2921703692032229, 0.2907419407130224, 0.2907498605734181, 0.2911773513694421, 0.2871114255236491, 0.2881011783230278, 0.28657164742415137, 0.2853428777877243, 0.28951643731480337, 0.2886280506881404, 0.28674325320225075, 0.29110911595765915, 0.29379814962232625, 0.29749213736100577, 0.29762981093207386, 0.2966199290632725, 0.2915390873650589, 0.28905986698412683, 0.28913600172686205, 0.2920689926576921, 0.2937551730721603, 0.2915821800799849, 0.2955453091486834, 0.29740643495278235, 0.29823292713344207, 0.29756330052978924, 0.2999760876337729, 0.3028203324546325, 0.29908969412316544, 0.2976474121878493, 0.29797545806900405, 0.29351790871990124, 0.2878424352886417, 0.2907168762333518, 0.29313331572058277, 0.29639041041926306, 0.29685288073003263, 0.29648041679749243, 0.29458461110516154, 0.2949617401418506, 0.2956699676929531, 0.2923535948185509, 0.29298842943540343, 0.2916659634186471, 0.29650402926931996, 0.2955805330046502, 0.2927085854678958, 0.2924765741305859, 0.2917586806857331, 0.28706166441426373, 0.2856000385932079, 0.28851536535288785, 0.2909842545099881, 0.28870576182138835, 0.2891863229066531, 0.2883039309576514, 0.2902607175151052, 0.2957850005387592, 0.30177478981776995, 0.3049275360441348, 0.3075922820972713, 0.3076195613294734, 0.30548197613243183, 0.30221270940188855, 0.3048511376720326, 0.3071598601078186, 0.30809884754728983, 0.3028133715049831, 0.3056372399061234, 0.305947139522358, 0.30536759538523967, 0.3067660025928816, 0.3021808484846253, 0.30424882047042867, 0.3075668881565808, 0.3059318377704613, 0.308422448753833, 0.31382618800009743, 0.3115360649310985, 0.31269465484502185, 0.31495124260697155, 0.31490584341704037, 0.3161195354168159, 0.3167176159872397, 0.31811262260884304, 0.32067813437529025, 0.32098100939145213, 0.31784822318564393, 0.31586625369511373, 0.3151870013246618, 0.31898585842102056, 0.3185891068241421, 0.3196824462295041, 0.3195731324464186, 0.3196944823264931, 0.3199506293963547, 0.32108638008505974, 0.32082488133826337, 0.32212964867810867, 0.3204737735210689, 0.3186964942519346, 0.3147542948302332, 0.31047725968061884, 0.30925566251605496, 0.3095852542813719, 0.3104374690727113, 0.31396868345321455, 0.3153926223550114, 0.31851720796618843, 0.32057117193962786, 0.3211921224385451, 0.3220525333834941, 0.32651124978798446, 0.3245223641673046, 0.3251862145051125, 0.3258124999503382, 0.32588196919342516, 0.3242084834609336, 0.321691544545437, 0.32282829240347033, 0.32164056394382196, 0.3210669996617576, 0.31937650520692695, 0.31475805841365057, 0.31443650769714654, 0.3133665574400931, 0.3106587487791805, 0.31242510209191027, 0.3127194715229518, 0.31008898160223314, 0.31236374490295044, 0.31448001435941736, 0.31733367367256826, 0.3160337190319813, 0.3192763847909442, 0.31695850572179946, 0.3122272641399909, 0.31394026601962166, 0.31315917990289593, 0.31328748770222653, 0.3133390451490627, 0.3166928562429725, 0.3181984349028633, 0.31936677004578246, 0.3181708853994156, 0.31805881266784414, 0.3157081439194259, 0.3126723871258014, 0.3103358190745416, 0.31233236934523706, 0.31271222314334496, 0.3107722031481836, 0.30564743501851943, 0.30438001381693286, 0.30360714440643854, 0.30545099323414615, 0.30736406776076114, 0.307075575305375, 0.30739431488872165, 0.30813525937789515, 0.30896665931008993, 0.30524450463772634, 0.30408894021884914, 0.30249275915856866, 0.30240773953241384, 0.30065225113839356, 0.29784974641446244, 0.298638038511653, 0.30083583381079715, 0.30058323266158493, 0.30227632217301725, 0.30176539186273654, 0.3017789177423895, 0.30196520614662675, 0.30127331968539056, 0.30248325550113203, 0.3005360675750715, 0.30403208679737265, 0.30340972465705934, 0.3032676180602001, 0.304608561515856, 0.30265636774499477, 0.3018164370473661, 0.3000187597542565, 0.2993550240001008, 0.2978372208297224, 0.29546372212763905, 0.2935115490037203, 0.29342247887327916, 0.29153858281752015, 0.2894208714953217, 0.28669546752621267, 0.2871371036798805, 0.2863938895229251, 0.28259346230187016, 0.2819144737767446, 0.27997419911643484, 0.2764069781605471, 0.27792628728005236, 0.2760858097132887, 0.273714221433619, 0.271759348896758, 0.2717088084722902, 0.2699506685609886, 0.26960705774703475, 0.2701393728615023, 0.2704844396631535, 0.2701431045788807, 0.2695042817211467, 0.2695567593198346, 0.26900488142431994, 0.2687303037521422, 0.26726785869101616, 0.26438881700393607, 0.2638273837458743, 0.26560069906414274, 0.26888499657823844, 0.26888499657823844, 0.26888499657823844]], "MS2Query": [[0.05, 0.15000000000000002, 0.25000000000000006, 0.35000000000000003, 0.45000000000000007, 0.5500000000000002, 0.6500000000000001, 0.7500000000000002, 0.8500000000000002, 0.9500000000000002, 1.0500000000000003, 1.1500000000000004, 1.2500000000000002, 1.3500000000000003, 1.4500000000000004, 1.5500000000000003, 1.6500000000000004, 1.7500000000000004, 1.8500000000000003, 1.9500000000000004, 2.0500000000000003, 2.1500000000000004, 2.2500000000000004, 2.35, 2.45, 2.5500000000000003, 2.6500000000000004, 2.7500000000000004, 2.8500000000000005, 2.95, 3.0500000000000003, 3.1500000000000004, 3.2500000000000004, 3.3500000000000005, 3.4500000000000006, 3.5500000000000007, 3.6500000000000004, 3.7500000000000004, 3.8500000000000005, 3.9500000000000006, 4.050000000000001, 4.15, 4.250000000000001, 4.3500000000000005, 4.450000000000001, 4.550000000000001, 4.65, 4.750000000000001, 4.8500000000000005, 4.950000000000001, 5.050000000000001, 5.150000000000001, 5.250000000000001, 5.3500000000000005, 5.450000000000001, 5.550000000000001, 5.650000000000001, 5.750000000000001, 5.8500000000000005, 5.950000000000001, 6.050000000000001, 6.150000000000001, 6.250000000000001, 6.350000000000001, 6.450000000000001, 6.550000000000001, 6.650000000000001, 6.750000000000001, 6.850000000000001, 6.950000000000001, 7.050000000000002, 7.150000000000001, 7.250000000000001, 7.350000000000001, 7.450000000000001, 7.550000000000002, 7.650000000000001, 7.750000000000001, 7.850000000000001, 7.950000000000001, 8.050000000000002, 8.150000000000002, 8.250000000000002, 8.350000000000003, 8.450000000000003, 8.550000000000002, 8.650000000000002, 8.750000000000002, 8.850000000000003, 8.950000000000003, 9.050000000000002, 9.150000000000002, 9.250000000000002, 9.350000000000003, 9.450000000000003, 9.550000000000002, 9.650000000000002, 9.750000000000002, 9.850000000000003, 9.950000000000003, 10.050000000000002, 10.150000000000002, 10.250000000000004, 10.350000000000003, 10.450000000000003, 10.550000000000002, 10.650000000000002, 10.750000000000004, 10.850000000000003, 10.950000000000003, 11.050000000000002, 11.150000000000002, 11.250000000000004, 11.350000000000003, 11.450000000000003, 11.550000000000002, 11.650000000000002, 11.750000000000004, 11.850000000000003, 11.950000000000003, 12.050000000000002, 12.150000000000004, 12.250000000000004, 12.350000000000003, 12.450000000000003, 12.550000000000002, 12.650000000000004, 12.750000000000004, 12.850000000000003, 12.950000000000003, 13.050000000000002, 13.150000000000004, 13.250000000000004, 13.350000000000003, 13.450000000000003, 13.550000000000002, 13.650000000000004, 13.750000000000004, 13.850000000000003, 13.950000000000003, 14.050000000000004, 14.150000000000004, 14.250000000000004, 14.350000000000003, 14.450000000000003, 14.550000000000004, 14.650000000000004, 14.750000000000004, 14.850000000000003, 14.950000000000003, 15.050000000000004, 15.150000000000004, 15.250000000000004, 15.350000000000003, 15.450000000000003, 15.550000000000004, 15.650000000000004, 15.750000000000004, 15.850000000000003, 15.950000000000005, 16.050000000000004, 16.150000000000002, 16.250000000000004, 16.350000000000005, 16.450000000000003, 16.550000000000004, 16.650000000000006, 16.750000000000004, 16.850000000000005, 16.950000000000003, 17.050000000000004, 17.150000000000006, 17.250000000000004, 17.350000000000005, 17.450000000000003, 17.550000000000004, 17.650000000000006, 17.750000000000004, 17.850000000000005, 17.950000000000003, 18.050000000000004, 18.150000000000006, 18.250000000000004, 18.350000000000005, 18.450000000000003, 18.550000000000004, 18.650000000000006, 18.750000000000004, 18.850000000000005, 18.950000000000003, 19.050000000000004, 19.150000000000006, 19.250000000000004, 19.350000000000005, 19.450000000000003, 19.550000000000004, 19.650000000000006, 19.750000000000004, 19.850000000000005, 19.950000000000003, 20.050000000000004, 20.150000000000006, 20.250000000000004, 20.350000000000005, 20.450000000000006, 20.550000000000004, 20.650000000000006, 20.750000000000004, 20.850000000000005, 20.950000000000006, 21.050000000000004, 21.150000000000006, 21.250000000000004, 21.350000000000005, 21.450000000000006, 21.550000000000004, 21.650000000000006, 21.750000000000004, 21.850000000000005, 21.950000000000006, 22.050000000000004, 22.150000000000006, 22.250000000000004, 22.350000000000005, 22.450000000000006, 22.550000000000004, 22.650000000000006, 22.750000000000004, 22.850000000000005, 22.950000000000006, 23.050000000000004, 23.150000000000006, 23.250000000000004, 23.350000000000005, 23.450000000000006, 23.550000000000004, 23.650000000000006, 23.750000000000004, 23.850000000000005, 23.950000000000006, 24.050000000000004, 24.150000000000006, 24.250000000000007, 24.350000000000005, 24.450000000000006, 24.550000000000004, 24.650000000000006, 24.750000000000007, 24.850000000000005, 24.950000000000006, 25.050000000000004, 25.150000000000006, 25.250000000000007, 25.350000000000005, 25.450000000000006, 25.550000000000004, 25.650000000000006, 25.750000000000007, 25.850000000000005, 25.950000000000006, 26.050000000000004, 26.150000000000006, 26.250000000000007, 26.350000000000005, 26.450000000000006, 26.550000000000004, 26.650000000000006, 26.750000000000007, 26.850000000000005, 26.950000000000006, 27.050000000000004, 27.150000000000006, 27.250000000000007, 27.350000000000005, 27.450000000000006, 27.550000000000008, 27.650000000000006, 27.750000000000007, 27.850000000000005, 27.950000000000006, 28.050000000000008, 28.150000000000006, 28.250000000000007, 28.350000000000005, 28.450000000000006, 28.550000000000008, 28.650000000000006, 28.750000000000007, 28.850000000000005, 28.950000000000006, 29.050000000000008, 29.150000000000006, 29.250000000000007, 29.350000000000005, 29.450000000000006, 29.550000000000008, 29.650000000000006, 29.750000000000007, 29.850000000000005, 29.950000000000006, 30.050000000000008, 30.150000000000006, 30.250000000000007, 30.350000000000005, 30.450000000000006, 30.550000000000008, 30.650000000000006, 30.750000000000007, 30.850000000000005, 30.950000000000006, 31.050000000000008, 31.150000000000006, 31.250000000000007, 31.35000000000001, 31.450000000000006, 31.550000000000008, 31.650000000000006, 31.750000000000007, 31.85000000000001, 31.950000000000006, 32.050000000000004, 32.150000000000006, 32.25, 32.35, 32.45, 32.550000000000004, 32.650000000000006, 32.75, 32.85, 32.95, 33.050000000000004, 33.150000000000006, 33.25000000000001, 33.35, 33.45, 33.550000000000004, 33.650000000000006, 33.75000000000001, 33.85, 33.95, 34.050000000000004, 34.150000000000006, 34.25000000000001, 34.35, 34.45, 34.550000000000004, 34.650000000000006, 34.75000000000001, 34.85, 34.95, 35.050000000000004, 35.150000000000006, 35.25000000000001, 35.35, 35.45, 35.550000000000004, 35.650000000000006, 35.75000000000001, 35.85, 35.95, 36.050000000000004, 36.150000000000006, 36.25000000000001, 36.35, 36.45, 36.550000000000004, 36.650000000000006, 36.75000000000001, 36.85, 36.95, 37.050000000000004, 37.150000000000006, 37.25000000000001, 37.35, 37.45, 37.550000000000004, 37.650000000000006, 37.75000000000001, 37.85, 37.95, 38.050000000000004, 38.150000000000006, 38.25000000000001, 38.35, 38.45, 38.550000000000004, 38.650000000000006, 38.75000000000001, 38.85, 38.95, 39.050000000000004, 39.150000000000006, 39.25000000000001, 39.35, 39.45, 39.550000000000004, 39.650000000000006, 39.75000000000001, 39.85, 39.95, 40.050000000000004, 40.150000000000006, 40.25000000000001, 40.35000000000001, 40.45, 40.550000000000004, 40.650000000000006, 40.75000000000001, 40.85000000000001, 40.95, 41.050000000000004, 41.150000000000006, 41.25000000000001, 41.35000000000001, 41.45, 41.550000000000004, 41.650000000000006, 41.75000000000001, 41.85000000000001, 41.95, 42.050000000000004, 42.150000000000006, 42.25000000000001, 42.35000000000001, 42.45, 42.550000000000004, 42.650000000000006, 42.75000000000001, 42.85000000000001, 42.95, 43.050000000000004, 43.150000000000006, 43.25000000000001, 43.35000000000001, 43.45, 43.550000000000004, 43.650000000000006, 43.75000000000001, 43.85000000000001, 43.95, 44.050000000000004, 44.150000000000006, 44.25000000000001, 44.35000000000001, 44.45, 44.550000000000004, 44.650000000000006, 44.75000000000001, 44.85000000000001, 44.95, 45.050000000000004, 45.150000000000006, 45.25000000000001, 45.35000000000001, 45.45, 45.550000000000004, 45.650000000000006, 45.75000000000001, 45.85000000000001, 45.95, 46.050000000000004, 46.150000000000006, 46.25000000000001, 46.35000000000001, 46.45, 46.550000000000004, 46.650000000000006, 46.75000000000001, 46.85000000000001, 46.95, 47.050000000000004, 47.150000000000006, 47.25000000000001, 47.35000000000001, 47.45, 47.550000000000004, 47.650000000000006, 47.75000000000001, 47.85000000000001, 47.95000000000001, 48.050000000000004, 48.150000000000006, 48.25000000000001, 48.35000000000001, 48.45000000000001, 48.550000000000004, 48.650000000000006, 48.75000000000001, 48.85000000000001, 48.95000000000001, 49.050000000000004, 49.150000000000006, 49.25000000000001, 49.35000000000001, 49.45000000000001, 49.550000000000004, 49.650000000000006, 49.75000000000001, 49.85000000000001, 49.95000000000001, 50.050000000000004, 50.150000000000006, 50.25000000000001, 50.35000000000001, 50.45000000000001, 50.550000000000004, 50.650000000000006, 50.75000000000001, 50.85000000000001, 50.95000000000001, 51.050000000000004, 51.150000000000006, 51.25000000000001, 51.35000000000001, 51.45000000000001, 51.550000000000004, 51.650000000000006, 51.75000000000001, 51.85000000000001, 51.95000000000001, 52.050000000000004, 52.150000000000006, 52.25000000000001, 52.35000000000001, 52.45000000000001, 52.550000000000004, 52.650000000000006, 52.75000000000001, 52.85000000000001, 52.95000000000001, 53.050000000000004, 53.150000000000006, 53.25000000000001, 53.35000000000001, 53.45000000000001, 53.550000000000004, 53.650000000000006, 53.75000000000001, 53.85000000000001, 53.95000000000001, 54.050000000000004, 54.150000000000006, 54.25000000000001, 54.35000000000001, 54.45000000000001, 54.550000000000004, 54.650000000000006, 54.75000000000001, 54.85000000000001, 54.95000000000001, 55.05000000000001, 55.150000000000006, 55.25000000000001, 55.35000000000001, 55.45000000000001, 55.55000000000001, 55.650000000000006, 55.75000000000001, 55.85000000000001, 55.95000000000001, 56.05000000000001, 56.150000000000006, 56.25000000000001, 56.35000000000001, 56.45000000000001, 56.55000000000001, 56.650000000000006, 56.75000000000001, 56.85000000000001, 56.95000000000001, 57.05000000000001, 57.150000000000006, 57.25000000000001, 57.35000000000001, 57.45000000000001, 57.55000000000001, 57.650000000000006, 57.75000000000001, 57.85000000000001, 57.95000000000001, 58.05000000000001, 58.150000000000006, 58.25000000000001, 58.35000000000001, 58.45000000000001, 58.55000000000001, 58.650000000000006, 58.75000000000001, 58.85000000000001, 58.95000000000001, 59.05000000000001, 59.150000000000006, 59.25000000000001, 59.35000000000001, 59.45000000000001, 59.55000000000001, 59.650000000000006, 59.75000000000001, 59.85000000000001, 59.95000000000001, 60.05000000000001, 60.150000000000006, 60.25000000000001, 60.35000000000001, 60.45000000000001, 60.55000000000001, 60.650000000000006, 60.75000000000001, 60.85000000000001, 60.95000000000001, 61.05000000000001, 61.150000000000006, 61.25000000000001, 61.35000000000001, 61.45000000000001, 61.55000000000001, 61.650000000000006, 61.75000000000001, 61.85000000000001, 61.95000000000001, 62.05000000000001, 62.150000000000006, 62.25000000000001, 62.35000000000001, 62.45000000000001, 62.55000000000001, 62.65000000000001, 62.75000000000001, 62.85000000000001, 62.95000000000001, 63.05000000000001, 63.15000000000001, 63.25000000000001, 63.35000000000001, 63.45000000000001, 63.55000000000001, 63.65000000000001, 63.75000000000001, 63.85000000000001, 63.95000000000001, 64.05000000000001, 64.15, 64.25000000000001, 64.35000000000001, 64.45, 64.55000000000001, 64.65, 64.75000000000001, 64.85000000000001, 64.95, 65.05000000000001, 65.15, 65.25000000000001, 65.35000000000001, 65.45, 65.55000000000001, 65.65, 65.75000000000001, 65.85000000000001, 65.95000000000002, 66.05000000000001, 66.15, 66.25000000000001, 66.35000000000001, 66.45000000000002, 66.55000000000001, 66.65, 66.75000000000001, 66.85000000000001, 66.95000000000002, 67.05000000000001, 67.15, 67.25000000000001, 67.35000000000001, 67.45000000000002, 67.55000000000001, 67.65, 67.75000000000001, 67.85000000000001, 67.95000000000002, 68.05000000000001, 68.15, 68.25000000000001, 68.35000000000001, 68.45000000000002, 68.55000000000001, 68.65, 68.75000000000001, 68.85000000000001, 68.95000000000002, 69.05000000000001, 69.15, 69.25000000000001, 69.35000000000001, 69.45000000000002, 69.55000000000001, 69.65, 69.75000000000001, 69.85000000000001, 69.95000000000002, 70.05000000000001, 70.15, 70.25000000000001, 70.35000000000001, 70.45000000000002, 70.55000000000001, 70.65, 70.75000000000001, 70.85000000000001, 70.95000000000002, 71.05000000000001, 71.15, 71.25000000000001, 71.35000000000001, 71.45000000000002, 71.55000000000001, 71.65, 71.75000000000001, 71.85000000000001, 71.95000000000002, 72.05000000000001, 72.15, 72.25000000000001, 72.35000000000001, 72.45000000000002, 72.55000000000001, 72.65, 72.75000000000001, 72.85000000000001, 72.95000000000002, 73.05000000000001, 73.15, 73.25000000000001, 73.35000000000001, 73.45000000000002, 73.55000000000001, 73.65, 73.75000000000001, 73.85000000000001, 73.95000000000002, 74.05000000000001, 74.15, 74.25000000000001, 74.35000000000001, 74.45000000000002, 74.55000000000001, 74.65, 74.75000000000001, 74.85000000000001, 74.95000000000002, 75.05000000000001, 75.15, 75.25000000000001, 75.35000000000001, 75.45000000000002, 75.55000000000001, 75.65, 75.75000000000001, 75.85000000000001, 75.95000000000002, 76.05000000000001, 76.15, 76.25000000000001, 76.35000000000001, 76.45000000000002, 76.55000000000001, 76.65, 76.75000000000001, 76.85000000000001, 76.95000000000002, 77.05000000000001, 77.15, 77.25000000000001, 77.35000000000001, 77.45000000000002, 77.55000000000001, 77.65, 77.75000000000001, 77.85000000000001, 77.95000000000002, 78.05000000000001, 78.15, 78.25000000000001, 78.35000000000001, 78.45000000000002, 78.55000000000001, 78.65, 78.75000000000001, 78.85000000000001, 78.95000000000002, 79.05000000000001, 79.15, 79.25000000000001, 79.35000000000001, 79.45000000000002, 79.55000000000001, 79.65, 79.75000000000001, 79.85000000000001, 79.95000000000002, 80.05000000000001, 80.15, 80.25000000000001, 80.35000000000001, 80.45000000000002, 80.55000000000001, 80.65000000000002, 80.75000000000001, 80.85000000000001, 80.95000000000002, 81.05000000000001, 81.15000000000002, 81.25000000000001, 81.35000000000001, 81.45000000000002, 81.55000000000001, 81.65000000000002, 81.75000000000001, 81.85000000000001, 81.95000000000002, 82.05000000000001, 82.15000000000002, 82.25000000000001, 82.35000000000001, 82.45000000000002, 82.55000000000001, 82.65000000000002, 82.75000000000001, 82.85000000000001, 82.95000000000002, 83.05000000000001, 83.15000000000002, 83.25000000000001, 83.35000000000001, 83.45000000000002, 83.55000000000001, 83.65000000000002, 83.75000000000001, 83.85000000000001, 83.95000000000002, 84.05000000000001, 84.15000000000002, 84.25000000000001, 84.35000000000001, 84.45000000000002, 84.55000000000001, 84.65000000000002, 84.75000000000001, 84.85000000000001, 84.95000000000002, 85.05000000000001, 85.15000000000002, 85.25000000000001, 85.35000000000001, 85.45000000000002, 85.55000000000001, 85.65000000000002, 85.75000000000001, 85.85000000000001, 85.95000000000002, 86.05000000000001, 86.15000000000002, 86.25000000000001, 86.35000000000001, 86.45000000000002, 86.55000000000001, 86.65000000000002, 86.75000000000001, 86.85000000000001, 86.95000000000002, 87.05000000000001, 87.15000000000002, 87.25000000000001, 87.35000000000001, 87.45000000000002, 87.55000000000001, 87.65000000000002, 87.75000000000001, 87.85000000000001, 87.95000000000002, 88.05000000000001, 88.15000000000002, 88.25000000000001, 88.35000000000001, 88.45000000000002, 88.55000000000001, 88.65000000000002, 88.75000000000001, 88.85000000000001, 88.95000000000002, 89.05000000000001, 89.15000000000002, 89.25000000000001, 89.35000000000001, 89.45000000000002, 89.55000000000001, 89.65000000000002, 89.75000000000001, 89.85000000000001, 89.95000000000002, 90.05000000000001, 90.15000000000002, 90.25000000000001, 90.35000000000001, 90.45000000000002, 90.55000000000001, 90.65000000000002, 90.75000000000001, 90.85000000000001, 90.95000000000002, 91.05000000000001, 91.15000000000002, 91.25000000000001, 91.35000000000001, 91.45000000000002, 91.55000000000001, 91.65000000000002, 91.75000000000001, 91.85000000000001, 91.95000000000002, 92.05000000000001, 92.15000000000002, 92.25000000000001, 92.35000000000001, 92.45000000000002, 92.55000000000001, 92.65000000000002, 92.75000000000001, 92.85000000000001, 92.95000000000002, 93.05000000000001, 93.15000000000002, 93.25000000000001, 93.35000000000001, 93.45000000000002, 93.55000000000001, 93.65000000000002, 93.75000000000001, 93.85000000000001, 93.95000000000002, 94.05000000000001, 94.15000000000002, 94.25000000000001, 94.35000000000001, 94.45000000000002, 94.55000000000001, 94.65000000000002, 94.75000000000001, 94.85000000000001, 94.95000000000002, 95.05000000000001, 95.15000000000002, 95.25000000000001, 95.35000000000002, 95.45000000000002, 95.55000000000001, 95.65000000000002, 95.75000000000001, 95.85000000000002, 95.95000000000002, 96.05000000000001, 96.15000000000002, 96.25000000000001, 96.35000000000002, 96.45000000000002, 96.55000000000001, 96.65000000000002, 96.75000000000001, 96.85000000000002, 96.95000000000002, 97.05000000000001, 97.15000000000002, 97.25000000000001, 97.35000000000002, 97.45000000000002, 97.55000000000001, 97.65000000000002, 97.75000000000001, 97.85000000000002, 97.95000000000002, 98.05000000000001, 98.15000000000002, 98.25000000000001, 98.35000000000002, 98.45000000000002, 98.55000000000001, 98.65000000000002, 98.75000000000001, 98.85000000000002, 98.95000000000002, 99.05000000000001, 99.15000000000002, 99.25000000000001, 99.35000000000002, 99.45000000000002, 99.55000000000001, 99.65000000000002, 99.75000000000001, 99.85000000000002, 99.95000000000002], [79.50310899418041, 79.4742508510473, 78.69107259050438, 78.42423939988853, 78.6252914346495, 78.54872610712843, 78.05094119453028, 78.28044853627247, 78.35855494219706, 77.92699218138755, 77.99094993927778, 78.15727280461321, 78.29381868377064, 78.49667469045761, 78.62820534197849, 78.72650719535645, 78.69278749450538, 78.7425930192067, 78.79821630115275, 78.7251690224457, 78.79207254343495, 78.91667388823623, 79.0049606966426, 79.12377554572346, 79.09493216215421, 79.00533886761528, 78.98363330237513, 79.02011896397154, 79.07527210853003, 79.07273127035532, 79.05922294480936, 79.12742825601387, 79.1725069127846, 79.20571925317046, 79.24440343398064, 79.22904401752251, 79.29795982669961, 79.45369614097936, 79.62324705057277, 79.75401856551005, 79.91102852944069, 80.13318861257304, 80.28205523422636, 80.40937901306987, 80.55752039169465, 80.63179984791562, 80.7064989794702, 80.72603022820849, 80.81613659173796, 80.89510138406538, 80.94782611295565, 81.01713356849639, 81.1179779204879, 81.24581193915925, 81.35043168247499, 81.40303521924844, 81.41031176429593, 81.47134218757142, 81.52293432005276, 81.58960041517497, 81.65079610463245, 81.70529452825808, 81.76148804412492, 81.84693347344687, 81.89986452862354, 81.96107555259573, 82.06080761168333, 82.09957075739572, 82.14132810460565, 82.19968209816237, 82.24453353175797, 82.31304387469186, 82.3680089488555, 82.42922995743939, 82.45503519035614, 82.50405486998777, 82.55140417138121, 82.61368405845215, 82.67483884344763, 82.74411775166426, 82.78271517505968, 82.80635647980861, 82.85200546597912, 82.89707020860723, 82.95035627130707, 83.01606309114233, 83.05083032943152, 83.08203881872372, 83.12882795407978, 83.16230671777419, 83.20696133001788, 83.25072619593631, 83.2974082846607, 83.33134568468107, 83.37922066709584, 83.43114989439303, 83.47142660299548, 83.5590089905135, 83.6035409186099, 83.62707232731692, 83.69097081474206, 83.74373678562776, 83.78863020449883, 83.8108413819408, 83.83736964374117, 83.84841083759645, 83.90124820159, 83.94029802093576, 83.96431513001707, 83.97030246867288, 83.96864102292733, 83.99565101752691, 84.02245222105148, 84.05202229283925, 84.09108817315743, 84.13618450705592, 84.1816279233437, 84.20271005235244, 84.22973615194466, 84.24730670900865, 84.26889075449856, 84.30709574356851, 84.3437729282324, 84.38603525537492, 84.40156608692942, 84.42980402798143, 84.47344873973032, 84.50930982582153, 84.54479457161207, 84.55719572615972, 84.5876563900035, 84.60117712435056, 84.616278003694, 84.62737178062716, 84.63109827584128, 84.624401185302, 84.64383507852138, 84.66684508317829, 84.6858350223718, 84.69518472859983, 84.70317013605022, 84.71300779150633, 84.71888652403933, 84.7333957867694, 84.74148567192319, 84.75069938050945, 84.75531818395392, 84.77222538561301, 84.79229111073846, 84.81647507096099, 84.81934375123446, 84.8294663538682, 84.85066690485397, 84.85436927816218, 84.86793053608058, 84.88133419039767, 84.89448152678469, 84.91259671145527, 84.91806109975518, 84.93460782236954, 84.93721917140367, 84.94848862470431, 84.94490120159062, 84.94397181541018, 84.94913704244989, 84.97065144651575, 84.97790103586182, 84.97005935542188, 84.99314255586101, 85.00552897236288, 85.02647907702472, 85.02844147756804, 85.03370936683712, 85.05287983097952, 85.04711470375298, 85.04739249419222, 85.06006930754837, 85.0635922841658, 85.07376487133088, 85.08761762250577, 85.10810260346383, 85.11820695218209, 85.14115511019665, 85.16572489632786, 85.17328224218005, 85.17221996918127, 85.18050756599308, 85.18236238101757, 85.19018738623735, 85.19965445941921, 85.20879956356016, 85.22229218865502, 85.22697514913115, 85.234836449665, 85.24078755047745, 85.25653601126164, 85.26340740862577, 85.26960999834594, 85.27540152234965, 85.29705502282752, 85.30323339024582, 85.31639837799007, 85.32290729384003, 85.33276239512954, 85.33860464008418, 85.34291317572624, 85.3507799290642, 85.36136541102712, 85.36449657312207, 85.38208604487264, 85.38663681569864, 85.38330380330035, 85.3919586300173, 85.40087213726525, 85.4182063514085, 85.43985722375875, 85.4574217845244, 85.46133660621057, 85.46561686790514, 85.46510277152412, 85.4653599945244, 85.46195298813157, 85.4758545981756, 85.4748466799127, 85.47961287269358, 85.47328405342634, 85.47691470569242, 85.47729980251685, 85.4853660651242, 85.48827195535412, 85.4850503071535, 85.48586980282201, 85.48217059154092, 85.48015360731213, 85.46381991783969, 85.4594133170049, 85.44422742403098, 85.43785222674025, 85.45348323517703, 85.46653140131266, 85.47421556502319, 85.47690909853615, 85.47396533270438, 85.46717703982242, 85.46678508983788, 85.47159676648509, 85.47751179554801, 85.49727114745494, 85.50087473129821, 85.50274519698591, 85.4934213699038, 85.48588578201526, 85.47565061749569, 85.46463788323996, 85.45869657524914, 85.4520037892101, 85.45122366005565, 85.45135278791892, 85.4499250610673, 85.44489108473522, 85.4462041055549, 85.44272433741695, 85.4435668193287, 85.43181754146907, 85.42969494763398, 85.43703811175328, 85.42803458058395, 85.41929172860034, 85.4164980257141, 85.41436975694029, 85.4046299423519, 85.39198364384484, 85.39014964474254, 85.38943584922207, 85.38418154515435, 85.38786263278851, 85.39011032464181, 85.39415075966906, 85.39630919589652, 85.3886446944987, 85.38701809473096, 85.3859750387855, 85.38124239359789, 85.37527848559017, 85.36392448648266, 85.34876478608666, 85.34628530157022, 85.34609134961102, 85.33143215704288, 85.32531597183714, 85.32387235515041, 85.31456058028725, 85.29830210040367, 85.285582571021, 85.28170147137988, 85.27420032819467, 85.26822031607637, 85.26635507225949, 85.2646198860784, 85.26443696088495, 85.24554460479614, 85.23861380346668, 85.22886276862944, 85.21707881266661, 85.2017197771083, 85.18232933874512, 85.17029469555735, 85.15984005047633, 85.1554559208391, 85.15375754329615, 85.13939966412799, 85.12505744429862, 85.12296497140782, 85.10965290457038, 85.09292717217417, 85.07593377256742, 85.06791886058028, 85.05410643367544, 85.04659256607832, 85.03893985650203, 85.03208548646671, 85.01892928442463, 85.00362269382785, 84.99947341944308, 84.9887094513603, 84.97467524153674, 84.95104344785075, 84.93735069892907, 84.93344978677592, 84.92195302913544, 84.91566074660348, 84.91592279312206, 84.910927649777, 84.90557827475536, 84.90360722193965, 84.90715944299006, 84.91146422495721, 84.90468886542058, 84.89398842161316, 84.89664782525975, 84.88774819183176, 84.89035290897304, 84.88271810403903, 84.87163331616138, 84.8587301009679, 84.85391578209244, 84.85539784289992, 84.85936534329159, 84.85890223798563, 84.85905385390397, 84.85634536918829, 84.85190303389992, 84.83933756327387, 84.83181398855251, 84.82622963446546, 84.81999715551214, 84.80626216266191, 84.7876457868995, 84.77335344397122, 84.74705153953366, 84.73820086985367, 84.73154283835827, 84.73009594715478, 84.73055125340916, 84.72252486867953, 84.71861102788804, 84.71499741906116, 84.69776475654487, 84.69169910903342, 84.68916703440783, 84.68051033125177, 84.67431190729198, 84.6658090402166, 84.65307553994845, 84.64777224294443, 84.63655448070396, 84.62554883314088, 84.61637308926049, 84.60549539011313, 84.60422352912306, 84.60256464293575, 84.60471842811135, 84.60157848952959, 84.60026165394318, 84.59936742764278, 84.6001895051688, 84.60035231084248, 84.60271966794981, 84.59633978131818, 84.59199317248257, 84.58151764103891, 84.57589100034537, 84.56590470513427, 84.55197747102162, 84.54272451881317, 84.54970093821126, 84.54583431859115, 84.53874874422375, 84.54109257124827, 84.54216039115653, 84.54388569151834, 84.53564993831142, 84.53577905904554, 84.53430961894624, 84.52623926377036, 84.51807405021133, 84.5078558611459, 84.49828664688303, 84.4823241449285, 84.47276613379456, 84.46705841593146, 84.4521983016177, 84.43904353965652, 84.42736227502539, 84.42367210277807, 84.41646718491572, 84.40965557863538, 84.40344125836224, 84.39621420642932, 84.3827969171855, 84.37195954080127, 84.367781686201, 84.36057651319805, 84.35896446124683, 84.35843342645049, 84.35152768652165, 84.34641222333649, 84.34195987410001, 84.33702160204402, 84.33307518544503, 84.32854652714758, 84.32489531379584, 84.30950928349763, 84.29675314898829, 84.28990443386729, 84.27917788815921, 84.27535687434293, 84.26947314381862, 84.26629798145962, 84.25918464009015, 84.25129142512051, 84.24421822874123, 84.23785886672178, 84.23702513156401, 84.23260859666456, 84.22861395934112, 84.22762543943233, 84.23022386973277, 84.23514122946837, 84.23085272048382, 84.23470989620765, 84.24033342952302, 84.24425390612626, 84.2478926870879, 84.24268135974856, 84.2437396075376, 84.24647578175288, 84.25098875762212, 84.25387126693624, 84.25802293948539, 84.26008377958658, 84.26648557713338, 84.27621733435643, 84.27502690107335, 84.27688169846394, 84.2720095420425, 84.26799285422763, 84.26634780376715, 84.2625998484989, 84.26407756525845, 84.26197346520641, 84.26172388255961, 84.25791471356855, 84.25014598006833, 84.23891762590749, 84.22988077759878, 84.22582727077172, 84.22033572691991, 84.21633328758027, 84.21196845993813, 84.21059475221706, 84.20519490211171, 84.20029522574146, 84.19994928824386, 84.20065288179319, 84.19534832267742, 84.1953121808155, 84.1981832114645, 84.19685871345696, 84.19698694392761, 84.19960687383247, 84.20054027690922, 84.19877752969538, 84.19457969094417, 84.18697029921306, 84.18196724995055, 84.17471359829817, 84.17805987865822, 84.17668385782709, 84.17496591399721, 84.16907138472371, 84.16002193675259, 84.15910011366796, 84.1637337478771, 84.16841435932238, 84.16804982845825, 84.17010301045624, 84.17441000800055, 84.17682373606657, 84.17197112415687, 84.17247448494244, 84.17371800462936, 84.17616982187789, 84.16970034813723, 84.1683909773603, 84.16904256699789, 84.17406881968554, 84.17542906727476, 84.17318240141766, 84.17098811094917, 84.17427816626834, 84.17542613610628, 84.1713793817298, 84.17289243716236, 84.17317214954728, 84.17481488958654, 84.17786649497249, 84.18854590316695, 84.19499464129969, 84.19804348548124, 84.20736067241015, 84.21160770905925, 84.21249306765198, 84.22090401207717, 84.22736406886334, 84.23107447257486, 84.23293572194328, 84.22878978450802, 84.22726901149345, 84.22645138518523, 84.22922819349535, 84.2248125366732, 84.22555642962698, 84.23257421888185, 84.23671919656825, 84.23736345584015, 84.23969286627138, 84.23976324414457, 84.23579111357606, 84.23297467603746, 84.2321812471847, 84.23761353910068, 84.2409463580806, 84.24412365395969, 84.24292879389814, 84.23748026601555, 84.23366281603109, 84.23470303871923, 84.23073987677085, 84.22720985418229, 84.22889547956187, 84.22973377768136, 84.22731223672835, 84.22579917832532, 84.21812673242923, 84.20584822712023, 84.20108068029043, 84.19620722395632, 84.1903278231863, 84.18502386072728, 84.18842333119137, 84.18482114980824, 84.17680758080238, 84.17699937595839, 84.17894447880666, 84.17298557634027, 84.16656777211516, 84.16716929651305, 84.16607304594847, 84.16300473881253, 84.15852070256213, 84.1527649181999, 84.14784551784743, 84.142078644188, 84.13702261297513, 84.1349056037512, 84.1356865498821, 84.13086254113308, 84.13306623757495, 84.13453836163934, 84.13457471011506, 84.13019675997171, 84.13307718028256, 84.13741589418835, 84.13829528308246, 84.13799443945118, 84.13614486733385, 84.13524263855183, 84.13381693834637, 84.12250959780091, 84.11197545217938, 84.10896618360238, 84.107540355923, 84.10587439866633, 84.1078422638412, 84.10927101442265, 84.1024001033743, 84.1011084899005, 84.09896732501736, 84.09923703920093, 84.09498088286446, 84.09531601889248, 84.09478382560184, 84.09805371024342, 84.09775585794368, 84.09878049492723, 84.10442364234987, 84.10892045047345, 84.11008714157799, 84.10934924558185, 84.1093471929873, 84.11002957714113, 84.11208041442629, 84.10780552866933, 84.11121877479735, 84.11028188781921, 84.10519481059632, 84.10343499067534, 84.10628860482116, 84.10980306571996, 84.10689771465091, 84.10814323223526, 84.10456930233653, 84.10800467450926, 84.1053967160685, 84.10334971751975, 84.09959749806208, 84.10428474086021, 84.10548159870783, 84.10231396357413, 84.10355043739816, 84.10692213887663, 84.10866059676063, 84.10844269167465, 84.10521071937738, 84.10569412154874, 84.10658906269559, 84.10476504210256, 84.10756809045269, 84.10845529810483, 84.10949179992696, 84.1058351747325, 84.09905070184767, 84.08734654463814, 84.07698323215848, 84.07609242306924, 84.07555190134688, 84.07070739069245, 84.06433852563292, 84.05681228083355, 84.05181684861627, 84.05134362735865, 84.04703888342522, 84.04262918387123, 84.03553328913691, 84.02533868928853, 84.01343672612113, 84.0026991896676, 83.99445108614867, 83.98946742061418, 83.98442542505636, 83.9792376672506, 83.97217789508149, 83.96460293976052, 83.95983945971781, 83.95402824226593, 83.95325409247388, 83.94858615587576, 83.94537030146485, 83.9416917904438, 83.94084994095283, 83.93772906144498, 83.93399818224589, 83.93192860112825, 83.9282685255325, 83.91663537124178, 83.90722701182409, 83.89857344079871, 83.89079726597927, 83.88225426378482, 83.87701549005665, 83.87011173435265, 83.86272123355806, 83.85483154358633, 83.8516384120948, 83.8474436903017, 83.84023356053721, 83.82781862914648, 83.81772185978548, 83.8067002389271, 83.79309094891678, 83.77601727698706, 83.7555353473579, 83.74390612351142, 83.72814137969394, 83.71792504002332, 83.70122394571278, 83.68494618263837, 83.67206649012611, 83.65730883459149, 83.64236445967019, 83.62897703553105, 83.60669687910152, 83.58112901892346, 83.55975420517726, 83.54644563101128, 83.53139538290591, 83.51948839137383, 83.50452789448806, 83.49186783977581, 83.47719593430459, 83.4671930077155, 83.45822381582266, 83.44502873967215, 83.432022835588, 83.41875799378904, 83.3948082960768, 83.36783685414144, 83.35536250015983, 83.33559668168677, 83.3133939816066, 83.29216701539147, 83.26894042110978, 83.25103245730335, 83.23668664731687, 83.2199931754744, 83.19449827862886, 83.1764094458183, 83.15793889432162, 83.14157137522616, 83.12349435055307, 83.10718641216653, 83.08238751584736, 83.05961932304899, 83.03903935288977, 83.0155461637419, 82.9978583010102, 82.98275301655589, 82.9638180221089, 82.93540788097573, 82.91272713106648, 82.8863622435125, 82.86105811831783, 82.83642180428895, 82.80923642031466, 82.77819260156443, 82.74798271045721, 82.7252425124793, 82.7087887579791, 82.68752999759224, 82.66859618697842, 82.65546143932693, 82.63564239513855, 82.6140581135737, 82.59132963433959, 82.57228143515198, 82.55549446852109, 82.53800187556617, 82.51866442429511, 82.50086548159497, 82.48049562868275, 82.46486977554683, 82.44726269400198, 82.42413906864982, 82.40643049719498, 82.38468810767344, 82.36946402990839, 82.35557030539518, 82.3301294429868, 82.30692736834632, 82.28037303405459, 82.25192980833745, 82.22275803317281, 82.20010821263403, 82.1707285490977, 82.13761665588596, 82.11219147893932, 82.08707339154535, 82.05933503094113, 82.03185391892266, 82.00588383563323, 81.97837105474997, 81.94443289906829, 81.91897859254668, 81.89066996277151, 81.85726349670684, 81.82127495401792, 81.78954812437595, 81.75787668509454, 81.72625005897979, 81.69399108325013, 81.65892721956352, 81.62536134097125, 81.59447476883904, 81.55451017416614, 81.52798017185015, 81.49268067427532, 81.45228640534482, 81.4058745286592, 81.35905543745858, 81.3093213393133, 81.26148723650951, 81.21044637150068, 81.16088081115012, 81.11076062958384, 81.06356402716182, 81.01874192368496, 80.97044470401288, 80.92096063824555, 80.86178803920578, 80.80529287275934, 80.74723915125152, 80.68672649053701, 80.62479087218222, 80.56483324876545, 80.5022956545349, 80.4431718659806, 80.38304655601469, 80.31821933098288, 80.25975391174717, 80.20420244151386, 80.14224396229086, 80.07576825211018, 80.00692439631136, 79.94887802206141, 79.89227949189868, 79.83614521588859, 79.78288726474563, 79.73350457910469, 79.68243963116736, 79.63411764870376, 79.58246846146727, 79.53161892633528, 79.48386450483221, 79.43143507923737, 79.38783737725994, 79.33258121761682, 79.2806807427128, 79.23509290133804, 79.18982149536097, 79.14958511161345, 79.11710906287776, 79.08116140023297, 79.03723540704138, 78.99266021232356, 78.95698477461826, 78.92122658074011, 78.87958110883844, 78.8390426387027, 78.79773947468294, 78.75567140857399, 78.71297985393939, 78.66850328365416, 78.61691552955311, 78.56685447990114, 78.52079907574758, 78.47555733501555, 78.42483054042117, 78.37848283170746, 78.32422285037525, 78.2694874196276, 78.21157355639119, 78.15739345627075, 78.09745740921453, 78.04227756825448, 77.98713607497612, 77.92786274638735, 77.86572846023795, 77.80005714159212, 77.73382959751241, 77.66781343801833, 77.59805872686911, 77.52353117699026, 77.44944665481049, 77.37109128318659, 77.29646118490821, 77.2243732628924, 77.15560890027909, 77.08267038968415, 77.00995387879898, 76.93843772983902, 76.86234296886569, 76.79049040615901, 76.72029402291227, 76.64717853242996, 76.57284246790289, 76.50173816846595, 76.43546036318557, 76.37095345515523, 76.30434036055951, 76.22894349879746, 76.15900891222134, 76.08851660982398, 76.02842805172787, 75.97574925137022, 75.92167388600703, 75.86787430122152, 75.81417213465936, 75.75565876389611, 75.69615804629136, 75.63670434658039, 75.575519119276, 75.51468432847548, 75.45199657587578, 75.38576480328065, 75.31387800786578, 75.24217099142628, 75.17029305591561, 75.09457918203245, 75.01884604014975, 74.94484980585342, 74.8696106342186, 74.79457538158263, 74.72040850885833, 74.6446017593458, 74.57097322038737, 74.49806669176594, 74.42134038702591, 74.35070317825249, 74.28014563287215, 74.21030162298973, 74.13739219134038, 74.06247492902362, 73.98693095308236, 73.91168090961008, 73.83583759249272, 73.75686045838174, 73.68078538429933, 73.60627828477863, 73.53251961085729, 73.46103381501081, 73.39014597962354, 73.31713270105222, 73.24514917678432, 73.17240784391817, 73.1021717008846, 73.0336135792844, 72.96254277440133, 72.88969266988738, 72.81737273276656, 72.74516164246867, 72.6739659621295, 72.60339918748029, 72.53180754288512, 72.45745548519731, 72.38466462235867, 72.314017828125, 72.24677782460962, 72.17815391191766, 72.10680446103537, 72.0360581367716, 71.96414487658829, 71.89081501406073, 71.81494295649898, 71.7429676565186, 71.67016021904305, 71.59674602623929, 71.52514492844657, 71.4541914563678, 71.38202529378982, 71.310856728174, 71.24177899983114, 71.16932242781957, 71.09909644087415, 71.03161476018093, 70.9603434788655, 70.88968488190923, 70.81839045373056, 70.74793501644135, 70.6765391617376, 70.60575679603924, 70.53519221340345, 70.46604809581262, 70.39658322639839, 70.32700312097575, 70.25744262442181, 70.18866904355123, 70.11941996754733, 70.0499742087961, 69.98107368126543, 69.90879451450782, 69.83902320966735, 69.77036928073721, 69.7009147903925, 69.63261391763497, 69.56498581349197, 69.49752374746853, 69.42969850260027, 69.36067948956497, 69.2898969525147], [19.845348623764252, 13.503999849093569, 10.344138429147032, 9.99582974483527, 10.065352439325823, 9.591363380717373, 9.488508935089762, 9.229858543817638, 8.937952428584882, 8.882451433334923, 9.017548762407616, 9.468574973760695, 9.88865614207685, 9.911208869219601, 9.891986521629812, 9.852162269437704, 9.803688925269801, 9.708466137648038, 9.431525755584373, 9.487219052708987, 9.29823885164602, 9.0860141757521, 8.929503866680626, 8.792715365897795, 8.723811412563743, 8.633151570972727, 8.620753503038149, 8.692788402582384, 8.569433815036174, 8.48445364192002, 8.437320056786977, 8.303116146263179, 8.208583433806085, 8.081358326832232, 8.018359920174982, 8.005640072470422, 7.980395635713616, 7.8645909429536855, 7.808795042723399, 7.733618035920591, 7.676949884484706, 7.576670106589914, 7.535904129946116, 7.445278142596643, 7.397314077172333, 7.355339244625519, 7.282979557660554, 7.260940158737075, 7.22115724634924, 7.14344992558112, 7.098116785040704, 7.00807847273289, 6.925220331631239, 6.864579586421163, 6.777900379640551, 6.726044788355438, 6.720975974994963, 6.701408310442215, 6.68367299975025, 6.729546517591473, 6.658404158516164, 6.5827334963750745, 6.583331746065587, 6.61921270087773, 6.601095588450599, 6.558001471193931, 6.497968957077565, 6.442814877673949, 6.3962542137866825, 6.355185015839739, 6.314465920324209, 6.297727762573434, 6.223590771047688, 6.1340764357319415, 6.106713721273013, 6.062225577771692, 5.983253759397203, 5.921448048573719, 5.881111660871922, 5.81863804446807, 5.744345217468963, 5.698302858775823, 5.663398388041593, 5.64274040189094, 5.581899798202574, 5.544642324379396, 5.539011421013195, 5.54344951975085, 5.468018192091544, 5.4363702566448255, 5.449238584371764, 5.4281222141962555, 5.415100445936646, 5.39880618445119, 5.3542683748978, 5.285132478887237, 5.241758363121436, 5.202457885383695, 5.167839171521104, 5.124508433811723, 5.078875430850878, 5.050709021872722, 5.021345602145805, 4.99741338752101, 4.952349377931051, 4.935466786148247, 4.906613678024428, 4.883030756206898, 4.838663032530772, 4.817301561424058, 4.790594029516796, 4.748043241856211, 4.703457784365499, 4.6655431883644045, 4.610484184700917, 4.588135424061247, 4.558738469683608, 4.519015830445267, 4.479843626279539, 4.464113721235721, 4.428505261182417, 4.386359215316067, 4.349613581374905, 4.306951030719469, 4.273553091257785, 4.2566048300644415, 4.2345188979912995, 4.193380359089432, 4.141348768905976, 4.104245994999091, 4.072365217617804, 4.045544870483917, 4.034264316317008, 3.9982229638327915, 3.9763874881889567, 3.9744374205140964, 3.9451406491021057, 3.924273006239944, 3.917973964936953, 3.922680037760602, 3.9184147897280663, 3.9166419078343613, 3.9039222137926535, 3.892755080789825, 3.889545939639251, 3.873875736435088, 3.840627933714761, 3.819746668968839, 3.8211826781647598, 3.8015113123103, 3.796099604867982, 3.773127877843898, 3.764075748003216, 3.7608070397596878, 3.7459194349080844, 3.7375542926736167, 3.7083601284220644, 3.701431601156571, 3.7098471996042797, 3.6893904803053745, 3.7060068188146675, 3.6941364788647113, 3.673729069844313, 3.656782596334796, 3.621647088586729, 3.593268303118032, 3.5708317313807822, 3.552829988835518, 3.515949987867347, 3.5054198974527386, 3.4856116346085724, 3.4676854326532616, 3.4513338314735105, 3.439611538458574, 3.4217757081501228, 3.397869851693105, 3.377971311556468, 3.371594157945411, 3.3605461196358606, 3.3606129006156213, 3.3440554748972517, 3.3264664788538836, 3.309077862268, 3.2758164589719243, 3.245472677563407, 3.236579884166324, 3.216738602225732, 3.1913587049354017, 3.1666060336232387, 3.1426539180806508, 3.123714256742792, 3.115824103126995, 3.095395728511258, 3.0784829071220545, 3.048628840180197, 3.027315891102388, 3.00822505035501, 2.9902902026198914, 2.992227012933435, 2.995492644964517, 2.990500462311403, 2.9769780826566237, 2.965360007550605, 2.948365190195693, 2.938010491533953, 2.917818066747013, 2.912241637418453, 2.892065235428563, 2.8876631658241076, 2.8726709583818444, 2.8459124508572784, 2.8311331920732616, 2.818122604222629, 2.8193671899149835, 2.8089479182018904, 2.792900554115569, 2.779285581944281, 2.774179600553515, 2.7656768248503516, 2.7548032650273493, 2.746792686596943, 2.724978167220628, 2.714513595681609, 2.700841403973665, 2.686219347599775, 2.6852670835026036, 2.674853857795672, 2.660267039470058, 2.6491534902299034, 2.618545419405935, 2.6006253157243373, 2.5963895986153274, 2.583007470662483, 2.5619702438620164, 2.547694383942238, 2.5455937743218797, 2.535187242967454, 2.5367484595208603, 2.524323139958563, 2.5086903340206392, 2.489900367772084, 2.4745747960213413, 2.454270275842661, 2.448805707141734, 2.4311341177746684, 2.416487546007225, 2.4003734244403803, 2.3893492245102737, 2.384222251599643, 2.3604766880345616, 2.342545966940721, 2.329571357157117, 2.3225230020056733, 2.3151752228990654, 2.315850999539432, 2.3059134100284515, 2.2944286431600656, 2.283228476861978, 2.277775261350878, 2.2581786205566043, 2.2502034931902775, 2.2503343816374124, 2.2413926578000107, 2.233102041712795, 2.20459805622499, 2.195097044564716, 2.188951343525435, 2.1777507267202263, 2.1687478348839604, 2.1613979418025844, 2.15777084985999, 2.1543487135920247, 2.144802104944104, 2.1421144654432918, 2.1377190745181602, 2.1275822056446225, 2.116310048729289, 2.103067700040827, 2.097629531872635, 2.0919256727466498, 2.086616551844244, 2.0915661805588663, 2.0962709658403207, 2.0952640234931894, 2.098032010662227, 2.0927867021308297, 2.093651007537416, 2.090956790871307, 2.0829665667960517, 2.077171564906057, 2.0687087656302037, 2.067031223273474, 2.063666561302284, 2.0711299487526516, 2.0670580963897422, 2.059216550221147, 2.053416822303159, 2.052917675228426, 2.0461367716853602, 2.045425456169249, 2.044481408644392, 2.0304597522443713, 2.013604835526759, 2.006017993435529, 1.9961158188714732, 1.982728857973026, 1.9767865300265681, 1.9685862029480456, 1.959601311093686, 1.9593741502284132, 1.9527263115631164, 1.939960805622626, 1.9280992358643219, 1.9249463515333767, 1.9275110482018856, 1.9231512277868292, 1.9209099708208663, 1.9205315254661224, 1.9261503329817624, 1.923813795292252, 1.9234144245867177, 1.9256213408807141, 1.9263217942201867, 1.9271400591217591, 1.924933572686417, 1.931227201147728, 1.9398219718841003, 1.9291821680683567, 1.9355177698207637, 1.9312839600493656, 1.9390506252259065, 1.9484617544774532, 1.9474232452152205, 1.950630487833586, 1.9477949468320148, 1.9444891042367254, 1.9460723031378284, 1.9485107954570582, 1.9492000847266868, 1.9465241220282068, 1.946003639768389, 1.940101798781189, 1.941454522307091, 1.9374327781829894, 1.9448128608263875, 1.944880605705321, 1.9410963399233092, 1.937210500040223, 1.9433769225345712, 1.9484794501689249, 1.9558059488994533, 1.9607001417783387, 1.9675532030852514, 1.9678854847901002, 1.9732978416003186, 1.9811820442753365, 1.990678570074063, 1.9946233669623694, 1.9811571800759302, 1.9702507545137324, 1.9595508220860594, 1.9546237226615417, 1.9547035587716677, 1.9502110752124895, 1.9522729094200002, 1.9493639210513092, 1.9343343118174463, 1.9308407366827176, 1.9232411392741662, 1.9164190487984205, 1.9130362236850447, 1.9096022673291677, 1.9028792947829218, 1.9024915783498328, 1.8951919066201566, 1.8902251309622684, 1.8873129092395038, 1.8820678204378587, 1.8723694099417594, 1.8662158996994953, 1.8593680567520265, 1.8528623125234533, 1.8379320326638315, 1.8342553258821643, 1.833032509432575, 1.8308316846333785, 1.8225137263424476, 1.8154110637193137, 1.8156419973094793, 1.8100335740556615, 1.7993869964334004, 1.7964261703438285, 1.7936182807787073, 1.7851657295975398, 1.7803158806623818, 1.7852794365642997, 1.7802733412850715, 1.768164370143374, 1.7620994048163754, 1.7566893773305328, 1.7475033183581925, 1.7471019259250693, 1.75334737867785, 1.7580182191419804, 1.755940816823495, 1.751570285471872, 1.7472975404740425, 1.7393825676426413, 1.7309699964284464, 1.7327196970560503, 1.7317230009539213, 1.728518675095065, 1.7311368992047007, 1.735368744933826, 1.7389996822891776, 1.7498482747036639, 1.755363532314967, 1.7599583180971181, 1.7585033937196874, 1.7629043706572, 1.7673883106057553, 1.7733914903302268, 1.7712776714169907, 1.7821582765929018, 1.786190872615097, 1.7859542727466406, 1.7927613659156074, 1.7969679114784403, 1.8011850631596669, 1.795265714093288, 1.7863582553455324, 1.7942852716754345, 1.796559952186642, 1.8092923168793749, 1.8128801716751985, 1.8229813038234806, 1.8170655492784844, 1.809468027263896, 1.809130003266492, 1.804563557227795, 1.7916704997924229, 1.7846418116696199, 1.7763218897842383, 1.7632622679360137, 1.757368232156992, 1.7615375675014897, 1.7568472302108746, 1.7517367578034324, 1.744693633931288, 1.740118011636174, 1.732763420619374, 1.72480270361647, 1.728498011685648, 1.7205901039513805, 1.7114295789718599, 1.7042263403981113, 1.6989049583263882, 1.6929389498061207, 1.6913385231380846, 1.6797972167773871, 1.6670947617845466, 1.6550647844793906, 1.6492583805660128, 1.6413811255877677, 1.6383614592749813, 1.6314477187475058, 1.630894020207403, 1.6213998828986533, 1.6130608095671077, 1.6162641629163748, 1.611462943467503, 1.6125966193538468, 1.6108103503426947, 1.6085222008440294, 1.6091609390544923, 1.607507427554825, 1.601963528268893, 1.5995464066412555, 1.5965179819490045, 1.5932335439568883, 1.5883673735278416, 1.585880438307833, 1.5851265217358046, 1.5760576691217179, 1.5707400519392738, 1.5677116700723002, 1.5661650711556567, 1.5633804783409404, 1.5620511484328332, 1.5637895523347556, 1.5601354757585857, 1.5549656783203731, 1.5445561104633254, 1.536559541866107, 1.5352142195260723, 1.5317182379507888, 1.532872474402332, 1.5335722311039073, 1.533510253523865, 1.5400134465511142, 1.5431541344862445, 1.5443528110290494, 1.5473922611003768, 1.5540859270971663, 1.5624323022534772, 1.5672806772667986, 1.572155387464654, 1.5753577209088325, 1.5757322900020057, 1.5783211459620778, 1.5773388032324283, 1.5784115515693151, 1.5871069464299397, 1.5914622494021653, 1.5934032989701268, 1.5916033184279121, 1.5878296924066364, 1.5870145714508224, 1.5879489737409285, 1.5928392870672694, 1.5934852746903516, 1.5896665424344065, 1.5910199754121301, 1.592764754104568, 1.5927529162525014, 1.5911752221988622, 1.5884209437212542, 1.5872914708632415, 1.5859368466704424, 1.5858652531171051, 1.5866787020688236, 1.5885990101680676, 1.5898337168700323, 1.5928341720010442, 1.595635398194649, 1.5964945769574643, 1.5901720461627264, 1.58805754393008, 1.58736878651639, 1.589159520209193, 1.58650191192715, 1.5923569215870528, 1.5902710145804941, 1.5867291186268055, 1.5849736234841014, 1.5790965374207229, 1.5745829103851967, 1.5721113777464883, 1.5692241272581462, 1.5586655137603787, 1.5573597360732274, 1.5486327980015335, 1.5403159385065537, 1.5331580496104766, 1.5318675987924695, 1.535602488600337, 1.5333678901387346, 1.5332247291317334, 1.5285207742762612, 1.5254364022274567, 1.525070074835839, 1.520410029263129, 1.5220403289731128, 1.5205630913189176, 1.522036426883965, 1.5184263816514176, 1.513646242426033, 1.5129209983107346, 1.5114908179558675, 1.5078915199982084, 1.5040899749507122, 1.4992331386024242, 1.496871497824084, 1.4946526812687662, 1.4865720595057048, 1.4759133294051645, 1.4710729474195485, 1.468286527394808, 1.4688779108051488, 1.467056246717263, 1.4614912444499173, 1.4558556642003098, 1.4487990636539703, 1.4437782343597318, 1.4421299151390357, 1.4385694344571602, 1.4362441845639964, 1.4313428544279065, 1.425903790847575, 1.4231133674731355, 1.420988880331673, 1.41725252660412, 1.4119034823585481, 1.4088948924776084, 1.4121424823321929, 1.408598678059898, 1.4073786642886925, 1.4084380742093385, 1.4172080443945971, 1.42397480421912, 1.430583803116002, 1.4323171263707544, 1.4315392893289687, 1.429960493217556, 1.4318440454734787, 1.4297674618960252, 1.42629903576009, 1.421992818958479, 1.4172002404640949, 1.4126050349610528, 1.403411000897683, 1.3978154406815049, 1.3935839245600852, 1.3902024158455373, 1.3824996479476368, 1.375420097672191, 1.371903947870662, 1.364837395324925, 1.3594607671073626, 1.3549973311031023, 1.3550117108048378, 1.3558037324131995, 1.3507817133134583, 1.3454836259012342, 1.335820221101258, 1.3321796419925784, 1.335562060408441, 1.3351946106196793, 1.3349638115180162, 1.3324775554406785, 1.3261672803389746, 1.319904577367733, 1.3277281760030029, 1.3293515162672371, 1.3228228886424407, 1.3230040614779073, 1.3228040316143046, 1.3187040014281237, 1.3177010091065324, 1.3162414002078384, 1.3155291769188726, 1.3125110189287703, 1.3134304019145606, 1.3099113306260513, 1.3107755423828273, 1.3155310234990067, 1.315682230958704, 1.3128589333059297, 1.3085517842329832, 1.3002520195728204, 1.2983776602684167, 1.2921562080581879, 1.283849084234073, 1.2832318675883934, 1.281744071832853, 1.279714661751559, 1.2761888132735113, 1.272957310058552, 1.2724120111644976, 1.2729542598660057, 1.277735629506057, 1.2737378465980698, 1.2747021716143285, 1.2774732975854093, 1.2752510321420603, 1.2722194284827546, 1.266493965730269, 1.264207884576013, 1.2687427569210545, 1.2744498546287346, 1.2791034078085137, 1.2833988192870833, 1.2846412727946903, 1.278004757294484, 1.2741706651456965, 1.271810337968173, 1.2709459304160458, 1.272165567300805, 1.2724876240586436, 1.2686417177945075, 1.2645310159595828, 1.2607107375781512, 1.26140501218795, 1.2667514134445739, 1.2684902195064858, 1.2668561272833878, 1.262622152806715, 1.258172930792476, 1.2550506690389274, 1.2503926003094925, 1.2466967267379758, 1.2439391970099865, 1.243790829768225, 1.2436542032024767, 1.2410423329449662, 1.2377087661082236, 1.2329310927391857, 1.2245278427118682, 1.2135354558184746, 1.2070582561888352, 1.2066066062801897, 1.2030946403795166, 1.2023790682471438, 1.2064026872418223, 1.207007899295388, 1.2080679866255093, 1.208944371118393, 1.2075838115943673, 1.2092350983616202, 1.2084258569774233, 1.2111578114132158, 1.215971427079101, 1.2246018909074337, 1.2309676927372124, 1.2323014308122715, 1.229375989919799, 1.2265505452316103, 1.229816777846895, 1.2365909029753286, 1.2361686943979449, 1.239503506438717, 1.239449273143069, 1.2401652239449867, 1.2444997071198263, 1.2452049745315596, 1.2509872783898432, 1.249279110139346, 1.245641224802752, 1.2401816497583766, 1.236214312285617, 1.2374530747886618, 1.2388986546458618, 1.2332206607959002, 1.2323744138311286, 1.2340083901444105, 1.228238183667627, 1.226839220659353, 1.2221329674515522, 1.2184331350975655, 1.2069029494949302, 1.1999855457803732, 1.2001191998139094, 1.191102519222707, 1.183567351849061, 1.1736333954081783, 1.1669274910744634, 1.166744737219726, 1.1589641422316204, 1.1465442110306971, 1.1381419776216266, 1.1344185636558124, 1.1294998757915853, 1.1238956764579198, 1.1197702102069937, 1.1117045290761374, 1.1006253855840262, 1.1014223136665702, 1.0961978239440469, 1.0899794420539157, 1.082464560659259, 1.0745280749894626, 1.068481688878448, 1.0560112097334942, 1.054078543828175, 1.0507984169255546, 1.0410801809205923, 1.0290741760458026, 1.0202524457598572, 1.0134592862242866, 1.0069064564075885, 1.0012829545019235, 0.9954843989541107, 0.9855991296659914, 0.9806037301278897, 0.9727224851003838, 0.9783895341406318, 0.9811163980921447, 0.9810690095081992, 0.9833593190900309, 0.986655537343979, 0.9880812148562846, 0.9829886176180467, 0.97640260407407, 0.9782048555580996, 0.9774263676396019, 0.9708232112145473, 0.9687341571548872, 0.9666889489907521, 0.9719671990482749, 0.9707549594512549, 0.9641423392303399, 0.9660499083446388, 0.9693611840461006, 0.9769530610042292, 0.9831988155415712, 0.9817780018401068, 0.9855266519306637, 0.9906670913051779, 0.992260474286274, 0.9939329615676664, 0.9948462327993957, 0.9923009775142106, 0.991764021746393, 0.9887719695652479, 0.9830669449490465, 0.978715359937812, 0.9695161999204004, 0.9644982844094022, 0.9712412707046709, 0.9720338739587253, 0.9695114352187412, 0.9669756243901774, 0.966363811092241, 0.9627387909281054, 0.9574744912289659, 0.954341517321033, 0.9562644427163339, 0.9572595840657633, 0.9623620599517155, 0.9655333880850628, 0.9681003143991019, 0.9676312548053428, 0.9699222554711391, 0.9780143363004401, 0.9809624764905198, 0.9801872465227635, 0.9788930485355157, 0.9791323543312289, 0.9826878256978795, 0.9883621331644116, 0.9956878906721635, 1.0037026852074797, 1.0046936996220595, 1.0032072933370326, 1.0047744378227903, 1.0059235740690002, 1.0039829744790425, 1.0081795575116648, 1.008050575471492, 1.0117925930721585, 1.019288447591556, 1.0288022934143166, 1.0358131793513738, 1.0400567883531047, 1.04413979499475, 1.048984807647144, 1.0539444692095337, 1.0582379683659666, 1.057530337418888, 1.0550349534726018, 1.0591738057605289, 1.0617522844246217, 1.0656493814193098, 1.0663689901112654, 1.0655740796720414, 1.0689297312228483, 1.0777370505057224, 1.0821131558262007, 1.0880468980335165, 1.0958177056502698, 1.1038400048456574, 1.114433510363903, 1.1206700671698535, 1.1205884303842422, 1.1275058735864445, 1.1295195091654162, 1.1288912059506986, 1.1352126953461323, 1.1379162090626183, 1.1388645314416157, 1.1361080835594004, 1.1327135140681246, 1.1315690928499216, 1.1335051362176423, 1.131121494433186, 1.1275302927770194, 1.1174934054375765, 1.1097708731501665, 1.108660505237073, 1.1050556488374614, 1.1024133033892949, 1.0988594168674712, 1.0931849686410078, 1.0871780574403387, 1.082615918479512, 1.0783569418647405, 1.0757659801566328, 1.0763759284459913, 1.0770276213094196, 1.0777596462675159, 1.0750236135230358, 1.0746731396559694, 1.0731026718531058, 1.0683127129080134, 1.063149752756827, 1.0633678193604068, 1.060961738075427, 1.0557555420105484, 1.0599577578590558, 1.0597157211459802, 1.0578117730098675, 1.053833857573758, 1.0472117227134763, 1.0372106870406377, 1.0232704453564905, 1.0146343007122531, 1.0056308442243098, 0.9983997764778719, 0.9920587486106021, 0.9828560498258965, 0.9732853430583356, 0.9648820738261518, 0.9619582122180412, 0.9609300806827481, 0.9544326245561264, 0.9478408895412596, 0.9398954593998295, 0.930279645808776, 0.9245400054199832, 0.9258732488713904, 0.9258985569838273, 0.9253189703032817, 0.9241605771406173, 0.9248129355729533, 0.922900582368085, 0.9228334169649641, 0.9251460716843509, 0.9257702926786945, 0.9285377155474221, 0.9327898036953431, 0.9357636381852281, 0.9382414198941121, 0.9388214115732161, 0.937533046262775, 0.9363381068769295, 0.933656385884006, 0.9319308059819057, 0.9311472560313112, 0.9297871196087468, 0.9278925414822575, 0.9243923318157911, 0.9222624218886593, 0.9195463286489342, 0.9170020205780189, 0.9163631530168435, 0.9143922966429446, 0.9123202312698555, 0.9105276111180615, 0.9090156087697386, 0.906412660602813, 0.9044055355925608, 0.9031079051125046, 0.9013245368027273, 0.9003182546467209, 0.8979543160621148, 0.8977922416993632, 0.8975171590959475, 0.8965401761548253, 0.8926694551779453, 0.8919380474759061, 0.8905045483859064, 0.8885580761505916, 0.8874928218629153, 0.8860072571033158, 0.8833459110428772, 0.8822496141222056, 0.8813733250135075, 0.881580209438822, 0.8795380753218043, 0.8772504568644496, 0.8748153734867413, 0.8730714755204968, 0.8721114794787608, 0.8707183480176061, 0.872281508310093, 0.871922027816415, 0.8712256559557907, 0.8707348387539163, 0.8712240370083602, 0.8707785403767999, 0.8701817793118514, 0.870818761400079, 0.8707278300242361, 0.8703197241643036, 0.8711444113959791, 0.8709638365522533, 0.8710973389369702, 0.8704796645066786, 0.8700980501398177, 0.8699581789394883, 0.8691042485534186, 0.8684548755474608, 0.866542430707179, 0.8654464241038736, 0.864340072328426, 0.8640654898165564, 0.8623446813950899, 0.8605753939566715, 0.8596086817859558, 0.858744020415741]], "MS2Deepscore": [[0.05, 0.15000000000000002, 0.25000000000000006, 0.35000000000000003, 0.45000000000000007, 0.5500000000000002, 0.6500000000000001, 0.7500000000000002, 0.8500000000000002, 0.9500000000000002, 1.0500000000000003, 1.1500000000000004, 1.2500000000000002, 1.3500000000000003, 1.4500000000000004, 1.5500000000000003, 1.6500000000000004, 1.7500000000000004, 1.8500000000000003, 1.9500000000000004, 2.0500000000000003, 2.1500000000000004, 2.2500000000000004, 2.35, 2.45, 2.5500000000000003, 2.6500000000000004, 2.7500000000000004, 2.8500000000000005, 2.95, 3.0500000000000003, 3.1500000000000004, 3.2500000000000004, 3.3500000000000005, 3.4500000000000006, 3.5500000000000007, 3.6500000000000004, 3.7500000000000004, 3.8500000000000005, 3.9500000000000006, 4.050000000000001, 4.15, 4.250000000000001, 4.3500000000000005, 4.450000000000001, 4.550000000000001, 4.65, 4.750000000000001, 4.8500000000000005, 4.950000000000001, 5.050000000000001, 5.150000000000001, 5.250000000000001, 5.3500000000000005, 5.450000000000001, 5.550000000000001, 5.650000000000001, 5.750000000000001, 5.8500000000000005, 5.950000000000001, 6.050000000000001, 6.150000000000001, 6.250000000000001, 6.350000000000001, 6.450000000000001, 6.550000000000001, 6.650000000000001, 6.750000000000001, 6.850000000000001, 6.950000000000001, 7.050000000000002, 7.150000000000001, 7.250000000000001, 7.350000000000001, 7.450000000000001, 7.550000000000002, 7.650000000000001, 7.750000000000001, 7.850000000000001, 7.950000000000001, 8.050000000000002, 8.150000000000002, 8.250000000000002, 8.350000000000003, 8.450000000000003, 8.550000000000002, 8.650000000000002, 8.750000000000002, 8.850000000000003, 8.950000000000003, 9.050000000000002, 9.150000000000002, 9.250000000000002, 9.350000000000003, 9.450000000000003, 9.550000000000002, 9.650000000000002, 9.750000000000002, 9.850000000000003, 9.950000000000003, 10.050000000000002, 10.150000000000002, 10.250000000000004, 10.350000000000003, 10.450000000000003, 10.550000000000002, 10.650000000000002, 10.750000000000004, 10.850000000000003, 10.950000000000003, 11.050000000000002, 11.150000000000002, 11.250000000000004, 11.350000000000003, 11.450000000000003, 11.550000000000002, 11.650000000000002, 11.750000000000004, 11.850000000000003, 11.950000000000003, 12.050000000000002, 12.150000000000004, 12.250000000000004, 12.350000000000003, 12.450000000000003, 12.550000000000002, 12.650000000000004, 12.750000000000004, 12.850000000000003, 12.950000000000003, 13.050000000000002, 13.150000000000004, 13.250000000000004, 13.350000000000003, 13.450000000000003, 13.550000000000002, 13.650000000000004, 13.750000000000004, 13.850000000000003, 13.950000000000003, 14.050000000000004, 14.150000000000004, 14.250000000000004, 14.350000000000003, 14.450000000000003, 14.550000000000004, 14.650000000000004, 14.750000000000004, 14.850000000000003, 14.950000000000003, 15.050000000000004, 15.150000000000004, 15.250000000000004, 15.350000000000003, 15.450000000000003, 15.550000000000004, 15.650000000000004, 15.750000000000004, 15.850000000000003, 15.950000000000005, 16.050000000000004, 16.150000000000002, 16.250000000000004, 16.350000000000005, 16.450000000000003, 16.550000000000004, 16.650000000000006, 16.750000000000004, 16.850000000000005, 16.950000000000003, 17.050000000000004, 17.150000000000006, 17.250000000000004, 17.350000000000005, 17.450000000000003, 17.550000000000004, 17.650000000000006, 17.750000000000004, 17.850000000000005, 17.950000000000003, 18.050000000000004, 18.150000000000006, 18.250000000000004, 18.350000000000005, 18.450000000000003, 18.550000000000004, 18.650000000000006, 18.750000000000004, 18.850000000000005, 18.950000000000003, 19.050000000000004, 19.150000000000006, 19.250000000000004, 19.350000000000005, 19.450000000000003, 19.550000000000004, 19.650000000000006, 19.750000000000004, 19.850000000000005, 19.950000000000003, 20.050000000000004, 20.150000000000006, 20.250000000000004, 20.350000000000005, 20.450000000000006, 20.550000000000004, 20.650000000000006, 20.750000000000004, 20.850000000000005, 20.950000000000006, 21.050000000000004, 21.150000000000006, 21.250000000000004, 21.350000000000005, 21.450000000000006, 21.550000000000004, 21.650000000000006, 21.750000000000004, 21.850000000000005, 21.950000000000006, 22.050000000000004, 22.150000000000006, 22.250000000000004, 22.350000000000005, 22.450000000000006, 22.550000000000004, 22.650000000000006, 22.750000000000004, 22.850000000000005, 22.950000000000006, 23.050000000000004, 23.150000000000006, 23.250000000000004, 23.350000000000005, 23.450000000000006, 23.550000000000004, 23.650000000000006, 23.750000000000004, 23.850000000000005, 23.950000000000006, 24.050000000000004, 24.150000000000006, 24.250000000000007, 24.350000000000005, 24.450000000000006, 24.550000000000004, 24.650000000000006, 24.750000000000007, 24.850000000000005, 24.950000000000006, 25.050000000000004, 25.150000000000006, 25.250000000000007, 25.350000000000005, 25.450000000000006, 25.550000000000004, 25.650000000000006, 25.750000000000007, 25.850000000000005, 25.950000000000006, 26.050000000000004, 26.150000000000006, 26.250000000000007, 26.350000000000005, 26.450000000000006, 26.550000000000004, 26.650000000000006, 26.750000000000007, 26.850000000000005, 26.950000000000006, 27.050000000000004, 27.150000000000006, 27.250000000000007, 27.350000000000005, 27.450000000000006, 27.550000000000008, 27.650000000000006, 27.750000000000007, 27.850000000000005, 27.950000000000006, 28.050000000000008, 28.150000000000006, 28.250000000000007, 28.350000000000005, 28.450000000000006, 28.550000000000008, 28.650000000000006, 28.750000000000007, 28.850000000000005, 28.950000000000006, 29.050000000000008, 29.150000000000006, 29.250000000000007, 29.350000000000005, 29.450000000000006, 29.550000000000008, 29.650000000000006, 29.750000000000007, 29.850000000000005, 29.950000000000006, 30.050000000000008, 30.150000000000006, 30.250000000000007, 30.350000000000005, 30.450000000000006, 30.550000000000008, 30.650000000000006, 30.750000000000007, 30.850000000000005, 30.950000000000006, 31.050000000000008, 31.150000000000006, 31.250000000000007, 31.35000000000001, 31.450000000000006, 31.550000000000008, 31.650000000000006, 31.750000000000007, 31.85000000000001, 31.950000000000006, 32.050000000000004, 32.150000000000006, 32.25, 32.35, 32.45, 32.550000000000004, 32.650000000000006, 32.75, 32.85, 32.95, 33.050000000000004, 33.150000000000006, 33.25000000000001, 33.35, 33.45, 33.550000000000004, 33.650000000000006, 33.75000000000001, 33.85, 33.95, 34.050000000000004, 34.150000000000006, 34.25000000000001, 34.35, 34.45, 34.550000000000004, 34.650000000000006, 34.75000000000001, 34.85, 34.95, 35.050000000000004, 35.150000000000006, 35.25000000000001, 35.35, 35.45, 35.550000000000004, 35.650000000000006, 35.75000000000001, 35.85, 35.95, 36.050000000000004, 36.150000000000006, 36.25000000000001, 36.35, 36.45, 36.550000000000004, 36.650000000000006, 36.75000000000001, 36.85, 36.95, 37.050000000000004, 37.150000000000006, 37.25000000000001, 37.35, 37.45, 37.550000000000004, 37.650000000000006, 37.75000000000001, 37.85, 37.95, 38.050000000000004, 38.150000000000006, 38.25000000000001, 38.35, 38.45, 38.550000000000004, 38.650000000000006, 38.75000000000001, 38.85, 38.95, 39.050000000000004, 39.150000000000006, 39.25000000000001, 39.35, 39.45, 39.550000000000004, 39.650000000000006, 39.75000000000001, 39.85, 39.95, 40.050000000000004, 40.150000000000006, 40.25000000000001, 40.35000000000001, 40.45, 40.550000000000004, 40.650000000000006, 40.75000000000001, 40.85000000000001, 40.95, 41.050000000000004, 41.150000000000006, 41.25000000000001, 41.35000000000001, 41.45, 41.550000000000004, 41.650000000000006, 41.75000000000001, 41.85000000000001, 41.95, 42.050000000000004, 42.150000000000006, 42.25000000000001, 42.35000000000001, 42.45, 42.550000000000004, 42.650000000000006, 42.75000000000001, 42.85000000000001, 42.95, 43.050000000000004, 43.150000000000006, 43.25000000000001, 43.35000000000001, 43.45, 43.550000000000004, 43.650000000000006, 43.75000000000001, 43.85000000000001, 43.95, 44.050000000000004, 44.150000000000006, 44.25000000000001, 44.35000000000001, 44.45, 44.550000000000004, 44.650000000000006, 44.75000000000001, 44.85000000000001, 44.95, 45.050000000000004, 45.150000000000006, 45.25000000000001, 45.35000000000001, 45.45, 45.550000000000004, 45.650000000000006, 45.75000000000001, 45.85000000000001, 45.95, 46.050000000000004, 46.150000000000006, 46.25000000000001, 46.35000000000001, 46.45, 46.550000000000004, 46.650000000000006, 46.75000000000001, 46.85000000000001, 46.95, 47.050000000000004, 47.150000000000006, 47.25000000000001, 47.35000000000001, 47.45, 47.550000000000004, 47.650000000000006, 47.75000000000001, 47.85000000000001, 47.95000000000001, 48.050000000000004, 48.150000000000006, 48.25000000000001, 48.35000000000001, 48.45000000000001, 48.550000000000004, 48.650000000000006, 48.75000000000001, 48.85000000000001, 48.95000000000001, 49.050000000000004, 49.150000000000006, 49.25000000000001, 49.35000000000001, 49.45000000000001, 49.550000000000004, 49.650000000000006, 49.75000000000001, 49.85000000000001, 49.95000000000001, 50.050000000000004, 50.150000000000006, 50.25000000000001, 50.35000000000001, 50.45000000000001, 50.550000000000004, 50.650000000000006, 50.75000000000001, 50.85000000000001, 50.95000000000001, 51.050000000000004, 51.150000000000006, 51.25000000000001, 51.35000000000001, 51.45000000000001, 51.550000000000004, 51.650000000000006, 51.75000000000001, 51.85000000000001, 51.95000000000001, 52.050000000000004, 52.150000000000006, 52.25000000000001, 52.35000000000001, 52.45000000000001, 52.550000000000004, 52.650000000000006, 52.75000000000001, 52.85000000000001, 52.95000000000001, 53.050000000000004, 53.150000000000006, 53.25000000000001, 53.35000000000001, 53.45000000000001, 53.550000000000004, 53.650000000000006, 53.75000000000001, 53.85000000000001, 53.95000000000001, 54.050000000000004, 54.150000000000006, 54.25000000000001, 54.35000000000001, 54.45000000000001, 54.550000000000004, 54.650000000000006, 54.75000000000001, 54.85000000000001, 54.95000000000001, 55.05000000000001, 55.150000000000006, 55.25000000000001, 55.35000000000001, 55.45000000000001, 55.55000000000001, 55.650000000000006, 55.75000000000001, 55.85000000000001, 55.95000000000001, 56.05000000000001, 56.150000000000006, 56.25000000000001, 56.35000000000001, 56.45000000000001, 56.55000000000001, 56.650000000000006, 56.75000000000001, 56.85000000000001, 56.95000000000001, 57.05000000000001, 57.150000000000006, 57.25000000000001, 57.35000000000001, 57.45000000000001, 57.55000000000001, 57.650000000000006, 57.75000000000001, 57.85000000000001, 57.95000000000001, 58.05000000000001, 58.150000000000006, 58.25000000000001, 58.35000000000001, 58.45000000000001, 58.55000000000001, 58.650000000000006, 58.75000000000001, 58.85000000000001, 58.95000000000001, 59.05000000000001, 59.150000000000006, 59.25000000000001, 59.35000000000001, 59.45000000000001, 59.55000000000001, 59.650000000000006, 59.75000000000001, 59.85000000000001, 59.95000000000001, 60.05000000000001, 60.150000000000006, 60.25000000000001, 60.35000000000001, 60.45000000000001, 60.55000000000001, 60.650000000000006, 60.75000000000001, 60.85000000000001, 60.95000000000001, 61.05000000000001, 61.150000000000006, 61.25000000000001, 61.35000000000001, 61.45000000000001, 61.55000000000001, 61.650000000000006, 61.75000000000001, 61.85000000000001, 61.95000000000001, 62.05000000000001, 62.150000000000006, 62.25000000000001, 62.35000000000001, 62.45000000000001, 62.55000000000001, 62.65000000000001, 62.75000000000001, 62.85000000000001, 62.95000000000001, 63.05000000000001, 63.15000000000001, 63.25000000000001, 63.35000000000001, 63.45000000000001, 63.55000000000001, 63.65000000000001, 63.75000000000001, 63.85000000000001, 63.95000000000001, 64.05000000000001, 64.15, 64.25000000000001, 64.35000000000001, 64.45, 64.55000000000001, 64.65, 64.75000000000001, 64.85000000000001, 64.95, 65.05000000000001, 65.15, 65.25000000000001, 65.35000000000001, 65.45, 65.55000000000001, 65.65, 65.75000000000001, 65.85000000000001, 65.95000000000002, 66.05000000000001, 66.15, 66.25000000000001, 66.35000000000001, 66.45000000000002, 66.55000000000001, 66.65, 66.75000000000001, 66.85000000000001, 66.95000000000002, 67.05000000000001, 67.15, 67.25000000000001, 67.35000000000001, 67.45000000000002, 67.55000000000001, 67.65, 67.75000000000001, 67.85000000000001, 67.95000000000002, 68.05000000000001, 68.15, 68.25000000000001, 68.35000000000001, 68.45000000000002, 68.55000000000001, 68.65, 68.75000000000001, 68.85000000000001, 68.95000000000002, 69.05000000000001, 69.15, 69.25000000000001, 69.35000000000001, 69.45000000000002, 69.55000000000001, 69.65, 69.75000000000001, 69.85000000000001, 69.95000000000002, 70.05000000000001, 70.15, 70.25000000000001, 70.35000000000001, 70.45000000000002, 70.55000000000001, 70.65, 70.75000000000001, 70.85000000000001, 70.95000000000002, 71.05000000000001, 71.15, 71.25000000000001, 71.35000000000001, 71.45000000000002, 71.55000000000001, 71.65, 71.75000000000001, 71.85000000000001, 71.95000000000002, 72.05000000000001, 72.15, 72.25000000000001, 72.35000000000001, 72.45000000000002, 72.55000000000001, 72.65, 72.75000000000001, 72.85000000000001, 72.95000000000002, 73.05000000000001, 73.15, 73.25000000000001, 73.35000000000001, 73.45000000000002, 73.55000000000001, 73.65, 73.75000000000001, 73.85000000000001, 73.95000000000002, 74.05000000000001, 74.15, 74.25000000000001, 74.35000000000001, 74.45000000000002, 74.55000000000001, 74.65, 74.75000000000001, 74.85000000000001, 74.95000000000002, 75.05000000000001, 75.15, 75.25000000000001, 75.35000000000001, 75.45000000000002, 75.55000000000001, 75.65, 75.75000000000001, 75.85000000000001, 75.95000000000002, 76.05000000000001, 76.15, 76.25000000000001, 76.35000000000001, 76.45000000000002, 76.55000000000001, 76.65, 76.75000000000001, 76.85000000000001, 76.95000000000002, 77.05000000000001, 77.15, 77.25000000000001, 77.35000000000001, 77.45000000000002, 77.55000000000001, 77.65, 77.75000000000001, 77.85000000000001, 77.95000000000002, 78.05000000000001, 78.15, 78.25000000000001, 78.35000000000001, 78.45000000000002, 78.55000000000001, 78.65, 78.75000000000001, 78.85000000000001, 78.95000000000002, 79.05000000000001, 79.15, 79.25000000000001, 79.35000000000001, 79.45000000000002, 79.55000000000001, 79.65, 79.75000000000001, 79.85000000000001, 79.95000000000002, 80.05000000000001, 80.15, 80.25000000000001, 80.35000000000001, 80.45000000000002, 80.55000000000001, 80.65000000000002, 80.75000000000001, 80.85000000000001, 80.95000000000002, 81.05000000000001, 81.15000000000002, 81.25000000000001, 81.35000000000001, 81.45000000000002, 81.55000000000001, 81.65000000000002, 81.75000000000001, 81.85000000000001, 81.95000000000002, 82.05000000000001, 82.15000000000002, 82.25000000000001, 82.35000000000001, 82.45000000000002, 82.55000000000001, 82.65000000000002, 82.75000000000001, 82.85000000000001, 82.95000000000002, 83.05000000000001, 83.15000000000002, 83.25000000000001, 83.35000000000001, 83.45000000000002, 83.55000000000001, 83.65000000000002, 83.75000000000001, 83.85000000000001, 83.95000000000002, 84.05000000000001, 84.15000000000002, 84.25000000000001, 84.35000000000001, 84.45000000000002, 84.55000000000001, 84.65000000000002, 84.75000000000001, 84.85000000000001, 84.95000000000002, 85.05000000000001, 85.15000000000002, 85.25000000000001, 85.35000000000001, 85.45000000000002, 85.55000000000001, 85.65000000000002, 85.75000000000001, 85.85000000000001, 85.95000000000002, 86.05000000000001, 86.15000000000002, 86.25000000000001, 86.35000000000001, 86.45000000000002, 86.55000000000001, 86.65000000000002, 86.75000000000001, 86.85000000000001, 86.95000000000002, 87.05000000000001, 87.15000000000002, 87.25000000000001, 87.35000000000001, 87.45000000000002, 87.55000000000001, 87.65000000000002, 87.75000000000001, 87.85000000000001, 87.95000000000002, 88.05000000000001, 88.15000000000002, 88.25000000000001, 88.35000000000001, 88.45000000000002, 88.55000000000001, 88.65000000000002, 88.75000000000001, 88.85000000000001, 88.95000000000002, 89.05000000000001, 89.15000000000002, 89.25000000000001, 89.35000000000001, 89.45000000000002, 89.55000000000001, 89.65000000000002, 89.75000000000001, 89.85000000000001, 89.95000000000002, 90.05000000000001, 90.15000000000002, 90.25000000000001, 90.35000000000001, 90.45000000000002, 90.55000000000001, 90.65000000000002, 90.75000000000001, 90.85000000000001, 90.95000000000002, 91.05000000000001, 91.15000000000002, 91.25000000000001, 91.35000000000001, 91.45000000000002, 91.55000000000001, 91.65000000000002, 91.75000000000001, 91.85000000000001, 91.95000000000002, 92.05000000000001, 92.15000000000002, 92.25000000000001, 92.35000000000001, 92.45000000000002, 92.55000000000001, 92.65000000000002, 92.75000000000001, 92.85000000000001, 92.95000000000002, 93.05000000000001, 93.15000000000002, 93.25000000000001, 93.35000000000001, 93.45000000000002, 93.55000000000001, 93.65000000000002, 93.75000000000001, 93.85000000000001, 93.95000000000002, 94.05000000000001, 94.15000000000002, 94.25000000000001, 94.35000000000001, 94.45000000000002, 94.55000000000001, 94.65000000000002, 94.75000000000001, 94.85000000000001, 94.95000000000002, 95.05000000000001, 95.15000000000002, 95.25000000000001, 95.35000000000002, 95.45000000000002, 95.55000000000001, 95.65000000000002, 95.75000000000001, 95.85000000000002, 95.95000000000002, 96.05000000000001, 96.15000000000002, 96.25000000000001, 96.35000000000002, 96.45000000000002, 96.55000000000001, 96.65000000000002, 96.75000000000001, 96.85000000000002, 96.95000000000002, 97.05000000000001, 97.15000000000002, 97.25000000000001, 97.35000000000002, 97.45000000000002, 97.55000000000001, 97.65000000000002, 97.75000000000001, 97.85000000000002, 97.95000000000002, 98.05000000000001, 98.15000000000002, 98.25000000000001, 98.35000000000002, 98.45000000000002, 98.55000000000001, 98.65000000000002, 98.75000000000001, 98.85000000000002, 98.95000000000002, 99.05000000000001, 99.15000000000002, 99.25000000000001, 99.35000000000002, 99.45000000000002, 99.55000000000001, 99.65000000000002, 99.75000000000001, 99.85000000000002, 99.95000000000002], [77.23178805321663, 80.63203496194267, 81.31605954147003, 81.50606231009286, 82.15193103645338, 81.77113522803722, 82.01893098290878, 82.45756244602555, 82.69684519765154, 82.2387442901592, 81.9393822448264, 82.0853955738154, 81.99304128116316, 81.7753681458705, 81.62207710150005, 81.74443797918826, 81.72390405591851, 81.65764508131389, 81.5964597626225, 81.56532730170639, 81.63632066068959, 81.742132320357, 81.67185765019885, 81.64014589010758, 81.67795032158448, 81.71502790440529, 81.80351045635754, 81.9421986104423, 81.91058909979829, 81.83097964818288, 81.8596890574712, 81.8220523766989, 81.75982151643572, 81.69905555600465, 81.67646601784377, 81.77136089576317, 81.77981120023813, 81.73923088541275, 81.76165801383839, 81.89645248077272, 82.12955290092428, 82.46120347208355, 82.82761918647527, 83.18674701963904, 83.55148600286027, 83.90870064529446, 84.26031919224904, 84.58371325110156, 84.89510533902339, 85.19731594067588, 85.4892945089729, 85.77010203179948, 86.04012946666106, 86.3002107023197, 86.55067264161525, 86.80036516220179, 87.03312317404992, 87.25772499096792, 87.47476331714107, 87.68445096143611, 87.88286449456278, 88.05821140251052, 88.23745064953988, 88.40957577962007, 88.57629238873506, 88.7244717423167, 88.86379552431443, 89.01401091381152, 89.14562172326208, 89.27144588647629, 89.40239300097119, 89.48025918183963, 89.56580529306102, 89.5626451533946, 89.53174573148596, 89.49047363426469, 89.44870919251314, 89.36301159663847, 89.25236515434177, 89.16260950246811, 89.06237048135195, 88.93882144777157, 88.83081629061898, 88.72197409157238, 88.60798412625388, 88.47108402839231, 88.344623607998, 88.19155479821455, 88.01285426825477, 87.84329851865881, 87.67420803695525, 87.48342455279804, 87.31776854841401, 87.15082108893753, 86.94357960087207, 86.79630600614293, 86.61106602393822, 86.39855403844214, 86.2396152497937, 86.06391849812312, 85.90874202677108, 85.77024384600693, 85.59488335982847, 85.41476262947572, 85.24228963304708, 85.08709854170134, 84.95041892186546, 84.85262252723894, 84.70202005840603, 84.54655428833935, 84.38060160983932, 84.21946214638996, 84.07033078171278, 83.91356164895589, 83.77531846795524, 83.62693165389291, 83.47756065938623, 83.3247069790512, 83.15257629408222, 83.01162524814556, 82.89348027202416, 82.73952609872973, 82.55519134065553, 82.39069805781284, 82.2444047799089, 82.11478253032098, 81.96390445442066, 81.82066916562539, 81.67686394016208, 81.54086409704196, 81.40344570747216, 81.29614293299116, 81.18399854283673, 81.06167146345405, 80.93676342223978, 80.81988945290793, 80.70265139172042, 80.60423522409113, 80.49379556187822, 80.37523859309374, 80.24734204946955, 80.12508829652015, 80.03218831567207, 79.93969885489061, 79.84645498950104, 79.74511945866146, 79.64366800506828, 79.527630992816, 79.42241496340293, 79.31288276902315, 79.16951744789934, 79.05827169836233, 78.93017416162864, 78.80235111350086, 78.67147581080559, 78.56233510271271, 78.46287998109315, 78.38156931236747, 78.29769524392698, 78.20626565143267, 78.11234709252565, 78.02661374130007, 77.9264671128745, 77.8430527670102, 77.7497952673912, 77.63821890059918, 77.54226551852707, 77.44495172082796, 77.35186106993514, 77.26365503349362, 77.18189736548146, 77.0929988101086, 76.97191418201898, 76.86729289041247, 76.76841150837389, 76.67578679642891, 76.59781440309693, 76.50906701171839, 76.4220246389332, 76.34125145478961, 76.2528011168243, 76.1820892364523, 76.10850302790516, 76.01176596951744, 75.94359737980905, 75.89606516485048, 75.83812144780617, 75.76099068361535, 75.68879666902099, 75.62126463543873, 75.52305286289014, 75.45358651074147, 75.37737376522782, 75.31235219498089, 75.2324608931789, 75.15565737178568, 75.10270949459935, 75.03705601244457, 74.95976929436064, 74.87629982637654, 74.7948148944265, 74.72215178857302, 74.66172560388453, 74.5974902342678, 74.52428027370142, 74.45673338443262, 74.36869450394741, 74.26262484672003, 74.19522476525484, 74.14028836627156, 74.06737101895496, 73.99211780209605, 73.94193291287691, 73.88222316294848, 73.83356450860822, 73.78358703719161, 73.71841880993772, 73.64930433385982, 73.58115556577084, 73.53231703114571, 73.45027532822806, 73.37553850715331, 73.30160536381885, 73.2268936104019, 73.16168135934481, 73.0924474931164, 73.02595450558054, 72.9714297084051, 72.92365825988661, 72.87287738294958, 72.825650035198, 72.77607639065783, 72.71801475951895, 72.65192891438866, 72.58006500472007, 72.52643174147433, 72.4692237411855, 72.421479947266, 72.36509711210205, 72.30772466032582, 72.2487809220645, 72.20001459631419, 72.14985387089072, 72.09425945913377, 72.0463198356287, 71.98873428175611, 71.9340525260507, 71.87679098667567, 71.83017230937338, 71.7838110078932, 71.73552471093578, 71.6797278140439, 71.61680145877095, 71.56410851761476, 71.51099993309776, 71.44359920252703, 71.38114290705924, 71.32623521006283, 71.27585970060514, 71.22691165717802, 71.1800988122442, 71.13296674272735, 71.08345158581935, 71.04834432400625, 70.99066926027572, 70.93360449709985, 70.88418240155676, 70.82988303605242, 70.76648144368538, 70.70829141580609, 70.67141965457353, 70.63186907735744, 70.59834243454421, 70.56059337222332, 70.51130725389712, 70.455376945627, 70.41186272797088, 70.36751378675766, 70.30945039581486, 70.25485253198462, 70.19676067869999, 70.14036359125083, 70.08975123115984, 70.0386998615862, 69.98608965809987, 69.94569413804155, 69.89322485249205, 69.83707983155843, 69.79448482931498, 69.76572738653704, 69.73014527635016, 69.69087520726073, 69.65255883501723, 69.60449055397646, 69.55226571483064, 69.50252852910319, 69.47424728951606, 69.4316512638153, 69.38971642017967, 69.34367043771029, 69.30080618294821, 69.24382118469074, 69.18791617574598, 69.13745006269566, 69.09793502194805, 69.05368481040544, 69.0012817251671, 68.958223772396, 68.93148357724934, 68.90522525668645, 68.87638489510876, 68.8372394823248, 68.80526493341121, 68.75850923012695, 68.70033180061435, 68.65557300567549, 68.6122992602367, 68.56352335992351, 68.52402403425079, 68.49502600340037, 68.45074366826326, 68.41322403809184, 68.37488814894817, 68.32727548300294, 68.28690327902868, 68.24841095760875, 68.19831640602317, 68.14846323398973, 68.11028464866926, 68.06486240736379, 68.0152872130573, 67.99068076798628, 67.95854446499936, 67.92193010638026, 67.88620044980613, 67.85433573680449, 67.81456105824246, 67.77754408354741, 67.74508674762555, 67.71925092885827, 67.67367692759788, 67.62880254178307, 67.5963312929491, 67.55690776016039, 67.519421792011, 67.47922965198755, 67.44559094309794, 67.4054392760875, 67.38063100657703, 67.34428771486056, 67.30339308991304, 67.26076223457304, 67.2110840660793, 67.17668551294753, 67.14425935990027, 67.11201147645127, 67.07266474577241, 67.03613725265159, 67.00237097275492, 66.96751806251457, 66.93247937558894, 66.89789013253315, 66.85849186708117, 66.81289890565841, 66.78232269730155, 66.7440585204804, 66.71036807944031, 66.68187916831374, 66.65737272865096, 66.62049907040839, 66.59488048982811, 66.55503157714189, 66.51955734204032, 66.49158061068319, 66.45399007418503, 66.42393819288284, 66.38583689129376, 66.35012261919272, 66.3260774982359, 66.28943454634353, 66.2570770906684, 66.22235154652893, 66.18398260177045, 66.15240097309989, 66.13323820049122, 66.11709719184151, 66.0878439765979, 66.06247702562828, 66.03256119636734, 66.00247495631041, 65.973559821053, 65.93790925567623, 65.90087851701354, 65.85453441923298, 65.81679596346184, 65.78433719765476, 65.75285138054159, 65.72503258795483, 65.69018015881753, 65.65274518314567, 65.61779908469317, 65.594860883422, 65.57005588251361, 65.53970907635922, 65.50707255894487, 65.47719032795298, 65.4497152484697, 65.41994635426862, 65.39267881508634, 65.36667297711264, 65.33752338029544, 65.30619527863277, 65.28448125858628, 65.25908822654391, 65.22742146252351, 65.19247262337583, 65.16062321816139, 65.1374176792214, 65.11339861345363, 65.07649032311396, 65.04954621080296, 65.01924092767447, 64.99111942704295, 64.96647747206482, 64.93075598599904, 64.90882555860482, 64.87814940367404, 64.84619727627408, 64.81428686970547, 64.78954080724893, 64.75008801392525, 64.72068238059327, 64.69770026967544, 64.6749281704374, 64.63989758149967, 64.60801220375063, 64.57265127899171, 64.53821778751767, 64.51060784544475, 64.4851792700807, 64.45934760280274, 64.4252570463336, 64.40178085115267, 64.37248046793547, 64.34821103081889, 64.31457627359899, 64.28256051990738, 64.25512320133298, 64.23453320059272, 64.20880231860116, 64.18581142731976, 64.15762262966814, 64.13544240299008, 64.11192337232873, 64.08123576432355, 64.0492267707804, 64.02599776306798, 64.00125454484956, 63.98420471674162, 63.961479283378125, 63.92391463813492, 63.89708255924743, 63.87634219696481, 63.8515222487717, 63.825967837031996, 63.80662689263412, 63.78336390080278, 63.75298158010884, 63.73701278683154, 63.71479230052937, 63.67840271077654, 63.656989519229896, 63.64049476678075, 63.625026568778694, 63.60825040589924, 63.590619979274265, 63.57050653384205, 63.544707268346166, 63.51528089269543, 63.49276700822835, 63.470268730658475, 63.44644535788932, 63.4230435729731, 63.39832874194734, 63.37101074609346, 63.34673030978113, 63.32086271100205, 63.29444727961747, 63.273373998953616, 63.253815390365354, 63.225714688558945, 63.19337125571441, 63.16678535268953, 63.14446520780932, 63.11998715873799, 63.09438393045588, 63.06496500220949, 63.04074452176803, 63.01456431167484, 62.983040558512286, 62.9505881653393, 62.92349219322125, 62.905205956246945, 62.88166014030388, 62.85415197366105, 62.824575363969544, 62.80046618399526, 62.77664197641185, 62.754676140274555, 62.725194784859674, 62.69877326908647, 62.675984737717826, 62.647204549592644, 62.61618524231032, 62.59040485824321, 62.56586591734212, 62.544970654256346, 62.51713112057023, 62.49410752457818, 62.4574738256484, 62.42362432009931, 62.400324122748295, 62.37914171004843, 62.34769270100645, 62.32080442237549, 62.3016689394993, 62.26961239794814, 62.2377404988855, 62.208462203742975, 62.18360438308472, 62.15428630445613, 62.13082024202346, 62.11511978973956, 62.09242775131302, 62.063670285554416, 62.02955757891904, 62.00166882957003, 61.98203373215971, 61.96075090677327, 61.933328488298244, 61.91195572710691, 61.884933351571874, 61.86373327828153, 61.83359700763323, 61.80597770823122, 61.7723397260447, 61.742009641904154, 61.716739007258504, 61.69157294729879, 61.66446111212307, 61.64399820607696, 61.61077720413272, 61.57824551899885, 61.55027781790094, 61.52455686827638, 61.49911491883283, 61.47510749674044, 61.452208784873406, 61.43515205610813, 61.41997903880931, 61.39372770362839, 61.36909852154383, 61.34058522074363, 61.3063535014508, 61.28156998074746, 61.26279077725876, 61.236522729791446, 61.21271507371533, 61.189156454280706, 61.16504088510891, 61.14048684466512, 61.11573747473225, 61.08904632186725, 61.065549379665846, 61.03627947525617, 61.00890588435847, 60.9869726058419, 60.96629216243521, 60.94018596436051, 60.91262431818054, 60.88835302521346, 60.86374114837471, 60.83450858119784, 60.808984086519295, 60.783304535562344, 60.75338754062326, 60.72403772102177, 60.69812920670453, 60.67321880813235, 60.654976697498135, 60.62350675533727, 60.596602949436, 60.56814722631706, 60.54209475880418, 60.51550905673442, 60.49112334413777, 60.45999835350682, 60.434620252074524, 60.40539172351127, 60.37837570483663, 60.35246731899163, 60.331509879029774, 60.30788762957906, 60.28806581813632, 60.25816519080015, 60.23011807463901, 60.20132295972036, 60.17692395845686, 60.156182951308054, 60.13392223880855, 60.1128782211696, 60.09048689323451, 60.06898766648906, 60.04651871262962, 60.02236431496739, 60.0005616716335, 59.98116822344989, 59.95100842386406, 59.924611496506984, 59.900561593197054, 59.87654645166926, 59.85791518792571, 59.8306656485572, 59.80529298417507, 59.778318046383774, 59.75652081440236, 59.73202380164349, 59.70316773156573, 59.680333425149435, 59.6558221838949, 59.62370078613982, 59.595553648582246, 59.56803895313743, 59.54496110654585, 59.516408514269116, 59.49202255098718, 59.46240341486953, 59.43334770433224, 59.40961373496683, 59.38107378449344, 59.360075567912745, 59.34151210388891, 59.31485669066145, 59.29635836173302, 59.27402848599439, 59.248221773818315, 59.21937922384667, 59.19764884823561, 59.17565793035178, 59.14771088817713, 59.12428206695463, 59.097965156228284, 59.065954863386274, 59.04112644755601, 59.01480452994802, 58.98693663625663, 58.96324141264144, 58.93504296509788, 58.91256924953808, 58.88999262402126, 58.86008824782198, 58.82949403034603, 58.80199589296059, 58.778194328325945, 58.75220871975794, 58.72680295811997, 58.69563622365907, 58.66561167324106, 58.63727671686701, 58.60819242887898, 58.58486537080095, 58.553161648290384, 58.527042103076624, 58.50093891049643, 58.47277346685288, 58.45033500434032, 58.4262752898788, 58.396515518088144, 58.371730723320965, 58.351940552874545, 58.32652115410109, 58.295094782858676, 58.26525398426261, 58.2354874548508, 58.20723754275862, 58.179728375571315, 58.158196202081605, 58.134286295153515, 58.11060449067054, 58.083306996190984, 58.06000299452093, 58.03305535655803, 58.006600891796005, 57.97602950210347, 57.94974718162236, 57.92216223718268, 57.89170664520613, 57.860457758160564, 57.836595177232425, 57.81089317170929, 57.78233538704431, 57.75717861215303, 57.72883826644845, 57.70040060744966, 57.671545962347025, 57.64557572623566, 57.62443123780223, 57.59886583913012, 57.57645061874733, 57.55392289497295, 57.525196178057094, 57.49894139717047, 57.46967990924734, 57.44346365114352, 57.417907996020475, 57.38829469370988, 57.356458181568726, 57.32484632823459, 57.29853061499598, 57.27282652468322, 57.24147732733586, 57.209449323594775, 57.18004748880853, 57.14543801060749, 57.115540475656964, 57.083266135702885, 57.05400356247154, 57.02962536715055, 56.99671630591821, 56.96851624952418, 56.93591384720871, 56.903044504084264, 56.86716917434883, 56.8386127942421, 56.81696974891571, 56.786116917120104, 56.754480104361484, 56.72474942735636, 56.69566491226632, 56.66833894009359, 56.64168145088396, 56.611043058888505, 56.57675955776921, 56.5470556096076, 56.516799368603834, 56.48856061955079, 56.462594162786296, 56.433489586993616, 56.40457845661289, 56.376298020941746, 56.34467969444542, 56.31496058185756, 56.28483683314524, 56.25330886047044, 56.21830090225804, 56.18989364940883, 56.1658977281309, 56.14135043269423, 56.11374081196523, 56.08785986117702, 56.056888809917915, 56.03029884576, 56.00423832685296, 55.97531737771222, 55.94361130723674, 55.91213782459407, 55.8853923184128, 55.85719370856017, 55.82048539304899, 55.78842611112881, 55.76215402529691, 55.732333241174615, 55.70289734538683, 55.67079767386036, 55.64685826427285, 55.62098051692544, 55.591462149959014, 55.56090957739674, 55.52564129324564, 55.494755631206225, 55.46493887112771, 55.43654469930751, 55.412255602558034, 55.38437207823282, 55.350593369813986, 55.31849633062673, 55.28905529659221, 55.25723031370002, 55.2266772459104, 55.198795904463985, 55.168581863574545, 55.14232599844452, 55.116489628081446, 55.08389642252107, 55.058719364945105, 55.03171181039899, 55.001900869452356, 54.97544950676964, 54.9431865243849, 54.91177860470176, 54.88594628705893, 54.85990914635431, 54.8323239495611, 54.802711609122376, 54.76847573635964, 54.73786298416229, 54.70418182623092, 54.676170537529046, 54.64821657181831, 54.61783869497892, 54.580631758217166, 54.54929199174943, 54.51694352654217, 54.479695010072604, 54.4458907661579, 54.41037721272481, 54.37807425514556, 54.35067082526733, 54.3197664021694, 54.289657230445336, 54.26427460455021, 54.23540242428747, 54.204333803329504, 54.1728165234296, 54.14426407085814, 54.1119745351862, 54.08059620427438, 54.053002817566224, 54.021619171738294, 53.98934807403225, 53.95717848741153, 53.925313522202906, 53.89535700254142, 53.86238004431019, 53.82804029240647, 53.790790087272754, 53.75677280002058, 53.72190700485057, 53.68675808593879, 53.65433936177609, 53.62628623799251, 53.59498498958008, 53.56735338862656, 53.541557248019444, 53.517269935015065, 53.491010443576684, 53.458082700027106, 53.42823276695809, 53.39476730124871, 53.35953542169208, 53.32442355037714, 53.29256995989183, 53.26362309155953, 53.23457142804665, 53.20482175024341, 53.173924034411094, 53.14428653646472, 53.11292172908013, 53.08242701710471, 53.05014945214483, 53.01911405841808, 52.991443062610664, 52.95896767461362, 52.92576710684547, 52.8938013871623, 52.864743397397625, 52.82961035852668, 52.79627605033913, 52.765053610273824, 52.73210133307273, 52.703186793487, 52.668501784583704, 52.63427910942405, 52.603982394567275, 52.5756626907905, 52.5416865838179, 52.506091703659095, 52.478993047821554, 52.4503550800344, 52.41806913546905, 52.38737409432514, 52.35832932506736, 52.32947003875056, 52.297886728141194, 52.26757107416746, 52.23435901508054, 52.19995705741652, 52.16677532515905, 52.1331094387759, 52.10368760916033, 52.07119149044289, 52.03504238614838, 52.00099827730056, 51.970654834667016, 51.94140372268605, 51.906581357012705, 51.872658993987805, 51.84034082511558, 51.809571988028914, 51.77882461595103, 51.74622027801439, 51.711289505469665, 51.67839369800375, 51.6450510053563, 51.61646069230179, 51.58566322709877, 51.55313327633337, 51.52199377340994, 51.488318873820944, 51.46006689510013, 51.42884387019037, 51.39479236164783, 51.36261263837364, 51.32767065802252, 51.297179234727956, 51.26394322108621, 51.22796191426577, 51.19619864776105, 51.161546160885464, 51.126416560904815, 51.09337497364214, 51.06271054423384, 51.028255324380936, 50.992717131956965, 50.96103663405992, 50.92840692163888, 50.899940647192565, 50.86671966442442, 50.83096242721857, 50.79616959758474, 50.762835553583876, 50.73105979912043, 50.696079727887785, 50.65913795470076, 50.627690840907356, 50.594671195318035, 50.561908579296, 50.52626212761001, 50.49165774814636, 50.45815457092385, 50.42552706226432, 50.3938022511006, 50.35885042390579, 50.32597582946726, 50.29376403059635, 50.25720925992854, 50.22027963786414, 50.18408493255578, 50.14777011130725, 50.11317249325817, 50.07752628435365, 50.04404984966557, 50.00492376180751, 49.97077200329329, 49.93623005868533, 49.9022138282137, 49.866760705058965, 49.831714290781676, 49.79607546782474, 49.76181362141285, 49.728043336632865, 49.69159099698369, 49.658080021151065, 49.62348175058962, 49.5865483574782, 49.546458731825446, 49.510551119444024, 49.477870712022906, 49.44059379600604, 49.40172309600442, 49.36316075756036, 49.32617049889379, 49.286168512599104, 49.24702774789511, 49.20673885178735, 49.16998573721419, 49.13438712754591, 49.09594407767916, 49.0564328821951, 49.017067963601946, 48.97730024530666, 48.93852094328847, 48.90146529715459, 48.863223686210375, 48.82510424218646, 48.78579088848939, 48.74793240451391, 48.70931946355455, 48.67248631191443, 48.63278615516877, 48.5903482794728, 48.55113894117996, 48.51124084627527, 48.473183665704816, 48.43217416993688, 48.389033750944876, 48.348803930238454, 48.30787637956402, 48.26475762461159, 48.22024025167769], [14.811347105851565, 8.820139700732247, 6.696837357927062, 5.336128153149594, 4.106515851633702, 3.811644668041482, 3.3138383455192235, 3.216119702561035, 2.932120236407543, 2.801351156736307, 2.498147790848652, 2.5865167509907305, 2.2329509518618083, 2.035090784535843, 1.9823376667782513, 1.7904421606883643, 1.626050482581571, 1.6362594746735148, 1.8130509719578038, 1.9226497080742329, 1.8431757452812527, 1.770763669596719, 1.6705417411185572, 1.447368830392619, 1.343523853520144, 1.359673455551296, 1.296904697802216, 1.217568426841283, 1.225794554007409, 1.3035348392029, 1.2696043696788124, 1.3198627588334677, 1.262074927973707, 1.2863615543792344, 1.2692798711223003, 1.1908342987990699, 1.1045403209895421, 1.07296335062837, 1.0419908671637539, 1.0210284061166348, 1.039617447176783, 1.072750489351656, 1.0620804722815362, 1.0276779542993293, 1.005305828905075, 0.986046786565288, 0.9681804262695562, 0.9423857693791411, 0.9278297814971729, 0.9110147656611219, 0.8930452686490165, 0.8757632812352182, 0.8591447423738414, 0.843138331306307, 0.8277239291600528, 0.812356880034509, 0.7980320464590687, 0.784209176850654, 0.7708517938878265, 0.757946800485024, 0.7488677242573181, 0.7307825731231007, 0.7173308564496906, 0.7043108489319527, 0.6910605828228947, 0.6941341891218596, 0.6974722507409916, 0.6849808894731749, 0.6793782170120857, 0.6801709092909567, 0.6635282972672413, 0.63671740475689, 0.6082932592350088, 0.5597979885188069, 0.5341338356690969, 0.5026842389059483, 0.4707035221096786, 0.4431156991510009, 0.4292221084692057, 0.46162202603221475, 0.4778780333935003, 0.5386759482775451, 0.5422374962118903, 0.5325436792010846, 0.5668513950541799, 0.5545142541471509, 0.5722390425808875, 0.5728596936710856, 0.5415901449380064, 0.5381289746576279, 0.5494550668697379, 0.5841914675758205, 0.5928536060818839, 0.5863319177906492, 0.5771823669419711, 0.5563712763503256, 0.56407162995355, 0.5697483227354511, 0.5728202177246448, 0.5418505112216238, 0.5311770261048444, 0.49594733746883035, 0.4927927282831465, 0.5275608127676343, 0.5062427624726502, 0.5105269202240333, 0.5658343361247041, 0.5919238901943216, 0.6139085912364732, 0.6409633177021706, 0.6053880737317199, 0.6196334673036189, 0.6593625990063016, 0.6813991727818028, 0.6728007601781624, 0.6782454271048767, 0.6907392585527806, 0.6923648684274377, 0.7025933521205365, 0.7137756889979068, 0.708316941201563, 0.6920941872120693, 0.6918336706315804, 0.6872230886013395, 0.6670956833425413, 0.6839122894510568, 0.6880407656852976, 0.6627851098894967, 0.6789523231565802, 0.6801151052400345, 0.6782489689755572, 0.6855376414953647, 0.6844041566207664, 0.6865725105118566, 0.6889978560287219, 0.7002970022848533, 0.7157173517453829, 0.7399369469441591, 0.7832934090952902, 0.8010973742080832, 0.7999689060868884, 0.8263442250845481, 0.8284009580483045, 0.8239456916521224, 0.8239460673999308, 0.8410599914342962, 0.8472373420711158, 0.8177808443952458, 0.7929238602357553, 0.7728661141495236, 0.7586633498883675, 0.7505900891663023, 0.7447075569056976, 0.7339375112263617, 0.7302874507207952, 0.7458092302126167, 0.7295011412265596, 0.7218985726163643, 0.6946801870601581, 0.7112292630627919, 0.7139168538852336, 0.7109224370624574, 0.6935043744856879, 0.6732317659724845, 0.6537388919212808, 0.6353443259708401, 0.6147221626436357, 0.6142979735832946, 0.625978423673018, 0.6101026329985649, 0.6222050775405158, 0.6216452106903091, 0.6407171153825427, 0.6391697923264607, 0.6470496969643957, 0.6339419515469857, 0.623720055956742, 0.6128225298529273, 0.6156086344698894, 0.636042566285312, 0.657831218474439, 0.6688133262364815, 0.6707231442849687, 0.688377227086753, 0.7011984384956156, 0.6918950287937949, 0.6745094836447303, 0.6705292704045787, 0.6610971340412947, 0.637012842321885, 0.6528645360571901, 0.666113460359008, 0.6725334734934934, 0.6459401050490352, 0.6412490129997898, 0.6217609571414436, 0.6242164192550066, 0.6274658631663671, 0.6125554569494691, 0.6097074479827188, 0.6230201092074251, 0.6133602557957877, 0.6049754530207897, 0.5980939591685052, 0.6035235195146345, 0.5834256293448796, 0.5781983676007885, 0.5606123808091337, 0.5420476165303878, 0.5290436596594951, 0.539558534993091, 0.5509574161280462, 0.5665348982464834, 0.56928471027961, 0.5775181724165744, 0.5724252571038968, 0.5602337882337787, 0.5580942581780294, 0.5756580577223276, 0.5906418933933685, 0.5945820072875773, 0.5970699210359648, 0.602233559910854, 0.6166300636261548, 0.6164056063322451, 0.6171091523913274, 0.6226060143940094, 0.6001497150539353, 0.6079809893531051, 0.6136144117416356, 0.6027464277439941, 0.5861021783928148, 0.5767828838212122, 0.5710012394179427, 0.5768276499903653, 0.5821020460971963, 0.5601405146104955, 0.5604010810749397, 0.5451448126357913, 0.5412963428134877, 0.557540192713392, 0.5541530401975702, 0.5502627068502933, 0.5689731357821469, 0.5789581359286191, 0.6017060260182523, 0.6224309360346616, 0.6248562316739068, 0.6283544164669108, 0.6358405373093678, 0.6234997881040757, 0.6012160436284989, 0.5961268855624027, 0.5843205047893361, 0.5802001703137848, 0.5657615095194282, 0.5751756487202904, 0.5682775858111763, 0.5780521917843496, 0.5799389776074988, 0.5939380016244616, 0.599819340874122, 0.5889321920829435, 0.5875645301086634, 0.5847101068279486, 0.5761057854247303, 0.5688592956214396, 0.5776618427001147, 0.59368946346901, 0.6134436138813887, 0.6333710861461758, 0.6462171144307236, 0.6384980488369564, 0.6354785031821357, 0.6315864317284249, 0.6440022882763211, 0.6528299006402973, 0.6344223185122293, 0.6131034010701262, 0.6208728218899066, 0.6347087783907047, 0.6343839600399465, 0.6179501827546571, 0.6011362882323383, 0.6016167479314705, 0.5979918749694436, 0.5870355791067328, 0.5926746798924978, 0.5968128813106282, 0.5931302410459136, 0.5881327124263044, 0.5849501462303679, 0.585363780468006, 0.6034825563405317, 0.6031559615427343, 0.5963584737233868, 0.6045930549787251, 0.6018510985980944, 0.6039888598171015, 0.6074155281519482, 0.6108981271426283, 0.6269236752671852, 0.6171925234743207, 0.6147707735789509, 0.6095817971210589, 0.597213219852572, 0.5841590829982863, 0.5929769694853455, 0.5934213402873116, 0.5904891038973586, 0.5839824539800813, 0.5920982253915136, 0.593629619981521, 0.578858340922328, 0.5615558339261988, 0.539630659359462, 0.5425463847271478, 0.5555952552778176, 0.5657202643897014, 0.5621551346458734, 0.5513691714405677, 0.5381012006573087, 0.5399646656021201, 0.5429219351674084, 0.5515202746312806, 0.5448481469185656, 0.5464459490291105, 0.5461359659448303, 0.5436521424029034, 0.5331826964190172, 0.5219266965911925, 0.525034290995765, 0.5263548972341091, 0.524198413611222, 0.5255402129296722, 0.538363693672223, 0.5418258714013852, 0.5453983193815686, 0.5635134885334842, 0.5660973354304335, 0.5617071479383614, 0.5517295085213701, 0.5384207211187121, 0.5461719785711032, 0.5511654903662291, 0.5557603688618991, 0.5550954119635699, 0.5618729745241499, 0.5759169281952456, 0.5834730433579268, 0.584932614232765, 0.5807051636969247, 0.5763557991540276, 0.5836421003220635, 0.5925879080476738, 0.5981458580176897, 0.6002591574371259, 0.5947216434460095, 0.6023196323668287, 0.6064560499424854, 0.5978751123938316, 0.5972960851151682, 0.6010068012187602, 0.5923105355397533, 0.5960864966535387, 0.6069986436060993, 0.6182748234247407, 0.6242289892998959, 0.6288696445473616, 0.6262425129407321, 0.622604308102882, 0.6121241294754931, 0.6145740274039124, 0.6096111359157464, 0.6057802496452364, 0.6070365072970206, 0.6007799950193318, 0.5931070744155277, 0.5895597562283778, 0.5890948083225567, 0.5898404626736493, 0.5846039328958883, 0.5788737090244573, 0.5737368332105041, 0.5741039111929235, 0.5710254495245021, 0.570107133037935, 0.5742471163987427, 0.5741188529483341, 0.5621973162357552, 0.5536208878642096, 0.5510935647286271, 0.5441445167125267, 0.5401155491945634, 0.5379751187236859, 0.5313824078311458, 0.5240251839205822, 0.5229967956948363, 0.52011514004963, 0.5126648887986807, 0.5127991362139666, 0.4996663830096329, 0.4945662763559617, 0.48701779770794645, 0.4808604524857602, 0.48710343601269807, 0.49620186505783703, 0.4932892019586187, 0.4931462681131333, 0.5047227390451892, 0.508116154423779, 0.5182809826284264, 0.519193440051269, 0.5115391545000283, 0.5118935051879638, 0.513703511912802, 0.5074937474759468, 0.5068038606483188, 0.4995415044219173, 0.49132125024125184, 0.493563055776621, 0.4957236436111241, 0.4950323569706053, 0.49191539790256755, 0.49587889030771976, 0.492154733520178, 0.4955937712411654, 0.49107140679494227, 0.48773140195041925, 0.4863313776216351, 0.4802342203476568, 0.4852789146847222, 0.48964156165251477, 0.49454786113792054, 0.4888530695789265, 0.48950286967624895, 0.4941532965690532, 0.49222540157477945, 0.4867788977517122, 0.49428917533977806, 0.4985694784173999, 0.49450492435244275, 0.491633662409923, 0.4906707242174746, 0.4902315190298923, 0.4929112360582941, 0.49032770646666557, 0.4968439943915487, 0.5029042012364061, 0.5026890542622786, 0.4997398127611157, 0.5065805001327548, 0.5045652042684935, 0.5160179632221585, 0.5137184466916294, 0.5162133145093232, 0.5147746872854891, 0.5166272979164839, 0.5119311260772544, 0.5137368474878224, 0.5108168569537466, 0.5143806233601812, 0.5150095812853787, 0.51633659753565, 0.5091903918627171, 0.5098109918292344, 0.5153589472413792, 0.5120193969911655, 0.5129471029282854, 0.508098834036701, 0.5038881721682327, 0.5014229456103139, 0.4999148232245126, 0.5041710376559243, 0.5097684320293315, 0.5037397588850808, 0.5018879473817002, 0.4938806204157641, 0.4930128999049671, 0.49714795256527905, 0.49717869060949027, 0.4921337374310359, 0.48239994141798664, 0.4802238646481513, 0.47622368508568685, 0.4744920506705729, 0.47289111919519544, 0.47089125556947503, 0.4689120862444984, 0.4706585310170088, 0.4599689919243919, 0.45097192556668736, 0.44188176916360594, 0.4423371115288712, 0.44634542448522513, 0.44947375699792474, 0.4480935953912341, 0.4576244893507249, 0.46359359006390083, 0.4710267364098317, 0.4761118658644237, 0.47303615504372576, 0.46441619245445465, 0.462259694806323, 0.4599359262545723, 0.4596429460085461, 0.45828430610127163, 0.4574372751497177, 0.4568246819188247, 0.46445276276449976, 0.46049080615420446, 0.4605795947292777, 0.4618668260652405, 0.4686886440167307, 0.4707155320182408, 0.47283007301637037, 0.46844274706827244, 0.4668256203248866, 0.46123038037699166, 0.4519512541751104, 0.44948418784148114, 0.44674672333822507, 0.4387592418553617, 0.4398800600215219, 0.43309315331887427, 0.42824829706379935, 0.42164568478761666, 0.42637792702235794, 0.4264019253841164, 0.43483581082313477, 0.4395553389565443, 0.4350311978899577, 0.42926813873442626, 0.42575813731001166, 0.42099165383535797, 0.41937205523328175, 0.42300464828007006, 0.4275279006577791, 0.4245994961383402, 0.4290186069272347, 0.4344695334942287, 0.43506170430752883, 0.4381491926072653, 0.4444231102285574, 0.43204012242330236, 0.43288799842210335, 0.4296690609204509, 0.4306605636124193, 0.42680215338454697, 0.42677102339872813, 0.4247743458582316, 0.4266225303049924, 0.42367853934844274, 0.4240342780431271, 0.42610227742861795, 0.42841848276832845, 0.42538777099906316, 0.42473648055538943, 0.4319595240876271, 0.4325670175796913, 0.4306299778945845, 0.43126288897815407, 0.42994060741629625, 0.43111214942244386, 0.43111315276708123, 0.4275544689215775, 0.4167217067335813, 0.40871024447889087, 0.4078037596534685, 0.4115343149009693, 0.41061537165256023, 0.4097543473229016, 0.4141142745090398, 0.41299711799029754, 0.41358625022368706, 0.41830494091713494, 0.41933909235917877, 0.41810844956127036, 0.41986438049746627, 0.4216225138026716, 0.43260646074499254, 0.4317430051671396, 0.43169749008923297, 0.43403277076618946, 0.43044722170367794, 0.4288326324976248, 0.43325508769533116, 0.43286172103084414, 0.4359399594880325, 0.4373056238321266, 0.4415143677739046, 0.44778695485421494, 0.4475756950795709, 0.4456198083398213, 0.43697184183385385, 0.43527237351626086, 0.44536387948868095, 0.45141939637023815, 0.4519701213535754, 0.4503077651072438, 0.4475916951737617, 0.45211177257472596, 0.45566495373246463, 0.45206906814206427, 0.4530198768997779, 0.4530491150478843, 0.4450174357953495, 0.44608909422878185, 0.4479195958918568, 0.4488967509747153, 0.4498860492506346, 0.4521935433879319, 0.4524698773454279, 0.4507236474760383, 0.4455071623244246, 0.4456135863580599, 0.44242574938847967, 0.4394599312310423, 0.43924746807222254, 0.4399018806728209, 0.4415209672322481, 0.4453472867973097, 0.4444450898337915, 0.44637811163634283, 0.44043670991417366, 0.4413900959357627, 0.4413971102090376, 0.4459859716929783, 0.4445749959758991, 0.44197849989173094, 0.4408153065242948, 0.43782948078909545, 0.4392924255331345, 0.43988464372879293, 0.4367342543333377, 0.4392402611455472, 0.4376538558941519, 0.4405297571624829, 0.4367514776783935, 0.4326123709257541, 0.43067211702052216, 0.4233610400164403, 0.42496819240147754, 0.4204274343841959, 0.42031532146226885, 0.4250966796995157, 0.43254040025462565, 0.43107073843698296, 0.4317221220203948, 0.4314358359364104, 0.43291489169020747, 0.44007366964384326, 0.4439097569966293, 0.43939312111951634, 0.4438754951435897, 0.44907777515312935, 0.45521411655938426, 0.45610186100446254, 0.45429229487679795, 0.4543992589010469, 0.45005335674461916, 0.4455761740144693, 0.440465845468832, 0.4417258514669576, 0.43997624888786185, 0.4373902840125816, 0.43942633520215757, 0.43928614409021804, 0.4373893257798589, 0.43263908276060353, 0.42972520086181354, 0.4321252781866155, 0.4305738021699547, 0.4355021447514673, 0.43344414679770243, 0.4320027701780464, 0.4342932739844904, 0.4328632106787478, 0.42903952801790823, 0.429218011196552, 0.43255562124043234, 0.43747976499569, 0.43714078045900123, 0.4401421119481073, 0.4395052829411967, 0.4352096220990774, 0.43375644940828717, 0.4318438567966414, 0.43399252380529574, 0.43039681076460623, 0.4250414774929951, 0.42173593918055363, 0.41748198874875186, 0.4174397912980986, 0.4091225350742131, 0.41150998559312013, 0.41093720941978124, 0.4092022285279799, 0.4059913332608014, 0.3973825295287647, 0.39800206837224045, 0.40118077851584616, 0.3967333651528, 0.3954514609459743, 0.39381303380642, 0.3899142316209726, 0.3861159243244612, 0.38547606468693735, 0.38572597424884, 0.3892125055787327, 0.38697381794695906, 0.3863515755843848, 0.38963672783825726, 0.3889524737587399, 0.39203671977242127, 0.38813008694798073, 0.38637709392186953, 0.38788725255479156, 0.3870073767321054, 0.3907862198435777, 0.3872601104992488, 0.3886887292873075, 0.39502898174779044, 0.3969456949892794, 0.40045276847714656, 0.40396595874712893, 0.40451698191995084, 0.40610982441539983, 0.41102186910661065, 0.406994139800304, 0.40861477422965703, 0.4067046388648189, 0.4079430441950567, 0.40235243065883075, 0.40089315640347634, 0.39628707760347776, 0.3943031590127432, 0.3943055646887625, 0.38977059687805315, 0.38932239214034187, 0.38905128328119, 0.390462222509526, 0.38867422868735946, 0.38906298480477525, 0.38772593282160056, 0.38940151134708756, 0.39502128176066187, 0.3958228859596797, 0.3971134893245703, 0.3942060126846403, 0.39374761063053115, 0.39135555530075117, 0.39689771155261544, 0.39620824026406765, 0.39751330090579895, 0.40323088239977384, 0.403364087080836, 0.4057824833420989, 0.40907100114014633, 0.4083935915575329, 0.4088030117900455, 0.40911466461974344, 0.41195883912265274, 0.4111240525982881, 0.41107211518850284, 0.40988928624495086, 0.40781808225476623, 0.4072774023714555, 0.40597782641990343, 0.4027520815841267, 0.4032669841180025, 0.4062594413069293, 0.4030097782476204, 0.404178648775339, 0.404494027124402, 0.40755375431617213, 0.4055654254219482, 0.4077467845563761, 0.41030723510966266, 0.41208009282363006, 0.40888911282951546, 0.4075186487555713, 0.40503133397171803, 0.4007799520447239, 0.402036396440806, 0.40027612702836307, 0.3993878858466381, 0.3978354482323489, 0.39857487625708454, 0.4010197907475312, 0.40172025090362556, 0.40447106273092814, 0.4038392450837192, 0.4033748655267367, 0.4013976584540603, 0.40384476752938536, 0.3988072677900004, 0.3983420008370432, 0.3964955175324518, 0.3924090403028543, 0.3975661774406329, 0.4041491756511608, 0.40358179455231535, 0.4030378301209694, 0.4054058189523028, 0.40247623341069305, 0.4030991286315283, 0.4010763422585913, 0.40298783359414203, 0.40563810856475696, 0.4012272687556374, 0.4019043160910441, 0.4065828757434562, 0.40339608489649054, 0.4050112317797055, 0.40506152246707927, 0.4039297550950157, 0.400599724700257, 0.4021743124514774, 0.40358756104510013, 0.4028054082238272, 0.4048617176169219, 0.40627486433645227, 0.402893366288822, 0.4027327529400859, 0.39841559077965305, 0.3911788233827669, 0.3888808169474567, 0.3899647817109071, 0.3913999745901655, 0.3921907952438709, 0.39438274454711597, 0.40079115847675384, 0.4013179159309767, 0.40436179981210213, 0.4056405755770496, 0.4044378023552719, 0.4004368528574973, 0.395504658165519, 0.39740709816705705, 0.40004774725704734, 0.4034808807757714, 0.4020704463410181, 0.40395290619132007, 0.40503854016693697, 0.40717210234247914, 0.40702030689114405, 0.3997544734481054, 0.3959356555349566, 0.3949064008129761, 0.39211201976655646, 0.38939938982593303, 0.39199406744223597, 0.3952203801461476, 0.39735190090963246, 0.39476284756614916, 0.39496226512286525, 0.39673040554468825, 0.3984610018954063, 0.4022383573588657, 0.4042071710308224, 0.404058681286829, 0.4043610583546242, 0.4061133547973651, 0.4057192363721032, 0.4038856314324635, 0.4011680586026915, 0.39675942822890625, 0.3958004432750465, 0.3997485380545655, 0.40206131970923176, 0.4022027778040988, 0.40208037778085987, 0.40243677363563457, 0.4044301112778269, 0.4029216623392213, 0.405727936146732, 0.40423100249371646, 0.39889836544713375, 0.39658469287701936, 0.4000297120912154, 0.39864781995089266, 0.39597385114344935, 0.3944648757500257, 0.3918113895943357, 0.3901222732137272, 0.39352173150903436, 0.39548271167716836, 0.3994319796247054, 0.3976018956718467, 0.3982340487416238, 0.39631422922969023, 0.3985271323822543, 0.40203154572810046, 0.40450239412160854, 0.4061410837820339, 0.40278138600361424, 0.40465060718746104, 0.40876865707887255, 0.4116400588378431, 0.4137131398608646, 0.4127951262886001, 0.4099536122221681, 0.40934564539884866, 0.40895386806204986, 0.412770237758683, 0.41399278908842163, 0.4092220861688057, 0.4106663519769263, 0.41420300940798815, 0.4139068176182475, 0.4160018582297031, 0.4126469764886912, 0.41406399343723466, 0.41485097448110675, 0.4132258301457347, 0.41179003840255546, 0.4094884625016327, 0.4102879473849222, 0.412566839915372, 0.4144093081183758, 0.41449376661863274, 0.41860677732617696, 0.42055288533716184, 0.41961836967827226, 0.4190340950524313, 0.4204257109476302, 0.4218119274533387, 0.4248258366525681, 0.425691597085969, 0.4283889927480173, 0.4293245159946523, 0.4303400475033082, 0.43313392984605575, 0.43349492458294925, 0.43364984774694376, 0.43387739188539415, 0.43374157979315875, 0.43462726394448564, 0.4316517887761239, 0.42932027316689525, 0.42859298381830585, 0.4270648159904259, 0.4271149438408678, 0.428410808041979, 0.42894475814273214, 0.431817099360761, 0.43316177281438734, 0.43055526367619695, 0.43278010779261783, 0.43300573601146125, 0.43451093508241523, 0.43728449964300764, 0.43584960897791336, 0.4361439132993743, 0.43642638398874734, 0.43772272870033485, 0.43518454620739944, 0.43299593512465767, 0.43046302078597787, 0.43186972644370003, 0.4329343543198264, 0.4334429631980326, 0.43239430466299567, 0.4317491580070402, 0.429965200435147, 0.42895457124061515, 0.43039084656205473, 0.4276534890425803, 0.4255086716292062, 0.4268906805740011, 0.428492917181718, 0.42845937697112807, 0.4284793239371846, 0.4307246257134687, 0.43193468970019405, 0.43385365489489247, 0.43417752301331297, 0.4333983871098566, 0.43133966139016305, 0.43122602270136323, 0.4261828262971793, 0.42451075884826217, 0.4230978410218351, 0.42386051972737887, 0.4232574763886456, 0.42211787204305246, 0.4221333381465158, 0.42101022361171037, 0.41996327717495585, 0.42187366645791863, 0.4216331541256948, 0.42137297638378823, 0.4211928633469906, 0.42030681348047805, 0.4199437408687074, 0.4198645520180248, 0.4191646188595726, 0.41887812070690805, 0.4192616475466679]], "Optimal": [[0.05, 0.15000000000000002, 0.25000000000000006, 0.35000000000000003, 0.45000000000000007, 0.5500000000000002, 0.6500000000000001, 0.7500000000000002, 0.8500000000000002, 0.9500000000000002, 1.0500000000000003, 1.1500000000000004, 1.2500000000000002, 1.3500000000000003, 1.4500000000000004, 1.5500000000000003, 1.6500000000000004, 1.7500000000000004, 1.8500000000000003, 1.9500000000000004, 2.0500000000000003, 2.1500000000000004, 2.2500000000000004, 2.35, 2.45, 2.5500000000000003, 2.6500000000000004, 2.7500000000000004, 2.8500000000000005, 2.95, 3.0500000000000003, 3.1500000000000004, 3.2500000000000004, 3.3500000000000005, 3.4500000000000006, 3.5500000000000007, 3.6500000000000004, 3.7500000000000004, 3.8500000000000005, 3.9500000000000006, 4.050000000000001, 4.15, 4.250000000000001, 4.3500000000000005, 4.450000000000001, 4.550000000000001, 4.65, 4.750000000000001, 4.8500000000000005, 4.950000000000001, 5.050000000000001, 5.150000000000001, 5.250000000000001, 5.3500000000000005, 5.450000000000001, 5.550000000000001, 5.650000000000001, 5.750000000000001, 5.8500000000000005, 5.950000000000001, 6.050000000000001, 6.150000000000001, 6.250000000000001, 6.350000000000001, 6.450000000000001, 6.550000000000001, 6.650000000000001, 6.750000000000001, 6.850000000000001, 6.950000000000001, 7.050000000000002, 7.150000000000001, 7.250000000000001, 7.350000000000001, 7.450000000000001, 7.550000000000002, 7.650000000000001, 7.750000000000001, 7.850000000000001, 7.950000000000001, 8.050000000000002, 8.150000000000002, 8.250000000000002, 8.350000000000003, 8.450000000000003, 8.550000000000002, 8.650000000000002, 8.750000000000002, 8.850000000000003, 8.950000000000003, 9.050000000000002, 9.150000000000002, 9.250000000000002, 9.350000000000003, 9.450000000000003, 9.550000000000002, 9.650000000000002, 9.750000000000002, 9.850000000000003, 9.950000000000003, 10.050000000000002, 10.150000000000002, 10.250000000000004, 10.350000000000003, 10.450000000000003, 10.550000000000002, 10.650000000000002, 10.750000000000004, 10.850000000000003, 10.950000000000003, 11.050000000000002, 11.150000000000002, 11.250000000000004, 11.350000000000003, 11.450000000000003, 11.550000000000002, 11.650000000000002, 11.750000000000004, 11.850000000000003, 11.950000000000003, 12.050000000000002, 12.150000000000004, 12.250000000000004, 12.350000000000003, 12.450000000000003, 12.550000000000002, 12.650000000000004, 12.750000000000004, 12.850000000000003, 12.950000000000003, 13.050000000000002, 13.150000000000004, 13.250000000000004, 13.350000000000003, 13.450000000000003, 13.550000000000002, 13.650000000000004, 13.750000000000004, 13.850000000000003, 13.950000000000003, 14.050000000000004, 14.150000000000004, 14.250000000000004, 14.350000000000003, 14.450000000000003, 14.550000000000004, 14.650000000000004, 14.750000000000004, 14.850000000000003, 14.950000000000003, 15.050000000000004, 15.150000000000004, 15.250000000000004, 15.350000000000003, 15.450000000000003, 15.550000000000004, 15.650000000000004, 15.750000000000004, 15.850000000000003, 15.950000000000005, 16.050000000000004, 16.150000000000002, 16.250000000000004, 16.350000000000005, 16.450000000000003, 16.550000000000004, 16.650000000000006, 16.750000000000004, 16.850000000000005, 16.950000000000003, 17.050000000000004, 17.150000000000006, 17.250000000000004, 17.350000000000005, 17.450000000000003, 17.550000000000004, 17.650000000000006, 17.750000000000004, 17.850000000000005, 17.950000000000003, 18.050000000000004, 18.150000000000006, 18.250000000000004, 18.350000000000005, 18.450000000000003, 18.550000000000004, 18.650000000000006, 18.750000000000004, 18.850000000000005, 18.950000000000003, 19.050000000000004, 19.150000000000006, 19.250000000000004, 19.350000000000005, 19.450000000000003, 19.550000000000004, 19.650000000000006, 19.750000000000004, 19.850000000000005, 19.950000000000003, 20.050000000000004, 20.150000000000006, 20.250000000000004, 20.350000000000005, 20.450000000000006, 20.550000000000004, 20.650000000000006, 20.750000000000004, 20.850000000000005, 20.950000000000006, 21.050000000000004, 21.150000000000006, 21.250000000000004, 21.350000000000005, 21.450000000000006, 21.550000000000004, 21.650000000000006, 21.750000000000004, 21.850000000000005, 21.950000000000006, 22.050000000000004, 22.150000000000006, 22.250000000000004, 22.350000000000005, 22.450000000000006, 22.550000000000004, 22.650000000000006, 22.750000000000004, 22.850000000000005, 22.950000000000006, 23.050000000000004, 23.150000000000006, 23.250000000000004, 23.350000000000005, 23.450000000000006, 23.550000000000004, 23.650000000000006, 23.750000000000004, 23.850000000000005, 23.950000000000006, 24.050000000000004, 24.150000000000006, 24.250000000000007, 24.350000000000005, 24.450000000000006, 24.550000000000004, 24.650000000000006, 24.750000000000007, 24.850000000000005, 24.950000000000006, 25.050000000000004, 25.150000000000006, 25.250000000000007, 25.350000000000005, 25.450000000000006, 25.550000000000004, 25.650000000000006, 25.750000000000007, 25.850000000000005, 25.950000000000006, 26.050000000000004, 26.150000000000006, 26.250000000000007, 26.350000000000005, 26.450000000000006, 26.550000000000004, 26.650000000000006, 26.750000000000007, 26.850000000000005, 26.950000000000006, 27.050000000000004, 27.150000000000006, 27.250000000000007, 27.350000000000005, 27.450000000000006, 27.550000000000008, 27.650000000000006, 27.750000000000007, 27.850000000000005, 27.950000000000006, 28.050000000000008, 28.150000000000006, 28.250000000000007, 28.350000000000005, 28.450000000000006, 28.550000000000008, 28.650000000000006, 28.750000000000007, 28.850000000000005, 28.950000000000006, 29.050000000000008, 29.150000000000006, 29.250000000000007, 29.350000000000005, 29.450000000000006, 29.550000000000008, 29.650000000000006, 29.750000000000007, 29.850000000000005, 29.950000000000006, 30.050000000000008, 30.150000000000006, 30.250000000000007, 30.350000000000005, 30.450000000000006, 30.550000000000008, 30.650000000000006, 30.750000000000007, 30.850000000000005, 30.950000000000006, 31.050000000000008, 31.150000000000006, 31.250000000000007, 31.35000000000001, 31.450000000000006, 31.550000000000008, 31.650000000000006, 31.750000000000007, 31.85000000000001, 31.950000000000006, 32.050000000000004, 32.150000000000006, 32.25, 32.35, 32.45, 32.550000000000004, 32.650000000000006, 32.75, 32.85, 32.95, 33.050000000000004, 33.150000000000006, 33.25000000000001, 33.35, 33.45, 33.550000000000004, 33.650000000000006, 33.75000000000001, 33.85, 33.95, 34.050000000000004, 34.150000000000006, 34.25000000000001, 34.35, 34.45, 34.550000000000004, 34.650000000000006, 34.75000000000001, 34.85, 34.95, 35.050000000000004, 35.150000000000006, 35.25000000000001, 35.35, 35.45, 35.550000000000004, 35.650000000000006, 35.75000000000001, 35.85, 35.95, 36.050000000000004, 36.150000000000006, 36.25000000000001, 36.35, 36.45, 36.550000000000004, 36.650000000000006, 36.75000000000001, 36.85, 36.95, 37.050000000000004, 37.150000000000006, 37.25000000000001, 37.35, 37.45, 37.550000000000004, 37.650000000000006, 37.75000000000001, 37.85, 37.95, 38.050000000000004, 38.150000000000006, 38.25000000000001, 38.35, 38.45, 38.550000000000004, 38.650000000000006, 38.75000000000001, 38.85, 38.95, 39.050000000000004, 39.150000000000006, 39.25000000000001, 39.35, 39.45, 39.550000000000004, 39.650000000000006, 39.75000000000001, 39.85, 39.95, 40.050000000000004, 40.150000000000006, 40.25000000000001, 40.35000000000001, 40.45, 40.550000000000004, 40.650000000000006, 40.75000000000001, 40.85000000000001, 40.95, 41.050000000000004, 41.150000000000006, 41.25000000000001, 41.35000000000001, 41.45, 41.550000000000004, 41.650000000000006, 41.75000000000001, 41.85000000000001, 41.95, 42.050000000000004, 42.150000000000006, 42.25000000000001, 42.35000000000001, 42.45, 42.550000000000004, 42.650000000000006, 42.75000000000001, 42.85000000000001, 42.95, 43.050000000000004, 43.150000000000006, 43.25000000000001, 43.35000000000001, 43.45, 43.550000000000004, 43.650000000000006, 43.75000000000001, 43.85000000000001, 43.95, 44.050000000000004, 44.150000000000006, 44.25000000000001, 44.35000000000001, 44.45, 44.550000000000004, 44.650000000000006, 44.75000000000001, 44.85000000000001, 44.95, 45.050000000000004, 45.150000000000006, 45.25000000000001, 45.35000000000001, 45.45, 45.550000000000004, 45.650000000000006, 45.75000000000001, 45.85000000000001, 45.95, 46.050000000000004, 46.150000000000006, 46.25000000000001, 46.35000000000001, 46.45, 46.550000000000004, 46.650000000000006, 46.75000000000001, 46.85000000000001, 46.95, 47.050000000000004, 47.150000000000006, 47.25000000000001, 47.35000000000001, 47.45, 47.550000000000004, 47.650000000000006, 47.75000000000001, 47.85000000000001, 47.95000000000001, 48.050000000000004, 48.150000000000006, 48.25000000000001, 48.35000000000001, 48.45000000000001, 48.550000000000004, 48.650000000000006, 48.75000000000001, 48.85000000000001, 48.95000000000001, 49.050000000000004, 49.150000000000006, 49.25000000000001, 49.35000000000001, 49.45000000000001, 49.550000000000004, 49.650000000000006, 49.75000000000001, 49.85000000000001, 49.95000000000001, 50.050000000000004, 50.150000000000006, 50.25000000000001, 50.35000000000001, 50.45000000000001, 50.550000000000004, 50.650000000000006, 50.75000000000001, 50.85000000000001, 50.95000000000001, 51.050000000000004, 51.150000000000006, 51.25000000000001, 51.35000000000001, 51.45000000000001, 51.550000000000004, 51.650000000000006, 51.75000000000001, 51.85000000000001, 51.95000000000001, 52.050000000000004, 52.150000000000006, 52.25000000000001, 52.35000000000001, 52.45000000000001, 52.550000000000004, 52.650000000000006, 52.75000000000001, 52.85000000000001, 52.95000000000001, 53.050000000000004, 53.150000000000006, 53.25000000000001, 53.35000000000001, 53.45000000000001, 53.550000000000004, 53.650000000000006, 53.75000000000001, 53.85000000000001, 53.95000000000001, 54.050000000000004, 54.150000000000006, 54.25000000000001, 54.35000000000001, 54.45000000000001, 54.550000000000004, 54.650000000000006, 54.75000000000001, 54.85000000000001, 54.95000000000001, 55.05000000000001, 55.150000000000006, 55.25000000000001, 55.35000000000001, 55.45000000000001, 55.55000000000001, 55.650000000000006, 55.75000000000001, 55.85000000000001, 55.95000000000001, 56.05000000000001, 56.150000000000006, 56.25000000000001, 56.35000000000001, 56.45000000000001, 56.55000000000001, 56.650000000000006, 56.75000000000001, 56.85000000000001, 56.95000000000001, 57.05000000000001, 57.150000000000006, 57.25000000000001, 57.35000000000001, 57.45000000000001, 57.55000000000001, 57.650000000000006, 57.75000000000001, 57.85000000000001, 57.95000000000001, 58.05000000000001, 58.150000000000006, 58.25000000000001, 58.35000000000001, 58.45000000000001, 58.55000000000001, 58.650000000000006, 58.75000000000001, 58.85000000000001, 58.95000000000001, 59.05000000000001, 59.150000000000006, 59.25000000000001, 59.35000000000001, 59.45000000000001, 59.55000000000001, 59.650000000000006, 59.75000000000001, 59.85000000000001, 59.95000000000001, 60.05000000000001, 60.150000000000006, 60.25000000000001, 60.35000000000001, 60.45000000000001, 60.55000000000001, 60.650000000000006, 60.75000000000001, 60.85000000000001, 60.95000000000001, 61.05000000000001, 61.150000000000006, 61.25000000000001, 61.35000000000001, 61.45000000000001, 61.55000000000001, 61.650000000000006, 61.75000000000001, 61.85000000000001, 61.95000000000001, 62.05000000000001, 62.150000000000006, 62.25000000000001, 62.35000000000001, 62.45000000000001, 62.55000000000001, 62.65000000000001, 62.75000000000001, 62.85000000000001, 62.95000000000001, 63.05000000000001, 63.15000000000001, 63.25000000000001, 63.35000000000001, 63.45000000000001, 63.55000000000001, 63.65000000000001, 63.75000000000001, 63.85000000000001, 63.95000000000001, 64.05000000000001, 64.15, 64.25000000000001, 64.35000000000001, 64.45, 64.55000000000001, 64.65, 64.75000000000001, 64.85000000000001, 64.95, 65.05000000000001, 65.15, 65.25000000000001, 65.35000000000001, 65.45, 65.55000000000001, 65.65, 65.75000000000001, 65.85000000000001, 65.95000000000002, 66.05000000000001, 66.15, 66.25000000000001, 66.35000000000001, 66.45000000000002, 66.55000000000001, 66.65, 66.75000000000001, 66.85000000000001, 66.95000000000002, 67.05000000000001, 67.15, 67.25000000000001, 67.35000000000001, 67.45000000000002, 67.55000000000001, 67.65, 67.75000000000001, 67.85000000000001, 67.95000000000002, 68.05000000000001, 68.15, 68.25000000000001, 68.35000000000001, 68.45000000000002, 68.55000000000001, 68.65, 68.75000000000001, 68.85000000000001, 68.95000000000002, 69.05000000000001, 69.15, 69.25000000000001, 69.35000000000001, 69.45000000000002, 69.55000000000001, 69.65, 69.75000000000001, 69.85000000000001, 69.95000000000002, 70.05000000000001, 70.15, 70.25000000000001, 70.35000000000001, 70.45000000000002, 70.55000000000001, 70.65, 70.75000000000001, 70.85000000000001, 70.95000000000002, 71.05000000000001, 71.15, 71.25000000000001, 71.35000000000001, 71.45000000000002, 71.55000000000001, 71.65, 71.75000000000001, 71.85000000000001, 71.95000000000002, 72.05000000000001, 72.15, 72.25000000000001, 72.35000000000001, 72.45000000000002, 72.55000000000001, 72.65, 72.75000000000001, 72.85000000000001, 72.95000000000002, 73.05000000000001, 73.15, 73.25000000000001, 73.35000000000001, 73.45000000000002, 73.55000000000001, 73.65, 73.75000000000001, 73.85000000000001, 73.95000000000002, 74.05000000000001, 74.15, 74.25000000000001, 74.35000000000001, 74.45000000000002, 74.55000000000001, 74.65, 74.75000000000001, 74.85000000000001, 74.95000000000002, 75.05000000000001, 75.15, 75.25000000000001, 75.35000000000001, 75.45000000000002, 75.55000000000001, 75.65, 75.75000000000001, 75.85000000000001, 75.95000000000002, 76.05000000000001, 76.15, 76.25000000000001, 76.35000000000001, 76.45000000000002, 76.55000000000001, 76.65, 76.75000000000001, 76.85000000000001, 76.95000000000002, 77.05000000000001, 77.15, 77.25000000000001, 77.35000000000001, 77.45000000000002, 77.55000000000001, 77.65, 77.75000000000001, 77.85000000000001, 77.95000000000002, 78.05000000000001, 78.15, 78.25000000000001, 78.35000000000001, 78.45000000000002, 78.55000000000001, 78.65, 78.75000000000001, 78.85000000000001, 78.95000000000002, 79.05000000000001, 79.15, 79.25000000000001, 79.35000000000001, 79.45000000000002, 79.55000000000001, 79.65, 79.75000000000001, 79.85000000000001, 79.95000000000002, 80.05000000000001, 80.15, 80.25000000000001, 80.35000000000001, 80.45000000000002, 80.55000000000001, 80.65000000000002, 80.75000000000001, 80.85000000000001, 80.95000000000002, 81.05000000000001, 81.15000000000002, 81.25000000000001, 81.35000000000001, 81.45000000000002, 81.55000000000001, 81.65000000000002, 81.75000000000001, 81.85000000000001, 81.95000000000002, 82.05000000000001, 82.15000000000002, 82.25000000000001, 82.35000000000001, 82.45000000000002, 82.55000000000001, 82.65000000000002, 82.75000000000001, 82.85000000000001, 82.95000000000002, 83.05000000000001, 83.15000000000002, 83.25000000000001, 83.35000000000001, 83.45000000000002, 83.55000000000001, 83.65000000000002, 83.75000000000001, 83.85000000000001, 83.95000000000002, 84.05000000000001, 84.15000000000002, 84.25000000000001, 84.35000000000001, 84.45000000000002, 84.55000000000001, 84.65000000000002, 84.75000000000001, 84.85000000000001, 84.95000000000002, 85.05000000000001, 85.15000000000002, 85.25000000000001, 85.35000000000001, 85.45000000000002, 85.55000000000001, 85.65000000000002, 85.75000000000001, 85.85000000000001, 85.95000000000002, 86.05000000000001, 86.15000000000002, 86.25000000000001, 86.35000000000001, 86.45000000000002, 86.55000000000001, 86.65000000000002, 86.75000000000001, 86.85000000000001, 86.95000000000002, 87.05000000000001, 87.15000000000002, 87.25000000000001, 87.35000000000001, 87.45000000000002, 87.55000000000001, 87.65000000000002, 87.75000000000001, 87.85000000000001, 87.95000000000002, 88.05000000000001, 88.15000000000002, 88.25000000000001, 88.35000000000001, 88.45000000000002, 88.55000000000001, 88.65000000000002, 88.75000000000001, 88.85000000000001, 88.95000000000002, 89.05000000000001, 89.15000000000002, 89.25000000000001, 89.35000000000001, 89.45000000000002, 89.55000000000001, 89.65000000000002, 89.75000000000001, 89.85000000000001, 89.95000000000002, 90.05000000000001, 90.15000000000002, 90.25000000000001, 90.35000000000001, 90.45000000000002, 90.55000000000001, 90.65000000000002, 90.75000000000001, 90.85000000000001, 90.95000000000002, 91.05000000000001, 91.15000000000002, 91.25000000000001, 91.35000000000001, 91.45000000000002, 91.55000000000001, 91.65000000000002, 91.75000000000001, 91.85000000000001, 91.95000000000002, 92.05000000000001, 92.15000000000002, 92.25000000000001, 92.35000000000001, 92.45000000000002, 92.55000000000001, 92.65000000000002, 92.75000000000001, 92.85000000000001, 92.95000000000002, 93.05000000000001, 93.15000000000002, 93.25000000000001, 93.35000000000001, 93.45000000000002, 93.55000000000001, 93.65000000000002, 93.75000000000001, 93.85000000000001, 93.95000000000002, 94.05000000000001, 94.15000000000002, 94.25000000000001, 94.35000000000001, 94.45000000000002, 94.55000000000001, 94.65000000000002, 94.75000000000001, 94.85000000000001, 94.95000000000002, 95.05000000000001, 95.15000000000002, 95.25000000000001, 95.35000000000002, 95.45000000000002, 95.55000000000001, 95.65000000000002, 95.75000000000001, 95.85000000000002, 95.95000000000002, 96.05000000000001, 96.15000000000002, 96.25000000000001, 96.35000000000002, 96.45000000000002, 96.55000000000001, 96.65000000000002, 96.75000000000001, 96.85000000000002, 96.95000000000002, 97.05000000000001, 97.15000000000002, 97.25000000000001, 97.35000000000002, 97.45000000000002, 97.55000000000001, 97.65000000000002, 97.75000000000001, 97.85000000000002, 97.95000000000002, 98.05000000000001, 98.15000000000002, 98.25000000000001, 98.35000000000002, 98.45000000000002, 98.55000000000001, 98.65000000000002, 98.75000000000001, 98.85000000000002, 98.95000000000002, 99.05000000000001, 99.15000000000002, 99.25000000000001, 99.35000000000002, 99.45000000000002, 99.55000000000001, 99.65000000000002, 99.75000000000001, 99.85000000000002, 99.95000000000002], [94.79765869051582, 94.14776835281204, 94.0047838477567, 93.48417831020438, 93.60158503959687, 93.6755901981344, 93.56418562154929, 93.63332763262653, 93.78805791152934, 93.86491100525411, 93.83748397427846, 93.57142029685836, 93.62221866961754, 93.51204756455721, 93.49832214000256, 93.59267091047377, 93.68914787694307, 93.6973336769271, 93.69082677972524, 93.66199197537621, 93.5933256166838, 93.59951313050317, 93.60103197037957, 93.56544983641062, 93.56346518978538, 93.50883657994109, 93.50200516797813, 93.49005694986637, 93.44826624522457, 93.45645211621417, 93.44213503299967, 93.48261498067212, 93.44469378896414, 93.43229241696591, 93.40628860869838, 93.42967106465187, 93.47511541087341, 93.45731140023383, 93.48098738432596, 93.44985863605321, 93.50102142868002, 93.52814246567755, 93.51543518891131, 93.4855873070589, 93.4473174771228, 93.44323419666287, 93.4259131550102, 93.42887740348921, 93.40948362820306, 93.40484039789473, 93.40503506714815, 93.3841492756906, 93.40571164332668, 93.41000764514402, 93.42618221928234, 93.42873338832274, 93.38345835246848, 93.33385989827636, 93.30467181745526, 93.32477158529667, 93.30704762435508, 93.29048540992434, 93.32083572146031, 93.34451592644538, 93.35499810167242, 93.3358440179318, 93.33988240717872, 93.34929141924911, 93.3831076628371, 93.39807852115126, 93.40574203510103, 93.42759848954597, 93.42340676527286, 93.42304851262386, 93.41468914220228, 93.39918035125724, 93.39339033364475, 93.41635633098727, 93.41886780309589, 93.41919993016802, 93.41443771259726, 93.39208533502783, 93.38719019538118, 93.3901388354499, 93.37857874999146, 93.37802915956664, 93.36165139022047, 93.35969070390665, 93.37316410894431, 93.3858100310164, 93.37965042477524, 93.39613244265682, 93.42261288265756, 93.43522591058954, 93.44521582401748, 93.47263004998022, 93.49845251377131, 93.50808371101667, 93.53205503497304, 93.5444107580065, 93.57208876424906, 93.58665130925873, 93.59092014801857, 93.57477006220844, 93.56564277364043, 93.5525876218262, 93.55204466489015, 93.54336338807215, 93.53261369008592, 93.54328488428689, 93.53591287572112, 93.51512409913968, 93.49096364256043, 93.4745739101407, 93.48312733739985, 93.49018612111806, 93.48043372172114, 93.471925532467, 93.46917652105793, 93.47206018398956, 93.46958162975645, 93.47207150575436, 93.48270390799105, 93.47328571982193, 93.47386664295107, 93.48207053834913, 93.47401965394434, 93.46014225498428, 93.46583209681593, 93.46808624028863, 93.47909375164222, 93.50312289594851, 93.51864846018972, 93.52479719041898, 93.50794611788903, 93.50506253576022, 93.5140054225152, 93.52503059028535, 93.52448207880903, 93.50776226645101, 93.51001812470473, 93.51161440131762, 93.49406100514406, 93.49738289765062, 93.50292765724082, 93.50692479769052, 93.50527443465072, 93.50489179855774, 93.51210791391179, 93.5111839084325, 93.50621002670091, 93.49886607815948, 93.50754171459003, 93.51193477732798, 93.51889557456644, 93.51368354217571, 93.5115577034516, 93.51658746504576, 93.52621817590708, 93.52850850733702, 93.52112019924874, 93.52296234049565, 93.5106487873192, 93.5114846854911, 93.50804570871163, 93.49702612852141, 93.49053064379316, 93.48086652860405, 93.46629078810429, 93.46601734900568, 93.46521686257049, 93.46447414563701, 93.47178721058596, 93.4759715725628, 93.47152512145665, 93.47677456412056, 93.47424887181803, 93.4706507500452, 93.46882287621766, 93.46452296583676, 93.45971742473063, 93.45256255155515, 93.45983964769587, 93.46786491102719, 93.47154986461928, 93.48110804124173, 93.47814269528942, 93.49089270662155, 93.4934544730651, 93.49359323674712, 93.50029899812245, 93.49353160307653, 93.49155074698909, 93.49179617222634, 93.49358251653659, 93.49825081212646, 93.50361098422755, 93.50533184807468, 93.5034042042257, 93.50791886483734, 93.51183584167318, 93.51312639961866, 93.50430450838502, 93.50529188981004, 93.49368183632885, 93.4919163131338, 93.49431070268085, 93.49017614208687, 93.49598368532439, 93.49808941751715, 93.50097417670605, 93.5072709203013, 93.50867736968704, 93.50879536938199, 93.5057640729966, 93.50311254946851, 93.49888578108666, 93.50204389869484, 93.49727357206922, 93.49535898841992, 93.49387194027297, 93.48397580674973, 93.48066548948005, 93.48560442258771, 93.47896031273541, 93.47876901408145, 93.48940965085217, 93.49108910457413, 93.49017822782247, 93.49562841154969, 93.49627518929, 93.49733898570307, 93.49153070084904, 93.48851605809811, 93.48461753041653, 93.48890072265637, 93.49031718233542, 93.48163242114121, 93.4820277245211, 93.48374258279705, 93.48123827444792, 93.47908664329194, 93.48015984750147, 93.47911918387956, 93.48059944395587, 93.4845604954941, 93.48559756415692, 93.4852799134165, 93.48097219184464, 93.46944798174509, 93.46571444856549, 93.46927491246723, 93.46457894706543, 93.47520714639974, 93.47669358259375, 93.46769281468102, 93.46993224783974, 93.47154192684101, 93.45942655095445, 93.45459348506867, 93.45104826528937, 93.44228459269351, 93.43896937621044, 93.43685357384047, 93.4301322790668, 93.43224777113065, 93.43378703343852, 93.44044003961298, 93.44421539471102, 93.44578022153735, 93.45017316300381, 93.45700323011081, 93.45806135816318, 93.45114754067095, 93.44056588301797, 93.44272844062301, 93.44159901162894, 93.4348469042053, 93.42719697603289, 93.42617122026742, 93.42734711662258, 93.4264104596284, 93.4217767399577, 93.41434544546458, 93.41342537108297, 93.41535364121405, 93.41590823888637, 93.41225401226447, 93.41938164389958, 93.42224836105721, 93.42785888800813, 93.43490907855991, 93.4356184361022, 93.43336495146664, 93.43370129916705, 93.43168502647791, 93.42792567401145, 93.43163901417329, 93.43225351165151, 93.43129137284112, 93.43369805619231, 93.43983156441597, 93.44825191980851, 93.4539580629449, 93.45419733541922, 93.45343869989235, 93.4531107569498, 93.45898980826412, 93.45775810644032, 93.45652895388255, 93.46364056206178, 93.46654728827801, 93.46880295149242, 93.47505186736693, 93.47990907435837, 93.47336081803732, 93.47025226774527, 93.47168643523015, 93.47174357133672, 93.47258995197515, 93.4774544994968, 93.48022597293058, 93.48132188927919, 93.48753699752845, 93.4848636053856, 93.48322604214374, 93.48625063872835, 93.48500308980543, 93.47896073539754, 93.47074190127755, 93.46763702055041, 93.46943110119035, 93.4692181738831, 93.47431614183286, 93.47518385051315, 93.47143173982893, 93.46767455034006, 93.4618698697648, 93.45903468164212, 93.46207694132067, 93.46616784201909, 93.46594998442241, 93.46098419391346, 93.46441641432577, 93.46748974161201, 93.47504340382173, 93.47639796392754, 93.47851520219885, 93.4767299795528, 93.48266597254845, 93.48440835360654, 93.49022659255652, 93.48538942679431, 93.48616750059031, 93.4857880036806, 93.48660384207516, 93.48204574862395, 93.48316434503162, 93.47719574423112, 93.47239205855794, 93.46375884780315, 93.4610588512055, 93.46291233778847, 93.46336717720486, 93.4595502640174, 93.45808382118018, 93.45801548906299, 93.45553888177338, 93.4513703946963, 93.45239757070888, 93.45837426430361, 93.46254758908039, 93.4640340622324, 93.4646776492801, 93.46028252583542, 93.45772864495775, 93.45888008670201, 93.45657466603186, 93.44999129964027, 93.45407159528438, 93.45365390858822, 93.45356864561647, 93.45365269469323, 93.45425662577473, 93.451392190652, 93.44917859997712, 93.44845452790862, 93.4498224770421, 93.45508455017305, 93.4535207615053, 93.44939113457565, 93.45090781471579, 93.45189379513064, 93.45463600311128, 93.45425555400371, 93.4557209397811, 93.45474500406995, 93.45642361072011, 93.45701129178414, 93.45812493255008, 93.45514843114685, 93.45682193404647, 93.45231189682768, 93.44747091018965, 93.45016693120108, 93.45340520751647, 93.45251293062988, 93.45073958748227, 93.44702526436785, 93.44552520152142, 93.44909340893679, 93.44865439099233, 93.45169799201247, 93.45310301792837, 93.45466640128458, 93.45048257306763, 93.44990577046715, 93.45346729384167, 93.45515263033145, 93.45414314749107, 93.45764218575304, 93.45661424044303, 93.45887552554817, 93.46279442253775, 93.46316160674033, 93.46181182608109, 93.46067509300961, 93.45874806792162, 93.45999656012629, 93.46082658056608, 93.45515525846733, 93.45764089192747, 93.45618259753807, 93.45821978814527, 93.45646260142284, 93.45349934302654, 93.45039115768186, 93.44729021982072, 93.44407149019081, 93.44562570781787, 93.44447994889644, 93.44636290734121, 93.4508739930525, 93.4446699510951, 93.43954540865191, 93.44185661472997, 93.44309368950475, 93.44350742940006, 93.44449560757278, 93.44642148360236, 93.44547857203801, 93.44528876006845, 93.44776734784799, 93.45168597083568, 93.45401815247594, 93.45565589267412, 93.4554364943854, 93.45232078731553, 93.45460188350856, 93.45036052266333, 93.44865930464445, 93.44901038214672, 93.44897604321662, 93.44984706562701, 93.44934209896026, 93.4515635325906, 93.45120317031258, 93.45160151920518, 93.44811228508169, 93.4455250441877, 93.44470445424636, 93.44335176587042, 93.44665718085889, 93.44713720539781, 93.44804504609426, 93.45056079681378, 93.45216629050402, 93.45083975815314, 93.44902205151757, 93.44867988563031, 93.4472824169301, 93.45000871353044, 93.45218107347637, 93.45358987272405, 93.45717491826348, 93.45796549797281, 93.46156323000626, 93.46502364321026, 93.46080665141758, 93.45798720496437, 93.45884183785543, 93.45750631388134, 93.4560928240572, 93.4567274382963, 93.45397729002266, 93.45373472406648, 93.45780750577036, 93.45937568080818, 93.45919812092887, 93.45914686319134, 93.45952920026272, 93.4591410129527, 93.46422308385152, 93.46324090180666, 93.46348013104776, 93.46109475147178, 93.45808489391237, 93.45649836222398, 93.4515168166986, 93.45195032059465, 93.45102684609051, 93.4507274447728, 93.44924461389681, 93.45156535081816, 93.45229364130219, 93.45035344208023, 93.44657773199862, 93.44733542415642, 93.4483017950453, 93.44310063010252, 93.44060144587725, 93.44147278266888, 93.44277895307198, 93.44393580413227, 93.44458987143898, 93.44278525581784, 93.44108075924615, 93.43939396558599, 93.43948204496664, 93.43696162294746, 93.4390980426537, 93.44226089250624, 93.44258913080435, 93.4416410019804, 93.44164546843696, 93.44012524291685, 93.44004763135648, 93.44155403239856, 93.44250233235735, 93.44385277873998, 93.44574323725959, 93.4469964196603, 93.44761039646124, 93.45083809494763, 93.44816056479634, 93.44672576332633, 93.44616225197974, 93.44802723960534, 93.44889983580765, 93.44502874131445, 93.44261211335422, 93.4418000400027, 93.44360921491428, 93.44592019398517, 93.44633031458704, 93.4449672663205, 93.44674890507, 93.44673993465932, 93.44425329178162, 93.44358788744579, 93.44177503376837, 93.44203054784394, 93.44684571679164, 93.44928084232521, 93.45006922729146, 93.44895393749466, 93.45123206864278, 93.45536694570362, 93.45441691631132, 93.45638764705245, 93.45499763954297, 93.45539772265126, 93.45889810473687, 93.4627125135091, 93.4663158594868, 93.46603181895836, 93.46680944568558, 93.4706434041863, 93.47169419723367, 93.47137236352222, 93.47074584575014, 93.47314071163376, 93.47290218561169, 93.47168304460278, 93.47080292939572, 93.4732059392563, 93.47545418454543, 93.47429157677435, 93.47215200475854, 93.47303797546807, 93.47031251442404, 93.47046027257478, 93.46911761918338, 93.46782233080418, 93.46619722504423, 93.46606756022962, 93.46709615841505, 93.46654271502116, 93.46577122546562, 93.46363421127599, 93.4633109207854, 93.46567639537554, 93.46480945656546, 93.46269785076257, 93.45988378676779, 93.45909430790968, 93.45859175881444, 93.45954896691218, 93.45827541982058, 93.45737058761662, 93.45746101294763, 93.45851336772438, 93.46120748346937, 93.46263980506816, 93.46228350644762, 93.46371012620023, 93.46168133139955, 93.45932892934601, 93.46111935139302, 93.46404913382692, 93.46592442985693, 93.46790498740432, 93.46768147798068, 93.46920140251203, 93.46915189115812, 93.4684395705759, 93.46563844631113, 93.46811929526706, 93.46891841452619, 93.47144805630288, 93.47204977428406, 93.47137508964629, 93.47258987727903, 93.47409078106583, 93.47424674309285, 93.47539977271467, 93.4758202465331, 93.47846325212869, 93.48154198307967, 93.48345501182249, 93.48136281919912, 93.47991872150308, 93.48183268575977, 93.48167079928724, 93.48431740657475, 93.48508070222015, 93.48660973061118, 93.48790803182456, 93.48631580627756, 93.48635017129632, 93.48887450659227, 93.49105448346586, 93.49429589627995, 93.49479168319031, 93.49576589580074, 93.49495187131025, 93.49510710552029, 93.49752642950045, 93.50148691661462, 93.5013020889461, 93.50310935208586, 93.5025618754796, 93.50501856023222, 93.50705838036791, 93.5088225492148, 93.51029774669607, 93.51204339542178, 93.51474420200341, 93.51493685392342, 93.51429018346414, 93.51019606526884, 93.50985533962346, 93.50882024582612, 93.50967343605019, 93.51238672034667, 93.5130527128866, 93.51502706839476, 93.51651249506156, 93.51754381299115, 93.51338120658282, 93.51229187651992, 93.51238376172965, 93.51087210694708, 93.5079952482238, 93.5051693618287, 93.50438511869136, 93.50353641326082, 93.50243775606184, 93.50327612144225, 93.50598177572036, 93.50815935402386, 93.5070046598021, 93.50701226928358, 93.50825536458706, 93.50988172344265, 93.51002661524937, 93.51136153656842, 93.51270651856149, 93.51146352836489, 93.50610643274598, 93.50768220127102, 93.50567046809977, 93.50418924886402, 93.50390283677335, 93.50513632837502, 93.50308501538441, 93.5028365610188, 93.50317338611782, 93.50504237495475, 93.50798854986107, 93.50660656177031, 93.50630876493292, 93.50523825488189, 93.50393187344967, 93.50398026361582, 93.50473692157654, 93.5060173681012, 93.50525039390685, 93.50564189233627, 93.50230207875818, 93.50287647172574, 93.5023229298005, 93.50079307336517, 93.49783316278159, 93.49600114388846, 93.49766301913657, 93.49716290244157, 93.4985676422974, 93.49695885684477, 93.49529117419434, 93.49669118392217, 93.49675996762423, 93.49548780757114, 93.49516019134943, 93.49672924532803, 93.49771159957606, 93.49567782225505, 93.49500601735157, 93.49586013701243, 93.49308831513922, 93.49542264778152, 93.49525145009443, 93.49267479115689, 93.49274901971212, 93.49455516559148, 93.49436276605792, 93.49576300742322, 93.49574160686063, 93.49580044400099, 93.49558490326302, 93.49567444251794, 93.49829290120667, 93.50184220110876, 93.50551594357232, 93.50673847419156, 93.50689494043903, 93.5080372286075, 93.50939672299474, 93.50836411863426, 93.50910720992684, 93.50977187974752, 93.51101059804316, 93.51087244457908, 93.51474206410867, 93.51612787572925, 93.51549729683518, 93.51287876380175, 93.50989185630434, 93.50910317297954, 93.50973180680307, 93.51101595084795, 93.5090686546594, 93.5080639644134, 93.50411478544984, 93.50412461489238, 93.5039709157755, 93.50545603782106, 93.50733100395968, 93.50892827888778, 93.50894320429282, 93.50965353770141, 93.510124700708, 93.50808719355018, 93.50765824294851, 93.50727833443194, 93.50640000471859, 93.5027922254289, 93.50078544695398, 93.49979163969769, 93.50082659773089, 93.50147763114542, 93.50040600945123, 93.50218139515506, 93.50472770615411, 93.5053039592573, 93.50332230213286, 93.50378099796094, 93.50275387245733, 93.5019505884238, 93.5020481244354, 93.50353388482104, 93.50554288316539, 93.5068521058158, 93.50768099299782, 93.51006211882861, 93.51185573972647, 93.5131347629582, 93.51300359525865, 93.515099023981, 93.51550387800992, 93.51419841196612, 93.51334358667862, 93.51595330290017, 93.51574830697695, 93.51306071603986, 93.51179208053343, 93.510630762919, 93.50926583017466, 93.51008682384187, 93.51067513068305, 93.51170768263151, 93.5125867382769, 93.51301594079506, 93.51168077322174, 93.51000251281751, 93.5090029623683, 93.5073599672658, 93.5081089863061, 93.50750480585874, 93.5072090391769, 93.50410910067315, 93.50149018315344, 93.50193923127192, 93.50345343459563, 93.50334807885999, 93.50255812861359, 93.50004119371314, 93.4989611143923, 93.49856324514151, 93.49886779167544, 93.49864829698245, 93.49831270281109, 93.49937374963193, 93.50066489099352, 93.50239131775274, 93.50262758798121, 93.50131235360851, 93.49997405954336, 93.499001563599, 93.50028574958982, 93.5011175493123, 93.49967444694988, 93.4975822523908, 93.49734080566212, 93.49620775484235, 93.4945659341609, 93.49347705625327, 93.49456491106312, 93.49591530782031, 93.49762855502723, 93.49859990455192, 93.49865729062569, 93.4980570243222, 93.49917772363573, 93.49892695116041, 93.50032589509283, 93.50150637827622, 93.5027520606386, 93.50357306544498, 93.5038406591344, 93.50213143784453, 93.49934949719375, 93.4997246853692, 93.49971146785154, 93.4998231778558, 93.50014390680552, 93.49701905342559, 93.49624157820679, 93.49738298025635, 93.4951437118043, 93.49476354111067, 93.49633672457604, 93.4961204075935, 93.49755306573482, 93.4986019133998, 93.49636167515419, 93.49735195258171, 93.49653012665433, 93.49747412758113, 93.49614631781886, 93.49530659429006, 93.49414309399974, 93.49222265342637, 93.49104201831452, 93.4909724777296, 93.48964221343358, 93.49065857982377, 93.4881983797882, 93.4872601477674, 93.48793142381308, 93.48694094321388, 93.48770556331053, 93.48690616802597, 93.4879988870564, 93.48808699830641, 93.48566261173072, 93.48463935264238, 93.48663461527475, 93.48937413307208, 93.49012948903511, 93.49017719744838, 93.4886558525182, 93.48879475331026, 93.48886902390824, 93.48690893049101, 93.48672903354324, 93.48824394388991, 93.48759407438203, 93.48874276149925, 93.48590219543001, 93.48820706383755, 93.49000123863885, 93.49018152772436, 93.48972532316155, 93.48994243562763, 93.4880982755743, 93.48846866768318, 93.48787649989143, 93.487920448646, 93.48835825638596, 93.48907485595993, 93.48795314314965, 93.48601447163583, 93.48622431781047, 93.48648536475085, 93.48516443356299, 93.48697815090699, 93.48610492812625, 93.48421200378563, 93.4849536286748, 93.48566963323874, 93.48763835771304, 93.48962438641072, 93.48909003770216, 93.489488861563, 93.48796188961195, 93.48883449887373, 93.4883618233641, 93.49056013232668, 93.49141340970286, 93.49078140351943, 93.49021575488027, 93.49159404181482, 93.49231382803158, 93.49101476071101, 93.49123038346045, 93.49140450289093, 93.49165350006243, 93.49043100324357, 93.4904123828615, 93.4915117166759, 93.49172887139292, 93.49192206616392, 93.48999344550654, 93.48940944279286, 93.48765397843017, 93.48460250237261, 93.48501622559917, 93.48528761508221, 93.48548405427542, 93.48543905492996, 93.48597346433877, 93.48543518590913, 93.48434515051274, 93.48444248510127, 93.48598175946566, 93.48436897520847, 93.48294313996232, 93.48300790594718, 93.48272212900628, 93.48382480527263, 93.48583696334605, 93.48431893626304, 93.48177927506279, 93.48048236405779, 93.48078175988624, 93.47927315777488, 93.47751632818635, 93.45039493334431, 93.38175969276685, 93.29704056541243, 93.21616047606258, 93.13729967098416, 93.06093035167476, 92.98697259468865, 92.91366737885645, 92.84046436481827, 92.77014081177145, 92.70431124358977, 92.63454942548148], [6.898995000653371, 4.037630487346285, 3.3120255676181536, 3.8357102723466245, 3.4197625018048727, 2.7416874158300706, 2.3435981649972555, 2.257059098966126, 2.111663269049245, 1.9575539820555636, 2.014540965261514, 1.7952398431707537, 1.7350429467761288, 1.6321662986245453, 1.6360387359950284, 1.5835513767320788, 1.5182544821053061, 1.5562692857353653, 1.4800888186080912, 1.5312844345806627, 1.4201337704279027, 1.371369330780997, 1.446948919349133, 1.312785875869167, 1.183451379337841, 1.106233518995361, 1.089933848055063, 1.2093774462338547, 1.2275720510497392, 1.2177945100821268, 1.1916943324995322, 1.1466299236997202, 1.0897290967379163, 1.1316954287276229, 1.094732455136313, 1.042821289545994, 0.9745967780870162, 0.9898746898065507, 0.9764324118401526, 0.9788273408445777, 0.9930528269428484, 1.016337459569601, 1.0412241050233841, 1.0045439293612224, 1.003319033939434, 0.9861668596356604, 1.00946471573463, 1.01763808507406, 1.0171582302935203, 1.0440397742669438, 1.0128689311703, 1.007614604176459, 0.9901034486552162, 1.012756041697978, 1.0218437609664845, 0.9899486738589697, 0.9835295179587343, 0.9727075563883751, 0.9655851046050591, 0.9636674228154535, 0.9506730180760836, 0.9272181116751331, 0.8892917824141812, 0.8738360388185622, 0.8494870358497145, 0.8192215369665714, 0.8269500440149471, 0.7999593886802113, 0.7527327520577823, 0.7444043242712287, 0.7389319034880004, 0.7446173329047081, 0.7478998235692613, 0.7697986156194179, 0.7685952473267228, 0.7727557199571586, 0.739417535529, 0.7261945307206893, 0.7207247571915477, 0.7033501742230546, 0.6715801282565121, 0.6527773359934536, 0.6160585889748208, 0.616886622836, 0.6103724854563182, 0.6150239026346483, 0.6099975398017481, 0.609153598902866, 0.588483508100322, 0.5809154974672046, 0.5870414736330566, 0.5915085679563774, 0.5728726098424664, 0.5779423156329885, 0.5874863589505019, 0.5973841402683823, 0.574579123753463, 0.5500186224038279, 0.553597433864426, 0.5620918938828585, 0.5622984593475121, 0.5574113476793847, 0.5512805084128714, 0.5426297671519033, 0.5280410434336207, 0.5333785644235417, 0.5378427822237297, 0.535218012379037, 0.5353556644015823, 0.5274801791717592, 0.5251149516716439, 0.5360445928679424, 0.545419679730992, 0.5289095610903017, 0.5190809459002006, 0.5344766485884322, 0.5436996731732772, 0.5464559780410316, 0.5601763019111191, 0.5660211350739734, 0.5624545685765456, 0.5808016414702712, 0.5812914978085061, 0.5763593420811387, 0.5903500234852173, 0.5946993317677944, 0.5831828873080231, 0.5683680503925009, 0.5663618219805607, 0.5541465163130521, 0.5488186816273924, 0.5426881246206081, 0.5451482178564574, 0.5416554911550616, 0.5322930874011761, 0.5240158221321854, 0.5179838015208774, 0.5249532762113521, 0.5280836053809853, 0.5405161211830058, 0.5388100625356228, 0.5409482113180851, 0.5309727141194903, 0.5206448490587118, 0.5200743354682479, 0.5098832798746548, 0.5090463962442705, 0.4983129096721272, 0.4901748715457437, 0.48161844791992603, 0.48537640274976734, 0.47058311750362997, 0.453038696635091, 0.4397693843898828, 0.4417922681976823, 0.43817946366860777, 0.43332390347989747, 0.4240999220076036, 0.4227050369937413, 0.41836987590645663, 0.41220559272693014, 0.40594724800965687, 0.42069363603736637, 0.4188552418188238, 0.415926856069182, 0.4157065315266421, 0.4077578309666326, 0.4050764724267356, 0.4127077932157425, 0.4223926685296988, 0.4287893070745242, 0.4338512906856688, 0.4273928456016127, 0.4292200571345953, 0.4291275947769777, 0.42723458333016207, 0.42777011851386765, 0.43523402912687514, 0.4361530309113001, 0.45162335322447705, 0.4510331844427289, 0.455671449271349, 0.4627790495451077, 0.46556569187305247, 0.4683339198707855, 0.47238545718747765, 0.47310742676219286, 0.4692128525739367, 0.47553117385461474, 0.4755573345389508, 0.4678838318381311, 0.4658376545941965, 0.46280700748658776, 0.4542997245424067, 0.459787719990502, 0.4648388925181628, 0.4569303152218532, 0.45750666113887273, 0.45408466939811903, 0.454104133262134, 0.4516561468126686, 0.4553319384294111, 0.4369439050540495, 0.4321570483212249, 0.4313494005730584, 0.4311173718398281, 0.4334637007266741, 0.43383429239549964, 0.4317567332225081, 0.4296663207951697, 0.42660764179582694, 0.4159035700882644, 0.4046504381093064, 0.3987006909070845, 0.38856466682590607, 0.38150567864734014, 0.3814979541910582, 0.38045447624936446, 0.382078725537264, 0.37552149709759286, 0.3728970749469281, 0.37176056986901335, 0.36935773630333624, 0.36340274080257634, 0.351687633729457, 0.3464075041849529, 0.34957090249341877, 0.35288424515223266, 0.3488143509598526, 0.342759568844494, 0.34088542756487034, 0.33756342917470067, 0.33576551124050025, 0.3326556185606038, 0.33559423017500906, 0.33253250984963256, 0.331517542055096, 0.32651708433124355, 0.3265887153414051, 0.3322071994318923, 0.3355142000296884, 0.33441036606374774, 0.32500691835724616, 0.32235995477320467, 0.32590798818351846, 0.32911979393537233, 0.3249703128951705, 0.31815250284322005, 0.3195567638314838, 0.31252294607494946, 0.30627802458933867, 0.3124551662177284, 0.31458064959166543, 0.3174784948229059, 0.31860853570246106, 0.3140935973458643, 0.30908415071655054, 0.31552805635536657, 0.31394200429589875, 0.3138953240991162, 0.3191260279996053, 0.3167448213514167, 0.3149050179840307, 0.31755640646476047, 0.3188683734323789, 0.32980307142444454, 0.3338579309709658, 0.3301951663682983, 0.33093758720192695, 0.33033491480131427, 0.3361670897428743, 0.3435254732722555, 0.34436153857544033, 0.3429846895808511, 0.35267139292218685, 0.351749691931138, 0.35013445323422443, 0.3517363937190499, 0.35296582750311184, 0.35523233817489136, 0.3569863157352012, 0.35362156427938257, 0.35197247498753215, 0.36022694807897077, 0.36242887937286855, 0.36175354150682526, 0.3580924844387375, 0.36156879152999966, 0.36493746538907984, 0.36179193164090195, 0.3599958622372896, 0.35110762070823676, 0.3483996451725041, 0.34938445226281256, 0.34841333206033503, 0.34880538379530607, 0.3465024360739215, 0.3400831677533297, 0.3349479314006712, 0.33768533942845375, 0.3392529846881159, 0.342309135555966, 0.3400268371895138, 0.3353446744071211, 0.33396239232327163, 0.32667599545635256, 0.3235007154305126, 0.32447503186511933, 0.3164190860853969, 0.31295571510641595, 0.31037253717151864, 0.313467327908618, 0.3143499927328274, 0.31220401004320264, 0.3134975256735667, 0.31467449536157716, 0.31190954833834933, 0.31287715769183133, 0.3150184923059975, 0.31947235331134927, 0.3187568872587895, 0.3203761249195541, 0.31730485401063224, 0.3134498095639769, 0.3104778238734557, 0.31039909898333473, 0.3126307177639444, 0.312796198041131, 0.3116427581421078, 0.30883907641493563, 0.3098434962577547, 0.3124211862635465, 0.3162218846486679, 0.3174969938333043, 0.31699637609655085, 0.31645678356003126, 0.3113382901434522, 0.3168087088254028, 0.3143621614070255, 0.3122324436894703, 0.3111756437898834, 0.31422113469204754, 0.3167938697661941, 0.3140943160927331, 0.3173034193699986, 0.31482579108318737, 0.30955413891823963, 0.304963325228391, 0.29887882557606477, 0.2977053965677921, 0.2930122238447825, 0.2894642489664579, 0.2847939340867541, 0.2828799908568137, 0.2853704343103423, 0.28207863693746527, 0.28303151229674683, 0.2842558632622179, 0.2837696196528927, 0.2810096640901261, 0.28448833935678774, 0.28942507118215144, 0.2904511961926243, 0.2859840493648024, 0.28744998915196424, 0.286444225940225, 0.28643680301674296, 0.2941158018007714, 0.28965039316760904, 0.28814187580678097, 0.28489892887248636, 0.283909532898205, 0.28441641359410025, 0.27802336209719, 0.27094681509695745, 0.2692149620606565, 0.2716344015328132, 0.26972108015626106, 0.26796671121324955, 0.2686936871088469, 0.26874010344789456, 0.27153985939372993, 0.2677838946136202, 0.2629511709749523, 0.2589290958189769, 0.2545844732678912, 0.25421932994806395, 0.24961161321047678, 0.2472813637908579, 0.2496259631404679, 0.2507426294522998, 0.2557114369522901, 0.26043660180510714, 0.2616201324380284, 0.2638595253741013, 0.26780024492916943, 0.2679029022647479, 0.27025624146402744, 0.2713846505735917, 0.27056412205696145, 0.2699071092350016, 0.2659473114196512, 0.26180303483748396, 0.2660341332625728, 0.26733856328858746, 0.271824910402893, 0.27534287231699284, 0.2726997062378894, 0.267064464282884, 0.2673738454714291, 0.2623975008912249, 0.2603888461354423, 0.26013439403128885, 0.25889960933174433, 0.25991302297785157, 0.26056817674144456, 0.2568550342868291, 0.25111050870267276, 0.24571071099313352, 0.24252723596371734, 0.243463983861156, 0.24277552123745624, 0.24380880081221637, 0.24587430377015126, 0.24360383343400235, 0.2436782106220127, 0.24654994632121435, 0.2442279320641662, 0.24066538862197648, 0.24262017997616225, 0.2473806047247485, 0.24701166805328048, 0.2419330209950869, 0.24064389195824057, 0.2443863848557739, 0.24450430348422758, 0.24441239849858307, 0.2421791432654469, 0.233099925876431, 0.22980701622740493, 0.22983141202476595, 0.22989159962601716, 0.22197911075072674, 0.22379621591948942, 0.22442580212845664, 0.22128928958922012, 0.22140647712371242, 0.21598074469331344, 0.21312696080903637, 0.2140061659644211, 0.2115726379466675, 0.2160904924639262, 0.21215866831942132, 0.20908807090764442, 0.20662459996249397, 0.20558063837671653, 0.20671932077285063, 0.21291126394888224, 0.21350757540479443, 0.21047372159657382, 0.20651807785573817, 0.205463510572085, 0.2075709172715619, 0.2092102035056862, 0.2134988623669246, 0.21461403878327306, 0.21071193397448804, 0.2103770937447907, 0.2115085795611366, 0.2111663463499349, 0.2101076553295604, 0.2099295069914286, 0.2179476370754134, 0.22063734761002454, 0.22054896058626647, 0.2198655616424566, 0.21637682135193292, 0.21494377310723967, 0.21122340115424987, 0.20934767948541316, 0.2109687675560703, 0.21766516531002578, 0.2177267137204177, 0.22062434776540685, 0.22011176531280896, 0.21777903310452412, 0.22190953556269788, 0.22512695421970516, 0.2233207797727095, 0.22299625927099684, 0.2193106058117801, 0.21831022468279487, 0.21571748422397913, 0.21350020133688732, 0.21037787483361667, 0.2122544782278914, 0.21375031262315, 0.21400986047892742, 0.21427249328175998, 0.216907733768456, 0.2204392218062241, 0.22051104473195002, 0.22243591739659865, 0.21683950741318356, 0.21436389640978612, 0.21272509261564604, 0.21559049226554064, 0.21590641942809885, 0.21618289961463366, 0.21927098481105786, 0.21459437693769756, 0.21396559945824442, 0.2108200598441811, 0.21232537469404364, 0.2132687519406837, 0.20843439253381463, 0.21159818018732865, 0.2121813942726424, 0.21141821941932154, 0.21481738745916346, 0.2168593808787095, 0.21582896461011167, 0.21514221377838746, 0.21205692173880905, 0.21216878247807872, 0.20943254563118954, 0.20849508385410054, 0.209833813575102, 0.21052711943385363, 0.21110389980790276, 0.2080352907015628, 0.20761684292807778, 0.20465611511698403, 0.20408923553721825, 0.2040166734123555, 0.2012297603930834, 0.19648565942556592, 0.19116212231264507, 0.19183126602044803, 0.19580925086477113, 0.19679252337165512, 0.19251252970990734, 0.19274164338431646, 0.19226236319796236, 0.18928605149013658, 0.187493884922127, 0.18424455531848744, 0.18306277252429615, 0.18217600172585877, 0.18046981558172703, 0.1749682777322202, 0.17034941183324837, 0.1681268030807635, 0.16552440252144202, 0.16598784477140469, 0.1672294784929496, 0.16555718301742514, 0.16425087041285594, 0.16415550965704276, 0.16246188198907732, 0.16113804935073128, 0.1585416641085398, 0.1563971942247781, 0.15826417305581664, 0.16011103168944632, 0.15630841249524535, 0.1596970064149693, 0.1598935353017162, 0.16031707693079125, 0.16379173047945011, 0.1616453978100945, 0.16104177898073768, 0.1639822874952535, 0.16643168971925507, 0.1667663679057306, 0.16728266351505366, 0.16500556243470735, 0.164692741336353, 0.16052842700633577, 0.15703307845355738, 0.15491707937500412, 0.15284640432232655, 0.15142596632312838, 0.1490968182784871, 0.14750359908037206, 0.1460918086700819, 0.14446383844947147, 0.1443068783224466, 0.13985789361797188, 0.1389030527069733, 0.1401850075847141, 0.14045394361066407, 0.13924037968821937, 0.1377673624921468, 0.13645358635574675, 0.13644148534392214, 0.13397037620077212, 0.13846056959556285, 0.13790549637819724, 0.1350897363316516, 0.1342451630262879, 0.13352893756182385, 0.13343101614837913, 0.13375787689365418, 0.13509696494422413, 0.1367831687187791, 0.13848904216723726, 0.13834008416118992, 0.1371597055461323, 0.13641730845037905, 0.13837213063359288, 0.1373117641660193, 0.13818520330945086, 0.14018722335111253, 0.14572675436661475, 0.14510155973794547, 0.1427536265878603, 0.14206211387833664, 0.14309790374597633, 0.14304000298240507, 0.14169830233745406, 0.14086306095570567, 0.14055408539632755, 0.13851970343557368, 0.13937641199986042, 0.13968501902045918, 0.13767922408504873, 0.13792165700233464, 0.13629961500279547, 0.13409568071783204, 0.13194343982286122, 0.13129025889923207, 0.13075220690287442, 0.13138117046535938, 0.1302323566636276, 0.12719602813803332, 0.12556741314831085, 0.12326013823245337, 0.12351256848644607, 0.12372340237672418, 0.1250942612988991, 0.1271239033970443, 0.12614036431740577, 0.12495682866144452, 0.12427345220427986, 0.12605480825513934, 0.12626666703758177, 0.1268572781584127, 0.12706785501585244, 0.12730583125588815, 0.12704445471241893, 0.12581398776111727, 0.12598419907427916, 0.12388819042894368, 0.1229406123004222, 0.12244159919101197, 0.12370334180624634, 0.1217766659990939, 0.11937774527289513, 0.1196282256303624, 0.1201288788806959, 0.1215189836524517, 0.11812997773105996, 0.11615665485563795, 0.11564195401504285, 0.11383950122024963, 0.1150961229853111, 0.11530946924854521, 0.11486550985528922, 0.11496753262175179, 0.11685527737290027, 0.12018004069178105, 0.12428653397113304, 0.12515319732404745, 0.1264258291650525, 0.12921100501843816, 0.12828148184616772, 0.12682935399197598, 0.12871222197216461, 0.13048483052073348, 0.12637778976408676, 0.12291978739867218, 0.12101919324267688, 0.12625618877553482, 0.12667353596431014, 0.1274068942886751, 0.13108186620748996, 0.13227234461684978, 0.13171842348722407, 0.13248245793490185, 0.13299748139157164, 0.13138073656414337, 0.1300121455969419, 0.13031224099230546, 0.12775964288454622, 0.12669059809381156, 0.12590828805021612, 0.12416291524821049, 0.12505803010047747, 0.12518363424678283, 0.12643563396568874, 0.12719667758254014, 0.12631403219606185, 0.12759965469316625, 0.12840710957084153, 0.13002583718463945, 0.129582707751544, 0.1297177444070358, 0.1275851429361457, 0.12609055137708972, 0.12542932497962989, 0.12321731635087489, 0.12377446573330951, 0.12392272762755684, 0.12474827395322786, 0.12709896773250476, 0.12614536073279548, 0.12817695149675257, 0.1289320218927164, 0.13010650001810975, 0.13059568880217728, 0.13289862097571514, 0.13171115856919297, 0.12963969872036707, 0.12776235154998264, 0.1271379545784174, 0.12728692873110972, 0.1275744427773908, 0.12760977319620542, 0.12473173360036127, 0.12262664955293306, 0.12194529670754121, 0.12068627897434812, 0.11978208944419891, 0.11644553817466934, 0.1146682520517295, 0.11292688945547097, 0.11186954812322504, 0.11248199958956319, 0.11564839787261261, 0.11775887037763072, 0.11815252376825916, 0.11903306743467558, 0.12322193496414739, 0.1217414306023635, 0.12033360267771677, 0.12091384867677503, 0.1220371168956762, 0.12211721328916841, 0.11876377463574918, 0.1185532513341764, 0.11774707519511467, 0.12085545514290652, 0.12125219100370094, 0.12391645711510235, 0.1249640449433473, 0.12516161933296166, 0.12469481653398298, 0.12511956593262544, 0.12462494371816184, 0.125680596920922, 0.12874486405725316, 0.1287308117612198, 0.1280783382759122, 0.12671389306543193, 0.1259269898920492, 0.12722819123264936, 0.12621730033257045, 0.1248804494868784, 0.12289828773470321, 0.12198857750963682, 0.12103835812700665, 0.11931292732807222, 0.121230777179771, 0.12033735141527892, 0.12048002896535451, 0.1206835014915875, 0.12134983967259985, 0.12245865308424715, 0.12304283359154784, 0.12524223075275237, 0.12499563470508979, 0.12420489748024018, 0.1215252615253235, 0.12065070621571483, 0.11935732172540442, 0.119845988910321, 0.12061760265287996, 0.12137196160043469, 0.12150784866509975, 0.11905677644921528, 0.11805117395162229, 0.1214701390797071, 0.12343969780752093, 0.12409754605530599, 0.12346918950177524, 0.12387918657144026, 0.12196485455382103, 0.11891654350466653, 0.11574241977684327, 0.1147799816485632, 0.11487123070155186, 0.11397606955184644, 0.11139225463076545, 0.1113130151220436, 0.11324022843503004, 0.1124462313089862, 0.11072848376549409, 0.11127147413549818, 0.11072752622026713, 0.10847325265603096, 0.10588673052560242, 0.10498146889287974, 0.10248072108777122, 0.10388308536074105, 0.10150715405342312, 0.09893885500586953, 0.09896213294556656, 0.1001603981822226, 0.09987394547537932, 0.10037499000072819, 0.10092990749643987, 0.09867236426667382, 0.09924352519079402, 0.09790479115963932, 0.09878566779282202, 0.09665137471674812, 0.09770893666667356, 0.1013333243069951, 0.0985816167745342, 0.09484356689337403, 0.09255509905970091, 0.09276023671745433, 0.0912103495827007, 0.08969721902436027, 0.08871450346357003, 0.0864265555789706, 0.08810714976686353, 0.08884562495172485, 0.08861105759661371, 0.08915285755351993, 0.08855979802910707, 0.08606986499844993, 0.08608612895984392, 0.08517162945852633, 0.0855826917098065, 0.08721630398454523, 0.08778861971903369, 0.08595841528225896, 0.08664870678989395, 0.08636289816942633, 0.08571487511625345, 0.08523138386926873, 0.0847355989173686, 0.08483634379924716, 0.08251589519825793, 0.08157566981734456, 0.08023621924558759, 0.07984388230570531, 0.07761916006839284, 0.07711179972527314, 0.0765726086385525, 0.07619420684422946, 0.07878150956653375, 0.08114021523301464, 0.08228743538290438, 0.08408195776110262, 0.08526401811411878, 0.08678096087307216, 0.08797685335160606, 0.08840091292446495, 0.08921988242928638, 0.09027481188530508, 0.09058777009412002, 0.09036817144141997, 0.08935574143484042, 0.08673098753110241, 0.08760811447717358, 0.08897758253731664, 0.08908644117214543, 0.08983467021571623, 0.08943993433117842, 0.0904600568754362, 0.08957249658890466, 0.08880149323377469, 0.0868536732071891, 0.0864537843397531, 0.08539542622828254, 0.08486975757294676, 0.08591777856673621, 0.08422288994703556, 0.08297815085385257, 0.08405942407966698, 0.08378693573690804, 0.08423208024354185, 0.08460672273433206, 0.08431689468365858, 0.08364182733580172, 0.08101381500396365, 0.0797466596666331, 0.07988308951641904, 0.07770177166488078, 0.07529787640239875, 0.07344988791428853, 0.07171901870221559, 0.07208188909235431, 0.07565573618221687, 0.07586097661468076, 0.07494068536895687, 0.07634412619180793, 0.07550811179216174, 0.07454024154538573, 0.07453248245461656, 0.07490002936516381, 0.07553425394875314, 0.07528060043627044, 0.0757904884971837, 0.07475690620031862, 0.07295281332027985, 0.07325016700724, 0.07088706196369457, 0.06840424891153213, 0.06834002217218617, 0.06858419559499247, 0.06688676963444004, 0.06789771538181494, 0.06934602511154728, 0.0687849917482263, 0.06819654193169249, 0.06572928756265171, 0.06491905290110081, 0.0653378913247141, 0.06400826699488206, 0.06395846915855322, 0.06430537016328101, 0.06435854442680361, 0.06421428113234884, 0.06460564744882831, 0.06296197967636705, 0.06235137780699474, 0.060189949846967676, 0.05868149865852387, 0.05705878216487221, 0.05799848518532824, 0.05818458686432758, 0.0566883944270545, 0.0546209503657995, 0.05348354746072716, 0.05220516732010371, 0.052111778492796024, 0.04967718342921111, 0.04894743995903162, 0.047439193823635865, 0.04606872506526179, 0.044555284085572314, 0.042046741704024455, 0.04037398849020399, 0.040576416101709895, 0.04102424590760428, 0.0395940486050381, 0.0401805804998246, 0.03866788546211301, 0.03640448105999504, 0.035719807577585694, 0.03565097182383338, 0.03317638487078309, 0.030192468260632883, 0.02916987200063893, 0.030259971857270192, 0.028123498214252904, 0.0262618274419148, 0.026451195592280055, 0.025273237986905644, 0.02493304499721971, 0.026544558811798052, 0.02933041459491423, 0.026968184323845523, 0.025068161180442354, 0.02385907336051878, 0.025209560842450726, 0.02448378407500056, 0.02468565082245829, 0.02409383611637469, 0.02272658870210711, 0.02211573451172011, 0.022291547054261403, 0.02205487299099526, 0.021953404889885845, 0.03446390165587432, 0.04958880307211968, 0.047252987713461314, 0.04469311943977262, 0.04333683860915946, 0.04095930533530554, 0.040468367634862126, 0.03863718554486927, 0.037162977890481584, 0.035725615006149396, 0.036742587468531596, 0.03792650257321426]], "Random": [[0.05, 0.15000000000000002, 0.25000000000000006, 0.35000000000000003, 0.45000000000000007, 0.5500000000000002, 0.6500000000000001, 0.7500000000000002, 0.8500000000000002, 0.9500000000000002, 1.0500000000000003, 1.1500000000000004, 1.2500000000000002, 1.3500000000000003, 1.4500000000000004, 1.5500000000000003, 1.6500000000000004, 1.7500000000000004, 1.8500000000000003, 1.9500000000000004, 2.0500000000000003, 2.1500000000000004, 2.2500000000000004, 2.35, 2.45, 2.5500000000000003, 2.6500000000000004, 2.7500000000000004, 2.8500000000000005, 2.95, 3.0500000000000003, 3.1500000000000004, 3.2500000000000004, 3.3500000000000005, 3.4500000000000006, 3.5500000000000007, 3.6500000000000004, 3.7500000000000004, 3.8500000000000005, 3.9500000000000006, 4.050000000000001, 4.15, 4.250000000000001, 4.3500000000000005, 4.450000000000001, 4.550000000000001, 4.65, 4.750000000000001, 4.8500000000000005, 4.950000000000001, 5.050000000000001, 5.150000000000001, 5.250000000000001, 5.3500000000000005, 5.450000000000001, 5.550000000000001, 5.650000000000001, 5.750000000000001, 5.8500000000000005, 5.950000000000001, 6.050000000000001, 6.150000000000001, 6.250000000000001, 6.350000000000001, 6.450000000000001, 6.550000000000001, 6.650000000000001, 6.750000000000001, 6.850000000000001, 6.950000000000001, 7.050000000000002, 7.150000000000001, 7.250000000000001, 7.350000000000001, 7.450000000000001, 7.550000000000002, 7.650000000000001, 7.750000000000001, 7.850000000000001, 7.950000000000001, 8.050000000000002, 8.150000000000002, 8.250000000000002, 8.350000000000003, 8.450000000000003, 8.550000000000002, 8.650000000000002, 8.750000000000002, 8.850000000000003, 8.950000000000003, 9.050000000000002, 9.150000000000002, 9.250000000000002, 9.350000000000003, 9.450000000000003, 9.550000000000002, 9.650000000000002, 9.750000000000002, 9.850000000000003, 9.950000000000003, 10.050000000000002, 10.150000000000002, 10.250000000000004, 10.350000000000003, 10.450000000000003, 10.550000000000002, 10.650000000000002, 10.750000000000004, 10.850000000000003, 10.950000000000003, 11.050000000000002, 11.150000000000002, 11.250000000000004, 11.350000000000003, 11.450000000000003, 11.550000000000002, 11.650000000000002, 11.750000000000004, 11.850000000000003, 11.950000000000003, 12.050000000000002, 12.150000000000004, 12.250000000000004, 12.350000000000003, 12.450000000000003, 12.550000000000002, 12.650000000000004, 12.750000000000004, 12.850000000000003, 12.950000000000003, 13.050000000000002, 13.150000000000004, 13.250000000000004, 13.350000000000003, 13.450000000000003, 13.550000000000002, 13.650000000000004, 13.750000000000004, 13.850000000000003, 13.950000000000003, 14.050000000000004, 14.150000000000004, 14.250000000000004, 14.350000000000003, 14.450000000000003, 14.550000000000004, 14.650000000000004, 14.750000000000004, 14.850000000000003, 14.950000000000003, 15.050000000000004, 15.150000000000004, 15.250000000000004, 15.350000000000003, 15.450000000000003, 15.550000000000004, 15.650000000000004, 15.750000000000004, 15.850000000000003, 15.950000000000005, 16.050000000000004, 16.150000000000002, 16.250000000000004, 16.350000000000005, 16.450000000000003, 16.550000000000004, 16.650000000000006, 16.750000000000004, 16.850000000000005, 16.950000000000003, 17.050000000000004, 17.150000000000006, 17.250000000000004, 17.350000000000005, 17.450000000000003, 17.550000000000004, 17.650000000000006, 17.750000000000004, 17.850000000000005, 17.950000000000003, 18.050000000000004, 18.150000000000006, 18.250000000000004, 18.350000000000005, 18.450000000000003, 18.550000000000004, 18.650000000000006, 18.750000000000004, 18.850000000000005, 18.950000000000003, 19.050000000000004, 19.150000000000006, 19.250000000000004, 19.350000000000005, 19.450000000000003, 19.550000000000004, 19.650000000000006, 19.750000000000004, 19.850000000000005, 19.950000000000003, 20.050000000000004, 20.150000000000006, 20.250000000000004, 20.350000000000005, 20.450000000000006, 20.550000000000004, 20.650000000000006, 20.750000000000004, 20.850000000000005, 20.950000000000006, 21.050000000000004, 21.150000000000006, 21.250000000000004, 21.350000000000005, 21.450000000000006, 21.550000000000004, 21.650000000000006, 21.750000000000004, 21.850000000000005, 21.950000000000006, 22.050000000000004, 22.150000000000006, 22.250000000000004, 22.350000000000005, 22.450000000000006, 22.550000000000004, 22.650000000000006, 22.750000000000004, 22.850000000000005, 22.950000000000006, 23.050000000000004, 23.150000000000006, 23.250000000000004, 23.350000000000005, 23.450000000000006, 23.550000000000004, 23.650000000000006, 23.750000000000004, 23.850000000000005, 23.950000000000006, 24.050000000000004, 24.150000000000006, 24.250000000000007, 24.350000000000005, 24.450000000000006, 24.550000000000004, 24.650000000000006, 24.750000000000007, 24.850000000000005, 24.950000000000006, 25.050000000000004, 25.150000000000006, 25.250000000000007, 25.350000000000005, 25.450000000000006, 25.550000000000004, 25.650000000000006, 25.750000000000007, 25.850000000000005, 25.950000000000006, 26.050000000000004, 26.150000000000006, 26.250000000000007, 26.350000000000005, 26.450000000000006, 26.550000000000004, 26.650000000000006, 26.750000000000007, 26.850000000000005, 26.950000000000006, 27.050000000000004, 27.150000000000006, 27.250000000000007, 27.350000000000005, 27.450000000000006, 27.550000000000008, 27.650000000000006, 27.750000000000007, 27.850000000000005, 27.950000000000006, 28.050000000000008, 28.150000000000006, 28.250000000000007, 28.350000000000005, 28.450000000000006, 28.550000000000008, 28.650000000000006, 28.750000000000007, 28.850000000000005, 28.950000000000006, 29.050000000000008, 29.150000000000006, 29.250000000000007, 29.350000000000005, 29.450000000000006, 29.550000000000008, 29.650000000000006, 29.750000000000007, 29.850000000000005, 29.950000000000006, 30.050000000000008, 30.150000000000006, 30.250000000000007, 30.350000000000005, 30.450000000000006, 30.550000000000008, 30.650000000000006, 30.750000000000007, 30.850000000000005, 30.950000000000006, 31.050000000000008, 31.150000000000006, 31.250000000000007, 31.35000000000001, 31.450000000000006, 31.550000000000008, 31.650000000000006, 31.750000000000007, 31.85000000000001, 31.950000000000006, 32.050000000000004, 32.150000000000006, 32.25, 32.35, 32.45, 32.550000000000004, 32.650000000000006, 32.75, 32.85, 32.95, 33.050000000000004, 33.150000000000006, 33.25000000000001, 33.35, 33.45, 33.550000000000004, 33.650000000000006, 33.75000000000001, 33.85, 33.95, 34.050000000000004, 34.150000000000006, 34.25000000000001, 34.35, 34.45, 34.550000000000004, 34.650000000000006, 34.75000000000001, 34.85, 34.95, 35.050000000000004, 35.150000000000006, 35.25000000000001, 35.35, 35.45, 35.550000000000004, 35.650000000000006, 35.75000000000001, 35.85, 35.95, 36.050000000000004, 36.150000000000006, 36.25000000000001, 36.35, 36.45, 36.550000000000004, 36.650000000000006, 36.75000000000001, 36.85, 36.95, 37.050000000000004, 37.150000000000006, 37.25000000000001, 37.35, 37.45, 37.550000000000004, 37.650000000000006, 37.75000000000001, 37.85, 37.95, 38.050000000000004, 38.150000000000006, 38.25000000000001, 38.35, 38.45, 38.550000000000004, 38.650000000000006, 38.75000000000001, 38.85, 38.95, 39.050000000000004, 39.150000000000006, 39.25000000000001, 39.35, 39.45, 39.550000000000004, 39.650000000000006, 39.75000000000001, 39.85, 39.95, 40.050000000000004, 40.150000000000006, 40.25000000000001, 40.35000000000001, 40.45, 40.550000000000004, 40.650000000000006, 40.75000000000001, 40.85000000000001, 40.95, 41.050000000000004, 41.150000000000006, 41.25000000000001, 41.35000000000001, 41.45, 41.550000000000004, 41.650000000000006, 41.75000000000001, 41.85000000000001, 41.95, 42.050000000000004, 42.150000000000006, 42.25000000000001, 42.35000000000001, 42.45, 42.550000000000004, 42.650000000000006, 42.75000000000001, 42.85000000000001, 42.95, 43.050000000000004, 43.150000000000006, 43.25000000000001, 43.35000000000001, 43.45, 43.550000000000004, 43.650000000000006, 43.75000000000001, 43.85000000000001, 43.95, 44.050000000000004, 44.150000000000006, 44.25000000000001, 44.35000000000001, 44.45, 44.550000000000004, 44.650000000000006, 44.75000000000001, 44.85000000000001, 44.95, 45.050000000000004, 45.150000000000006, 45.25000000000001, 45.35000000000001, 45.45, 45.550000000000004, 45.650000000000006, 45.75000000000001, 45.85000000000001, 45.95, 46.050000000000004, 46.150000000000006, 46.25000000000001, 46.35000000000001, 46.45, 46.550000000000004, 46.650000000000006, 46.75000000000001, 46.85000000000001, 46.95, 47.050000000000004, 47.150000000000006, 47.25000000000001, 47.35000000000001, 47.45, 47.550000000000004, 47.650000000000006, 47.75000000000001, 47.85000000000001, 47.95000000000001, 48.050000000000004, 48.150000000000006, 48.25000000000001, 48.35000000000001, 48.45000000000001, 48.550000000000004, 48.650000000000006, 48.75000000000001, 48.85000000000001, 48.95000000000001, 49.050000000000004, 49.150000000000006, 49.25000000000001, 49.35000000000001, 49.45000000000001, 49.550000000000004, 49.650000000000006, 49.75000000000001, 49.85000000000001, 49.95000000000001, 50.050000000000004, 50.150000000000006, 50.25000000000001, 50.35000000000001, 50.45000000000001, 50.550000000000004, 50.650000000000006, 50.75000000000001, 50.85000000000001, 50.95000000000001, 51.050000000000004, 51.150000000000006, 51.25000000000001, 51.35000000000001, 51.45000000000001, 51.550000000000004, 51.650000000000006, 51.75000000000001, 51.85000000000001, 51.95000000000001, 52.050000000000004, 52.150000000000006, 52.25000000000001, 52.35000000000001, 52.45000000000001, 52.550000000000004, 52.650000000000006, 52.75000000000001, 52.85000000000001, 52.95000000000001, 53.050000000000004, 53.150000000000006, 53.25000000000001, 53.35000000000001, 53.45000000000001, 53.550000000000004, 53.650000000000006, 53.75000000000001, 53.85000000000001, 53.95000000000001, 54.050000000000004, 54.150000000000006, 54.25000000000001, 54.35000000000001, 54.45000000000001, 54.550000000000004, 54.650000000000006, 54.75000000000001, 54.85000000000001, 54.95000000000001, 55.05000000000001, 55.150000000000006, 55.25000000000001, 55.35000000000001, 55.45000000000001, 55.55000000000001, 55.650000000000006, 55.75000000000001, 55.85000000000001, 55.95000000000001, 56.05000000000001, 56.150000000000006, 56.25000000000001, 56.35000000000001, 56.45000000000001, 56.55000000000001, 56.650000000000006, 56.75000000000001, 56.85000000000001, 56.95000000000001, 57.05000000000001, 57.150000000000006, 57.25000000000001, 57.35000000000001, 57.45000000000001, 57.55000000000001, 57.650000000000006, 57.75000000000001, 57.85000000000001, 57.95000000000001, 58.05000000000001, 58.150000000000006, 58.25000000000001, 58.35000000000001, 58.45000000000001, 58.55000000000001, 58.650000000000006, 58.75000000000001, 58.85000000000001, 58.95000000000001, 59.05000000000001, 59.150000000000006, 59.25000000000001, 59.35000000000001, 59.45000000000001, 59.55000000000001, 59.650000000000006, 59.75000000000001, 59.85000000000001, 59.95000000000001, 60.05000000000001, 60.150000000000006, 60.25000000000001, 60.35000000000001, 60.45000000000001, 60.55000000000001, 60.650000000000006, 60.75000000000001, 60.85000000000001, 60.95000000000001, 61.05000000000001, 61.150000000000006, 61.25000000000001, 61.35000000000001, 61.45000000000001, 61.55000000000001, 61.650000000000006, 61.75000000000001, 61.85000000000001, 61.95000000000001, 62.05000000000001, 62.150000000000006, 62.25000000000001, 62.35000000000001, 62.45000000000001, 62.55000000000001, 62.65000000000001, 62.75000000000001, 62.85000000000001, 62.95000000000001, 63.05000000000001, 63.15000000000001, 63.25000000000001, 63.35000000000001, 63.45000000000001, 63.55000000000001, 63.65000000000001, 63.75000000000001, 63.85000000000001, 63.95000000000001, 64.05000000000001, 64.15, 64.25000000000001, 64.35000000000001, 64.45, 64.55000000000001, 64.65, 64.75000000000001, 64.85000000000001, 64.95, 65.05000000000001, 65.15, 65.25000000000001, 65.35000000000001, 65.45, 65.55000000000001, 65.65, 65.75000000000001, 65.85000000000001, 65.95000000000002, 66.05000000000001, 66.15, 66.25000000000001, 66.35000000000001, 66.45000000000002, 66.55000000000001, 66.65, 66.75000000000001, 66.85000000000001, 66.95000000000002, 67.05000000000001, 67.15, 67.25000000000001, 67.35000000000001, 67.45000000000002, 67.55000000000001, 67.65, 67.75000000000001, 67.85000000000001, 67.95000000000002, 68.05000000000001, 68.15, 68.25000000000001, 68.35000000000001, 68.45000000000002, 68.55000000000001, 68.65, 68.75000000000001, 68.85000000000001, 68.95000000000002, 69.05000000000001, 69.15, 69.25000000000001, 69.35000000000001, 69.45000000000002, 69.55000000000001, 69.65, 69.75000000000001, 69.85000000000001, 69.95000000000002, 70.05000000000001, 70.15, 70.25000000000001, 70.35000000000001, 70.45000000000002, 70.55000000000001, 70.65, 70.75000000000001, 70.85000000000001, 70.95000000000002, 71.05000000000001, 71.15, 71.25000000000001, 71.35000000000001, 71.45000000000002, 71.55000000000001, 71.65, 71.75000000000001, 71.85000000000001, 71.95000000000002, 72.05000000000001, 72.15, 72.25000000000001, 72.35000000000001, 72.45000000000002, 72.55000000000001, 72.65, 72.75000000000001, 72.85000000000001, 72.95000000000002, 73.05000000000001, 73.15, 73.25000000000001, 73.35000000000001, 73.45000000000002, 73.55000000000001, 73.65, 73.75000000000001, 73.85000000000001, 73.95000000000002, 74.05000000000001, 74.15, 74.25000000000001, 74.35000000000001, 74.45000000000002, 74.55000000000001, 74.65, 74.75000000000001, 74.85000000000001, 74.95000000000002, 75.05000000000001, 75.15, 75.25000000000001, 75.35000000000001, 75.45000000000002, 75.55000000000001, 75.65, 75.75000000000001, 75.85000000000001, 75.95000000000002, 76.05000000000001, 76.15, 76.25000000000001, 76.35000000000001, 76.45000000000002, 76.55000000000001, 76.65, 76.75000000000001, 76.85000000000001, 76.95000000000002, 77.05000000000001, 77.15, 77.25000000000001, 77.35000000000001, 77.45000000000002, 77.55000000000001, 77.65, 77.75000000000001, 77.85000000000001, 77.95000000000002, 78.05000000000001, 78.15, 78.25000000000001, 78.35000000000001, 78.45000000000002, 78.55000000000001, 78.65, 78.75000000000001, 78.85000000000001, 78.95000000000002, 79.05000000000001, 79.15, 79.25000000000001, 79.35000000000001, 79.45000000000002, 79.55000000000001, 79.65, 79.75000000000001, 79.85000000000001, 79.95000000000002, 80.05000000000001, 80.15, 80.25000000000001, 80.35000000000001, 80.45000000000002, 80.55000000000001, 80.65000000000002, 80.75000000000001, 80.85000000000001, 80.95000000000002, 81.05000000000001, 81.15000000000002, 81.25000000000001, 81.35000000000001, 81.45000000000002, 81.55000000000001, 81.65000000000002, 81.75000000000001, 81.85000000000001, 81.95000000000002, 82.05000000000001, 82.15000000000002, 82.25000000000001, 82.35000000000001, 82.45000000000002, 82.55000000000001, 82.65000000000002, 82.75000000000001, 82.85000000000001, 82.95000000000002, 83.05000000000001, 83.15000000000002, 83.25000000000001, 83.35000000000001, 83.45000000000002, 83.55000000000001, 83.65000000000002, 83.75000000000001, 83.85000000000001, 83.95000000000002, 84.05000000000001, 84.15000000000002, 84.25000000000001, 84.35000000000001, 84.45000000000002, 84.55000000000001, 84.65000000000002, 84.75000000000001, 84.85000000000001, 84.95000000000002, 85.05000000000001, 85.15000000000002, 85.25000000000001, 85.35000000000001, 85.45000000000002, 85.55000000000001, 85.65000000000002, 85.75000000000001, 85.85000000000001, 85.95000000000002, 86.05000000000001, 86.15000000000002, 86.25000000000001, 86.35000000000001, 86.45000000000002, 86.55000000000001, 86.65000000000002, 86.75000000000001, 86.85000000000001, 86.95000000000002, 87.05000000000001, 87.15000000000002, 87.25000000000001, 87.35000000000001, 87.45000000000002, 87.55000000000001, 87.65000000000002, 87.75000000000001, 87.85000000000001, 87.95000000000002, 88.05000000000001, 88.15000000000002, 88.25000000000001, 88.35000000000001, 88.45000000000002, 88.55000000000001, 88.65000000000002, 88.75000000000001, 88.85000000000001, 88.95000000000002, 89.05000000000001, 89.15000000000002, 89.25000000000001, 89.35000000000001, 89.45000000000002, 89.55000000000001, 89.65000000000002, 89.75000000000001, 89.85000000000001, 89.95000000000002, 90.05000000000001, 90.15000000000002, 90.25000000000001, 90.35000000000001, 90.45000000000002, 90.55000000000001, 90.65000000000002, 90.75000000000001, 90.85000000000001, 90.95000000000002, 91.05000000000001, 91.15000000000002, 91.25000000000001, 91.35000000000001, 91.45000000000002, 91.55000000000001, 91.65000000000002, 91.75000000000001, 91.85000000000001, 91.95000000000002, 92.05000000000001, 92.15000000000002, 92.25000000000001, 92.35000000000001, 92.45000000000002, 92.55000000000001, 92.65000000000002, 92.75000000000001, 92.85000000000001, 92.95000000000002, 93.05000000000001, 93.15000000000002, 93.25000000000001, 93.35000000000001, 93.45000000000002, 93.55000000000001, 93.65000000000002, 93.75000000000001, 93.85000000000001, 93.95000000000002, 94.05000000000001, 94.15000000000002, 94.25000000000001, 94.35000000000001, 94.45000000000002, 94.55000000000001, 94.65000000000002, 94.75000000000001, 94.85000000000001, 94.95000000000002, 95.05000000000001, 95.15000000000002, 95.25000000000001, 95.35000000000002, 95.45000000000002, 95.55000000000001, 95.65000000000002, 95.75000000000001, 95.85000000000002, 95.95000000000002, 96.05000000000001, 96.15000000000002, 96.25000000000001, 96.35000000000002, 96.45000000000002, 96.55000000000001, 96.65000000000002, 96.75000000000001, 96.85000000000002, 96.95000000000002, 97.05000000000001, 97.15000000000002, 97.25000000000001, 97.35000000000002, 97.45000000000002, 97.55000000000001, 97.65000000000002, 97.75000000000001, 97.85000000000002, 97.95000000000002, 98.05000000000001, 98.15000000000002, 98.25000000000001, 98.35000000000002, 98.45000000000002, 98.55000000000001, 98.65000000000002, 98.75000000000001, 98.85000000000002, 98.95000000000002, 99.05000000000001, 99.15000000000002, 99.25000000000001, 99.35000000000002, 99.45000000000002, 99.55000000000001, 99.65000000000002, 99.75000000000001, 99.85000000000002, 99.95000000000002], [0.0, 0.0, 0.0, 0.0, 0.0, 0.0, 0.0, 0.0, 0.0, 0.0, 0.0, 0.0, 0.0, 0.0, 0.0, 0.0, 0.0, 0.0, 0.0, 0.0, 0.0, 0.0, 0.0, 0.0, 0.0, 0.0, 0.0, 0.0, 0.0, 0.0, 0.0, 0.0, 0.0, 0.0, 0.0, 0.0, 0.0, 0.0, 0.0, 0.0, 0.0, 0.0, 0.0, 0.0, 0.0, 0.0, 0.0, 0.0, 0.0, 0.0, 0.0, 0.0, 0.0, 0.0, 0.0, 0.0, 0.0, 0.0, 0.0, 0.0, 0.0, 0.0, 0.0, 0.0, 0.0, 0.0, 0.0, 0.0, 0.0, 0.0, 0.0, 0.0, 0.0, 0.0, 0.0, 0.0, 0.0, 0.0, 0.0, 0.0, 0.0, 0.0, 0.0, 0.0, 0.0, 0.0, 0.0, 0.0, 0.0, 0.0005458814051058288, 0.0037965480723713687, 0.0037537932478588824, 0.0037133641399203408, 0.003673806310171544, 0.003635073024084577, 0.0035971570557650997, 0.0035600150868473268, 0.0035236408408338823, 0.0034879940981986817, 0.0034530694164501587, 0.0034176648030544306, 0.0033841199457269383, 0.003351234536290084, 0.0033189749755253655, 0.0032873375046194057, 0.003256290759423954, 0.00322583151545927, 0.0031959304540495224, 0.003166584822699714, 0.0031367859057713442, 0.00310850569106803, 0.004309616558885177, 0.006106907238586601, 0.006053310169100621, 0.006000635170905371, 0.005948879274052348, 0.005897998541911359, 0.005847990548558622, 0.005797137816013454, 0.005748809257977338, 0.005701288868502081, 0.005654538850654966, 0.005608557889875311, 0.00556331031676302, 0.005518795172839692, 0.005474978762640219, 0.005431860443312031, 0.00538796023140462, 0.005346188957645444, 0.005305067657787004, 0.005264567011273433, 0.005224687019334864, 0.005185399892955172, 0.0051467058390631355, 0.005108578497328221, 0.005071018256443682, 0.005032736426623043, 0.0049962730774045176, 0.00496034024267997, 0.0049249147569530825, 0.00488999737693405, 0.004855566065460931, 0.004821621695416471, 0.004788143287160287, 0.00475513181535068, 0.0047214549631503875, 0.004689348526943026, 0.004657680715143353, 0.004626432931428188, 0.004595606352581058, 0.004565183230511199, 0.00453516480410245, 0.006596917155884496, 0.006714438721620429, 0.006669655561673438, 0.006626926253942495, 0.006584747128048631, 0.006543095476441804, 0.006501973389540008, 0.006461359133417929, 0.0064212548422669866, 0.00638163970179742, 0.00634251588197179, 0.006302541778079325, 0.006264373569659076, 0.006226670090845182, 0.006189412626864732, 0.006152603407640176, 0.0061162244752410765, 0.006080278073291205, 0.006044746961054793, 0.006009633391003906, 0.007299907073057296, 0.00791924409243491, 0.007874038530347235, 0.00782934030341024, 0.00778515242039365, 0.007741454884149549, 0.007698250697521419, 0.007655520619391442, 0.007613267642820866, 0.007570042954258202, 0.007528720517148126, 0.007487851864483334, 0.00744741949898526, 0.007407426374792654, 0.007367855629686064, 0.008182473308813245, 0.00911246727685955, 0.009064561766058986, 0.009015528557105234, 0.008968628621909013, 0.008922219642797786, 0.008876283050750309, 0.010243004555137946, 0.010542983731739616, 0.010489534427722057, 0.010436618194445415, 0.010384239216233618, 0.010330601378908033, 0.010279272651822354, 0.010228457244354386, 0.010178136086052721, 0.010128313244167821, 0.010078970275670942, 0.010030111199423606, 0.00998171817294093, 0.009933795165907488, 0.009886324910913211, 0.009839311327839221, 0.009791142183492184, 0.009745022393895155, 0.00969933997313218, 0.009654078997260711, 0.00960924325895455, 0.009564817329747595, 0.009520804951368863, 0.00947719117072843, 0.00943397967853433, 0.00938968853176191, 0.009347265096164535, 0.009305227629186634, 0.009263562291907975, 0.00922227264684136, 0.00918134526730372, 0.009140783665170791, 0.00910057480997096, 0.009060722163202703, 0.009019858876321948, 0.0089807045912462, 0.008941892623332611, 0.00890341087351133, 0.008865262677961321, 0.008827436283248795, 0.008789934976475972, 0.008752747336947786, 0.008715876603146962, 0.008678058102032551, 0.008641809146514131, 0.00860586519860376, 0.00857021562195254, 0.008534863534872301, 0.008499798592874693, 0.008465023867475458, 0.008430529295577057, 0.00839631790246424, 0.00836121613698495, 0.00832756073938518, 0.008294178270601357, 0.008261059332531148, 0.008228206836681271, 0.008195611633024014, 0.008163276588927149, 0.00813119279387037, 0.008099363071697709, 0.008066695479690529, 0.008035364932056125, 0.008004279579730001, 0.00797343107954197, 0.007942822148532794, 0.007912444655676627, 0.007882301276688172, 0.007852384085623351, 0.007822695717499372, 0.007792217605321182, 0.007762979076958995, 0.007733961644158678, 0.007705157867843579, 0.007676570283362059, 0.007648191634084214, 0.007620024416861157, 0.007592061551647225, 0.007564305497415215, 0.007535803902275465, 0.007508454645845606, 0.0074813054428245415, 0.007454349633237214, 0.007427589583417592, 0.00740101879112577, 0.007374639586956689, 0.007348445621507903, 0.007322439190230725, 0.007295727898690711, 0.007270090543889852, 0.007244634788012519, 0.007906415779642054, 0.008393294381758547, 0.008364208981101304, 0.008335326757501836, 0.008306641043275326, 0.008278154339681387, 0.008248889062035464, 0.008220794216582342, 0.008192892275089809, 0.008165176940155349, 0.008137650620332454, 0.008110307157769418, 0.008083148925300428, 0.008056169900565582, 0.008029372421296399, 0.008001836796754026, 0.007975396953810181, 0.007949133250202937, 0.007923039987623658, 0.007897119418108616, 0.007871365965679968, 0.007845781849364797, 0.00782036161206719, 0.007795107440378699, 0.007769152539811407, 0.007744225654301764, 0.007719460031177974, 0.007694850498117793, 0.007670399162540691, 0.007646100959795998, 0.0076219579668098045, 0.00759796522365803, 0.0075741247773042555, 0.007549618291254061, 0.007526078120201797, 0.0075026859638769846, 0.008165957124660134, 0.008521524049346883, 0.008495280730375818, 0.008469200396519147, 0.008443277880976884, 0.008417515375727685, 0.008391028499621419, 0.008365581602127239, 0.008340290338101436, 0.008315149794993867, 0.00829016208756381, 0.008265322399667294, 0.00824063281631816, 0.008216088615290452, 0.008191691852367126, 0.00816660496602668, 0.00814249912152463, 0.00811853678877481, 0.008094713471471848, 0.008071031154031936, 0.008047485425926494, 0.008024078244075564, 0.008000805281574359, 0.007977668468319234, 0.007953873438704179, 0.007931005364026026, 0.007908269906222, 0.007885662939796277, 0.007863186328652499, 0.00784083602386013, 0.007818613863890995, 0.007796515874509513, 0.007774543869189035, 0.007751943419229007, 0.007730220171223369, 0.007708619720686904, 0.007687138273500617, 0.007665777582074385, 0.007644533920840836, 0.007623409018670954, 0.007602399216918099, 0.007581506221311591, 0.007560012600976216, 0.007539350314198416, 0.007518801951461459, 0.0074983640156699866, 0.007478038156008336, 0.007457820936935558, 0.007437713985832065, 0.007417713927284156, 0.00739782236723234, 0.007377356215143761, 0.007357679020053373, 0.007338107710324997, 0.00731863905585107, 0.0072992746101681275, 0.007280011198592007, 0.0072608503544453005, 0.007241788957214164, 0.007222828520340868, 0.007203317884800689, 0.007184556977054848, 0.007165894654846269, 0.007147327928704221, 0.007128858263462205, 0.007110482719683067, 0.007092202743443672, 0.007074015444236662, 0.007055922249688115, 0.007037301743669583, 0.007019394580452287, 0.007001579358827859, 0.006983853306769013, 0.006966217806772241, 0.006948670132090629, 0.006931211647800204, 0.006913839671459159, 0.006896555551003566, 0.006878765620199218, 0.006861655223807783, 0.0068446307089065584, 0.006827689500434252, 0.006810832904388181, 0.006794058386783025, 0.00677736723742133, 0.006760756962529539, 0.006744228835972826, 0.007087954757398982, 0.007550339538188872, 0.007531384691049683, 0.007513151412271027, 0.007495007212237658, 0.007476949437207397, 0.007458979459438077, 0.007441094666338246, 0.0074232964134781695, 0.007405582128575205, 0.007387953150772997, 0.007369803886382795, 0.007352343684432032, 0.007334966962959514, 0.00731767124756303, 0.007300457837159649, 0.00728332429485988, 0.007266271904034197, 0.007249298264555279, 0.007232404644486839, 0.007215010677209405, 0.007198275407667205, 0.007181618479785998, 0.007165037582777679, 0.007148533947207744, 0.007132105296554491, 0.007115752846885798, 0.007099474355275579, 0.007083271023514718, 0.00706658616747112, 0.007050531602166912, 0.00703455065297309, 0.007018641158669554, 0.00700280428605865, 0.006987037905282674, 0.006971343169611585, 0.006955717979949131, 0.006940163476235996, 0.0069241452358503415, 0.006908730672608271, 0.006893385372470065, 0.006878107311207205, 0.006862897596082343, 0.006847754231625393, 0.006832678312455563, 0.006817667871321575, 0.006802723990386355, 0.006787333199041079, 0.006772521117179217, 0.006757774281958158, 0.006743090794854063, 0.006728471707480886, 0.006713915147732981, 0.006699422155400267, 0.006684990884309657, 0.00667062236259966, 0.006655822862932347, 0.0066415786183771685, 0.00662739590863784, 0.006613272950742916, 0.006599210744245557, 0.006585207530484685, 0.006571264297945448, 0.006557379311839156, 0.0065435535497423095, 0.006529311910091128, 0.006515603464892617, 0.006501953118979692, 0.006488359195781872, 0.006474822646103058, 0.006461341815780649, 0.006447917645248722, 0.006434548502356752, 0.006421235317316235, 0.006407520579633832, 0.006394318261436516, 0.006381170858052294, 0.006368076791045346, 0.0063550369655295934, 0.006342049823756498, 0.006329116261115521, 0.006316234740186997, 0.006303406146772143, 0.006290189602007686, 0.006277465889677368, 0.006264794136224919, 0.0062521728538675325, 0.0062396029048580786, 0.006227082820541881, 0.006444625423428048, 0.006891325950571336, 0.006877581521194815, 0.0068634203962169, 0.00684978632082473, 0.006836206924700039, 0.006822680647938143, 0.006809208403883679, 0.006795788652312694, 0.0067824222970428085, 0.0067691078172024315, 0.006755846107211988, 0.006742181360654756, 0.006729024253539262, 0.006715918984373959, 0.006702864079593113, 0.006689860410522552, 0.006676906521846876, 0.006664003275934469, 0.0066511492354213, 0.006638345253838716, 0.006625151237124728, 0.006612446500091909, 0.006599790953190169, 0.006587183202960078, 0.006574624081207995, 0.006562112211421628, 0.006549648416978362, 0.006537231338040411, 0.006524861789667961, 0.006512114591323681, 0.006499839288991902, 0.006487610706274845, 0.006475427524137376, 0.006463290537186162, 0.006451198442143947, 0.0064391520256792106, 0.006427150000023499, 0.006415193144010968, 0.006402870445057283, 0.006391003166689941, 0.006379180300128065, 0.006367400595572255, 0.006355664812584609, 0.006343971716036523, 0.006332322058008112, 0.006320714617813678, 0.0063091501401479596, 0.006297231083699869, 0.00628575181858935, 0.006274314807004924, 0.0062629188636373675, 0.00625156471500817, 0.006240251189483703, 0.0062289790065279006, 0.006217747007973901, 0.006206555906318022, 0.0061950209797908785, 0.0061839110046682105, 0.006172841262405062, 0.006161810627835377, 0.00615081979630507, 0.00613986765541121, 0.006128954893837387, 0.00611808041175215, 0.006107244891260557, 0.0060960758197835824, 0.006085317596921281, 0.006074597713069432, 0.006063915099217264, 0.006053270421272411, 0.0060426626221493935, 0.006032092361461879, 0.006021558593873545, 0.006011061972782226, 0.006000241622594713, 0.005989818707436486, 0.005979432354462344, 0.005969081547153124, 0.005958766923597881, 0.005948487478432336, 0.005938243843795194, 0.005928035025314979, 0.005917861649252959, 0.0059073739400091665, 0.0058972708973032695, 0.005887202748076957, 0.00587716852493214, 0.005867168839650651, 0.005857202735279942, 0.005847270817972287, 0.005837372141071319, 0.005827507305167846, 0.005817337130206655, 0.0058075394577433905, 0.005797775110076444, 0.005788043165823776, 0.0057783442118714634, 0.0057686773366290075, 0.005759043121652656, 0.005749440665005644, 0.005739870542978058, 0.005730003696726013, 0.005720497755886992, 0.005711023663799138, 0.005701580542232311, 0.005692168954496054, 0.005682788031548045, 0.005711231226584035, 0.006230530894296428, 0.006220313631749833, 0.006210129441022202, 0.006575629309304718, 0.006752196059444546, 0.0067411956977331015, 0.006730231530240417, 0.006719302562053971, 0.0067084094365895686, 0.0066975511691491005, 0.006686728397470641, 0.006675940146931557, 0.006665187049658167, 0.006654099342916474, 0.006643416038667148, 0.006632767376398195, 0.006622152406249904, 0.006611571746508245, 0.006601024456918667, 0.006590511150380033, 0.006580030896114269, 0.006569584301694959, 0.006558812131983199, 0.0065484323725910456, 0.006538085790446875, 0.0065277714780716395, 0.006517490029901853, 0.006507240547499032, 0.006497023620185035, 0.006486838358442601, 0.006476685346536931, 0.006466215433576802, 0.006456126463523733, 0.006446069287411792, 0.006436043037665209, 0.006426048286071724, 0.006416084173572307, 0.0064061512670956665, 0.006396248715988729, 0.006386377082375603, 0.006376196880818014, 0.006366386649383269, 0.00635660690442795, 0.006346856815980123, 0.006337136934305589, 0.006327446437462648, 0.006317785871098084, 0.006308154421197453, 0.006298552628839642, 0.006288650278120598, 0.0062791073913658945, 0.006269593754346356, 0.006260108572557368, 0.006250652375801064, 0.006241224377150714, 0.006231825102014944, 0.006222453770949104, 0.006213110905016365, 0.006203475183263115, 0.006194188859890193, 0.006184930615508393, 0.006175699689093134, 0.006166496590977505, 0.00615732056729381, 0.006148172124193656, 0.006139050514877003, 0.006129956241359187, 0.006120576522970012, 0.0061115365536911345, 0.0061025235543149155, 0.006093536795446481, 0.006084576768885331, 0.006075642752001242, 0.006066735232611726, 0.006057853494768033, 0.006048998022348262, 0.006039864238908843, 0.006031060949008297, 0.006022283577571621, 0.006013531425109134, 0.006004804965767141, 0.005996103506454821, 0.005987427517524346, 0.005978776312206137, 0.005970150357098317, 0.005961252961332443, 0.0059526771761304635, 0.0059441263119056585, 0.005935599697464702, 0.005927097790129883, 0.006129915808374738, 0.006402680434665723, 0.006393548440403784, 0.0063844427566795035, 0.0063750501835364015, 0.006365996780909694, 0.0063569693501444365, 0.006347967193141418, 0.006338990787953644, 0.006330039442698496, 0.0063211136316911705, 0.006312212669192216, 0.006303337025817641, 0.006294181405743083, 0.006285356077592702, 0.0062765557467631475, 0.006267779742660953, 0.006259028526758, 0.006250301434354219, 0.006241598923354221, 0.0062329203348826445, 0.00622426612331327, 0.006215338601440794, 0.006206732836560786, 0.006198151142614308, 0.006189592875090671, 0.006181058479633975, 0.006172547317324421, 0.006164059830399827, 0.0061555953854669585, 0.006147154421391776, 0.0061384465786262984, 0.006130052284093456, 0.006121681179322405, 0.0061133326445529015, 0.006105007110312614, 0.006096703962148808, 0.006088423627334953, 0.00608016549666553, 0.006071929994192324, 0.006063433820729426, 0.006055243296519871, 0.006047075123390614, 0.006038928705083355, 0.006030804457681443, 0.006022701789968398, 0.006014621114917109, 0.006006561846296357, 0.005998524393999323, 0.005990232264752325, 0.00598223818018436, 0.0059742656479748945, 0.005966314094196678, 0.006447145312575668, 0.006865932184179834, 0.006856830471913558, 0.006847752582503664, 0.006838698973282237, 0.006829358186870385, 0.006820352846699332, 0.006811371496425872, 0.00680241349832474, 0.006793479301318893, 0.006784568272942768, 0.006775680858835618, 0.006766816431734024, 0.006757975434025313, 0.006748853715121792, 0.00674005929838864, 0.006731288034214198, 0.006722539308180486, 0.006713813554627079, 0.006705110164141841, 0.0066964295679211834, 0.006687771161504695, 0.006679135372975721, 0.006670225104370327, 0.0066616342865476645, 0.006653065822464245, 0.0066445191198896, 0.00663599459920159, 0.006627491672936833, 0.00661901075846318, 0.006610551273033406, 0.006602113631033869, 0.006593407544611171, 0.006585013336422719, 0.006576640719483731, 0.0065682891226977735, 0.006559958953070108, 0.00655164964404667, 0.0065433615997489165, 0.006535094258117205, 0.00652684802041623, 0.00651833917738366, 0.006510134905840487, 0.006501951497344634, 0.0064937884009419276, 0.0064856460108235385, 0.006477523780366012, 0.006469422100996418, 0.006461340430376837, 0.00645327915719589, 0.006444960929640563, 0.006436940220350139, 0.006428939678286681, 0.006420958771703888, 0.006412997882508679, 0.00640505648308598, 0.0063971349526921895, 0.0063892327678008645, 0.006381350305042234, 0.006373487044936434, 0.006563618365798324, 0.0067813860074888085, 0.006773060942151974, 0.006764756526110567, 0.00675647221592324, 0.006748208403678356, 0.006739964550097642, 0.006731741044581942, 0.0067235373519737174, 0.006715353859010698, 0.006706908995300663, 0.006698765678452725, 0.006690642338805318, 0.006682538451389952, 0.006674454396346799, 0.006666389652683416, 0.006658344597960495, 0.006650318715121671, 0.006642312379171339, 0.006634050109390878, 0.006626082653596478, 0.0066181345317613185, 0.006610205236563416, 0.006602295136673267, 0.006594403728568285, 0.006586531378442177, 0.0065786775865339766, 0.0065708427165826425, 0.006562757182084945, 0.006554959951474722, 0.006547181438904126, 0.006539421153916966, 0.006531679454168974, 0.006523955852836374, 0.006516250705195773, 0.0065085635280200975, 0.006500894674227785, 0.0064929802643495975, 0.006485347861325756, 0.006477733586308284, 0.006470136964968671, 0.006462558344380577, 0.0064549972536900035, 0.006447454037684391, 0.006439928228950456, 0.006432420170009373, 0.006424671509087751, 0.006417198761863929, 0.006409743577153758, 0.006402305496058196, 0.006394884855480572, 0.00638748119984692, 0.006380094863862792, 0.0063727253952472985, 0.006365373126527208, 0.006357785061723515, 0.006350467012638414, 0.006343165983852086, 0.006335881531234063, 0.006328613981909335, 0.0065752960477218365, 0.0067087616325174374, 0.0067010925605826555, 0.006693441203158078, 0.006685544267398316, 0.006677928155357021, 0.006670329574752935, 0.006662748068723983, 0.006655183974847698, 0.006647636839502107, 0.006640106998104351, 0.006632594000242043, 0.006625098179190254, 0.0066173615894520674, 0.006609899945771486, 0.006602455303187529, 0.0065950272192344065, 0.006587616021874923, 0.0065802212717483615, 0.006572843294738391, 0.00656548165456043, 0.006558136675036486, 0.006550555596741964, 0.006625686719100149, 0.00692041598871111, 0.0069127085239789835, 0.006905018404866919, 0.006897345180644224, 0.0068896891866475265, 0.006882049975269167, 0.0068744278797440396, 0.00686656059961756, 0.006858972563679995, 0.006851401471989686, 0.006843846884673914, 0.006836309129753923, 0.006828787770380387, 0.006821283132533459, 0.006813794782359613, 0.006806323043814737, 0.006798610786115734, 0.006791172105431081, 0.006783749871465718, 0.006776343657787171, 0.006768953783329189, 0.006761579824560488, 0.0067542220984484315, 0.006746880184336711, 0.006739554397242381, 0.0067319926247024, 0.006724698932641429, 0.006717421209061003, 0.006710159040427706, 0.00670291273691929, 0.006695681887787424, 0.006688466801314815, 0.006681267069513291, 0.006674082998785878, 0.006666667349489533, 0.006659514447998975, 0.006652377055113623, 0.0066452547696848555, 0.006638147893451007, 0.006631056027938173, 0.006623979473057792, 0.006616917832986976, 0.006609871405824941, 0.0066025976848198805, 0.0065955815363653, 0.006588580454130991, 0.006581594048864199, 0.006574622614166296, 0.00656766576335428, 0.006560723788267743, 0.006553796304770909, 0.006546883602955608, 0.006539747774339649, 0.006532864494306056, 0.006525995854774526, 0.006519141477923114, 0.006512301649505285, 0.0065054759941689895, 0.006498664795968159, 0.006491867681999182, 0.006485084934629881, 0.006478083114083927, 0.0064713289636040405, 0.006464589043797186, 0.0064578629878296375, 0.006451151073883344, 0.006444452937499401, 0.0064377688552197734, 0.006431098464939946, 0.006424442041574717, 0.0064175704893124404, 0.006410941868494847, 0.006404327083675993, 0.006397725778588974, 0.006462120620712721, 0.006739262069932889, 0.006732337106217813, 0.006725426196378365, 0.006718529623008962, 0.006711410021233416, 0.006704541987294312, 0.006697688156683944, 0.006690848164072954, 0.006684022287938661, 0.006677210165271809, 0.006670412072936285, 0.0066636276502233735, 0.0066568571723959425, 0.006649867610876886, 0.006643124894146505, 0.006636395993979584, 0.006629680555373095, 0.006622978849613872, 0.0066162905239321775, 0.006609615848056522, 0.006602954471431791, 0.006596306662240039, 0.006589443610445979, 0.006582822812065184, 0.006576215457398539, 0.00656962120138434, 0.006563040308363688, 0.006556472435425373, 0.006549917845404943, 0.006543376197523874, 0.0065368477531235385, 0.006530107807178946], [0.0, 0.0, 0.0, 0.0, 0.0, 0.0, 0.0, 0.0, 0.0, 0.0, 0.0, 0.0, 0.0, 0.0, 0.0, 0.0, 0.0, 0.0, 0.0, 0.0, 0.0, 0.0, 0.0, 0.0, 0.0, 0.0, 0.0, 0.0, 0.0, 0.0, 0.0, 0.0, 0.0, 0.0, 0.0, 0.0, 0.0, 0.0, 0.0, 0.0, 0.0, 0.0, 0.0, 0.0, 0.0, 0.0, 0.0, 0.0, 0.0, 0.0, 0.0, 0.0, 0.0, 0.0, 0.0, 0.0, 0.0, 0.0, 0.0, 0.0, 0.0, 0.0, 0.0, 0.0, 0.0, 0.0, 0.0, 0.0, 0.0, 0.0, 0.0, 0.0, 0.0, 0.0, 0.0, 0.0, 0.0, 0.0, 0.0, 0.0, 0.0, 0.0, 0.0, 0.0, 0.0, 0.0, 0.0, 0.0, 0.0, 0.002441255858939468, 0.016978679139336345, 0.016787473751384355, 0.01660666928414384, 0.016429761291422495, 0.016256540770057684, 0.01608697540486752, 0.015920871470230885, 0.015758200896798157, 0.015598783817380663, 0.01544259589241617, 0.015284261647876272, 0.015134244485316665, 0.014987176463379225, 0.014842907321790834, 0.014701420250627036, 0.014562574985152753, 0.014426357105056182, 0.014292635493233005, 0.014161397840151357, 0.014028133032335952, 0.013901660067346154, 0.01456198659827524, 0.01879666387494594, 0.018631695575862483, 0.01846956535232913, 0.018310264063037273, 0.01815365647389257, 0.017999735118059197, 0.017843213709852042, 0.0176944615468544, 0.017548196874201588, 0.017404303355389394, 0.01726277694428538, 0.01712350785279258, 0.016986493130776714, 0.016851629065784485, 0.01671891367915744, 0.01658379167795057, 0.01645522241010276, 0.01632865371970968, 0.016203995360004546, 0.016081247334773636, 0.015960324111230044, 0.015841226326287112, 0.015723872844559388, 0.015608264862419459, 0.015490435876396912, 0.015378204055568724, 0.015267605123899408, 0.01515856777949574, 0.015051094351462568, 0.014945117010846602, 0.014840638444324254, 0.014737594077924911, 0.014635986911583536, 0.01453233174761192, 0.014433510222077853, 0.014336038753984742, 0.01423986010505754, 0.014144977897359535, 0.014051337503419978, 0.013958942736442864, 0.016123102782942007, 0.01639878776958329, 0.016289413097169154, 0.016185054582917666, 0.01608203978711459, 0.01598031325072465, 0.01587988007921122, 0.015780687191439245, 0.0156827397997807, 0.015585987069142052, 0.01549043429925973, 0.015392804866154474, 0.015299586002243562, 0.015207502155346109, 0.015116507618054265, 0.015026607836545516, 0.014937758951861245, 0.014849966443641909, 0.01476318820454562, 0.014677429735823172, 0.01521043128307092, 0.01624994600743292, 0.01615718615124133, 0.016065467324813437, 0.015974795702014447, 0.015885130249562646, 0.01579647712916283, 0.0157087968588743, 0.015622095580329157, 0.015533400390847326, 0.015448608538986643, 0.015364747833160719, 0.015281782369711481, 0.015199718210403753, 0.015118520754693268, 0.015084859099691863, 0.01619327929519262, 0.01610814896850905, 0.016021014669619003, 0.015937671297677636, 0.015855200377594195, 0.015773568911351996, 0.019102646875505502, 0.020075266808360068, 0.019973492105280204, 0.019872732440981002, 0.019772995782981098, 0.0196708620869864, 0.019573125249161605, 0.019476365841307835, 0.019380547550706635, 0.019285678121952893, 0.019191722437025747, 0.019098688148381022, 0.019006541281514574, 0.018915289395242667, 0.018824899610081366, 0.018735379390014444, 0.01864365882501101, 0.018555840508596603, 0.018468855001589936, 0.018382671982650898, 0.018297298673543322, 0.018212705696381264, 0.018128900175922804, 0.01804585363946253, 0.017963573114607657, 0.017879236781428297, 0.017798456822906625, 0.017718411800833, 0.017639075364031778, 0.017560454296009134, 0.017482523030544726, 0.017405288254724892, 0.017328725156769493, 0.01725284032783975, 0.01717503110346164, 0.017100476049637558, 0.017026572813983582, 0.01695329835823449, 0.016880659034926197, 0.016808632463931286, 0.016737224904336927, 0.016666414609595216, 0.016596207746215248, 0.01652419620569864, 0.016455173292254707, 0.016386731154544285, 0.016318849539520654, 0.016251534384871254, 0.01618476599329132, 0.016118550213362205, 0.016052867883585308, 0.015987724764511924, 0.015920886256043033, 0.015856801827616687, 0.0157932370925655, 0.01573017415563168, 0.01566761856071775, 0.015605552884933548, 0.015543982588135084, 0.01548289070348666, 0.015422282607969216, 0.015360079094977303, 0.015300421495286699, 0.01524123078062211, 0.015182491064459208, 0.015124207520411046, 0.015066364665904811, 0.015008967595863149, 0.014952001218216673, 0.014895470550394483, 0.014837436103091841, 0.014781761991010302, 0.014726508874778483, 0.014671662589388405, 0.014617227962486216, 0.014563191176467236, 0.014509556985673638, 0.014456311908741012, 0.014403460627886108, 0.014349189736319443, 0.01429711305349323, 0.014245417299411645, 0.0141940897925815, 0.01414313503882269, 0.014092540656991108, 0.014042311084854686, 0.013992434232292517, 0.013942914470154315, 0.01389205255875372, 0.013843235568138589, 0.013794764366432425, 0.016049436289711748, 0.017869559239510627, 0.017807635605427318, 0.0177461445410008, 0.017685071850543, 0.017624422859305832, 0.017562116262066597, 0.017502301547806062, 0.017442897531490156, 0.017383890805772233, 0.017325286498530258, 0.01726707149952517, 0.017209250860587517, 0.017151811759944117, 0.017094759174690947, 0.017036135057440126, 0.016979843889958237, 0.016923927728066116, 0.01686837443990481, 0.01681318882012272, 0.016758358997306568, 0.01670388969582726, 0.016649769297374523, 0.016596002457263073, 0.01654074374570748, 0.016487673707053868, 0.01643494700054447, 0.0163825526141601, 0.016330495034655945, 0.016278763479248625, 0.01622736236977205, 0.01617628114640869, 0.016125524167201456, 0.016073349170792665, 0.016023231486127526, 0.01597342892897016, 0.015880419330519, 0.016061731437017775, 0.016012266911788683, 0.0159631095878443, 0.015914249726579968, 0.015865691459530408, 0.015815767867440454, 0.015767804471328438, 0.015720134419805642, 0.015672748453488317, 0.01562565055836485, 0.015578831656761941, 0.015532295678602483, 0.0154860337232339, 0.015440049665483447, 0.015392764833725902, 0.015347329111405305, 0.015302163886147083, 0.015257260683123395, 0.01521262324264639, 0.015168243251563978, 0.01512412439836237, 0.015080258527507164, 0.015036649276549213, 0.01499179939136439, 0.01494869667032116, 0.01490584391121008, 0.014863233338120932, 0.014820868464218675, 0.014778741657906599, 0.014736856384414701, 0.0146952051529345, 0.014653791381577803, 0.014611193091000717, 0.014570248188024935, 0.014529534738948668, 0.014489045592454845, 0.014448784051560234, 0.014408743094156807, 0.014368925978894198, 0.014329325809799419, 0.01428994580190374, 0.014249433710940092, 0.014210488552870036, 0.014171758123683867, 0.014133235831907334, 0.014094924785993319, 0.01405681851048792, 0.014018920072747042, 0.013981223110647195, 0.013943730651133445, 0.013905155176078475, 0.013868066760773253, 0.013831177922707726, 0.013794482573637593, 0.01375798364173468, 0.013721675143219078, 0.013685559968162501, 0.013649632234887576, 0.013613894795994737, 0.013577120319223075, 0.013541758961327068, 0.013506583421650188, 0.013471588065510682, 0.013436775653889125, 0.013402140646409176, 0.013367685768698102, 0.013333405572604533, 0.013299302748978897, 0.013264206026237858, 0.013230453842387939, 0.013196874953967805, 0.01316346413614237, 0.013130223994699904, 0.013097149390151695, 0.013064242895451175, 0.013031499454617786, 0.012998921608298844, 0.012965390389093457, 0.012933139985289086, 0.012901051454574916, 0.012869119943365771, 0.012837347913261018, 0.01280573058809719, 0.012774270398949069, 0.012742962645446053, 0.012711809728623468, 0.0130785896159099, 0.013851986263843066, 0.013817211366518608, 0.013783760271252058, 0.013750472601424837, 0.013717343488434675, 0.013684375449850029, 0.013651563692564483, 0.01361891070353118, 0.013586411763594958, 0.013554069329572406, 0.013520772368586691, 0.013488739573721958, 0.01345685993361697, 0.013425128908689722, 0.013393548881956418, 0.013362115382656562, 0.013330830765284277, 0.013299690626523602, 0.013268697292786624, 0.013236786013223355, 0.013206083192158451, 0.013175524098088405, 0.013145104491600544, 0.013114826630312064, 0.013084686337676045, 0.013054685844712087, 0.013024821036508384, 0.012995094117891718, 0.012964483786321711, 0.012935029797273791, 0.012905710865642128, 0.012876523026414155, 0.012847468420226061, 0.012818543139603285, 0.01278974930035527, 0.012761083051442945, 0.012732546484221636, 0.01270315913751084, 0.01267487930754924, 0.012646726548901257, 0.012618697147881486, 0.01259079313589356, 0.012563010852012805, 0.012535352304446962, 0.01250781388404208, 0.012480397576153383, 0.012452161358533484, 0.012424986851552487, 0.012397932047211027, 0.01237099346244375, 0.012344173026560181, 0.012317467304962243, 0.012290878205266876, 0.012264402340452346, 0.0122380415967597, 0.012210890173295033, 0.012184757430665492, 0.01215873758089588, 0.012132827352915293, 0.012107028580521614, 0.012081338037244163, 0.01205575753657526, 0.012030283895840939, 0.0120049189085203, 0.011978790944893632, 0.011953641189226618, 0.011928598023535046, 0.011903658371953084, 0.011878823978842368, 0.011854091809446974, 0.011829463589103875, 0.011804936323440884, 0.01178051171904045, 0.01175535041907136, 0.011731129212939482, 0.011707008754493563, 0.011682986147907377, 0.011659063053718896, 0.011635236614055135, 0.011611508471613435, 0.011587875805816513, 0.011564340241770926, 0.011540092935327716, 0.011516749787972132, 0.01149350196529153, 0.011470346737773312, 0.011447285687321805, 0.01142431611951721, 0.011315546704028134, 0.011400598817525084, 0.011377860852956086, 0.011354433532025974, 0.011331878130509792, 0.01130941318711395, 0.01128703612122514, 0.011264748443826288, 0.011242547606862684, 0.011220435105556334, 0.011198408423867946, 0.011176469041473352, 0.011153862899410187, 0.011132096565775872, 0.011110415989755968, 0.011088818733571173, 0.01106730623869099, 0.011045876097528386, 0.011024529736734201, 0.011003264778419076, 0.01098208263461438, 0.010960255239940734, 0.010939237280402577, 0.010918300698084752, 0.010897443187731046, 0.010876666125432298, 0.010855967233968655, 0.010835347875486562, 0.010814805800351464, 0.010794342356950332, 0.010773254151949877, 0.010752946623579836, 0.010732716385355138, 0.010712561255142701, 0.010692482547492421, 0.010672478106340094, 0.010652549233103168, 0.010632693797374278, 0.010612913087610218, 0.010592527149094505, 0.010572894631246358, 0.010553335585641517, 0.010533847944686347, 0.010514432964955111, 0.010495088603124677, 0.01047581610339155, 0.010456613446326085, 0.010437481863906865, 0.010417763687488745, 0.01039877307564079, 0.010379852365507408, 0.01036099959618368, 0.010342215969583445, 0.010323499547425877, 0.010304851519949221, 0.010286269971151268, 0.010267756079743439, 0.010248673384966146, 0.010230293704458401, 0.010211980582794912, 0.01019373215856804, 0.0101755495821166, 0.01015743101314751, 0.010139377590977843, 0.01012138749611201, 0.01010346185698396, 0.010084984410990754, 0.010067186648452407, 0.01004945231168732, 0.010031779632187812, 0.010014169711591766, 0.009996620801119991, 0.009979133991998004, 0.009961707554883724, 0.009944342570719569, 0.009926442028438188, 0.009909198978975672, 0.0098920164158108, 0.009874892657274878, 0.009857828758984392, 0.00984082305772462, 0.009823876599268151, 0.009806987738586095, 0.009790157511727748, 0.009772807270792848, 0.009756093399245862, 0.009739437253391287, 0.009722837232823384, 0.009706294349637554, 0.009689807020708556, 0.009673376248818564, 0.009657000467875728, 0.009640680671461675, 0.009623855740313705, 0.009607647055091097, 0.009591493500424821, 0.009575393552035356, 0.009559348180832036, 0.009543355878733895, 0.009527417607832912, 0.009511531876018678, 0.009495699636671151, 0.009479376514456265, 0.009463650452640863, 0.00944797707950068, 0.009432354942144143, 0.009416784972476968, 0.00940126573280735, 0.009411332227450251, 0.010048613914491984, 0.01003213549101001, 0.010015710405830321, 0.010335413589779428, 0.010582094466121154, 0.010564854613224825, 0.010547671484191173, 0.010530543519785511, 0.010513471728374128, 0.01049645456673044, 0.010479493034322546, 0.010462585603714235, 0.010445733265578816, 0.010428356524868048, 0.010411613566905717, 0.010394924900125925, 0.010378289035901109, 0.01036170694321387, 0.010345177148489924, 0.010328700612269166, 0.010312275875828912, 0.010295903891363237, 0.010279021662753265, 0.010262754422664798, 0.010246539178218817, 0.010230374507207053, 0.010214261341235069, 0.010198198272263046, 0.010182186223880802, 0.01016622380202994, 0.010150311922375444, 0.010133903392910247, 0.010118091880147949, 0.010102330195098815, 0.01008661697809131, 0.010070953125235654, 0.01005533729020782, 0.01003977036150291, 0.01002425100597077, 0.010008780104576712, 0.009992825613087107, 0.009977450941667167, 0.00996212404889618, 0.009946843634035654, 0.009931610559466442, 0.009916423537035098, 0.009901283421883511, 0.009886188938281894, 0.009871140934213304, 0.009855621892730641, 0.00984066620598388, 0.009825756359650804, 0.009810891108577562, 0.0097960712830742, 0.009781295649863003, 0.009766565032368465, 0.009751878209038849, 0.009737235996488416, 0.00972213481800597, 0.009707581219397446, 0.009693071626403389, 0.009678604846340115, 0.009664181679005637, 0.009649800942932607, 0.00963546343136578, 0.009621167973914296, 0.00960691535734051, 0.009592215389332172, 0.00957804787878631, 0.009563922635682797, 0.009549838516908282, 0.009535796293214788, 0.00952179483209058, 0.009507834898047076, 0.009493915369043794, 0.009480037003418276, 0.009465722466586392, 0.009451925881813067, 0.009438169916659, 0.009424453474878492, 0.009410777299557346, 0.0093971403044782, 0.00938354322678066, 0.009369984990154064, 0.00935646632585465, 0.009342522257633282, 0.009329082220002626, 0.009315681238722274, 0.009302318261892805, 0.009288994006233283, 0.009181441459103974, 0.009193283821171513, 0.009180171654172085, 0.009167097265138095, 0.009153610946150796, 0.0091406116248909, 0.00912764959530847, 0.009114723855038283, 0.009101835090492385, 0.009088982308231642, 0.009076166189301167, 0.009063385749082501, 0.009050641663309272, 0.009037495573204797, 0.009024823732507872, 0.009012187784194995, 0.008999586765395053, 0.008987021338712094, 0.008974490549737034, 0.00896199505595186, 0.008949533911310875, 0.00893710776822634, 0.008924289192751445, 0.008911932611808903, 0.008899610593097919, 0.008887322211198314, 0.008875068105987824, 0.008862847360073948, 0.008850660608443521, 0.008838506941639348, 0.008826386989806779, 0.008813883840410201, 0.008801830899004427, 0.008789811254600441, 0.008777824017315972, 0.008765869805323845, 0.008753947736362566, 0.008742058423932428, 0.008730200993306141, 0.008718376053358144, 0.008706176829168312, 0.00869441647122589, 0.008682688206065074, 0.008670991177548841, 0.008659325983110148, 0.008647691773851262, 0.008636089142738994, 0.008624517248033698, 0.008612976678280171, 0.008601070430822194, 0.008589592130589394, 0.008578144776294122, 0.008566727543863364, 0.009251888051716044, 0.00979469859462989, 0.009781714410406716, 0.009768764211036817, 0.00975584864893416, 0.009742523409900818, 0.009729676706736344, 0.0097168642267203, 0.00970408506009613, 0.009691339847281629, 0.009678627686023547, 0.009665949212055255, 0.009653303530544706, 0.009640691272586174, 0.009627678547594394, 0.00961513274042559, 0.009602619961886872, 0.009590139335471034, 0.009577691480791729, 0.009565275528482926, 0.009552892093674333, 0.009540540314063874, 0.00952822080034028, 0.00951550972294454, 0.00950325436285691, 0.009491030891831469, 0.009478838465012934, 0.009466677682097675, 0.009454547705030965, 0.009442449129215193, 0.009430381123323549, 0.009418344278505115, 0.009405924480266267, 0.00939394959660285, 0.009382005514260378, 0.00937009141853266, 0.009358207890039164, 0.009346354120553683, 0.009334530686581747, 0.009322736786308738, 0.009310972992164832, 0.009298834574444208, 0.009287130647752504, 0.009275456483554038, 0.009263811295876882, 0.009252195647060356, 0.009240608757310573, 0.009229051185023686, 0.009217522156519407, 0.009206022226287313, 0.009194155733936326, 0.009182713670731, 0.009171300377385956, 0.009159915095330528, 0.009148558369379754, 0.009137229446856437, 0.009125928868794486, 0.0091146558883494, 0.009103411042808679, 0.009092193591100521, 0.009550283583169283, 0.010142292478732731, 0.01012984144771083, 0.010117421299932188, 0.010105031222621793, 0.010092671802189984, 0.010080342232088075, 0.010068043094706922, 0.010055773589660854, 0.01004353429535775, 0.010030904092977942, 0.010018724886378054, 0.010006575557831193, 0.009994455322190485, 0.009982364747996462, 0.009970303056048872, 0.009958270811030354, 0.009946267239627467, 0.009934292902699652, 0.009921935789189365, 0.009910019601718403, 0.0098981323302639, 0.009886273216071233, 0.009874442810526808, 0.009862640360558415, 0.00985086641384814, 0.009839120222949685, 0.0098274023318738, 0.009815309544996315, 0.009803647947605208, 0.009792014345056506, 0.00978040800382019, 0.009768829458808897, 0.009757277981925282, 0.009745754104523744, 0.009734257103886201, 0.009722787507840142, 0.009710950656244837, 0.00969953557624528, 0.009
[truncated: 3,306 more chars]
