# Supplementary material for: MS2Query: reliable and scalable MS2 mass spectra-based analogue search
Source: Nat Commun. 2023 Mar 29;14:1752. doi: 10.1038/s41467-023-37446-4 (PMC10060387; doi:10.1038/s41467-023-37446-4)
Supplement: Supplementary file 4 — Source Data [file 41467_2023_37446_MOESM4_ESM.zip › Figure 2c.json]

{"MS2Query": [[0.05, 0.15000000000000002, 0.25000000000000006, 0.35000000000000003, 0.45000000000000007, 0.5500000000000002, 0.6500000000000001, 0.7500000000000002, 0.8500000000000002, 0.9500000000000002, 1.0500000000000003, 1.1500000000000004, 1.2500000000000002, 1.3500000000000003, 1.4500000000000004, 1.5500000000000003, 1.6500000000000004, 1.7500000000000004, 1.8500000000000003, 1.9500000000000004, 2.0500000000000003, 2.1500000000000004, 2.2500000000000004, 2.35, 2.45, 2.5500000000000003, 2.6500000000000004, 2.7500000000000004, 2.8500000000000005, 2.95, 3.0500000000000003, 3.1500000000000004, 3.2500000000000004, 3.3500000000000005, 3.4500000000000006, 3.5500000000000007, 3.6500000000000004, 3.7500000000000004, 3.8500000000000005, 3.9500000000000006, 4.050000000000001, 4.15, 4.250000000000001, 4.3500000000000005, 4.450000000000001, 4.550000000000001, 4.65, 4.750000000000001, 4.8500000000000005, 4.950000000000001, 5.050000000000001, 5.150000000000001, 5.250000000000001, 5.3500000000000005, 5.450000000000001, 5.550000000000001, 5.650000000000001, 5.750000000000001, 5.8500000000000005, 5.950000000000001, 6.050000000000001, 6.150000000000001, 6.250000000000001, 6.350000000000001, 6.450000000000001, 6.550000000000001, 6.650000000000001, 6.750000000000001, 6.850000000000001, 6.950000000000001, 7.050000000000002, 7.150000000000001, 7.250000000000001, 7.350000000000001, 7.450000000000001, 7.550000000000002, 7.650000000000001, 7.750000000000001, 7.850000000000001, 7.950000000000001, 8.050000000000002, 8.150000000000002, 8.250000000000002, 8.350000000000003, 8.450000000000003, 8.550000000000002, 8.650000000000002, 8.750000000000002, 8.850000000000003, 8.950000000000003, 9.050000000000002, 9.150000000000002, 9.250000000000002, 9.350000000000003, 9.450000000000003, 9.550000000000002, 9.650000000000002, 9.750000000000002, 9.850000000000003, 9.950000000000003, 10.050000000000002, 10.150000000000002, 10.250000000000004, 10.350000000000003, 10.450000000000003, 10.550000000000002, 10.650000000000002, 10.750000000000004, 10.850000000000003, 10.950000000000003, 11.050000000000002, 11.150000000000002, 11.250000000000004, 11.350000000000003, 11.450000000000003, 11.550000000000002, 11.650000000000002, 11.750000000000004, 11.850000000000003, 11.950000000000003, 12.050000000000002, 12.150000000000004, 12.250000000000004, 12.350000000000003, 12.450000000000003, 12.550000000000002, 12.650000000000004, 12.750000000000004, 12.850000000000003, 12.950000000000003, 13.050000000000002, 13.150000000000004, 13.250000000000004, 13.350000000000003, 13.450000000000003, 13.550000000000002, 13.650000000000004, 13.750000000000004, 13.850000000000003, 13.950000000000003, 14.050000000000004, 14.150000000000004, 14.250000000000004, 14.350000000000003, 14.450000000000003, 14.550000000000004, 14.650000000000004, 14.750000000000004, 14.850000000000003, 14.950000000000003, 15.050000000000004, 15.150000000000004, 15.250000000000004, 15.350000000000003, 15.450000000000003, 15.550000000000004, 15.650000000000004, 15.750000000000004, 15.850000000000003, 15.950000000000005, 16.050000000000004, 16.150000000000002, 16.250000000000004, 16.350000000000005, 16.450000000000003, 16.550000000000004, 16.650000000000006, 16.750000000000004, 16.850000000000005, 16.950000000000003, 17.050000000000004, 17.150000000000006, 17.250000000000004, 17.350000000000005, 17.450000000000003, 17.550000000000004, 17.650000000000006, 17.750000000000004, 17.850000000000005, 17.950000000000003, 18.050000000000004, 18.150000000000006, 18.250000000000004, 18.350000000000005, 18.450000000000003, 18.550000000000004, 18.650000000000006, 18.750000000000004, 18.850000000000005, 18.950000000000003, 19.050000000000004, 19.150000000000006, 19.250000000000004, 19.350000000000005, 19.450000000000003, 19.550000000000004, 19.650000000000006, 19.750000000000004, 19.850000000000005, 19.950000000000003, 20.050000000000004, 20.150000000000006, 20.250000000000004, 20.350000000000005, 20.450000000000006, 20.550000000000004, 20.650000000000006, 20.750000000000004, 20.850000000000005, 20.950000000000006, 21.050000000000004, 21.150000000000006, 21.250000000000004, 21.350000000000005, 21.450000000000006, 21.550000000000004, 21.650000000000006, 21.750000000000004, 21.850000000000005, 21.950000000000006, 22.050000000000004, 22.150000000000006, 22.250000000000004, 22.350000000000005, 22.450000000000006, 22.550000000000004, 22.650000000000006, 22.750000000000004, 22.850000000000005, 22.950000000000006, 23.050000000000004, 23.150000000000006, 23.250000000000004, 23.350000000000005, 23.450000000000006, 23.550000000000004, 23.650000000000006, 23.750000000000004, 23.850000000000005, 23.950000000000006, 24.050000000000004, 24.150000000000006, 24.250000000000007, 24.350000000000005, 24.450000000000006, 24.550000000000004, 24.650000000000006, 24.750000000000007, 24.850000000000005, 24.950000000000006, 25.050000000000004, 25.150000000000006, 25.250000000000007, 25.350000000000005, 25.450000000000006, 25.550000000000004, 25.650000000000006, 25.750000000000007, 25.850000000000005, 25.950000000000006, 26.050000000000004, 26.150000000000006, 26.250000000000007, 26.350000000000005, 26.450000000000006, 26.550000000000004, 26.650000000000006, 26.750000000000007, 26.850000000000005, 26.950000000000006, 27.050000000000004, 27.150000000000006, 27.250000000000007, 27.350000000000005, 27.450000000000006, 27.550000000000008, 27.650000000000006, 27.750000000000007, 27.850000000000005, 27.950000000000006, 28.050000000000008, 28.150000000000006, 28.250000000000007, 28.350000000000005, 28.450000000000006, 28.550000000000008, 28.650000000000006, 28.750000000000007, 28.850000000000005, 28.950000000000006, 29.050000000000008, 29.150000000000006, 29.250000000000007, 29.350000000000005, 29.450000000000006, 29.550000000000008, 29.650000000000006, 29.750000000000007, 29.850000000000005, 29.950000000000006, 30.050000000000008, 30.150000000000006, 30.250000000000007, 30.350000000000005, 30.450000000000006, 30.550000000000008, 30.650000000000006, 30.750000000000007, 30.850000000000005, 30.950000000000006, 31.050000000000008, 31.150000000000006, 31.250000000000007, 31.35000000000001, 31.450000000000006, 31.550000000000008, 31.650000000000006, 31.750000000000007, 31.85000000000001, 31.950000000000006, 32.050000000000004, 32.150000000000006, 32.25, 32.35, 32.45, 32.550000000000004, 32.650000000000006, 32.75, 32.85, 32.95, 33.050000000000004, 33.150000000000006, 33.25000000000001, 33.35, 33.45, 33.550000000000004, 33.650000000000006, 33.75000000000001, 33.85, 33.95, 34.050000000000004, 34.150000000000006, 34.25000000000001, 34.35, 34.45, 34.550000000000004, 34.650000000000006, 34.75000000000001, 34.85, 34.95, 35.050000000000004, 35.150000000000006, 35.25000000000001, 35.35, 35.45, 35.550000000000004, 35.650000000000006, 35.75000000000001, 35.85, 35.95, 36.050000000000004, 36.150000000000006, 36.25000000000001, 36.35, 36.45, 36.550000000000004, 36.650000000000006, 36.75000000000001, 36.85, 36.95, 37.050000000000004, 37.150000000000006, 37.25000000000001, 37.35, 37.45, 37.550000000000004, 37.650000000000006, 37.75000000000001, 37.85, 37.95, 38.050000000000004, 38.150000000000006, 38.25000000000001, 38.35, 38.45, 38.550000000000004, 38.650000000000006, 38.75000000000001, 38.85, 38.95, 39.050000000000004, 39.150000000000006, 39.25000000000001, 39.35, 39.45, 39.550000000000004, 39.650000000000006, 39.75000000000001, 39.85, 39.95, 40.050000000000004, 40.150000000000006, 40.25000000000001, 40.35000000000001, 40.45, 40.550000000000004, 40.650000000000006, 40.75000000000001, 40.85000000000001, 40.95, 41.050000000000004, 41.150000000000006, 41.25000000000001, 41.35000000000001, 41.45, 41.550000000000004, 41.650000000000006, 41.75000000000001, 41.85000000000001, 41.95, 42.050000000000004, 42.150000000000006, 42.25000000000001, 42.35000000000001, 42.45, 42.550000000000004, 42.650000000000006, 42.75000000000001, 42.85000000000001, 42.95, 43.050000000000004, 43.150000000000006, 43.25000000000001, 43.35000000000001, 43.45, 43.550000000000004, 43.650000000000006, 43.75000000000001, 43.85000000000001, 43.95, 44.050000000000004, 44.150000000000006, 44.25000000000001, 44.35000000000001, 44.45, 44.550000000000004, 44.650000000000006, 44.75000000000001, 44.85000000000001, 44.95, 45.050000000000004, 45.150000000000006, 45.25000000000001, 45.35000000000001, 45.45, 45.550000000000004, 45.650000000000006, 45.75000000000001, 45.85000000000001, 45.95, 46.050000000000004, 46.150000000000006, 46.25000000000001, 46.35000000000001, 46.45, 46.550000000000004, 46.650000000000006, 46.75000000000001, 46.85000000000001, 46.95, 47.050000000000004, 47.150000000000006, 47.25000000000001, 47.35000000000001, 47.45, 47.550000000000004, 47.650000000000006, 47.75000000000001, 47.85000000000001, 47.95000000000001, 48.050000000000004, 48.150000000000006, 48.25000000000001, 48.35000000000001, 48.45000000000001, 48.550000000000004, 48.650000000000006, 48.75000000000001, 48.85000000000001, 48.95000000000001, 49.050000000000004, 49.150000000000006, 49.25000000000001, 49.35000000000001, 49.45000000000001, 49.550000000000004, 49.650000000000006, 49.75000000000001, 49.85000000000001, 49.95000000000001, 50.050000000000004, 50.150000000000006, 50.25000000000001, 50.35000000000001, 50.45000000000001, 50.550000000000004, 50.650000000000006, 50.75000000000001, 50.85000000000001, 50.95000000000001, 51.050000000000004, 51.150000000000006, 51.25000000000001, 51.35000000000001, 51.45000000000001, 51.550000000000004, 51.650000000000006, 51.75000000000001, 51.85000000000001, 51.95000000000001, 52.050000000000004, 52.150000000000006, 52.25000000000001, 52.35000000000001, 52.45000000000001, 52.550000000000004, 52.650000000000006, 52.75000000000001, 52.85000000000001, 52.95000000000001, 53.050000000000004, 53.150000000000006, 53.25000000000001, 53.35000000000001, 53.45000000000001, 53.550000000000004, 53.650000000000006, 53.75000000000001, 53.85000000000001, 53.95000000000001, 54.050000000000004, 54.150000000000006, 54.25000000000001, 54.35000000000001, 54.45000000000001, 54.550000000000004, 54.650000000000006, 54.75000000000001, 54.85000000000001, 54.95000000000001, 55.05000000000001, 55.150000000000006, 55.25000000000001, 55.35000000000001, 55.45000000000001, 55.55000000000001, 55.650000000000006, 55.75000000000001, 55.85000000000001, 55.95000000000001, 56.05000000000001, 56.150000000000006, 56.25000000000001, 56.35000000000001, 56.45000000000001, 56.55000000000001, 56.650000000000006, 56.75000000000001, 56.85000000000001, 56.95000000000001, 57.05000000000001, 57.150000000000006, 57.25000000000001, 57.35000000000001, 57.45000000000001, 57.55000000000001, 57.650000000000006, 57.75000000000001, 57.85000000000001, 57.95000000000001, 58.05000000000001, 58.150000000000006, 58.25000000000001, 58.35000000000001, 58.45000000000001, 58.55000000000001, 58.650000000000006, 58.75000000000001, 58.85000000000001, 58.95000000000001, 59.05000000000001, 59.150000000000006, 59.25000000000001, 59.35000000000001, 59.45000000000001, 59.55000000000001, 59.650000000000006, 59.75000000000001, 59.85000000000001, 59.95000000000001, 60.05000000000001, 60.150000000000006, 60.25000000000001, 60.35000000000001, 60.45000000000001, 60.55000000000001, 60.650000000000006, 60.75000000000001, 60.85000000000001, 60.95000000000001, 61.05000000000001, 61.150000000000006, 61.25000000000001, 61.35000000000001, 61.45000000000001, 61.55000000000001, 61.650000000000006, 61.75000000000001, 61.85000000000001, 61.95000000000001, 62.05000000000001, 62.150000000000006, 62.25000000000001, 62.35000000000001, 62.45000000000001, 62.55000000000001, 62.65000000000001, 62.75000000000001, 62.85000000000001, 62.95000000000001, 63.05000000000001, 63.15000000000001, 63.25000000000001, 63.35000000000001, 63.45000000000001, 63.55000000000001, 63.65000000000001, 63.75000000000001, 63.85000000000001, 63.95000000000001, 64.05000000000001, 64.15, 64.25000000000001, 64.35000000000001, 64.45, 64.55000000000001, 64.65, 64.75000000000001, 64.85000000000001, 64.95, 65.05000000000001, 65.15, 65.25000000000001, 65.35000000000001, 65.45, 65.55000000000001, 65.65, 65.75000000000001, 65.85000000000001, 65.95000000000002, 66.05000000000001, 66.15, 66.25000000000001, 66.35000000000001, 66.45000000000002, 66.55000000000001, 66.65, 66.75000000000001, 66.85000000000001, 66.95000000000002, 67.05000000000001, 67.15, 67.25000000000001, 67.35000000000001, 67.45000000000002, 67.55000000000001, 67.65, 67.75000000000001, 67.85000000000001, 67.95000000000002, 68.05000000000001, 68.15, 68.25000000000001, 68.35000000000001, 68.45000000000002, 68.55000000000001, 68.65, 68.75000000000001, 68.85000000000001, 68.95000000000002, 69.05000000000001, 69.15, 69.25000000000001, 69.35000000000001, 69.45000000000002, 69.55000000000001, 69.65, 69.75000000000001, 69.85000000000001, 69.95000000000002, 70.05000000000001, 70.15, 70.25000000000001, 70.35000000000001, 70.45000000000002, 70.55000000000001, 70.65, 70.75000000000001, 70.85000000000001, 70.95000000000002, 71.05000000000001, 71.15, 71.25000000000001, 71.35000000000001, 71.45000000000002, 71.55000000000001, 71.65, 71.75000000000001, 71.85000000000001, 71.95000000000002, 72.05000000000001, 72.15, 72.25000000000001, 72.35000000000001, 72.45000000000002, 72.55000000000001, 72.65, 72.75000000000001, 72.85000000000001, 72.95000000000002, 73.05000000000001, 73.15, 73.25000000000001, 73.35000000000001, 73.45000000000002, 73.55000000000001, 73.65, 73.75000000000001, 73.85000000000001, 73.95000000000002, 74.05000000000001, 74.15, 74.25000000000001, 74.35000000000001, 74.45000000000002, 74.55000000000001, 74.65, 74.75000000000001, 74.85000000000001, 74.95000000000002, 75.05000000000001, 75.15, 75.25000000000001, 75.35000000000001, 75.45000000000002, 75.55000000000001, 75.65, 75.75000000000001, 75.85000000000001, 75.95000000000002, 76.05000000000001, 76.15, 76.25000000000001, 76.35000000000001, 76.45000000000002, 76.55000000000001, 76.65, 76.75000000000001, 76.85000000000001, 76.95000000000002, 77.05000000000001, 77.15, 77.25000000000001, 77.35000000000001, 77.45000000000002, 77.55000000000001, 77.65, 77.75000000000001, 77.85000000000001, 77.95000000000002, 78.05000000000001, 78.15, 78.25000000000001, 78.35000000000001, 78.45000000000002, 78.55000000000001, 78.65, 78.75000000000001, 78.85000000000001, 78.95000000000002, 79.05000000000001, 79.15, 79.25000000000001, 79.35000000000001, 79.45000000000002, 79.55000000000001, 79.65, 79.75000000000001, 79.85000000000001, 79.95000000000002, 80.05000000000001, 80.15, 80.25000000000001, 80.35000000000001, 80.45000000000002, 80.55000000000001, 80.65000000000002, 80.75000000000001, 80.85000000000001, 80.95000000000002, 81.05000000000001, 81.15000000000002, 81.25000000000001, 81.35000000000001, 81.45000000000002, 81.55000000000001, 81.65000000000002, 81.75000000000001, 81.85000000000001, 81.95000000000002, 82.05000000000001, 82.15000000000002, 82.25000000000001, 82.35000000000001, 82.45000000000002, 82.55000000000001, 82.65000000000002, 82.75000000000001, 82.85000000000001, 82.95000000000002, 83.05000000000001, 83.15000000000002, 83.25000000000001, 83.35000000000001, 83.45000000000002, 83.55000000000001, 83.65000000000002, 83.75000000000001, 83.85000000000001, 83.95000000000002, 84.05000000000001, 84.15000000000002, 84.25000000000001, 84.35000000000001, 84.45000000000002, 84.55000000000001, 84.65000000000002, 84.75000000000001, 84.85000000000001, 84.95000000000002, 85.05000000000001, 85.15000000000002, 85.25000000000001, 85.35000000000001, 85.45000000000002, 85.55000000000001, 85.65000000000002, 85.75000000000001, 85.85000000000001, 85.95000000000002, 86.05000000000001, 86.15000000000002, 86.25000000000001, 86.35000000000001, 86.45000000000002, 86.55000000000001, 86.65000000000002, 86.75000000000001, 86.85000000000001, 86.95000000000002, 87.05000000000001, 87.15000000000002, 87.25000000000001, 87.35000000000001, 87.45000000000002, 87.55000000000001, 87.65000000000002, 87.75000000000001, 87.85000000000001, 87.95000000000002, 88.05000000000001, 88.15000000000002, 88.25000000000001, 88.35000000000001, 88.45000000000002, 88.55000000000001, 88.65000000000002, 88.75000000000001, 88.85000000000001, 88.95000000000002, 89.05000000000001, 89.15000000000002, 89.25000000000001, 89.35000000000001, 89.45000000000002, 89.55000000000001, 89.65000000000002, 89.75000000000001, 89.85000000000001, 89.95000000000002, 90.05000000000001, 90.15000000000002, 90.25000000000001, 90.35000000000001, 90.45000000000002, 90.55000000000001, 90.65000000000002, 90.75000000000001, 90.85000000000001, 90.95000000000002, 91.05000000000001, 91.15000000000002, 91.25000000000001, 91.35000000000001, 91.45000000000002, 91.55000000000001, 91.65000000000002, 91.75000000000001, 91.85000000000001, 91.95000000000002, 92.05000000000001, 92.15000000000002, 92.25000000000001, 92.35000000000001, 92.45000000000002, 92.55000000000001, 92.65000000000002, 92.75000000000001, 92.85000000000001, 92.95000000000002, 93.05000000000001, 93.15000000000002, 93.25000000000001, 93.35000000000001, 93.45000000000002, 93.55000000000001, 93.65000000000002, 93.75000000000001, 93.85000000000001, 93.95000000000002, 94.05000000000001, 94.15000000000002, 94.25000000000001, 94.35000000000001, 94.45000000000002, 94.55000000000001, 94.65000000000002, 94.75000000000001, 94.85000000000001, 94.95000000000002, 95.05000000000001, 95.15000000000002, 95.25000000000001, 95.35000000000002, 95.45000000000002, 95.55000000000001, 95.65000000000002, 95.75000000000001, 95.85000000000002, 95.95000000000002, 96.05000000000001, 96.15000000000002, 96.25000000000001, 96.35000000000002, 96.45000000000002, 96.55000000000001, 96.65000000000002, 96.75000000000001, 96.85000000000002, 96.95000000000002, 97.05000000000001, 97.15000000000002, 97.25000000000001, 97.35000000000002, 97.45000000000002, 97.55000000000001, 97.65000000000002, 97.75000000000001, 97.85000000000002, 97.95000000000002, 98.05000000000001, 98.15000000000002, 98.25000000000001, 98.35000000000002, 98.45000000000002, 98.55000000000001, 98.65000000000002, 98.75000000000001, 98.85000000000002, 98.95000000000002, 99.05000000000001, 99.15000000000002, 99.25000000000001, 99.35000000000002, 99.45000000000002, 99.55000000000001, 99.65000000000002, 99.75000000000001, 99.85000000000002, 99.95000000000002], [0.6684645532003913, 0.6596232699962673, 0.6950635506468832, 0.724047248724374, 0.7276592857877378, 0.7365276873563481, 0.7398470752132098, 0.744834095481273, 0.7508409659585997, 0.75544705851825, 0.7620792625038069, 0.7667026195524623, 0.7685200100490819, 0.7713558613378997, 0.7745453224171954, 0.7800476591163051, 0.7826487460030298, 0.7820371821520578, 0.7825368746465646, 0.7825397925259213, 0.7804690672467617, 0.7789621397411421, 0.7795985771935237, 0.7809307272087751, 0.7826225525092154, 0.7835941066138057, 0.7835024239689828, 0.7833079905206749, 0.7838772229210521, 0.784671770622855, 0.7849085194302713, 0.7853167892557787, 0.7860605401242544, 0.7862834988889209, 0.7874747842279333, 0.7889284440347673, 0.7904838867370303, 0.7915854521550643, 0.7924799593785083, 0.7931680375110186, 0.7941695779209822, 0.7940841839951839, 0.7946982408334413, 0.7955915155684148, 0.7961876175924923, 0.7963530755468542, 0.7960246138696531, 0.7967912231167685, 0.7971376501432981, 0.7969769267218968, 0.796888634142158, 0.7967442288077741, 0.7960659758578297, 0.796110052888836, 0.7967064386061727, 0.79619556146782, 0.7966892736547033, 0.7970093044675436, 0.7978293459694752, 0.798929583319385, 0.7991150556448539, 0.798601620172927, 0.7977272527601498, 0.797682785948584, 0.7975280632945096, 0.7977030654552676, 0.7979703461211088, 0.7985534664235425, 0.799270359464664, 0.7999441549281661, 0.8005159915080341, 0.8009943614983935, 0.8017489226292913, 0.8024244960690987, 0.8028970601382927, 0.803407937258851, 0.8040987590504217, 0.8044675909816444, 0.8045222980764372, 0.8052485118320231, 0.8056665744856233, 0.8059372450357717, 0.8060947667497954, 0.8062911352993879, 0.8064598819249461, 0.8066065587935507, 0.806851957346962, 0.8069600859870951, 0.8072834138178351, 0.8072687012116371, 0.806662067364831, 0.8059131545015795, 0.8053977311900867, 0.8050351122620576, 0.8046040815283722, 0.8042790511470674, 0.8041459034073035, 0.8043113842856708, 0.8048680706803726, 0.8050078918105186, 0.8050853109186219, 0.8049966819784151, 0.8050871249927571, 0.8051842146998036, 0.8053793801766878, 0.8053070469415464, 0.8052744530718913, 0.8053016139235968, 0.8054551002608619, 0.805470637699171, 0.8055743510557454, 0.8055310507586517, 0.8054627877253733, 0.8048137187764702, 0.804489738214747, 0.8040451489751839, 0.8034332336412382, 0.8029338911403878, 0.8027653024506277, 0.8025811589463437, 0.8024159599114444, 0.8022891848788138, 0.8022291588580923, 0.8018028548323757, 0.8017504361502101, 0.8014542111847062, 0.8011353297299595, 0.800868371241935, 0.8005862076858941, 0.8005201830120079, 0.8002564103587343, 0.8000815996803958, 0.8000107451304099, 0.8000006728871009, 0.7998461466729163, 0.7997603859542252, 0.7994143707660097, 0.7992140041464483, 0.7991597693350698, 0.7990798035593318, 0.7988005684768692, 0.7986527892914412, 0.7987608927248665, 0.7986572413777074, 0.798444375637527, 0.7982817544007583, 0.7982658404476914, 0.7979134499109114, 0.797651467062624, 0.7975069955793347, 0.7972241263395567, 0.7970808570198531, 0.7970717676868861, 0.7968805162327838, 0.7968745297770801, 0.796670149500869, 0.7961699665660438, 0.7957202323386425, 0.7954404032705943, 0.7950594273375484, 0.794438879209727, 0.7939647723173268, 0.7936039075693978, 0.793322238650506, 0.7930812800297751, 0.7928892071852134, 0.7925381276598155, 0.7920474608752285, 0.7917608678339165, 0.7918277109504841, 0.7916128197392607, 0.791388700772745, 0.791075889191964, 0.7907430435592577, 0.7903296086632794, 0.7898048664146086, 0.7892336518436011, 0.7889098829215968, 0.7886089999049873, 0.78822754787485, 0.7879286356647828, 0.7876525173011959, 0.7874579071389218, 0.7874320655264053, 0.7875023071494972, 0.7873026002480964, 0.7870500812527833, 0.7869005866855463, 0.7869163288689827, 0.7867728514630641, 0.7868617626950956, 0.7867918698346213, 0.7866126500025337, 0.7864245281393576, 0.7861210766724868, 0.7858598746440633, 0.7854472409563279, 0.7850068731274578, 0.7845260831841919, 0.7840787026243266, 0.7837374349714039, 0.783348588721315, 0.7827397933577313, 0.782315679419987, 0.7818956382424307, 0.7813377005644139, 0.7809346335100227, 0.7804636113585997, 0.780137871136849, 0.7797995262186243, 0.7793807360753485, 0.7791645715546347, 0.7789396380463398, 0.7786085752160257, 0.7780551121431496, 0.7774684056365824, 0.777013951689148, 0.7762834256801925, 0.775660734191966, 0.7752777808576615, 0.7747161616455761, 0.7739191439159477, 0.7731674001778022, 0.7726057244400001, 0.7721084645672756, 0.7715609463781972, 0.7711895589378343, 0.7707208994176232, 0.7702936962614475, 0.769515265125967, 0.7689830515376512, 0.7684396583711961, 0.7678391758302971, 0.7673337277566445, 0.7668665462913293, 0.7664586924351244, 0.7660417992886513, 0.7656793343221235, 0.7650177775991618, 0.7644503055593856, 0.7638984357075287, 0.7634758107517269, 0.7628343384388775, 0.7623560235745581, 0.7618050784736586, 0.7612202732350873, 0.7608676042169991, 0.7606086141936554, 0.76022078626011, 0.7599495727734491, 0.7596344010292133, 0.7593415474841112, 0.7590017790796508, 0.7586227094498603, 0.7583277368397812, 0.7580911770892975, 0.7578041823531823, 0.7575615801487554, 0.7572898542373996, 0.7567027974476048, 0.7561087080537446, 0.7555405053252717, 0.7551482313622916, 0.754666803128555, 0.7541143130445092, 0.753703228274704, 0.7531771005790919, 0.7527683386081324, 0.7524685619427263, 0.7520227859852437, 0.7515883132549173, 0.7512126304943697, 0.7509307199909133, 0.750502138844277, 0.7499789813727256, 0.7494921454981595, 0.7488898630176056, 0.7484685646021572, 0.7478285365010502, 0.7473452487222513, 0.746829225577615, 0.7464235105278973, 0.7460753189780799, 0.7457380899162479, 0.7455173409404499, 0.7450788149588992, 0.7445004956031245, 0.7440416660956944, 0.7436425024275504, 0.7430377507653927, 0.7423996623763214, 0.7419053979448803, 0.7413823956033117, 0.7409101951091555, 0.7402457274397418, 0.7397220807316068, 0.7391707593669645, 0.7385468402880192, 0.7380714355143564, 0.7377907909863657, 0.7374839077828852, 0.737095705077763, 0.7367005807963529, 0.7362696478110969, 0.7358141780030782, 0.7354892021432115, 0.7351605480884444, 0.7348423401129597, 0.7345083337900382, 0.7342323891958922, 0.733790900428845, 0.7334673907419251, 0.7330828241029927, 0.7329004386650676, 0.7326085048299958, 0.7323577041219158, 0.7319361884575195, 0.73152817127099, 0.7311869514877178, 0.7308433461261749, 0.7303764757055831, 0.7298957684995251, 0.7294421771606809, 0.7291200348043515, 0.728719030264831, 0.7284227029203951, 0.7280366799060516, 0.7277586200386665, 0.7273744470411364, 0.727010213603557, 0.726600268138054, 0.7263250439588692, 0.7259062149933075, 0.7254671614566487, 0.7250758147517573, 0.7246056448487165, 0.7243286261208994, 0.724120889145716, 0.7238421560000766, 0.7235150551570281, 0.723202834792197, 0.7228411292596724, 0.7224581927020571, 0.722136450092196, 0.7218067319757608, 0.7215533833253572, 0.721232938978776, 0.7208352666143084, 0.7206321818187696, 0.7203749945073195, 0.7200461765933523, 0.7197073653937872, 0.7193443653927067, 0.7190155011813963, 0.718713740385491, 0.7183798895648232, 0.7180826589780247, 0.7178657598977847, 0.717605565512082, 0.7173491334564551, 0.7171395901246796, 0.7168685616114228, 0.7165898007301033, 0.716304513659819, 0.7159825778656203, 0.7156818099004025, 0.7153130512219652, 0.7149613634757822, 0.7147019218022368, 0.7143494173317184, 0.713914539595612, 0.71337354526977, 0.7128978856422468, 0.7124423022577242, 0.7121108225882881, 0.7117399458695902, 0.7114267657744336, 0.7112460784750156, 0.7110066099966453, 0.7107827982594692, 0.7104235826366689, 0.7100894361945616, 0.7097614823209745, 0.7093318103883213, 0.7089648028835364, 0.7086206551032349, 0.708331883244796, 0.7079789888237162, 0.7075949894157689, 0.7071465720455006, 0.7066885271705938, 0.7063517041407512, 0.7060169528215123, 0.705632648921797, 0.7052475487708134, 0.7048716047976085, 0.7046267250857634, 0.7043146417958357, 0.7039757479316531, 0.7037225315095041, 0.7034646274344206, 0.7031793474753746, 0.7030201700179088, 0.7027571646729829, 0.7024187175657397, 0.7020343309683359, 0.7016291354098604, 0.7013956713722729, 0.7010815098933855, 0.7008708720263035, 0.7005642929214929, 0.7002040374367262, 0.6998417778133457, 0.6994891891289101, 0.6991196333768853, 0.6987411793794385, 0.6983779480357132, 0.6979139787642071, 0.6975269821343792, 0.6971512570941321, 0.696716066137702, 0.6964038218760731, 0.6960234228551074, 0.695640792799953, 0.6952727704389468, 0.6948714674119341, 0.694534308022118, 0.6941466137549617, 0.6937608447338353, 0.6934946606382001, 0.6930989757471028, 0.6928414036015248, 0.6925047859112702, 0.6921729741453284, 0.6918774132002805, 0.6914759136041797, 0.6911311556565369, 0.6908302097571244, 0.6904810588233061, 0.690194718369581, 0.6899282047978893, 0.689538485960094, 0.6891945762865624, 0.6888606769581589, 0.6885937737622698, 0.6882952400199362, 0.6879806532302227, 0.6876870040497827, 0.6873534102751645, 0.68712751752293, 0.6869260101839194, 0.6866755200150736, 0.6863890750569882, 0.6860878063635931, 0.6857707009047436, 0.6855100553575385, 0.6852083127537318, 0.6849612536237226, 0.6846191980076105, 0.6842998742657742, 0.6839869798788547, 0.6836945654350878, 0.6832800665077925, 0.6828455149350512, 0.6823892604531068, 0.6820603807386281, 0.6818323095861664, 0.6816000698878962, 0.6812619906750041, 0.6809310120909768, 0.6806325159892448, 0.6803199336519251, 0.680065461565962, 0.6798194720556453, 0.6795136026417838, 0.6792256051395926, 0.6789186625446448, 0.678581806284256, 0.6782362017114265, 0.6777722015333669, 0.6773814033169849, 0.677038499484981, 0.6767015406635672, 0.6762983179614216, 0.6759450168718122, 0.6756341521761248, 0.6752917718852834, 0.6749210959410644, 0.6746101051409339, 0.6742532106550907, 0.673871837108934, 0.6735671793711926, 0.6731797555505917, 0.6727512640989531, 0.6721920409902953, 0.6715460750166017, 0.6710679061126901, 0.670655447042207, 0.6701969330671826, 0.6696858642716311, 0.6692868632368227, 0.6689695890205349, 0.6686269514034, 0.6681999954600899, 0.6677551127799871, 0.6673537706273269, 0.6669310790024074, 0.6665960203496953, 0.6662966022762218, 0.6658794535193794, 0.665438270801853, 0.6650890656262548, 0.6648042322770167, 0.6643259312277761, 0.663842305433927, 0.6634559428440941, 0.6631057705302166, 0.6626877013035233, 0.6623203026472011, 0.6619489228904072, 0.6616194880637654, 0.6612380373460773, 0.660846183878579, 0.660506478356886, 0.6601111312771442, 0.6597303734660274, 0.6593129045331643, 0.6589754456903334, 0.65862361573228, 0.6582569464671301, 0.6578135709221509, 0.6574784231647269, 0.6570716413711339, 0.6567605266767231, 0.6564859184976746, 0.6561767126823617, 0.6557492936584088, 0.6553057186862649, 0.6548810971287805, 0.6544938122711627, 0.6541612768303119, 0.6538058794812686, 0.6534097167597506, 0.6530655522823487, 0.6527119699925295, 0.6523055081011421, 0.6519189367116713, 0.651536765339577, 0.6511728426668593, 0.6508276810553858, 0.6504070238404214, 0.6500610818376152, 0.6496745248113249, 0.6492911019953652, 0.648811451117497, 0.6484975636657277, 0.6482720069264925, 0.6478747532514223, 0.6474255294880671, 0.6471194790975162, 0.6468003107298863, 0.6464471764394, 0.6461369779944907, 0.645838266401139, 0.6454932300035585, 0.6451424546236308, 0.6447946437433554, 0.6443415177394508, 0.6439853303513497, 0.6437345048934082, 0.6434175653642693, 0.6431473463347811, 0.6428818184864212, 0.6426090744830067, 0.6423579724457866, 0.6421156434752822, 0.6418380019547646, 0.6415284358004908, 0.6412687277878437, 0.6409307737467441, 0.6405224202791537, 0.6401400957806779, 0.6397397622782599, 0.6393538687602163, 0.6389454270302947, 0.6385916381555984, 0.6382064207207181, 0.6378370713723548, 0.637495553357088, 0.637141810063311, 0.6368302532181859, 0.636525556197638, 0.636105524887481, 0.6356793992822856, 0.6353330061030327, 0.6349719621652908, 0.6346459197150733, 0.6343375857248885, 0.634042478183243, 0.6337339744741216, 0.6333148007493732, 0.6329362230966846, 0.6325509162050499, 0.6322339101953878, 0.6318800434370934, 0.6315112254782912, 0.6311739000716803, 0.6308414238821973, 0.6304967489987416, 0.6301783123726434, 0.6298694786757868, 0.6295882098298887, 0.6293273816323101, 0.6289659801665314, 0.6285986167857711, 0.6282330400643582, 0.6279030830275458, 0.6275236175214862, 0.6271206520442796, 0.6268794015835365, 0.6266320917615488, 0.626291028187861, 0.6258789182177357, 0.6255202449892568, 0.625177357004231, 0.6248873923236624, 0.6245753835843968, 0.6243225433148304, 0.6240794203158352, 0.6238100279597466, 0.6235329753070932, 0.6232429228874733, 0.6229194294342648, 0.6225367457410531, 0.6222266506071698, 0.6219446357174527, 0.6216659242236836, 0.6213094468617489, 0.6209533105259307, 0.6205741974921495, 0.6202575069030141, 0.619949175970555, 0.6196435085715984, 0.6193210091657602, 0.6190062844727928, 0.618704761805849, 0.6183545944216454, 0.6180641112367183, 0.6177367352251594, 0.6174074304234385, 0.6170846671247263, 0.6167350728260333, 0.6163691429484065, 0.6160349141291743, 0.615726291690323, 0.615364226433524, 0.6149518134451718, 0.6145634778565121, 0.6141396488832698, 0.61371962466832, 0.6133452550580605, 0.6129932031225901, 0.612652713771174, 0.612222205688789, 0.6117883288977418, 0.6114554265295362, 0.611156027054036, 0.6107830297633117, 0.6104721482605202, 0.6101564071831693, 0.6099193630813636, 0.6096662181119478, 0.6093319962079198, 0.6090315675940919, 0.6087293171968291, 0.6084327382434831, 0.6080866806228084, 0.6077248239669709, 0.6073444832601831, 0.6070085932407052, 0.6066424047433963, 0.6062528090075461, 0.6058665709811963, 0.6055295449577972, 0.6051291090247916, 0.6047424862835479, 0.6043901476641558, 0.6039961960656706, 0.6036542403451042, 0.603284399222491, 0.6029650907975496, 0.6026413255888963, 0.6023117222007952, 0.6020626037463725, 0.601779918381103, 0.6014640988824451, 0.601139862681949, 0.6007631253575723, 0.6004534768755926, 0.6001342542837186, 0.5998340976389273, 0.5995285587928352, 0.5991758653965361, 0.5988859497631009, 0.5985849853722448, 0.5982088878386915, 0.5978333585833472, 0.597489085085834, 0.597171679617838, 0.5968468773544123, 0.5964908121389356, 0.5961522321504821, 0.5958190664118315, 0.59553812748895, 0.5952341314928897, 0.59493027800724, 0.594652254147141, 0.5943539108876996, 0.5940041821055992, 0.5936710939038174, 0.5933148318764899, 0.5929718779600341, 0.5926380505782458, 0.5923028770191218, 0.5919945105879356, 0.5916765527539176, 0.5913816910808627, 0.5910642023720472, 0.5908117335264487, 0.590561755017672, 0.5902219839088311, 0.5898954032133921, 0.5896230692064449, 0.5893460630102663, 0.5890559894120878, 0.5887896682181488, 0.5884958723532827, 0.5881457636828337, 0.5878096883405316, 0.58751504111882, 0.5871801790200409, 0.5868518606683788, 0.5865220734592003, 0.5861639899989814, 0.5857896339301099, 0.585436545096859, 0.5850590018507688, 0.5847443082276567, 0.5843871321428001, 0.5840362396898051, 0.5836971938426111, 0.5833577717132565, 0.5831028130915861, 0.5828531471779264, 0.5825353545338452, 0.5821940781176516, 0.5819066910483833, 0.5815842259339822, 0.5812928905367449, 0.5809737755701128, 0.5806499554155234, 0.5803324758273918, 0.5799791670634178, 0.5796972552948395, 0.5794013644100767, 0.5791043623408039, 0.578792592343609, 0.5784861702737276, 0.5781814809444896, 0.5778169707045512, 0.5774749022276218, 0.577131544912624, 0.5767798159777795, 0.5764722739895034, 0.5761668316471809, 0.575888232631728, 0.5755848568326345, 0.5752738535178424, 0.5750050315833602, 0.5747463073088894, 0.5744571912703054, 0.5741939570056471, 0.5738825957971658, 0.5735741341676814, 0.5732897403369561, 0.5730229550123199, 0.5727775747064388, 0.5725071232315814, 0.5721999756567866, 0.5719166900119913, 0.5715829815453213, 0.5712492156386366, 0.5709383724331222, 0.5706471778763677, 0.5703673553872969, 0.570069334380469, 0.5697716057172765, 0.5694608635550866, 0.5691500126026527, 0.5688674335180783, 0.5685887605205966, 0.5683203884671857, 0.5680368316017562, 0.5677577363246057, 0.5674496607472146, 0.5671389103246628, 0.5668436205445212, 0.5665596743518331, 0.5662946889374693, 0.566012069941075, 0.5657498642785386, 0.5655136478368716, 0.5652160092044697, 0.5650008137963303, 0.5647573008786226, 0.5644948202084692, 0.5642139684283148, 0.5639472873389678, 0.5637253064844258, 0.5634964394075285, 0.5632156789891373, 0.5629222890327192, 0.5626640743839608, 0.5623766843163034, 0.5620892234028159, 0.5617870497700421, 0.5615362062878657, 0.5612148659883681, 0.5608862378963309, 0.5606264986352523, 0.5603474846727553, 0.5600958785462976, 0.5597923764888258, 0.5595044892593349, 0.5592487069344328, 0.5589334227920185, 0.5586287864255431, 0.5583277733418286, 0.5579938926161744, 0.5576541302633994, 0.5573450487089358, 0.5570537556099099, 0.556726335102997, 0.5564304877009547, 0.556150863244504, 0.5558286351269258, 0.555502250981543, 0.5551704702620744, 0.5548151451527481, 0.5544794724412013, 0.5541440688326447, 0.5538053186267371, 0.5534882614161049, 0.5531802706901797, 0.5528924912571226, 0.5525909497453012, 0.5522609111642462, 0.5519616880370333, 0.5516689685577159, 0.5513855783755028, 0.5510964580016793, 0.5507900889343762, 0.5504583566440698, 0.5501219940039824, 0.5498011909547141, 0.5494639945567781, 0.5491205147423627, 0.5487768551453417, 0.5484246283026193, 0.5481258634157193, 0.5478046632991189, 0.547503010409625, 0.5471491698566087, 0.5468754365711372, 0.546566469196995, 0.5462222672005145, 0.545890470996391, 0.545577769789788, 0.545259059871418, 0.5449332391480082, 0.544634853224611, 0.5443276120129813, 0.5439994961628135, 0.5437095135294451, 0.5434310253454038, 0.5431422657993871, 0.5428339765833775, 0.5425307625567515, 0.5422233564785085, 0.5419183849230229, 0.5416186815139461, 0.5413321422489277, 0.5410596296961024, 0.5407779385519, 0.5404363632822249, 0.5400903948365585, 0.539839066100044, 0.5395452181711807, 0.539211195669411, 0.5389373940588617, 0.5386548723241082, 0.5383610955969315, 0.538022142071545, 0.5377168647387968, 0.5373853751791002, 0.5370581306698201, 0.536730234566962, 0.5364071863346959, 0.5361337087366185, 0.5358460496276878, 0.5355309676405667, 0.535213042359395, 0.5348746751263843, 0.5345342286654194, 0.5341878121937069, 0.533841490501868, 0.5335331591790224, 0.5332158426492754, 0.532911822006488, 0.5325679508720386, 0.5322421937060866, 0.5319477184796488, 0.5316517937183207, 0.5313361020522149, 0.5310311713541104, 0.5307367755758292, 0.5304050892556516, 0.530091490933901, 0.5297761087882289, 0.5294905026498251, 0.5291421115295807, 0.5288229027442156, 0.5285538194834403, 0.5282389355397743, 0.5279245219204196, 0.527607250777205, 0.52729416526251, 0.5269979245088293, 0.5266990390718035, 0.5264445431474278, 0.5261464838042252, 0.5258821828289311, 0.5255754941268902, 0.5252375982902218, 0.5249311849177927, 0.524627978517919, 0.5242956054647845, 0.5240123383147137, 0.5237196039365758, 0.5234102488109617, 0.5231148870662738, 0.5228301373063601, 0.5225511727670382, 0.5222269019992766, 0.5218870417198429, 0.5215412756127183, 0.5211898599594038, 0.5208609590997115, 0.5205605373999347, 0.5202230266166035, 0.5198999615069353, 0.5196162934756104, 0.5193178194434634, 0.5189739040603171, 0.5186491062327734, 0.5183296672774749, 0.5180081795306155, 0.5176672210924006, 0.5173403747426731, 0.5170171698923322, 0.5166774149811175, 0.51634770841316, 0.5160412088970157, 0.5157528025803227, 0.5154485787551415, 0.5151104944396776, 0.5147988637913116, 0.5144910693861859, 0.5141484693864036, 0.5138522111223957, 0.5135341862601395, 0.5132157458191265, 0.5128988099924767, 0.5126033170813118, 0.5123079754290741, 0.5120053933847356, 0.5116791165631593, 0.511348601148914, 0.5110322067482125, 0.5107092876814682, 0.5103747046562309, 0.5100282096494363, 0.50969443422918, 0.5093784783562424, 0.5090454891175464, 0.508686790217984, 0.5083409245047881, 0.5080126270129653, 0.5076835824512977, 0.5072994889324608], [0.23702693755972828, 0.22576465718699631, 0.19090593109938525, 0.16510939269860078, 0.1559936641009894, 0.14564741194728284, 0.13747175607962703, 0.13453666058276842, 0.12788675845072278, 0.12418453648039986, 0.11964405638010615, 0.11807024914329221, 0.11806859378939503, 0.11855853210019632, 0.11646359689179532, 0.11296912395590274, 0.11286015019374772, 0.11606709100977948, 0.1175380731307598, 0.11887106633095262, 0.12051517159143037, 0.12064263104233298, 0.11777101566708127, 0.11303111915051119, 0.11137360786885468, 0.10832622669135294, 0.10654438928920394, 0.10588153001449997, 0.10522476197584299, 0.10421914631591706, 0.10334014488370982, 0.10273498678198499, 0.10168932020022392, 0.0998577932984018, 0.09734436026152546, 0.09372058440435639, 0.09028101960491548, 0.08747543121225411, 0.0847121773650912, 0.08186321623107957, 0.07924141933655716, 0.07719853119640822, 0.07521421763069903, 0.07321527898612266, 0.07102516077450659, 0.06939020309338179, 0.0680406050361885, 0.06661731467425065, 0.06538821290285535, 0.06426156924440608, 0.06360259913737437, 0.0635367188553495, 0.06305847624106023, 0.06219805158524528, 0.061689633738886175, 0.06109494918050538, 0.0602187203815741, 0.05961638604502453, 0.05886190675192171, 0.05762094242187706, 0.05701155057206147, 0.05697999610525026, 0.05648730161514265, 0.05633988403212404, 0.05597125150686677, 0.05503189767791937, 0.05406554590860512, 0.05270337647746158, 0.0517116896490222, 0.05101769192549402, 0.050332114569627176, 0.050084494788331095, 0.04985804697139779, 0.04952314739250293, 0.04932310312587551, 0.04880991086722468, 0.04822278161699932, 0.04761615917661996, 0.04774952782733988, 0.04763094363394308, 0.04740439252256891, 0.04738183873219381, 0.04725723238378237, 0.047177700160009904, 0.046648998898462773, 0.0460555896688321, 0.04566995430882619, 0.0450684331431989, 0.04491379039022439, 0.04461920509758511, 0.04438326214677593, 0.044119709441923706, 0.043975830338313295, 0.04367386313858213, 0.043020752442240184, 0.04229271565171934, 0.041591576350843346, 0.041004368716441086, 0.040307067079714806, 0.03956280221835764, 0.03881570343364133, 0.0380123618434489, 0.03718075974485559, 0.03637437530798672, 0.03577139425156825, 0.035268029408843576, 0.03510973382242301, 0.034664139103510606, 0.03430591264434275, 0.03380759174430184, 0.03321621987440499, 0.03296282890051014, 0.032872360039121876, 0.032606054339237835, 0.03278056681132397, 0.03280873343742652, 0.03318759788658441, 0.03342516779150102, 0.033622984336712604, 0.03394693939365542, 0.03452026795348155, 0.03496108899520336, 0.03494080219508014, 0.03485577684770256, 0.03496251165232902, 0.03535009030656628, 0.03562885315042781, 0.03538192842487179, 0.03540377662345889, 0.035521208335421474, 0.035300026017472536, 0.03560599133841718, 0.03557439547298389, 0.035526297989464835, 0.03544205118892435, 0.035268387748196135, 0.03510732731451107, 0.03520081016068308, 0.03535105052174663, 0.03580853689310043, 0.03583339851430693, 0.03587529896008666, 0.035871828965013786, 0.03597678277979206, 0.036210396147336545, 0.036266694621567314, 0.036567124550002585, 0.036808817145608234, 0.036551452549691735, 0.03646969728557358, 0.03633003970603142, 0.03636755990352213, 0.036653076765957, 0.037058842171171946, 0.03736335159883469, 0.037547320150787426, 0.03743023692868575, 0.037619352931928515, 0.0376918816251605, 0.037679989497944454, 0.03756692181204955, 0.03746127637372574, 0.037528217867818535, 0.037346750392864426, 0.03724935198405733, 0.037162252541240656, 0.037205609881259406, 0.03731731581561649, 0.03744015246773975, 0.03744105829104288, 0.03742296306821697, 0.03748754361513785, 0.03730894296418812, 0.03720697861978583, 0.037242294869984115, 0.037141653520916106, 0.037199190092104706, 0.037257844635233094, 0.03735546025563823, 0.037448813783602417, 0.037571003948303185, 0.037622250787630804, 0.0375252333777796, 0.037443089137775, 0.03751153324781176, 0.03757824565178228, 0.0377117215772239, 0.037652437096299604, 0.03784144946707456, 0.037908952556043075, 0.03782478784755789, 0.03779090475093057, 0.037773937426662074, 0.0378127784632869, 0.0379803301619226, 0.0382966469873081, 0.03859541610037626, 0.03885387196987371, 0.03908259352018244, 0.03926510083443548, 0.03930538664448391, 0.039489451235931, 0.03990534060983491, 0.04017658589005402, 0.040106304117745094, 0.039937270547050076, 0.03967963629794704, 0.03932998904963511, 0.03922413887574026, 0.03906525248278784, 0.03909288149792828, 0.03921208205160204, 0.03937346118781552, 0.03933165442501355, 0.0391938736241544, 0.03906981128420207, 0.03887721165969308, 0.03884392637080501, 0.03861818570421345, 0.038464925424977245, 0.038322486099550426, 0.03829978607217598, 0.038324128396645986, 0.038255656684915554, 0.03818704377648425, 0.0380012383936472, 0.037860996387667226, 0.037870568097124344, 0.0378517829804339, 0.03794887304060385, 0.03805258432982182, 0.03806895085568105, 0.03829294102811861, 0.038461636449008664, 0.038478124374459605, 0.03873710791119972, 0.03893159134428552, 0.03898690346923045, 0.03911152909975341, 0.03927994193003068, 0.03937572271739135, 0.03954937424954074, 0.039686462293622334, 0.04002074796356467, 0.040254508961253, 0.04031690126933894, 0.04030286152277778, 0.04027279481142392, 0.04011444605363099, 0.0399692685451963, 0.03996452422540926, 0.04003044723879898, 0.039994232529885876, 0.03986542499394687, 0.03994619329986836, 0.03970230425446858, 0.03956148813480154, 0.039470907456907775, 0.03926734114188557, 0.03904224478113447, 0.038816992343696254, 0.03864739399118827, 0.0383796539580817, 0.03816865103776835, 0.03775761882339965, 0.03760052011698987, 0.03750831913042917, 0.03736667410133551, 0.03730189489487046, 0.03716107307385435, 0.03694048078389447, 0.03679963142261398, 0.03652555889847891, 0.03611858115944825, 0.035880787230992715, 0.03565168949920144, 0.0354375063751381, 0.03512008490106602, 0.03500084672579419, 0.03505172958803169, 0.034993507552449066, 0.03490157916749344, 0.03475128825967787, 0.03464528603222687, 0.03464910897694837, 0.03454556486105845, 0.034387056147047575, 0.03432781314079758, 0.03436046054025886, 0.034428694970338056, 0.03440171959366512, 0.03450774957857718, 0.034715180041021455, 0.03489269998102984, 0.03518727843333487, 0.03543881153614381, 0.03568643231547046, 0.0358561262559949, 0.03598518577257555, 0.03623051842224799, 0.03641612200723952, 0.036640607962220094, 0.03690950777615658, 0.037064517212983476, 0.037246545467843006, 0.03738083584912876, 0.03754297288012148, 0.037610083334123044, 0.03750191837345112, 0.03729766112284857, 0.037183628851924694, 0.03705929217973651, 0.03705204688339368, 0.03701802376646378, 0.036918951867210614, 0.0369018530752772, 0.036811861927299974, 0.036887785503384354, 0.03692803240959028, 0.03686254787450296, 0.03681365942793584, 0.03674754042285135, 0.03676147225278442, 0.036738262115337, 0.036655979034833225, 0.03650200704717021, 0.03646689646240853, 0.03641715375720819, 0.036332940415019666, 0.03634208615610423, 0.036383638185876234, 0.03633039718448393, 0.036290799015110495, 0.03620117749090161, 0.0362085546649247, 0.03623316551474759, 0.0362495377674391, 0.03623300663397497, 0.03612622135923609, 0.036153924985344366, 0.036175700224681855, 0.03624161947582827, 0.03622450003501323, 0.03634646543567621, 0.036487171620989495, 0.03649642993855883, 0.03649964552118986, 0.036719044824287346, 0.0367615528843482, 0.03678405582600993, 0.03681996572329665, 0.036768048682561345, 0.036921528162270525, 0.037006009136682456, 0.037056489414257696, 0.037102021087225205, 0.03706841312129308, 0.03699298216632037, 0.03692178145917653, 0.03685981472980074, 0.03690458151025058, 0.03694271659131826, 0.036936215312541196, 0.036995115586212, 0.03716797055787543, 0.03714120124487218, 0.037198267112330145, 0.03725635579796156, 0.03710743261106605, 0.03693616256521444, 0.03676018972083781, 0.036525585079744405, 0.03641550711430226, 0.03631423705372839, 0.03617772220614168, 0.03609869788964877, 0.0359668761025479, 0.0358834514937174, 0.03578056285661456, 0.03561761816654593, 0.03542271462358163, 0.035244907111116525, 0.03503811594591564, 0.03500679080517416, 0.03491410063265517, 0.03475607456309093, 0.03481739925634278, 0.03465948019053836, 0.03456080668689151, 0.03461863668455415, 0.03453854424480766, 0.034362228886946004, 0.03423329729059796, 0.034137976002064994, 0.034174304643556044, 0.03415130722758407, 0.03416880441297828, 0.03412677084211206, 0.03410812609776869, 0.03406674480567144, 0.03407558871954062, 0.03405116112077341, 0.03407361996966345, 0.034059615339990204, 0.034031176452000794, 0.034071749718111104, 0.034002070905524186, 0.03403278590207222, 0.033982659653797924, 0.03388957164587682, 0.03391317095854349, 0.03383898993415066, 0.033755051327623325, 0.0336303666450184, 0.033612393310460495, 0.033566282103341456, 0.03360684323227375, 0.033642947343542715, 0.033648066288965335, 0.033667408737160176, 0.033591798053829405, 0.03345793777323782, 0.03345642023128343, 0.03346895697537596, 0.03355272626621491, 0.03344363298305091, 0.03327227991559746, 0.03309712815817121, 0.0330085468881533, 0.032949302699848984, 0.03295060287888174, 0.03310417166116042, 0.03312307103212864, 0.033231482908123514, 0.03328951405338067, 0.03327088551269076, 0.03321788101723287, 0.033183701977585606, 0.03313640021934344, 0.03300246746484201, 0.03288783311235547, 0.03275375716995322, 0.03261805749561817, 0.032559412310842306, 0.0326036609874323, 0.03261029995273521, 0.032572644118355566, 0.032608113839790266, 0.03262288179240535, 0.032709590685802155, 0.03275020769812348, 0.03278717544351102, 0.03284050064994384, 0.03289528826815409, 0.03295922947576214, 0.03306317365951767, 0.03298846832838211, 0.032983200285245144, 0.03293935187916725, 0.03297116592625766, 0.03294975974837428, 0.032934135922471866, 0.03288124351386195, 0.032900209012708445, 0.03291440601651024, 0.03291454778682702, 0.0328993761970346, 0.033031878363430696, 0.033137595833806543, 0.03324621499421774, 0.03327219452092303, 0.03329065123884803, 0.03330309250719777, 0.033253161434575296, 0.03322429543728323, 0.03313282055200045, 0.033164769408918396, 0.0331095205320774, 0.03311794016618339, 0.033130064781054916, 0.033018787104059234, 0.03295445268792003, 0.032788815671658755, 0.03275874945232539, 0.032736908178787355, 0.03275814818674145, 0.03273129182667131, 0.03269786474222972, 0.03258439106873953, 0.03256079867553082, 0.03247863302353381, 0.032452523028966354, 0.032364813654735515, 0.03235563355849253, 0.03223087171360612, 0.03216061240024068, 0.03207386328763226, 0.03188654616378853, 0.031794993311448354, 0.031737150028973725, 0.03166641231584887, 0.0315571960142795, 0.031432020941201254, 0.03123031524543792, 0.031121230863236954, 0.03121937221583776, 0.031263872123311526, 0.031244838406548615, 0.03119081383684307, 0.031115564090862406, 0.03105184052292539, 0.03103611758992295, 0.031004907969824427, 0.0309928468242657, 0.030978556415358325, 0.030930942087462013, 0.030886061427762252, 0.03086451892463307, 0.03080808173921996, 0.030797158339339513, 0.030855670506842504, 0.030906645022758222, 0.030929849419731596, 0.030853917916706306, 0.030839176077430433, 0.030787585004429574, 0.03071725971765141, 0.03068052136366486, 0.030660717761339565, 0.030610653792270893, 0.030492487021277936, 0.030365390867836184, 0.03028004154886598, 0.030225778432470374, 0.030119318446284054, 0.02996733518221405, 0.029918328559918765, 0.029883469527304123, 0.029840822928971143, 0.029731354826257578, 0.0296022654112531, 0.029427163659637753, 0.029371727881578772, 0.029338410414527807, 0.029283281403102237, 0.02919924773429171, 0.029267835164220518, 0.029269539512850717, 0.029292797659859475, 0.02930483538019956, 0.02923406898835928, 0.029187207203243113, 0.029099242219241143, 0.02903338148124088, 0.028952368377435336, 0.02892976466965311, 0.028909992319258046, 0.028785225894444138, 0.028767341241068257, 0.028768526037089955, 0.028703705187264412, 0.028721494194022677, 0.028740470601362065, 0.028722571040504085, 0.02864129302671958, 0.02859162001190672, 0.028557699001055575, 0.02856227588191693, 0.028692579564932603, 0.028760348466024432, 0.02877306922714018, 0.028780847772841553, 0.02888223053878031, 0.028996254681458996, 0.02910775716565683, 0.029222640217972322, 0.029178261533436153, 0.029238417221774223, 0.029188755718843773, 0.02907991900696376, 0.029035599204618425, 0.028887781347243964, 0.02876643135248792, 0.028739342703688657, 0.02867302669146455, 0.028615123168777682, 0.02847002599099139, 0.028387423350893976, 0.028408248941672497, 0.028414564470808975, 0.028380357124893018, 0.02836067427426997, 0.028247237978347866, 0.028167653237230493, 0.028042729007836796, 0.027904825277394598, 0.027742445676921045, 0.02769476891318458, 0.027713834295613686, 0.027689475000170966, 0.027729484880710933, 0.027691854770872788, 0.027685675148641075, 0.02760493226791012, 0.02754911878072163, 0.027515532326927813, 0.02744929627915521, 0.027452519653268795, 0.02741639656284241, 0.027407899963846235, 0.02740228605062938, 0.027427157003222506, 0.02744260192576802, 0.027415406534550133, 0.027445911294096816, 0.027403842489225692, 0.027433432080457336, 0.027526726905322065, 0.02751090024870586, 0.027526034168959188, 0.027566605328893903, 0.027622445056523528, 0.02766905212208711, 0.02768246660906338, 0.02769503090371326, 0.027716993697430525, 0.02780316655144962, 0.027913203809553276, 0.02791800934374113, 0.027871672467189093, 0.02786990478722412, 0.02789118455861031, 0.027926355198868758, 0.027995279003568935, 0.028092374099207115, 0.028153467809283954, 0.028210339277884116, 0.028263502302801464, 0.028228274976880987, 0.028278584386685048, 0.028335114288934597, 0.02837641527781078, 0.028395122697372738, 0.028395014417567473, 0.028432882617364423, 0.02848359066319033, 0.02852532722121878, 0.02863138311629526, 0.028741756410258, 0.028798122447478, 0.028802104184944912, 0.02888592057456112, 0.02895115883391801, 0.029039183469186998, 0.029166115575464287, 0.029228414866636195, 0.029297234826545195, 0.02941410706383464, 0.02950910123235337, 0.02958210181399725, 0.029640999645289226, 0.029707013399990635, 0.029783933279467132, 0.0298669205351358, 0.029947743702863704, 0.03004755347127457, 0.030057897722356758, 0.03006011364904292, 0.03007277853853, 0.030099788567113282, 0.03015330178801141, 0.030170164093500654, 0.03020615643610793, 0.03029786376588413, 0.03034387605191434, 0.030397021070251905, 0.030462768660295955, 0.03053483784821891, 0.030478717373730597, 0.030487566141272262, 0.030534628854058273, 0.03051312271137245, 0.030491071273175383, 0.03054354582648728, 0.030565443322330677, 0.030578181950234103, 0.03061600910441376, 0.03060448934504918, 0.0305266864194437, 0.030446573415600402, 0.030424808064987128, 0.030380097631718436, 0.030375769070312895, 0.03035408107622371, 0.030311977408809195, 0.030265886504071512, 0.030219403461644267, 0.030155857390400425, 0.030197636922035975, 0.030142066170940673, 0.03009573522967447, 0.03009336605744008, 0.030050435285461495, 0.02998760524881179, 0.029973721610260202, 0.029980950128143696, 0.02995511673091958, 0.029926712513081585, 0.029924792237513025, 0.02989460396014152, 0.029830647640595533, 0.029805184571988608, 0.02975177088251499, 0.02972032533980503, 0.029731476626182304, 0.029724240364447273, 0.02971609254612521, 0.02972613314208582, 0.029690248541525244, 0.029670169187073745, 0.029585481150535536, 0.02951956949050636, 0.02953115699963353, 0.029498517415751574, 0.02944380459029213, 0.029442039983002922, 0.029433375072632943, 0.029464146601662026, 0.02942221223881762, 0.029388496098240888, 0.0294105024087657, 0.02943529319831257, 0.029424949678116045, 0.029473149267670442, 0.029557851261954128, 0.0295758133269274, 0.029568038951845566, 0.029527058252818365, 0.029501076550730997, 0.029520491241492128, 0.029494489720703322, 0.029400088807060423, 0.02938571578465084, 0.029349811077772483, 0.02930349047571098, 0.02925081088566482, 0.029163217190192454, 0.029147993538269294, 0.029118520561590804, 0.02909534346383267, 0.029021291732623262, 0.028960539549696473, 0.02890220269276177, 0.028835690582735874, 0.028793732983064875, 0.028741648569144386, 0.028706869993881036, 0.02862127167248613, 0.028496307571118068, 0.028435954109183776, 0.028383787666981714, 0.028334572368472158, 0.028290267543792137, 0.028209600056316064, 0.02816488819864504, 0.02805029505688343, 0.02801950597060448, 0.027960839332634088, 0.027906960200806217, 0.02788364425828716, 0.027891726750656515, 0.02785796217024124, 0.027841937340367325, 0.02782229456906237, 0.0277872858911188, 0.027731520914101575, 0.027731651899863687, 0.027744224328058745, 0.027735969908308164, 0.027730081639829776, 0.02773060592661792, 0.02772797323687886, 0.027668331524648315, 0.027646650642093082, 0.027619543705849188, 0.027548668740214104, 0.027418333270450256, 0.027363638954670057, 0.027296350383803424, 0.02725971964543245, 0.027218054775196596, 0.027163513023324717, 0.027166866944456285, 0.02715972123325065, 0.027118597821639105, 0.027088033202908767, 0.027096658427198453, 0.027085818854124442, 0.027075787998418935, 0.027061616693155075, 0.027026857846051005, 0.027047064394973716, 0.027071251494402027, 0.02714603543728461, 0.027172830792513862, 0.02718819221638091, 0.02720892831841973, 0.02722583376976079, 0.02715248578166501, 0.027096870197448563, 0.027047970928696385, 0.02702973767103094, 0.02698803951203951, 0.02699009347535074, 0.027025436432172468, 0.027068629914823714, 0.027061879255636932, 0.027025023397541818, 0.026996358825563428, 0.026950861521148506, 0.02695759577128177, 0.026967572864297316, 0.026944564768081353, 0.026901099701527525, 0.02681607620697471, 0.02677520080207515, 0.026767879852615195, 0.026699219958527066, 0.02667452243026331, 0.026625138070895525, 0.02658708994047073, 0.026566261483480874, 0.026508224678826624, 0.02650010662218624, 0.02645076232856402, 0.026446934792026672, 0.02643994924153894, 0.02639857504999741, 0.026328112216636255, 0.026284135578765164, 0.02623436815215121, 0.02622879189879044, 0.026185958219394408, 0.026123609602652826, 0.026087455547599316, 0.02604170594950707, 0.02600182866184422, 0.02593433905412983, 0.02590517278393182, 0.025903008919837316, 0.025911329040075714, 0.02589018996348512, 0.025897847211768087, 0.0258771855020391, 0.025856072460087406, 0.025814588638716874, 0.025792382281472282, 0.02578737837156269, 0.025758566723241862, 0.025756768656918356, 0.02575790471607004, 0.025746666616165176, 0.025704862984893162, 0.02565141697309976, 0.025626404159532486, 0.025549089694497373, 0.025531003760375485, 0.0255232921861243, 0.02548074380284769, 0.02540788667496524, 0.025367082609934026, 0.025327827859300565, 0.025307898642484318, 0.025290524690896207, 0.02528501483867593, 0.02529264954868166, 0.025311244391044884, 0.025299759597066374, 0.025265862375095205, 0.025243705706981305, 0.02523316491302648, 0.025217860682422284, 0.025208048077710536, 0.025196946701805303, 0.025214875034262254, 0.02519070503967282, 0.025159950483061844, 0.025109907221824577, 0.025110206131078124, 0.02508904695533491, 0.025035990070796266, 0.024987996374427213, 0.024960884469362888, 0.02494506750997084, 0.024909777866328146, 0.024872793778027147, 0.024873428730066604, 0.024842626678502816, 0.02480923795079924, 0.024808461627185027, 0.024799995214974103, 0.024827844954593708, 0.024824960422436076, 0.024805260900878718, 0.02478918566398636, 0.0248000746266803, 0.02476532369797141, 0.024741985790936488, 0.024702411295934056, 0.02466932841691508, 0.024652745560829234, 0.024652458777869965, 0.024664782031249933, 0.024665012248184168, 0.024638265430888918, 0.024630764737868044, 0.024649083521057224, 0.024657149147602593, 0.024647813187948127, 0.024640479716176864, 0.02462598691835044, 0.024610089936358836, 0.024605333410138527, 0.024581864004265146, 0.024514275047491034, 0.02444608728845996, 0.024407401144403883, 0.024345729590251525, 0.024315133684103627, 0.02431421601417419, 0.02433632038156616, 0.02429516824945597, 0.024272725625121068, 0.02427904524579158, 0.02424981324768049, 0.024231554156022458, 0.024210135482203896, 0.024221682377444764, 0.024212720207783072, 0.02423504914260408, 0.0241996868001002, 0.02417744336684737, 0.024161351025676275, 0.024122556009245972, 0.02406892934621254, 0.024018050135437754, 0.024014671685670935, 0.02397105368426464, 0.023910950391483943, 0.023951592661641274, 0.023944550898460613, 0.023959610085877298, 0.023950281340749707, 0.023933644826900264, 0.02390622391578056, 0.023888392400609665, 0.02387035375008146, 0.023877502202275913, 0.023909804810667453, 0.023881659456875065, 0.023839651183875946, 0.02378512544125914, 0.023751465349384163, 0.02371905658807579, 0.023673368548179904, 0.023670632834427316, 0.023658272544306583, 0.02364173340853719, 0.02361683810493975, 0.02362290999213256, 0.023598020383045863, 0.023561023607814965, 0.023538450766263003, 0.023552953025779224, 0.02358503490411676, 0.023576998624044474, 0.023566700974692573, 0.023550563503060052, 0.023516594531666015, 0.023491380415603426, 0.023489502221690394, 0.023482933565816683, 0.02347415333730661, 0.02345580625642867, 0.023434067378682588, 0.023440120809395185, 0.02343924467430748, 0.023448861404287577, 0.02345376748069076, 0.023438789035264525, 0.02342690079313733, 0.023415844281796168, 0.023428668832350646, 0.023445248302465763, 0.023461400470797717, 0.02344999491715423, 0.023449757422268302, 0.02343552385920733, 0.02347266664627188, 0.023473023244979616]], "MS2Deepscore": [[0.05, 0.15000000000000002, 0.25000000000000006, 0.35000000000000003, 0.45000000000000007, 0.5500000000000002, 0.6500000000000001, 0.7500000000000002, 0.8500000000000002, 0.9500000000000002, 1.0500000000000003, 1.1500000000000004, 1.2500000000000002, 1.3500000000000003, 1.4500000000000004, 1.5500000000000003, 1.6500000000000004, 1.7500000000000004, 1.8500000000000003, 1.9500000000000004, 2.0500000000000003, 2.1500000000000004, 2.2500000000000004, 2.35, 2.45, 2.5500000000000003, 2.6500000000000004, 2.7500000000000004, 2.8500000000000005, 2.95, 3.0500000000000003, 3.1500000000000004, 3.2500000000000004, 3.3500000000000005, 3.4500000000000006, 3.5500000000000007, 3.6500000000000004, 3.7500000000000004, 3.8500000000000005, 3.9500000000000006, 4.050000000000001, 4.15, 4.250000000000001, 4.3500000000000005, 4.450000000000001, 4.550000000000001, 4.65, 4.750000000000001, 4.8500000000000005, 4.950000000000001, 5.050000000000001, 5.150000000000001, 5.250000000000001, 5.3500000000000005, 5.450000000000001, 5.550000000000001, 5.650000000000001, 5.750000000000001, 5.8500000000000005, 5.950000000000001, 6.050000000000001, 6.150000000000001, 6.250000000000001, 6.350000000000001, 6.450000000000001, 6.550000000000001, 6.650000000000001, 6.750000000000001, 6.850000000000001, 6.950000000000001, 7.050000000000002, 7.150000000000001, 7.250000000000001, 7.350000000000001, 7.450000000000001, 7.550000000000002, 7.650000000000001, 7.750000000000001, 7.850000000000001, 7.950000000000001, 8.050000000000002, 8.150000000000002, 8.250000000000002, 8.350000000000003, 8.450000000000003, 8.550000000000002, 8.650000000000002, 8.750000000000002, 8.850000000000003, 8.950000000000003, 9.050000000000002, 9.150000000000002, 9.250000000000002, 9.350000000000003, 9.450000000000003, 9.550000000000002, 9.650000000000002, 9.750000000000002, 9.850000000000003, 9.950000000000003, 10.050000000000002, 10.150000000000002, 10.250000000000004, 10.350000000000003, 10.450000000000003, 10.550000000000002, 10.650000000000002, 10.750000000000004, 10.850000000000003, 10.950000000000003, 11.050000000000002, 11.150000000000002, 11.250000000000004, 11.350000000000003, 11.450000000000003, 11.550000000000002, 11.650000000000002, 11.750000000000004, 11.850000000000003, 11.950000000000003, 12.050000000000002, 12.150000000000004, 12.250000000000004, 12.350000000000003, 12.450000000000003, 12.550000000000002, 12.650000000000004, 12.750000000000004, 12.850000000000003, 12.950000000000003, 13.050000000000002, 13.150000000000004, 13.250000000000004, 13.350000000000003, 13.450000000000003, 13.550000000000002, 13.650000000000004, 13.750000000000004, 13.850000000000003, 13.950000000000003, 14.050000000000004, 14.150000000000004, 14.250000000000004, 14.350000000000003, 14.450000000000003, 14.550000000000004, 14.650000000000004, 14.750000000000004, 14.850000000000003, 14.950000000000003, 15.050000000000004, 15.150000000000004, 15.250000000000004, 15.350000000000003, 15.450000000000003, 15.550000000000004, 15.650000000000004, 15.750000000000004, 15.850000000000003, 15.950000000000005, 16.050000000000004, 16.150000000000002, 16.250000000000004, 16.350000000000005, 16.450000000000003, 16.550000000000004, 16.650000000000006, 16.750000000000004, 16.850000000000005, 16.950000000000003, 17.050000000000004, 17.150000000000006, 17.250000000000004, 17.350000000000005, 17.450000000000003, 17.550000000000004, 17.650000000000006, 17.750000000000004, 17.850000000000005, 17.950000000000003, 18.050000000000004, 18.150000000000006, 18.250000000000004, 18.350000000000005, 18.450000000000003, 18.550000000000004, 18.650000000000006, 18.750000000000004, 18.850000000000005, 18.950000000000003, 19.050000000000004, 19.150000000000006, 19.250000000000004, 19.350000000000005, 19.450000000000003, 19.550000000000004, 19.650000000000006, 19.750000000000004, 19.850000000000005, 19.950000000000003, 20.050000000000004, 20.150000000000006, 20.250000000000004, 20.350000000000005, 20.450000000000006, 20.550000000000004, 20.650000000000006, 20.750000000000004, 20.850000000000005, 20.950000000000006, 21.050000000000004, 21.150000000000006, 21.250000000000004, 21.350000000000005, 21.450000000000006, 21.550000000000004, 21.650000000000006, 21.750000000000004, 21.850000000000005, 21.950000000000006, 22.050000000000004, 22.150000000000006, 22.250000000000004, 22.350000000000005, 22.450000000000006, 22.550000000000004, 22.650000000000006, 22.750000000000004, 22.850000000000005, 22.950000000000006, 23.050000000000004, 23.150000000000006, 23.250000000000004, 23.350000000000005, 23.450000000000006, 23.550000000000004, 23.650000000000006, 23.750000000000004, 23.850000000000005, 23.950000000000006, 24.050000000000004, 24.150000000000006, 24.250000000000007, 24.350000000000005, 24.450000000000006, 24.550000000000004, 24.650000000000006, 24.750000000000007, 24.850000000000005, 24.950000000000006, 25.050000000000004, 25.150000000000006, 25.250000000000007, 25.350000000000005, 25.450000000000006, 25.550000000000004, 25.650000000000006, 25.750000000000007, 25.850000000000005, 25.950000000000006, 26.050000000000004, 26.150000000000006, 26.250000000000007, 26.350000000000005, 26.450000000000006, 26.550000000000004, 26.650000000000006, 26.750000000000007, 26.850000000000005, 26.950000000000006, 27.050000000000004, 27.150000000000006, 27.250000000000007, 27.350000000000005, 27.450000000000006, 27.550000000000008, 27.650000000000006, 27.750000000000007, 27.850000000000005, 27.950000000000006, 28.050000000000008, 28.150000000000006, 28.250000000000007, 28.350000000000005, 28.450000000000006, 28.550000000000008, 28.650000000000006, 28.750000000000007, 28.850000000000005, 28.950000000000006, 29.050000000000008, 29.150000000000006, 29.250000000000007, 29.350000000000005, 29.450000000000006, 29.550000000000008, 29.650000000000006, 29.750000000000007, 29.850000000000005, 29.950000000000006, 30.050000000000008, 30.150000000000006, 30.250000000000007, 30.350000000000005, 30.450000000000006, 30.550000000000008, 30.650000000000006, 30.750000000000007, 30.850000000000005, 30.950000000000006, 31.050000000000008, 31.150000000000006, 31.250000000000007, 31.35000000000001, 31.450000000000006, 31.550000000000008, 31.650000000000006, 31.750000000000007, 31.85000000000001, 31.950000000000006, 32.050000000000004, 32.150000000000006, 32.25, 32.35, 32.45, 32.550000000000004, 32.650000000000006, 32.75, 32.85, 32.95, 33.050000000000004, 33.150000000000006, 33.25000000000001, 33.35, 33.45, 33.550000000000004, 33.650000000000006, 33.75000000000001, 33.85, 33.95, 34.050000000000004, 34.150000000000006, 34.25000000000001, 34.35, 34.45, 34.550000000000004, 34.650000000000006, 34.75000000000001, 34.85, 34.95, 35.050000000000004, 35.150000000000006, 35.25000000000001, 35.35, 35.45, 35.550000000000004, 35.650000000000006, 35.75000000000001, 35.85, 35.95, 36.050000000000004, 36.150000000000006, 36.25000000000001, 36.35, 36.45, 36.550000000000004, 36.650000000000006, 36.75000000000001, 36.85, 36.95, 37.050000000000004, 37.150000000000006, 37.25000000000001, 37.35, 37.45, 37.550000000000004, 37.650000000000006, 37.75000000000001, 37.85, 37.95, 38.050000000000004, 38.150000000000006, 38.25000000000001, 38.35, 38.45, 38.550000000000004, 38.650000000000006, 38.75000000000001, 38.85, 38.95, 39.050000000000004, 39.150000000000006, 39.25000000000001, 39.35, 39.45, 39.550000000000004, 39.650000000000006, 39.75000000000001, 39.85, 39.95, 40.050000000000004, 40.150000000000006, 40.25000000000001, 40.35000000000001, 40.45, 40.550000000000004, 40.650000000000006, 40.75000000000001, 40.85000000000001, 40.95, 41.050000000000004, 41.150000000000006, 41.25000000000001, 41.35000000000001, 41.45, 41.550000000000004, 41.650000000000006, 41.75000000000001, 41.85000000000001, 41.95, 42.050000000000004, 42.150000000000006, 42.25000000000001, 42.35000000000001, 42.45, 42.550000000000004, 42.650000000000006, 42.75000000000001, 42.85000000000001, 42.95, 43.050000000000004, 43.150000000000006, 43.25000000000001, 43.35000000000001, 43.45, 43.550000000000004, 43.650000000000006, 43.75000000000001, 43.85000000000001, 43.95, 44.050000000000004, 44.150000000000006, 44.25000000000001, 44.35000000000001, 44.45, 44.550000000000004, 44.650000000000006, 44.75000000000001, 44.85000000000001, 44.95, 45.050000000000004, 45.150000000000006, 45.25000000000001, 45.35000000000001, 45.45, 45.550000000000004, 45.650000000000006, 45.75000000000001, 45.85000000000001, 45.95, 46.050000000000004, 46.150000000000006, 46.25000000000001, 46.35000000000001, 46.45, 46.550000000000004, 46.650000000000006, 46.75000000000001, 46.85000000000001, 46.95, 47.050000000000004, 47.150000000000006, 47.25000000000001, 47.35000000000001, 47.45, 47.550000000000004, 47.650000000000006, 47.75000000000001, 47.85000000000001, 47.95000000000001, 48.050000000000004, 48.150000000000006, 48.25000000000001, 48.35000000000001, 48.45000000000001, 48.550000000000004, 48.650000000000006, 48.75000000000001, 48.85000000000001, 48.95000000000001, 49.050000000000004, 49.150000000000006, 49.25000000000001, 49.35000000000001, 49.45000000000001, 49.550000000000004, 49.650000000000006, 49.75000000000001, 49.85000000000001, 49.95000000000001, 50.050000000000004, 50.150000000000006, 50.25000000000001, 50.35000000000001, 50.45000000000001, 50.550000000000004, 50.650000000000006, 50.75000000000001, 50.85000000000001, 50.95000000000001, 51.050000000000004, 51.150000000000006, 51.25000000000001, 51.35000000000001, 51.45000000000001, 51.550000000000004, 51.650000000000006, 51.75000000000001, 51.85000000000001, 51.95000000000001, 52.050000000000004, 52.150000000000006, 52.25000000000001, 52.35000000000001, 52.45000000000001, 52.550000000000004, 52.650000000000006, 52.75000000000001, 52.85000000000001, 52.95000000000001, 53.050000000000004, 53.150000000000006, 53.25000000000001, 53.35000000000001, 53.45000000000001, 53.550000000000004, 53.650000000000006, 53.75000000000001, 53.85000000000001, 53.95000000000001, 54.050000000000004, 54.150000000000006, 54.25000000000001, 54.35000000000001, 54.45000000000001, 54.550000000000004, 54.650000000000006, 54.75000000000001, 54.85000000000001, 54.95000000000001, 55.05000000000001, 55.150000000000006, 55.25000000000001, 55.35000000000001, 55.45000000000001, 55.55000000000001, 55.650000000000006, 55.75000000000001, 55.85000000000001, 55.95000000000001, 56.05000000000001, 56.150000000000006, 56.25000000000001, 56.35000000000001, 56.45000000000001, 56.55000000000001, 56.650000000000006, 56.75000000000001, 56.85000000000001, 56.95000000000001, 57.05000000000001, 57.150000000000006, 57.25000000000001, 57.35000000000001, 57.45000000000001, 57.55000000000001, 57.650000000000006, 57.75000000000001, 57.85000000000001, 57.95000000000001, 58.05000000000001, 58.150000000000006, 58.25000000000001, 58.35000000000001, 58.45000000000001, 58.55000000000001, 58.650000000000006, 58.75000000000001, 58.85000000000001, 58.95000000000001, 59.05000000000001, 59.150000000000006, 59.25000000000001, 59.35000000000001, 59.45000000000001, 59.55000000000001, 59.650000000000006, 59.75000000000001, 59.85000000000001, 59.95000000000001, 60.05000000000001, 60.150000000000006, 60.25000000000001, 60.35000000000001, 60.45000000000001, 60.55000000000001, 60.650000000000006, 60.75000000000001, 60.85000000000001, 60.95000000000001, 61.05000000000001, 61.150000000000006, 61.25000000000001, 61.35000000000001, 61.45000000000001, 61.55000000000001, 61.650000000000006, 61.75000000000001, 61.85000000000001, 61.95000000000001, 62.05000000000001, 62.150000000000006, 62.25000000000001, 62.35000000000001, 62.45000000000001, 62.55000000000001, 62.65000000000001, 62.75000000000001, 62.85000000000001, 62.95000000000001, 63.05000000000001, 63.15000000000001, 63.25000000000001, 63.35000000000001, 63.45000000000001, 63.55000000000001, 63.65000000000001, 63.75000000000001, 63.85000000000001, 63.95000000000001, 64.05000000000001, 64.15, 64.25000000000001, 64.35000000000001, 64.45, 64.55000000000001, 64.65, 64.75000000000001, 64.85000000000001, 64.95, 65.05000000000001, 65.15, 65.25000000000001, 65.35000000000001, 65.45, 65.55000000000001, 65.65, 65.75000000000001, 65.85000000000001, 65.95000000000002, 66.05000000000001, 66.15, 66.25000000000001, 66.35000000000001, 66.45000000000002, 66.55000000000001, 66.65, 66.75000000000001, 66.85000000000001, 66.95000000000002, 67.05000000000001, 67.15, 67.25000000000001, 67.35000000000001, 67.45000000000002, 67.55000000000001, 67.65, 67.75000000000001, 67.85000000000001, 67.95000000000002, 68.05000000000001, 68.15, 68.25000000000001, 68.35000000000001, 68.45000000000002, 68.55000000000001, 68.65, 68.75000000000001, 68.85000000000001, 68.95000000000002, 69.05000000000001, 69.15, 69.25000000000001, 69.35000000000001, 69.45000000000002, 69.55000000000001, 69.65, 69.75000000000001, 69.85000000000001, 69.95000000000002, 70.05000000000001, 70.15, 70.25000000000001, 70.35000000000001, 70.45000000000002, 70.55000000000001, 70.65, 70.75000000000001, 70.85000000000001, 70.95000000000002, 71.05000000000001, 71.15, 71.25000000000001, 71.35000000000001, 71.45000000000002, 71.55000000000001, 71.65, 71.75000000000001, 71.85000000000001, 71.95000000000002, 72.05000000000001, 72.15, 72.25000000000001, 72.35000000000001, 72.45000000000002, 72.55000000000001, 72.65, 72.75000000000001, 72.85000000000001, 72.95000000000002, 73.05000000000001, 73.15, 73.25000000000001, 73.35000000000001, 73.45000000000002, 73.55000000000001, 73.65, 73.75000000000001, 73.85000000000001, 73.95000000000002, 74.05000000000001, 74.15, 74.25000000000001, 74.35000000000001, 74.45000000000002, 74.55000000000001, 74.65, 74.75000000000001, 74.85000000000001, 74.95000000000002, 75.05000000000001, 75.15, 75.25000000000001, 75.35000000000001, 75.45000000000002, 75.55000000000001, 75.65, 75.75000000000001, 75.85000000000001, 75.95000000000002, 76.05000000000001, 76.15, 76.25000000000001, 76.35000000000001, 76.45000000000002, 76.55000000000001, 76.65, 76.75000000000001, 76.85000000000001, 76.95000000000002, 77.05000000000001, 77.15, 77.25000000000001, 77.35000000000001, 77.45000000000002, 77.55000000000001, 77.65, 77.75000000000001, 77.85000000000001, 77.95000000000002, 78.05000000000001, 78.15, 78.25000000000001, 78.35000000000001, 78.45000000000002, 78.55000000000001, 78.65, 78.75000000000001, 78.85000000000001, 78.95000000000002, 79.05000000000001, 79.15, 79.25000000000001, 79.35000000000001, 79.45000000000002, 79.55000000000001, 79.65, 79.75000000000001, 79.85000000000001, 79.95000000000002, 80.05000000000001, 80.15, 80.25000000000001, 80.35000000000001, 80.45000000000002, 80.55000000000001, 80.65000000000002, 80.75000000000001, 80.85000000000001, 80.95000000000002, 81.05000000000001, 81.15000000000002, 81.25000000000001, 81.35000000000001, 81.45000000000002, 81.55000000000001, 81.65000000000002, 81.75000000000001, 81.85000000000001, 81.95000000000002, 82.05000000000001, 82.15000000000002, 82.25000000000001, 82.35000000000001, 82.45000000000002, 82.55000000000001, 82.65000000000002, 82.75000000000001, 82.85000000000001, 82.95000000000002, 83.05000000000001, 83.15000000000002, 83.25000000000001, 83.35000000000001, 83.45000000000002, 83.55000000000001, 83.65000000000002, 83.75000000000001, 83.85000000000001, 83.95000000000002, 84.05000000000001, 84.15000000000002, 84.25000000000001, 84.35000000000001, 84.45000000000002, 84.55000000000001, 84.65000000000002, 84.75000000000001, 84.85000000000001, 84.95000000000002, 85.05000000000001, 85.15000000000002, 85.25000000000001, 85.35000000000001, 85.45000000000002, 85.55000000000001, 85.65000000000002, 85.75000000000001, 85.85000000000001, 85.95000000000002, 86.05000000000001, 86.15000000000002, 86.25000000000001, 86.35000000000001, 86.45000000000002, 86.55000000000001, 86.65000000000002, 86.75000000000001, 86.85000000000001, 86.95000000000002, 87.05000000000001, 87.15000000000002, 87.25000000000001, 87.35000000000001, 87.45000000000002, 87.55000000000001, 87.65000000000002, 87.75000000000001, 87.85000000000001, 87.95000000000002, 88.05000000000001, 88.15000000000002, 88.25000000000001, 88.35000000000001, 88.45000000000002, 88.55000000000001, 88.65000000000002, 88.75000000000001, 88.85000000000001, 88.95000000000002, 89.05000000000001, 89.15000000000002, 89.25000000000001, 89.35000000000001, 89.45000000000002, 89.55000000000001, 89.65000000000002, 89.75000000000001, 89.85000000000001, 89.95000000000002, 90.05000000000001, 90.15000000000002, 90.25000000000001, 90.35000000000001, 90.45000000000002, 90.55000000000001, 90.65000000000002, 90.75000000000001, 90.85000000000001, 90.95000000000002, 91.05000000000001, 91.15000000000002, 91.25000000000001, 91.35000000000001, 91.45000000000002, 91.55000000000001, 91.65000000000002, 91.75000000000001, 91.85000000000001, 91.95000000000002, 92.05000000000001, 92.15000000000002, 92.25000000000001, 92.35000000000001, 92.45000000000002, 92.55000000000001, 92.65000000000002, 92.75000000000001, 92.85000000000001, 92.95000000000002, 93.05000000000001, 93.15000000000002, 93.25000000000001, 93.35000000000001, 93.45000000000002, 93.55000000000001, 93.65000000000002, 93.75000000000001, 93.85000000000001, 93.95000000000002, 94.05000000000001, 94.15000000000002, 94.25000000000001, 94.35000000000001, 94.45000000000002, 94.55000000000001, 94.65000000000002, 94.75000000000001, 94.85000000000001, 94.95000000000002, 95.05000000000001, 95.15000000000002, 95.25000000000001, 95.35000000000002, 95.45000000000002, 95.55000000000001, 95.65000000000002, 95.75000000000001, 95.85000000000002, 95.95000000000002, 96.05000000000001, 96.15000000000002, 96.25000000000001, 96.35000000000002, 96.45000000000002, 96.55000000000001, 96.65000000000002, 96.75000000000001, 96.85000000000002, 96.95000000000002, 97.05000000000001, 97.15000000000002, 97.25000000000001, 97.35000000000002, 97.45000000000002, 97.55000000000001, 97.65000000000002, 97.75000000000001, 97.85000000000002, 97.95000000000002, 98.05000000000001, 98.15000000000002, 98.25000000000001, 98.35000000000002, 98.45000000000002, 98.55000000000001, 98.65000000000002, 98.75000000000001, 98.85000000000002, 98.95000000000002, 99.05000000000001, 99.15000000000002, 99.25000000000001, 99.35000000000002, 99.45000000000002, 99.55000000000001, 99.65000000000002, 99.75000000000001, 99.85000000000002, 99.95000000000002], [0.4832905716070373, 0.4718890263616273, 0.47612778050641635, 0.4830824801470679, 0.4916274147012617, 0.4949471491608885, 0.4950326713282099, 0.5033701778099287, 0.510655396167161, 0.5179580693009758, 0.5288648769431769, 0.5459093058203662, 0.5631668903986429, 0.5739634273348467, 0.5826211529356424, 0.5895401281291648, 0.5939885148870119, 0.600774655708145, 0.6067933121692268, 0.6120686054765828, 0.6174356494159847, 0.6201948083009026, 0.6238666659034674, 0.6295319703301617, 0.6352781008615143, 0.6392562474596706, 0.6440525229336244, 0.6456475764056834, 0.6481309209635484, 0.6501441443385951, 0.6530602612013146, 0.6547556625014566, 0.6557115409609339, 0.6571188772675673, 0.6583880250573354, 0.660080381327933, 0.6619357278954856, 0.6645513172799882, 0.666041222448143, 0.6660998882147781, 0.6667815269422188, 0.6666923708785488, 0.6669691342039513, 0.6674501274181667, 0.6680684177530025, 0.668737361194537, 0.6691645799712463, 0.6701700165581231, 0.6706959338640035, 0.6699545246831439, 0.669997079040938, 0.6713585209734412, 0.6724137394774887, 0.672818998345921, 0.673388330861144, 0.6736369977311546, 0.6736532726943036, 0.6742017101349926, 0.6745957595219194, 0.6752936465544198, 0.6763604356500514, 0.6769421223297952, 0.6775613374849486, 0.6781425412077452, 0.6785325352228153, 0.6789912526592307, 0.6786369481470389, 0.6785661283030529, 0.6782867071167674, 0.6783480851441049, 0.679309680626466, 0.6790607216762338, 0.6784452709267514, 0.6790415677884472, 0.6795321934943064, 0.6802140884569639, 0.6807763236144766, 0.6813266762637932, 0.6812263063080397, 0.6818933552120474, 0.6824930895324406, 0.6829240266074766, 0.6836444921391176, 0.6830793543865322, 0.6833830900262421, 0.68349674417495, 0.6840337781794041, 0.6843661333956305, 0.6841193059050319, 0.6843644438126895, 0.6846143176813559, 0.6846461166474013, 0.6849466671886072, 0.6850287047667442, 0.6851444054988675, 0.685338665765469, 0.6857712151314848, 0.6860875693432925, 0.6865972422236319, 0.686722067878552, 0.6869705702351526, 0.6869519191677409, 0.6869571698273231, 0.6871374100534532, 0.6869227094549561, 0.6870527727892194, 0.6872478221382676, 0.687427366987869, 0.6882337311671185, 0.6887897791122037, 0.6888479162383172, 0.6888429246854033, 0.6888611566832716, 0.6886313742734932, 0.6884480863428036, 0.6883435881352536, 0.6882746828407779, 0.6883056646318357, 0.6883258084964943, 0.6878122967333175, 0.6877780545182501, 0.6876980796988603, 0.6871856271339978, 0.6868721113472274, 0.6868308666857963, 0.6867516234905484, 0.6868152174829208, 0.6868865724793224, 0.6870789821869939, 0.687333226364812, 0.6873554231289971, 0.687439287007789, 0.6877286159850883, 0.6878467998724831, 0.6876262103685508, 0.687464510918054, 0.6873949991955536, 0.6874825789168688, 0.6875694753158295, 0.6877578643428774, 0.6878312498185614, 0.6878726124146117, 0.6882456864914961, 0.6886926965127511, 0.6886242964952856, 0.6880892620543004, 0.6880788951569412, 0.6879280837295336, 0.6876277602543466, 0.6875508422518255, 0.687437411704983, 0.6871952577306022, 0.6874395147748273, 0.6876355610994189, 0.6880876258614872, 0.6883993579760396, 0.6882396620166278, 0.6880086892080177, 0.6879096889688121, 0.6875223095523368, 0.6874325714942027, 0.6872377554413938, 0.6873515311992187, 0.6871157484555264, 0.6871023487712786, 0.6874444709186384, 0.6878057624600713, 0.6880130522411259, 0.6880415665786741, 0.6879987850003932, 0.6876905071240154, 0.6875623398777772, 0.6875606400332805, 0.6880469555173876, 0.6879334087146811, 0.6876414632537683, 0.687915931902358, 0.6882673934351435, 0.688434969944621, 0.6879379361064931, 0.6877384809474166, 0.6875049518965402, 0.687575133444404, 0.6875924663290572, 0.6873224352132767, 0.6874390764516891, 0.6872976100702298, 0.6867463475410569, 0.6864241579588394, 0.6863289397222752, 0.6859142238226883, 0.6857346813709763, 0.685245648544645, 0.6851499648299078, 0.6851312686178195, 0.6846324692992031, 0.6844031056035094, 0.6839921049125659, 0.6837709960116768, 0.6837470454568494, 0.6838335254105364, 0.683788480374605, 0.6838316048046085, 0.683755698336969, 0.6835492132927161, 0.6834211510964949, 0.6834198614701777, 0.6834899585404017, 0.6831192706590086, 0.6829473208650607, 0.683202705511892, 0.6833481814627279, 0.683395578956449, 0.6832932413678418, 0.683137073399336, 0.6829187888883609, 0.6826808348311604, 0.6827489036886878, 0.6827109517691647, 0.6824205109765776, 0.6823685041108296, 0.6822362470318493, 0.6820516200982314, 0.6817199190218773, 0.6815047698581638, 0.6814201499426649, 0.6814192690221135, 0.6815589437258343, 0.681603547758975, 0.6817815742803133, 0.6816502498684367, 0.6813016453961716, 0.6810650484080221, 0.6807882254889375, 0.6807557835689944, 0.6806278398301211, 0.6802721102678198, 0.6801218004903011, 0.6800000661897475, 0.6798654273675824, 0.6797818967649276, 0.6796386651606433, 0.6795716914187008, 0.6792777249323388, 0.67915648468404, 0.6789301214012041, 0.6788588677858242, 0.6788298641812074, 0.6785498618045331, 0.6784029356919856, 0.6782605212177639, 0.6779397447446404, 0.6776788070360487, 0.6777290725824436, 0.6775640071686065, 0.6772444467799316, 0.6770722056940757, 0.677172513656792, 0.6771853086668906, 0.6769776008906575, 0.6768683524858575, 0.676756587058245, 0.6767007627169059, 0.6764369282554719, 0.676188476033839, 0.6760833635200199, 0.6762658272215163, 0.6760943001763013, 0.6760895617831023, 0.6759414549728937, 0.6755821178646028, 0.6754036781561166, 0.6750861807487287, 0.6750482239312072, 0.6747872941318998, 0.6745302259757545, 0.67443987915636, 0.6744682872153142, 0.6743930934193343, 0.6742152056920443, 0.673959399885234, 0.6735899511701391, 0.673382395218088, 0.673276864246991, 0.6731020323310013, 0.6730139719068109, 0.6727686670470416, 0.6727107623542345, 0.6724002824288635, 0.672187140427385, 0.6718678364134785, 0.6716064855964582, 0.6714539503606486, 0.6712857759732284, 0.6711391170294772, 0.6709640171351551, 0.6706344269180343, 0.6702456098074592, 0.6697287064712008, 0.6693738563690642, 0.6691977538595627, 0.669005841692761, 0.6689895629335911, 0.6685676752547128, 0.6683630978465296, 0.6680913502216957, 0.6677820785003996, 0.667575223874471, 0.66747071849785, 0.6672522184505294, 0.6669660688206299, 0.6666874096997888, 0.6666317157813717, 0.6664057215957622, 0.6662413564182965, 0.6660721997392327, 0.6657158595426066, 0.6655612503098279, 0.6652605763017121, 0.6650733781952449, 0.6649782388617166, 0.664718676882259, 0.6644991289698158, 0.6643486333718442, 0.6641758000831601, 0.6638343132109743, 0.6634317471807141, 0.6630081613416058, 0.6627935035765906, 0.662790612841125, 0.6626213715234954, 0.6624787357774075, 0.6623195407309903, 0.6621168799617095, 0.6617236291991034, 0.661174682918995, 0.6610400894930323, 0.6609216753381283, 0.660738645050005, 0.6605558748910857, 0.6605296012805528, 0.6603724506700029, 0.6601944243150875, 0.6600612958499986, 0.6597816831181004, 0.6595125251474532, 0.6591894810009726, 0.6588115954982297, 0.6586692537979439, 0.658593513649561, 0.658296396310144, 0.6580592877067873, 0.6578591124756837, 0.6575294102279954, 0.657393272188797, 0.6571606106079815, 0.657038562078242, 0.6567395798248155, 0.6563704272290269, 0.6561482200736939, 0.6558431950111167, 0.6554795163551195, 0.6552405612861735, 0.6549546746242008, 0.6547117667843819, 0.654306285604069, 0.6539976985062596, 0.6538257671998764, 0.6535124336503474, 0.6532851051196376, 0.6529754046409518, 0.6527561970352987, 0.6526058071637336, 0.6523905213391472, 0.6520948954341079, 0.6518760962993928, 0.6517550891731287, 0.6515942417474563, 0.6513897868051026, 0.6508508426166728, 0.6505120068516349, 0.6502523764343826, 0.6501218117609129, 0.6499242602289758, 0.6497764832539393, 0.6493727561016428, 0.6490279333192442, 0.6486518417689959, 0.648366290693237, 0.6481531550049596, 0.6479722705752226, 0.6477827393171399, 0.6475116918778206, 0.64730025488327, 0.6470967309365843, 0.6467778832447937, 0.6464462611075644, 0.6463360085715111, 0.6460405373269027, 0.6457995242934184, 0.64570413524326, 0.6454994679713029, 0.645208257639274, 0.6448367596637873, 0.6443963609233176, 0.6439142407016343, 0.6435503693962021, 0.6432498000090499, 0.6430492651821562, 0.6427882430233823, 0.6424813806357925, 0.6423320145097, 0.6420616430243544, 0.6418582929737029, 0.6416097204557388, 0.6414536423873503, 0.6412663202782088, 0.641063270371361, 0.6408167118604484, 0.6405800186967129, 0.6404547885653714, 0.6403693934576251, 0.6401318497005907, 0.6397993484802624, 0.639538241179306, 0.6393706015347533, 0.6392324958628621, 0.6390188052784033, 0.6388070228429117, 0.6385833670537368, 0.6382597143498069, 0.6380471911021662, 0.6376945812504193, 0.6375301962554907, 0.6372821847514663, 0.6370409679560511, 0.6367759604705479, 0.6365828842076693, 0.6362578783608581, 0.6358625498943913, 0.6356567989008153, 0.6354812043088544, 0.6353394806119566, 0.6351044782398537, 0.6348693155084713, 0.6346248042720495, 0.6343302331368947, 0.634031729146332, 0.6339067334869295, 0.6336096070142575, 0.6331927454877201, 0.6329682685779604, 0.6326597924612248, 0.632242412404603, 0.6320427822234161, 0.6318141520058792, 0.6315496287371261, 0.6313504057221289, 0.6310320029220735, 0.6306857347285323, 0.6304230468447252, 0.6302295714334301, 0.630004031347703, 0.6296545133586603, 0.6294632815717693, 0.6293128480038404, 0.6288952920142272, 0.6286358071115138, 0.6284082872507865, 0.6281104488481384, 0.6278122850151683, 0.6274455477658644, 0.6272271777414635, 0.6271151095950017, 0.6268976459190003, 0.62673612206836, 0.6264852052375948, 0.6261556548090284, 0.6258619971024741, 0.6256359860236419, 0.6252969342448063, 0.624817264647448, 0.6246041573330674, 0.6244014902990764, 0.6242125474561615, 0.6239527086069734, 0.6236201647535572, 0.6232900467642934, 0.6229579983243837, 0.6227087057795712, 0.6223406297653564, 0.6221264342161311, 0.6219237099600724, 0.6215974689862896, 0.6212796148148276, 0.6209443766747165, 0.6206939438692805, 0.6203482021154245, 0.6200175821171756, 0.6197526057797881, 0.6193501050187596, 0.6189184885701587, 0.6186651755497352, 0.61851032784705, 0.6182774815361194, 0.6179648466265067, 0.6176480722557874, 0.6174033383683039, 0.6171581530213222, 0.6169084120125283, 0.6165727257493723, 0.6162569261100568, 0.61608380339346, 0.6157560730534881, 0.6154783525171122, 0.615287571204859, 0.6149880905861906, 0.6146675258787376, 0.6143452238000252, 0.6140174518682601, 0.61383800187142, 0.6135529898563823, 0.6132558384244395, 0.6129113410357103, 0.6125852822124609, 0.6124058362611239, 0.6121323713410607, 0.6118634002922995, 0.6116299548553439, 0.611404330463641, 0.61113682259399, 0.6109374243634137, 0.6107154738533046, 0.6105327159780899, 0.6102710881477542, 0.6101267809941675, 0.6099206756047579, 0.6096784451188697, 0.6096083306389567, 0.6094266517124106, 0.6091452109452237, 0.6088237855253846, 0.6085482290732673, 0.6082869469859495, 0.6080906021421549, 0.6078728931902602, 0.607583421989857, 0.6073009384331226, 0.6070640104169323, 0.6067795398977494, 0.6064996742595835, 0.6062293466241575, 0.6058448509492189, 0.60551508407345, 0.6052395949463324, 0.6049983584410008, 0.6048043330303162, 0.6044854689511249, 0.604200261999051, 0.604033557724713, 0.6037691317821926, 0.6034623974050295, 0.6032710374402303, 0.6029874674528058, 0.602779554932753, 0.6025319085519187, 0.6022145457178105, 0.6019887530402783, 0.6017680730806074, 0.6014572607074717, 0.6011412872893503, 0.6008207057720323, 0.6005436589048547, 0.6002126289010917, 0.5998833311545836, 0.5995971387987826, 0.599376715629001, 0.5991690475402196, 0.5989779487948158, 0.5987181106452767, 0.5983607700072542, 0.59816263796709, 0.5978554606956326, 0.5975628264954448, 0.5973175120501862, 0.5970666623837816, 0.5967639420441081, 0.5965918746081301, 0.5962761440572588, 0.5960029748467084, 0.5957765995366923, 0.5955700295839208, 0.5952904957203462, 0.5950584533114707, 0.5947921837913415, 0.5944452553485232, 0.5941632500425609, 0.593888576343344, 0.5936177085399582, 0.5933419677132591, 0.5930819202897463, 0.5928048911082068, 0.5924405024652843, 0.5920602740750734, 0.591771269432124, 0.5915860387101783, 0.5913024754302685, 0.5909974503165065, 0.5907571080465516, 0.5904109623209651, 0.5901971150738438, 0.5899281572086539, 0.5896920781165697, 0.5893940034397476, 0.5891553526733703, 0.5889568258445266, 0.5887039621523454, 0.5884242017452159, 0.5881996262531508, 0.587958528575414, 0.5876982054816154, 0.5874735213549936, 0.5872138546444388, 0.5869004221067294, 0.5865803740181773, 0.5863329768803317, 0.5860893395360127, 0.585742379513878, 0.5853731662468818, 0.5849990432175467, 0.584673169825837, 0.5844165342946732, 0.5842193490180583, 0.5840001545178098, 0.5837254276116317, 0.5833943093564453, 0.5830201077287798, 0.5827765153977439, 0.5824726906911877, 0.5822194460993073, 0.5820282212845436, 0.581804871611627, 0.5814762692343505, 0.5812479800215856, 0.5809480575566314, 0.5806679556971082, 0.5804182852644563, 0.5801076199248576, 0.5797782254774395, 0.5795228477086092, 0.5793573633032011, 0.5791011087607696, 0.5788309987153698, 0.5785621005019566, 0.5782719394931795, 0.5779815000391462, 0.57770548374021, 0.5774631303280888, 0.5772906607115414, 0.577081075715596, 0.5768353835779115, 0.5766109362509398, 0.5763641006785826, 0.5761079031724948, 0.5758443200746528, 0.5755820188561607, 0.5752178867429613, 0.5748392116499882, 0.5745060205977581, 0.5742389727975736, 0.5740071825469519, 0.5737426997793509, 0.573502180847562, 0.5733110983040761, 0.5730470985457068, 0.5726890030321127, 0.5723847114437811, 0.5721068553930381, 0.5718003098961486, 0.5715248611309189, 0.5712461870420118, 0.5710452675353952, 0.5707840954326728, 0.570539005724638, 0.5702205345523741, 0.5699505732571367, 0.5696402772138542, 0.5694086466998852, 0.5691369429427364, 0.5688758045633364, 0.5686095168075537, 0.5683581820359508, 0.5681071764382961, 0.5678158795476496, 0.5675448771094632, 0.5672644215798097, 0.5670670350034397, 0.5667873439900208, 0.5664982180190896, 0.5663090040961131, 0.5660872440371842, 0.5657916454414028, 0.5655857385441604, 0.5653861357502563, 0.5651375827802024, 0.5648505633359193, 0.5645569935843775, 0.5642450102927261, 0.56390882007752, 0.5636490284257881, 0.5634902883920451, 0.5632011400555487, 0.5629127873291603, 0.5627003779871671, 0.5624885228400694, 0.5622268284880534, 0.5619753297323786, 0.561739157862592, 0.5614056654210797, 0.5611364534879879, 0.5609112734189212, 0.5606665025248245, 0.5603388112690162, 0.5600641640633346, 0.5597818197918104, 0.5595237036231288, 0.5593013149738453, 0.5591127382342445, 0.5588852661853619, 0.5585945156119518, 0.5583231406587534, 0.5580617228654261, 0.5578517565778787, 0.5576501227048689, 0.5573771054515746, 0.5571043793083802, 0.5569089954651888, 0.5566388091783339, 0.556393519321903, 0.5560988614038618, 0.5557570442999014, 0.5554071071366329, 0.5551538372435958, 0.5549600026931883, 0.554781732372484, 0.554645902605652, 0.5544856055378469, 0.5542113817612893, 0.5539070961893577, 0.5537105872712863, 0.5534862881196089, 0.5532867553284324, 0.553080299761071, 0.5528021493004347, 0.5525479558208637, 0.5522766855503445, 0.5519907754957654, 0.5517456328592596, 0.5514365294603439, 0.551142581624587, 0.5508042888044563, 0.5504818949447747, 0.5502066089679729, 0.5500302266588101, 0.5497720549703409, 0.5495441363679665, 0.5492546401358064, 0.5489926884667723, 0.5487886620181041, 0.5485533795140457, 0.5483185008195134, 0.548085992241923, 0.5478682499970123, 0.5476290474324024, 0.5473572182232688, 0.5471009467846807, 0.5468345214400093, 0.5465418172072162, 0.5463074346787622, 0.5460887942916044, 0.5458609045693269, 0.5456246639052013, 0.5453327046149886, 0.5451252146367589, 0.5448579772769098, 0.5445395419508672, 0.5443325419247034, 0.5441243126048925, 0.543891829218388, 0.5436476237141872, 0.5434138347778215, 0.5431751776855184, 0.5429374381559042, 0.542610481794579, 0.5423368820856644, 0.542114375264948, 0.5418905270065008, 0.5416010553014614, 0.5413611124895138, 0.5411134393786956, 0.5408430506038548, 0.5406160428986581, 0.5403989607516868, 0.5401893771263674, 0.5399508430678386, 0.5396675141637252, 0.5394016749368153, 0.5391552942309022, 0.538862426288408, 0.5385553219328438, 0.5382889768825874, 0.5380289191991616, 0.5377635528776658, 0.5375041592442427, 0.5372373243510598, 0.5369529484224332, 0.5367569898487052, 0.5365173401428722, 0.5362100318541733, 0.5359634150734636, 0.5357605141058697, 0.5355396010687796, 0.5353032264398989, 0.5350182467956842, 0.5347829408134512, 0.5345118474748733, 0.5342402068764607, 0.5339818568840605, 0.5337639417856538, 0.5335491441287228, 0.5333383682809277, 0.5330578862934339, 0.5328176886282165, 0.5325465975859556, 0.5322358067453152, 0.5319773011699566, 0.5317177273006622, 0.5314933780474662, 0.5312107181966876, 0.5308903794280582, 0.5306176759429607, 0.5303828523100071, 0.5301951984932627, 0.5299750157644422, 0.5297643796709339, 0.5294938340095842, 0.5292681078620485, 0.5290159954966082, 0.5287619390246943, 0.5284670905203822, 0.5282257710635245, 0.5279741713020336, 0.5278039459453557, 0.5275906365905448, 0.5273265292097423, 0.5270478132165783, 0.5268068287450275, 0.5265649142078745, 0.5263182498287338, 0.5260813585189668, 0.5258663358899041, 0.5256221653142745, 0.5253469764877134, 0.5251010150218656, 0.524824793953957, 0.5245886430525265, 0.5243733420260852, 0.524130998808382, 0.5238900055834835, 0.5236142550735169, 0.5233243360312947, 0.5230867790280026, 0.5228292402609827, 0.5226025485107044, 0.5223320319572202, 0.5221089550353533, 0.5218341055465197, 0.5215520550292359, 0.521264404849776, 0.5209895757255802, 0.5207089959812977, 0.5204327436508607, 0.5201575528459613, 0.5199009298995367, 0.51963280227288, 0.5193595322871817, 0.5190994844736442, 0.518807382634724, 0.5185055163633268, 0.5182767745349784, 0.518036913811252, 0.5178110092600366, 0.517566330378255, 0.5172983077983632, 0.5169806133107555, 0.5166578924400482, 0.5163830527504919, 0.5161050373266863, 0.5158426201171504, 0.5155787990800291, 0.5152933766066493, 0.5150125490575488, 0.5147395803318655, 0.5144599317887515, 0.5142234060607904, 0.5139659628532908, 0.513684192366932, 0.5134589347645009, 0.513189568464923, 0.5129555018801565, 0.5127095863841382, 0.5124244050113662, 0.5121639491287886, 0.5119383125314527, 0.5116718325420067, 0.511433315200742, 0.5111852489309463, 0.510912225606289, 0.5106673552279426, 0.5104287795263913, 0.5102347186399981, 0.5099976898747888, 0.5097298979972937, 0.5094968714096976, 0.5092611632533284, 0.5090077761955402, 0.5087422569408593, 0.5084531995976495, 0.5082035710076813, 0.5079558337799014, 0.5077333214084373, 0.5074872920862066, 0.5072358498872003, 0.5069602013360963, 0.5066932137289774, 0.5064691604092015, 0.5062270972794636, 0.5059786466214304, 0.5056870687037957, 0.5054434952561072, 0.5052169780711255, 0.5050009863977425, 0.5047571346865953, 0.5045132950902426, 0.5042618145477478, 0.5040421668444586, 0.5038032353455177, 0.5035411058080878, 0.5032883530470411, 0.5030225697666452, 0.5027822316580312, 0.5025054930850661, 0.5022127384427948, 0.5019688758054504, 0.5017585502880221, 0.5015085335390974, 0.5012267506184334, 0.5009513851786876, 0.5007047046139453, 0.5004448280349167, 0.5001940319000308, 0.499898973786207, 0.49964367803595505, 0.499392562950558, 0.49910907447243613, 0.49885779371725497, 0.4985844211489482, 0.4983040591938662, 0.4980397328870631, 0.4977783759383402, 0.497511797914426, 0.49724766773108486, 0.49698768509800384, 0.4967180742987634, 0.49647297068788454, 0.49621243311027063, 0.4959588640517608, 0.49569308774803106, 0.49541631550939813, 0.4951123779527425, 0.49481225427245396, 0.49449362138218034, 0.4942150031804854, 0.49391258218429446, 0.4936397889108067, 0.4933577116366209, 0.4931154661226844, 0.4928132353612026, 0.49252621090004267, 0.49222481295755555, 0.49193090728205313, 0.49166144562252007, 0.49137241717975505, 0.4910710199962174, 0.49077853133044885, 0.49047520385660165, 0.490175313614975, 0.4898541156749897, 0.48953337128033514, 0.48919671049707975], [0.19824546755508538, 0.1741231221566789, 0.14280682026990948, 0.14401869910247675, 0.13555261560981774, 0.1250394146375585, 0.12116278430398288, 0.11980405962898741, 0.1160435784609489, 0.11748813536151201, 0.11627106469084789, 0.11012864544953406, 0.10765037812322498, 0.10615126052989732, 0.1024931729741517, 0.101895474886404, 0.09703221285674168, 0.0954046382949046, 0.09129730056595177, 0.09161414790160398, 0.08956253843372738, 0.08631396179436923, 0.0839150975473118, 0.08111628989891168, 0.07710483717676003, 0.07491433110737845, 0.07332434655943541, 0.06987024503650424, 0.06918462103077885, 0.07001540826444323, 0.06997081921913216, 0.07004355268799135, 0.06866298473068326, 0.06700263813045258, 0.06589443824927219, 0.06608671556270863, 0.06569081068222966, 0.06516566271092321, 0.06369595886175346, 0.06292907386424454, 0.06124294417009405, 0.062290721557661244, 0.06251932947058979, 0.061617330596584974, 0.06001921054173716, 0.0596059558579177, 0.0584025053411922, 0.05739384841351807, 0.05613490412197236, 0.05614929640589459, 0.05660313350008919, 0.056365017919968625, 0.05589414432112621, 0.0567957893642469, 0.05675341064602175, 0.05612810211826542, 0.05545147923925879, 0.054616847954109676, 0.05409493815501608, 0.05336893611047092, 0.052891957944320674, 0.052556600442425355, 0.05230394624943885, 0.051873225542686585, 0.05099912384870437, 0.050121396347429466, 0.049609576363015835, 0.0494419615386223, 0.048738659325631345, 0.04767041985635, 0.0475058733131641, 0.04771424269744377, 0.048370475636819225, 0.04785195213001792, 0.04814791510877408, 0.04887737236315769, 0.0487166436866797, 0.048343365993384874, 0.04873156461621556, 0.04893864612174507, 0.04864388350860178, 0.048686750197970446, 0.048878489645355905, 0.049064647655104765, 0.04908251798641743, 0.04875358865445328, 0.04821992620206389, 0.04755158282862153, 0.047579248475469835, 0.04747002866357312, 0.0474394167790721, 0.04701639566243472, 0.04700337149802129, 0.04687645757617797, 0.04725366874479588, 0.047278132704729886, 0.04707977443648351, 0.04676591764166073, 0.047255010683639444, 0.046879729342871074, 0.046313540424830234, 0.04631374647537484, 0.0464504980681722, 0.04663434688194013, 0.04699775326113785, 0.04710187335810647, 0.04693354580932429, 0.04721000095841539, 0.047030584929242, 0.047271589009486484, 0.04749696052386453, 0.04800008890546657, 0.04755510844368444, 0.04677739523996959, 0.04630629708336478, 0.04612838700764561, 0.04630237781157137, 0.04611273347193061, 0.0457091842309788, 0.0454306869097851, 0.04560870801769198, 0.04564258295043112, 0.045804480160718385, 0.04557671780176562, 0.04552056590365787, 0.04524730116511507, 0.04529777641663281, 0.04523836230384503, 0.04539107914999783, 0.04529832891809555, 0.04504844740123784, 0.044814865305670595, 0.043893286468999496, 0.04367691390637292, 0.043233517152085975, 0.043101366642984716, 0.04336270905092203, 0.04379724675668344, 0.04362587255253912, 0.04372359667125473, 0.04376588769754936, 0.04347308730959759, 0.04316364862831384, 0.04314154310495767, 0.04279228124512538, 0.04265069958825656, 0.04270682787028445, 0.042791650850813025, 0.042981451078132366, 0.04275050940067324, 0.04269190938028554, 0.04258535996542124, 0.04236507529296031, 0.04234870652045316, 0.04197097989258463, 0.04184140705716021, 0.042308036425583936, 0.04246537166261712, 0.04263886378745007, 0.04285876184340329, 0.0428314862479699, 0.042799132538671784, 0.043081098564899716, 0.04292931285545044, 0.04312285702623924, 0.04322173541258237, 0.04310193977154182, 0.04314072182121567, 0.04334757816439357, 0.04333038513299493, 0.04333126070088551, 0.043360163623259416, 0.04318536662643272, 0.043226677622801746, 0.04316428508542795, 0.04318998253093761, 0.04333774095263664, 0.043125133413281315, 0.04281831496635444, 0.042554022593027645, 0.0423392042291719, 0.04233582293258667, 0.04238374669075074, 0.0422792768164705, 0.04201545677170268, 0.04181799382430479, 0.042039579228599015, 0.04226601288350207, 0.0421319165361652, 0.041979723448733894, 0.041653782050178424, 0.04154296788900405, 0.04174407931696692, 0.04186429035427635, 0.04186600924226122, 0.04187847164246587, 0.0418991616103837, 0.04184772335864751, 0.04189596619849905, 0.04205228325753881, 0.042063803965278625, 0.04196053027789765, 0.04211920189038681, 0.042099060669211194, 0.04203185352827827, 0.0419380160046313, 0.04205216350065468, 0.04180674151804754, 0.041972181739285325, 0.04234361287064322, 0.042415604156837795, 0.04224798719374266, 0.04203620621755252, 0.04203311979377623, 0.04188264997741066, 0.04166716194370549, 0.04182120820563922, 0.04186521856270559, 0.041644795001379596, 0.04151881176686953, 0.041304341135663725, 0.04124150837935274, 0.04118111413431444, 0.041148795195285845, 0.04112163762630945, 0.04108760428338466, 0.04096997855985919, 0.04111282725276704, 0.04097458886149954, 0.040987746169786385, 0.04093338552223654, 0.04097639023585779, 0.04096309033373065, 0.041038700653957295, 0.04100291274377659, 0.04098165006474947, 0.0406602661846626, 0.040454695554482535, 0.04037675895637019, 0.04005227253922388, 0.03988010172834511, 0.03999968038011102, 0.039945125941367426, 0.04030147765044154, 0.04044869953836834, 0.040226830399896316, 0.04016582822240873, 0.03996062579065789, 0.03970193274302959, 0.03958466178307368, 0.039775973894761514, 0.03987851664828546, 0.039760728649873296, 0.03980007956117546, 0.04007146591656316, 0.04024836489676495, 0.04043266669562837, 0.040381852352254465, 0.04048601523827404, 0.040873359188888916, 0.04096348368728849, 0.04113299851441065, 0.04122396652575584, 0.041469115094693115, 0.04141428233634851, 0.0413423033976789, 0.0411622751631661, 0.041081813102126864, 0.0412849755393152, 0.0413336778575188, 0.041328829435612224, 0.04140168886641514, 0.04147162781850144, 0.04164455949619981, 0.04159688229991386, 0.0416726224014956, 0.04165663608491337, 0.041551490764559745, 0.041560672471620985, 0.04165299245047911, 0.04159489903638753, 0.04148901127608869, 0.041414080618596395, 0.04115088921074502, 0.04083716940321979, 0.04078916217339468, 0.040706585645114424, 0.04079700055547317, 0.040795869587158126, 0.040641909324059255, 0.04070015078414951, 0.0406675649676551, 0.04065736151562694, 0.04063175932685391, 0.040445860778196105, 0.04041886625349896, 0.04041254302735996, 0.04034684658799284, 0.04030455063685292, 0.04034784576996498, 0.040364714146985364, 0.04020846387912235, 0.040176825409510494, 0.04047576341868957, 0.040327565490871915, 0.04010490634226727, 0.040098167990741646, 0.04004009588225783, 0.04011393628965838, 0.039876144894434064, 0.03984702494385961, 0.039708838738579756, 0.03967326305215241, 0.03979292347917524, 0.03980601739278544, 0.03981886361250434, 0.039619711966052205, 0.0396029359857282, 0.03944489288471629, 0.039322679100556854, 0.039157836729476314, 0.039223705369505334, 0.03926717993327456, 0.03913163228466064, 0.03913222069461531, 0.03916125460617872, 0.03934069779072042, 0.039364335753301095, 0.03932630745369137, 0.03921583113226392, 0.039101599959904386, 0.03903190048874544, 0.03919299990594737, 0.03918974448473635, 0.03915043264661349, 0.03912957621075285, 0.03910053195599756, 0.03904084565572611, 0.03892932707352812, 0.038827325023357284, 0.03884283940162982, 0.03891405159297193, 0.038752889452735716, 0.038855933007244166, 0.03879003123699432, 0.038668543437322386, 0.03864384015772858, 0.03876754564217146, 0.038778905558878606, 0.038685040252630136, 0.03872107783038964, 0.0388028969335636, 0.03894730075956698, 0.03909441410206002, 0.0392319217018136, 0.03925666047761972, 0.03947014159142478, 0.03959473128999466, 0.03965842475627115, 0.03968374356681787, 0.03967647148517459, 0.039589071991214315, 0.03955615016390322, 0.03946334370888586, 0.03950840451394422, 0.0394685889957578, 0.0393832462868166, 0.03933919095204386, 0.0395044896617079, 0.03971700125985479, 0.03950340172952041, 0.03924563686475287, 0.039226849686738646, 0.039285262934239944, 0.03915714877008333, 0.038986741901908796, 0.038965382484473815, 0.038897848655514065, 0.03888566339312999, 0.03896258846050326, 0.039129205746669386, 0.03901669977124078, 0.0389383689272366, 0.03888504746656547, 0.038900675538848115, 0.0389116673874829, 0.038820370415117995, 0.03882613934107348, 0.03869669909447172, 0.038581072768580915, 0.03849695876110813, 0.0384172909656431, 0.038285202703383286, 0.03831215346188782, 0.03833563206754871, 0.03826953352844144, 0.03817051672185666, 0.03802378932677852, 0.03802595096534477, 0.038165815254791804, 0.03820836618631716, 0.038194685402032504, 0.038086184218675094, 0.03803744968999413, 0.037917778512015304, 0.0379327768080482, 0.03794578006301514, 0.037819018694788764, 0.03763163299240377, 0.037601844281791245, 0.03762115180211425, 0.037724304238324104, 0.03765809005448235, 0.03775418412824962, 0.03781960546138897, 0.037724807667253724, 0.03770404640808148, 0.03759427319867168, 0.03749135579201501, 0.03745458811356842, 0.03745973614147039, 0.037521782869560344, 0.03760331556435664, 0.037459221382755134, 0.03740089930899454, 0.03754585226634654, 0.03728075590304864, 0.03727032180409153, 0.03721622784222084, 0.03711944037619507, 0.03709425675107249, 0.03712372081710196, 0.03708625324407091, 0.03696839626167232, 0.03697453437252464, 0.03685436065075661, 0.036774627141815106, 0.036738698904544356, 0.03676269235529563, 0.03676330278098886, 0.036803777983809904, 0.036907700782335226, 0.036938287850115124, 0.03696227041335043, 0.036942127246772594, 0.03690492059048347, 0.036780985219965145, 0.0368099336203839, 0.03680726124980447, 0.036728923000673944, 0.036692157399451454, 0.03685548050903614, 0.03692138905756832, 0.03686256323161392, 0.03672040838786745, 0.036704359449510615, 0.03659327015859203, 0.0364733118757789, 0.036537765777438544, 0.03660169603535715, 0.03648104737381125, 0.03648702620362434, 0.03645638459997308, 0.03645752409754523, 0.036423135021520274, 0.03644139325605966, 0.03642383959158767, 0.03633176039975342, 0.03625169624886519, 0.03623063959828144, 0.036188725216266725, 0.036230214225235806, 0.03617344695389169, 0.03621409646768212, 0.036217536808912064, 0.036136190895867996, 0.036015541137751794, 0.035992371556740815, 0.03594114138461793, 0.03586689049033213, 0.03587785815592596, 0.035763698565783396, 0.03571893522965472, 0.0355567939666231, 0.03546265635684703, 0.03538393862028075, 0.035448139729240304, 0.03547456555638996, 0.03550463338662498, 0.03544081751660651, 0.03550431020229211, 0.035359592846702675, 0.035358656955138824, 0.03535665863065911, 0.035327322551067075, 0.03528573749447289, 0.035236125294385336, 0.03514192132484368, 0.03522416804802329, 0.035153449216140414, 0.03504893293629436, 0.03501757830337722, 0.03506251024578431, 0.035055513249393225, 0.03504187149395995, 0.034928832260567595, 0.034843647501049416, 0.03477776619826243, 0.03464582259776226, 0.03455104314362631, 0.03447415777189899, 0.034466709988780125, 0.03434995677193834, 0.03436584181873037, 0.03435159542013719, 0.03431512624030165, 0.034163862661586365, 0.03411080491131701, 0.03414267858409007, 0.034177144983344294, 0.03414840141495503, 0.034116265783868366, 0.033971565979986254, 0.03402380236971198, 0.03393126626128411, 0.03386062309185576, 0.03388270462387152, 0.03389559266013506, 0.033908876317565256, 0.03389839480845622, 0.03392289997582901, 0.03390992672271952, 0.034003193395922296, 0.03400458635101874, 0.034017212064948905, 0.03389219578694326, 0.0338399970217765, 0.03360815201910715, 0.03344000331052207, 0.03335728999650011, 0.03339929775757736, 0.033413624020583864, 0.03330613578176213, 0.03326300461451075, 0.033235200197507704, 0.03323155324803831, 0.03310601788998283, 0.03307352539325525, 0.03299035308166462, 0.0329393507634562, 0.032938012898052746, 0.03305688410168433, 0.03309316052724878, 0.033053231205949815, 0.03306788705076069, 0.03308021417109698, 0.03303266702941261, 0.03299271879070831, 0.0329576775130914, 0.0330107556457611, 0.0330066765083772, 0.032983234929132334, 0.03286247966512422, 0.03275698033033256, 0.03270925239316816, 0.032697355120049953, 0.03262991261001754, 0.03250026934852557, 0.03237952525288926, 0.03237699480654156, 0.03234568863047829, 0.0322169805157541, 0.032146716730899846, 0.03218427833915577, 0.032233629826887246, 0.03224220329836377, 0.032191945786575644, 0.0321880450738372, 0.032122318411809195, 0.032168279474084176, 0.03218106379201087, 0.03225635291060379, 0.032226644035094815, 0.03217078690971787, 0.032106535032678005, 0.03213195251139667, 0.032157452201120235, 0.03223229702110639, 0.03227198082645056, 0.032335702431568296, 0.03231311015031882, 0.03230882521626872, 0.03233916772966082, 0.03236972869467527, 0.03236945242858969, 0.03236571837826257, 0.03237199083353454, 0.03238046440436012, 0.03229202078154828, 0.03216755139948587, 0.03212168918784507, 0.03201095574391764, 0.031975503351450885, 0.03196718897698294, 0.03188701326866103, 0.03184117430816367, 0.031798545695070846, 0.031832802084897506, 0.0318598173436543, 0.031865193136986054, 0.0318269569421881, 0.03179996412862775, 0.03174532841143031, 0.03182856310489594, 0.03183629777960984, 0.03183882315748659, 0.03188716019748166, 0.03184265802200018, 0.03181164649581343, 0.03171658164026893, 0.03171822293315682, 0.03168976457548577, 0.03163305034927903, 0.0315678234667949, 0.03148079773352876, 0.03144774447118718, 0.03142239232812163, 0.03141355695392703, 0.03139561858785604, 0.03144297880004034, 0.03141538734461786, 0.03127528990702669, 0.03126546092552415, 0.03127446902057214, 0.031218745880605032, 0.031207149494583458, 0.031150700799058965, 0.031154736253757045, 0.031123646525503305, 0.031119148779586745, 0.031072006575127972, 0.03105467101470969, 0.03099406605922224, 0.030908532862513532, 0.030815650919910488, 0.03081355068121163, 0.030791775749390588, 0.030804411630326475, 0.030776428570065986, 0.030713672990529663, 0.03063489160405298, 0.030558652592886114, 0.03053011432086008, 0.030543652942241206, 0.030518130214844487, 0.030462096712666236, 0.030426237031571095, 0.03039093821077453, 0.03034675629924808, 0.03037118970739441, 0.030369782299896605, 0.030348296912841615, 0.030337806999275293, 0.030348255580004424, 0.030344474291634872, 0.030313459691038425, 0.03027983986232828, 0.03021587745407401, 0.030212158990692038, 0.030212769444481508, 0.030146988203273002, 0.03007310305991536, 0.030013429758450123, 0.030025789880405274, 0.030051836032241337, 0.02999783654875558, 0.029909503074339705, 0.02987589026128756, 0.029858431753469927, 0.029797833663723863, 0.029746566065540977, 0.02975324250132333, 0.0296527720934961, 0.02959408768572338, 0.029491069347949886, 0.029466542480912232, 0.029484532701104838, 0.029435820584240265, 0.02943674164146489, 0.02939793109352997, 0.029359433817303555, 0.029382855168683046, 0.029454175268172574, 0.02941561031235803, 0.029346041236608864, 0.029254728084719954, 0.02924555100035812, 0.029213401225177307, 0.029178857699502722, 0.029133543188269027, 0.029078490744297743, 0.0290994767762683, 0.029119867169701517, 0.029120135733243072, 0.029071432728484888, 0.02898084560419332, 0.02892577951244533, 0.028812324656347876, 0.02873652593423253, 0.028690668303568742, 0.02853729020808762, 0.028526837059215188, 0.028434716279647783, 0.028424536775729644, 0.02840044864244759, 0.028396383486946456, 0.028388061335938103, 0.028347234578017577, 0.02834522973446445, 0.028345590875156007, 0.028269826459791, 0.028317677006203475, 0.028351925935553277, 0.02827286750460512, 0.028239073975226684, 0.02816611695724269, 0.028161191753124114, 0.028161146010273082, 0.028117351150614613, 0.02803983535415959, 0.028120006699983532, 0.028114024471701037, 0.02812055661047966, 0.028134006971008894, 0.02815807115442717, 0.02815522400681325, 0.02808757534625858, 0.02793562320264926, 0.02789452839704972, 0.027897544462781455, 0.027861978086571954, 0.027824072933171046, 0.027864951792728167, 0.027794117845264272, 0.027798198756860425, 0.027716715327810358, 0.02765148594527319, 0.027621659296616984, 0.027589016679525492, 0.027577631697015905, 0.02750330535637568, 0.027463975099163058, 0.027492748632660748, 0.027506582739102097, 0.027462683884696762, 0.02742790524410769, 0.027382322880781827, 0.02735175238713684, 0.027311376762969984, 0.027292894136128742, 0.027313754662252398, 0.02724967272967554, 0.027265150199174738, 0.027235303832576083, 0.027218539813246654, 0.027210961341391494, 0.027199060126999467, 0.027119621594588264, 0.027124242176242232, 0.027123037113202103, 0.027092231694188854, 0.027035303809696366, 0.027010268920523495, 0.02695808341180314, 0.02693835931304461, 0.026996067329376254, 0.027017310258904772, 0.027000848031366185, 0.02696267601523361, 0.026881582077967703, 0.0268240913932401, 0.026754605055604896, 0.02670428715765033, 0.026706298926555305, 0.02667467852577558, 0.026664884159483426, 0.02665299738163763, 0.026625921131012628, 0.026581532367273553, 0.02652106916017017, 0.026535445534275386, 0.026519502647306133, 0.026549428883088734, 0.02655577609807217, 0.02657598979775023, 0.026571705342836167, 0.026518100920863718, 0.02649560824394744, 0.026454258006705714, 0.02647543532624, 0.026488925491242713, 0.02649717112432738, 0.0265210920347848, 0.02653358279927475, 0.026580000303473576, 0.026569857914658476, 0.026547421353490776, 0.026516220037355598, 0.02648128190807847, 0.026466560072749962, 0.026447469697334698, 0.026393646836149535, 0.026393611402786194, 0.02636887950668339, 0.026310212335888893, 0.026224995103712803, 0.0261852445136978, 0.026157485603405268, 0.02613820552003541, 0.026115976418340767, 0.0260850813056903, 0.026042774187486212, 0.02609217109597691, 0.0260746328201565, 0.026058804654650658, 0.026060910354711624, 0.02607793586831811, 0.02606762815503967, 0.026068062254385772, 0.026065313532263643, 0.026065274448932595, 0.026001720431435827, 0.025964785247504157, 0.025982041725822476, 0.02597954013814083, 0.02595814161473326, 0.025951288773056445, 0.02594926062658588, 0.025916076080010498, 0.025860644226142766, 0.025816359566163415, 0.02580254833015166, 0.02576031019604761, 0.02572723561585527, 0.02567850983655651, 0.025659324335974083, 0.025641631650870054, 0.02560232492661087, 0.02557026182113393, 0.025512962582233394, 0.025447542430026292, 0.0254058757072603, 0.025403204259339583, 0.025347228320729158, 0.025328376380276785, 0.02530332848725275, 0.02527753136639253, 0.02522673039845172, 0.02526254196006208, 0.02530023110554304, 0.02531236399688099, 0.025309502529542515, 0.02529137517967418, 0.025294558898936642, 0.025250851419492647, 0.025189606259702187, 0.02517446940657862, 0.025169256961320708, 0.025183322341887734, 0.025172308900068184, 0.025099701753859702, 0.025057394484294948, 0.025015224094392736, 0.025032383092953196, 0.025005799734006507, 0.02495017720952098, 0.024887464012585247, 0.024838535279398836, 0.024806357676441324, 0.024729444025498447, 0.024694176309137943, 0.024666699295042307, 0.024647594496719955, 0.024659930326556945, 0.024651487752467557, 0.024637835596508537, 0.024640661363984604, 0.02466232715332986, 0.024680977395729824, 0.024687305879278275, 0.024667285465040444, 0.02468096966819662, 0.02466761078114422, 0.024670904076325204, 0.02464979485554836, 0.024608792292898155, 0.024591497699848232, 0.02456378612260232, 0.024546245766305295, 0.02452384464176113, 0.024522540569091415, 0.02452059816561524, 0.024504930121080966, 0.024470529540095383, 0.02443196099506539, 0.024447352229675832, 0.024421065364919153, 0.02440675208577332, 0.02437695991423906, 0.024349269621866586, 0.024296805665435208, 0.024296960966571912, 0.024310080764405672, 0.02428040894105636, 0.024221209789823322, 0.024208344599906086, 0.02415605332575197, 0.02413768972353738, 0.024104307652008456, 0.024111121346577183, 0.02409009593138348, 0.024060557022850326, 0.024036245763763564, 0.02402262681106983, 0.02403397681061553, 0.024022804701986793, 0.024016156077354016, 0.023964096216065833, 0.023892655423401667, 0.023853160091672886, 0.02382103071381571, 0.023776225834662566, 0.023737773378952408, 0.023732792098428955, 0.023745452370302143, 0.023685382032404948, 0.023643888418225845, 0.023637914597281203, 0.023626073904730753, 0.023638943391592122, 0.023652287590126254, 0.023637324282373706, 0.023633880003236782, 0.02362090856598311, 0.023612136587178888, 0.02357598022910911, 0.02356436595561675, 0.023579013244586906, 0.023537319884763718, 0.02349506632859739, 0.023510695530759407, 0.023517246999286184, 0.02351651862516486, 0.023486134082300082, 0.02349291981376574, 0.023466162264068804, 0.023442833500670536, 0.023446224691990227, 0.02345977406926757, 0.023487229421407584, 0.023472868506468993, 0.023455694655360206, 0.023427028880118037, 0.02339912011806262, 0.02338925643744131, 0.023421108008011487, 0.023387811157272842, 0.023386929126820364, 0.023375266374984802, 0.023363252563776186, 0.023373038496537147, 0.02336774588241792, 0.023340408432868227, 0.02331361094274603, 0.02329122710386846, 0.02324244117215215, 0.02320634290065823, 0.0231693546669322, 0.023142562632620007, 0.023131575225081396, 0.02311928963636091, 0.023105523889242332, 0.023101016576344714, 0.02308038986370154, 0.023082111877816894, 0.0230596093569353, 0.023035021526275564, 0.02303452833604952, 0.02304004083839397, 0.023050683459948994, 0.02304350714698593, 0.0230207100752904, 0.02297413792965746, 0.02295369968043603, 0.02292996220862286, 0.022935414074859124, 0.022906409246339306, 0.022876268677062196, 0.022865247999021884, 0.022825808702345594]], "MS2Deepscore 100 Da": [[0.05, 0.15000000000000002, 0.25000000000000006, 0.35000000000000003, 0.45000000000000007, 0.5500000000000002, 0.6500000000000001, 0.7500000000000002, 0.8500000000000002, 0.9500000000000002, 1.0500000000000003, 1.1500000000000004, 1.2500000000000002, 1.3500000000000003, 1.4500000000000004, 1.5500000000000003, 1.6500000000000004, 1.7500000000000004, 1.8500000000000003, 1.9500000000000004, 2.0500000000000003, 2.1500000000000004, 2.2500000000000004, 2.35, 2.45, 2.5500000000000003, 2.6500000000000004, 2.7500000000000004, 2.8500000000000005, 2.95, 3.0500000000000003, 3.1500000000000004, 3.2500000000000004, 3.3500000000000005, 3.4500000000000006, 3.5500000000000007, 3.6500000000000004, 3.7500000000000004, 3.8500000000000005, 3.9500000000000006, 4.050000000000001, 4.15, 4.250000000000001, 4.3500000000000005, 4.450000000000001, 4.550000000000001, 4.65, 4.750000000000001, 4.8500000000000005, 4.950000000000001, 5.050000000000001, 5.150000000000001, 5.250000000000001, 5.3500000000000005, 5.450000000000001, 5.550000000000001, 5.650000000000001, 5.750000000000001, 5.8500000000000005, 5.950000000000001, 6.050000000000001, 6.150000000000001, 6.250000000000001, 6.350000000000001, 6.450000000000001, 6.550000000000001, 6.650000000000001, 6.750000000000001, 6.850000000000001, 6.950000000000001, 7.050000000000002, 7.150000000000001, 7.250000000000001, 7.350000000000001, 7.450000000000001, 7.550000000000002, 7.650000000000001, 7.750000000000001, 7.850000000000001, 7.950000000000001, 8.050000000000002, 8.150000000000002, 8.250000000000002, 8.350000000000003, 8.450000000000003, 8.550000000000002, 8.650000000000002, 8.750000000000002, 8.850000000000003, 8.950000000000003, 9.050000000000002, 9.150000000000002, 9.250000000000002, 9.350000000000003, 9.450000000000003, 9.550000000000002, 9.650000000000002, 9.750000000000002, 9.850000000000003, 9.950000000000003, 10.050000000000002, 10.150000000000002, 10.250000000000004, 10.350000000000003, 10.450000000000003, 10.550000000000002, 10.650000000000002, 10.750000000000004, 10.850000000000003, 10.950000000000003, 11.050000000000002, 11.150000000000002, 11.250000000000004, 11.350000000000003, 11.450000000000003, 11.550000000000002, 11.650000000000002, 11.750000000000004, 11.850000000000003, 11.950000000000003, 12.050000000000002, 12.150000000000004, 12.250000000000004, 12.350000000000003, 12.450000000000003, 12.550000000000002, 12.650000000000004, 12.750000000000004, 12.850000000000003, 12.950000000000003, 13.050000000000002, 13.150000000000004, 13.250000000000004, 13.350000000000003, 13.450000000000003, 13.550000000000002, 13.650000000000004, 13.750000000000004, 13.850000000000003, 13.950000000000003, 14.050000000000004, 14.150000000000004, 14.250000000000004, 14.350000000000003, 14.450000000000003, 14.550000000000004, 14.650000000000004, 14.750000000000004, 14.850000000000003, 14.950000000000003, 15.050000000000004, 15.150000000000004, 15.250000000000004, 15.350000000000003, 15.450000000000003, 15.550000000000004, 15.650000000000004, 15.750000000000004, 15.850000000000003, 15.950000000000005, 16.050000000000004, 16.150000000000002, 16.250000000000004, 16.350000000000005, 16.450000000000003, 16.550000000000004, 16.650000000000006, 16.750000000000004, 16.850000000000005, 16.950000000000003, 17.050000000000004, 17.150000000000006, 17.250000000000004, 17.350000000000005, 17.450000000000003, 17.550000000000004, 17.650000000000006, 17.750000000000004, 17.850000000000005, 17.950000000000003, 18.050000000000004, 18.150000000000006, 18.250000000000004, 18.350000000000005, 18.450000000000003, 18.550000000000004, 18.650000000000006, 18.750000000000004, 18.850000000000005, 18.950000000000003, 19.050000000000004, 19.150000000000006, 19.250000000000004, 19.350000000000005, 19.450000000000003, 19.550000000000004, 19.650000000000006, 19.750000000000004, 19.850000000000005, 19.950000000000003, 20.050000000000004, 20.150000000000006, 20.250000000000004, 20.350000000000005, 20.450000000000006, 20.550000000000004, 20.650000000000006, 20.750000000000004, 20.850000000000005, 20.950000000000006, 21.050000000000004, 21.150000000000006, 21.250000000000004, 21.350000000000005, 21.450000000000006, 21.550000000000004, 21.650000000000006, 21.750000000000004, 21.850000000000005, 21.950000000000006, 22.050000000000004, 22.150000000000006, 22.250000000000004, 22.350000000000005, 22.450000000000006, 22.550000000000004, 22.650000000000006, 22.750000000000004, 22.850000000000005, 22.950000000000006, 23.050000000000004, 23.150000000000006, 23.250000000000004, 23.350000000000005, 23.450000000000006, 23.550000000000004, 23.650000000000006, 23.750000000000004, 23.850000000000005, 23.950000000000006, 24.050000000000004, 24.150000000000006, 24.250000000000007, 24.350000000000005, 24.450000000000006, 24.550000000000004, 24.650000000000006, 24.750000000000007, 24.850000000000005, 24.950000000000006, 25.050000000000004, 25.150000000000006, 25.250000000000007, 25.350000000000005, 25.450000000000006, 25.550000000000004, 25.650000000000006, 25.750000000000007, 25.850000000000005, 25.950000000000006, 26.050000000000004, 26.150000000000006, 26.250000000000007, 26.350000000000005, 26.450000000000006, 26.550000000000004, 26.650000000000006, 26.750000000000007, 26.850000000000005, 26.950000000000006, 27.050000000000004, 27.150000000000006, 27.250000000000007, 27.350000000000005, 27.450000000000006, 27.550000000000008, 27.650000000000006, 27.750000000000007, 27.850000000000005, 27.950000000000006, 28.050000000000008, 28.150000000000006, 28.250000000000007, 28.350000000000005, 28.450000000000006, 28.550000000000008, 28.650000000000006, 28.750000000000007, 28.850000000000005, 28.950000000000006, 29.050000000000008, 29.150000000000006, 29.250000000000007, 29.350000000000005, 29.450000000000006, 29.550000000000008, 29.650000000000006, 29.750000000000007, 29.850000000000005, 29.950000000000006, 30.050000000000008, 30.150000000000006, 30.250000000000007, 30.350000000000005, 30.450000000000006, 30.550000000000008, 30.650000000000006, 30.750000000000007, 30.850000000000005, 30.950000000000006, 31.050000000000008, 31.150000000000006, 31.250000000000007, 31.35000000000001, 31.450000000000006, 31.550000000000008, 31.650000000000006, 31.750000000000007, 31.85000000000001, 31.950000000000006, 32.050000000000004, 32.150000000000006, 32.25, 32.35, 32.45, 32.550000000000004, 32.650000000000006, 32.75, 32.85, 32.95, 33.050000000000004, 33.150000000000006, 33.25000000000001, 33.35, 33.45, 33.550000000000004, 33.650000000000006, 33.75000000000001, 33.85, 33.95, 34.050000000000004, 34.150000000000006, 34.25000000000001, 34.35, 34.45, 34.550000000000004, 34.650000000000006, 34.75000000000001, 34.85, 34.95, 35.050000000000004, 35.150000000000006, 35.25000000000001, 35.35, 35.45, 35.550000000000004, 35.650000000000006, 35.75000000000001, 35.85, 35.95, 36.050000000000004, 36.150000000000006, 36.25000000000001, 36.35, 36.45, 36.550000000000004, 36.650000000000006, 36.75000000000001, 36.85, 36.95, 37.050000000000004, 37.150000000000006, 37.25000000000001, 37.35, 37.45, 37.550000000000004, 37.650000000000006, 37.75000000000001, 37.85, 37.95, 38.050000000000004, 38.150000000000006, 38.25000000000001, 38.35, 38.45, 38.550000000000004, 38.650000000000006, 38.75000000000001, 38.85, 38.95, 39.050000000000004, 39.150000000000006, 39.25000000000001, 39.35, 39.45, 39.550000000000004, 39.650000000000006, 39.75000000000001, 39.85, 39.95, 40.050000000000004, 40.150000000000006, 40.25000000000001, 40.35000000000001, 40.45, 40.550000000000004, 40.650000000000006, 40.75000000000001, 40.85000000000001, 40.95, 41.050000000000004, 41.150000000000006, 41.25000000000001, 41.35000000000001, 41.45, 41.550000000000004, 41.650000000000006, 41.75000000000001, 41.85000000000001, 41.95, 42.050000000000004, 42.150000000000006, 42.25000000000001, 42.35000000000001, 42.45, 42.550000000000004, 42.650000000000006, 42.75000000000001, 42.85000000000001, 42.95, 43.050000000000004, 43.150000000000006, 43.25000000000001, 43.35000000000001, 43.45, 43.550000000000004, 43.650000000000006, 43.75000000000001, 43.85000000000001, 43.95, 44.050000000000004, 44.150000000000006, 44.25000000000001, 44.35000000000001, 44.45, 44.550000000000004, 44.650000000000006, 44.75000000000001, 44.85000000000001, 44.95, 45.050000000000004, 45.150000000000006, 45.25000000000001, 45.35000000000001, 45.45, 45.550000000000004, 45.650000000000006, 45.75000000000001, 45.85000000000001, 45.95, 46.050000000000004, 46.150000000000006, 46.25000000000001, 46.35000000000001, 46.45, 46.550000000000004, 46.650000000000006, 46.75000000000001, 46.85000000000001, 46.95, 47.050000000000004, 47.150000000000006, 47.25000000000001, 47.35000000000001, 47.45, 47.550000000000004, 47.650000000000006, 47.75000000000001, 47.85000000000001, 47.95000000000001, 48.050000000000004, 48.150000000000006, 48.25000000000001, 48.35000000000001, 48.45000000000001, 48.550000000000004, 48.650000000000006, 48.75000000000001, 48.85000000000001, 48.95000000000001, 49.050000000000004, 49.150000000000006, 49.25000000000001, 49.35000000000001, 49.45000000000001, 49.550000000000004, 49.650000000000006, 49.75000000000001, 49.85000000000001, 49.95000000000001, 50.050000000000004, 50.150000000000006, 50.25000000000001, 50.35000000000001, 50.45000000000001, 50.550000000000004, 50.650000000000006, 50.75000000000001, 50.85000000000001, 50.95000000000001, 51.050000000000004, 51.150000000000006, 51.25000000000001, 51.35000000000001, 51.45000000000001, 51.550000000000004, 51.650000000000006, 51.75000000000001, 51.85000000000001, 51.95000000000001, 52.050000000000004, 52.150000000000006, 52.25000000000001, 52.35000000000001, 52.45000000000001, 52.550000000000004, 52.650000000000006, 52.75000000000001, 52.85000000000001, 52.95000000000001, 53.050000000000004, 53.150000000000006, 53.25000000000001, 53.35000000000001, 53.45000000000001, 53.550000000000004, 53.650000000000006, 53.75000000000001, 53.85000000000001, 53.95000000000001, 54.050000000000004, 54.150000000000006, 54.25000000000001, 54.35000000000001, 54.45000000000001, 54.550000000000004, 54.650000000000006, 54.75000000000001, 54.85000000000001, 54.95000000000001, 55.05000000000001, 55.150000000000006, 55.25000000000001, 55.35000000000001, 55.45000000000001, 55.55000000000001, 55.650000000000006, 55.75000000000001, 55.85000000000001, 55.95000000000001, 56.05000000000001, 56.150000000000006, 56.25000000000001, 56.35000000000001, 56.45000000000001, 56.55000000000001, 56.650000000000006, 56.75000000000001, 56.85000000000001, 56.95000000000001, 57.05000000000001, 57.150000000000006, 57.25000000000001, 57.35000000000001, 57.45000000000001, 57.55000000000001, 57.650000000000006, 57.75000000000001, 57.85000000000001, 57.95000000000001, 58.05000000000001, 58.150000000000006, 58.25000000000001, 58.35000000000001, 58.45000000000001, 58.55000000000001, 58.650000000000006, 58.75000000000001, 58.85000000000001, 58.95000000000001, 59.05000000000001, 59.150000000000006, 59.25000000000001, 59.35000000000001, 59.45000000000001, 59.55000000000001, 59.650000000000006, 59.75000000000001, 59.85000000000001, 59.95000000000001, 60.05000000000001, 60.150000000000006, 60.25000000000001, 60.35000000000001, 60.45000000000001, 60.55000000000001, 60.650000000000006, 60.75000000000001, 60.85000000000001, 60.95000000000001, 61.05000000000001, 61.150000000000006, 61.25000000000001, 61.35000000000001, 61.45000000000001, 61.55000000000001, 61.650000000000006, 61.75000000000001, 61.85000000000001, 61.95000000000001, 62.05000000000001, 62.150000000000006, 62.25000000000001, 62.35000000000001, 62.45000000000001, 62.55000000000001, 62.65000000000001, 62.75000000000001, 62.85000000000001, 62.95000000000001, 63.05000000000001, 63.15000000000001, 63.25000000000001, 63.35000000000001, 63.45000000000001, 63.55000000000001, 63.65000000000001, 63.75000000000001, 63.85000000000001, 63.95000000000001, 64.05000000000001, 64.15, 64.25000000000001, 64.35000000000001, 64.45, 64.55000000000001, 64.65, 64.75000000000001, 64.85000000000001, 64.95, 65.05000000000001, 65.15, 65.25000000000001, 65.35000000000001, 65.45, 65.55000000000001, 65.65, 65.75000000000001, 65.85000000000001, 65.95000000000002, 66.05000000000001, 66.15, 66.25000000000001, 66.35000000000001, 66.45000000000002, 66.55000000000001, 66.65, 66.75000000000001, 66.85000000000001, 66.95000000000002, 67.05000000000001, 67.15, 67.25000000000001, 67.35000000000001, 67.45000000000002, 67.55000000000001, 67.65, 67.75000000000001, 67.85000000000001, 67.95000000000002, 68.05000000000001, 68.15, 68.25000000000001, 68.35000000000001, 68.45000000000002, 68.55000000000001, 68.65, 68.75000000000001, 68.85000000000001, 68.95000000000002, 69.05000000000001, 69.15, 69.25000000000001, 69.35000000000001, 69.45000000000002, 69.55000000000001, 69.65, 69.75000000000001, 69.85000000000001, 69.95000000000002, 70.05000000000001, 70.15, 70.25000000000001, 70.35000000000001, 70.45000000000002, 70.55000000000001, 70.65, 70.75000000000001, 70.85000000000001, 70.95000000000002, 71.05000000000001, 71.15, 71.25000000000001, 71.35000000000001, 71.45000000000002, 71.55000000000001, 71.65, 71.75000000000001, 71.85000000000001, 71.95000000000002, 72.05000000000001, 72.15, 72.25000000000001, 72.35000000000001, 72.45000000000002, 72.55000000000001, 72.65, 72.75000000000001, 72.85000000000001, 72.95000000000002, 73.05000000000001, 73.15, 73.25000000000001, 73.35000000000001, 73.45000000000002, 73.55000000000001, 73.65, 73.75000000000001, 73.85000000000001, 73.95000000000002, 74.05000000000001, 74.15, 74.25000000000001, 74.35000000000001, 74.45000000000002, 74.55000000000001, 74.65, 74.75000000000001, 74.85000000000001, 74.95000000000002, 75.05000000000001, 75.15, 75.25000000000001, 75.35000000000001, 75.45000000000002, 75.55000000000001, 75.65, 75.75000000000001, 75.85000000000001, 75.95000000000002, 76.05000000000001, 76.15, 76.25000000000001, 76.35000000000001, 76.45000000000002, 76.55000000000001, 76.65, 76.75000000000001, 76.85000000000001, 76.95000000000002, 77.05000000000001, 77.15, 77.25000000000001, 77.35000000000001, 77.45000000000002, 77.55000000000001, 77.65, 77.75000000000001, 77.85000000000001, 77.95000000000002, 78.05000000000001, 78.15, 78.25000000000001, 78.35000000000001, 78.45000000000002, 78.55000000000001, 78.65, 78.75000000000001, 78.85000000000001, 78.95000000000002, 79.05000000000001, 79.15, 79.25000000000001, 79.35000000000001, 79.45000000000002, 79.55000000000001, 79.65, 79.75000000000001, 79.85000000000001, 79.95000000000002, 80.05000000000001, 80.15, 80.25000000000001, 80.35000000000001, 80.45000000000002, 80.55000000000001, 80.65000000000002, 80.75000000000001, 80.85000000000001, 80.95000000000002, 81.05000000000001, 81.15000000000002, 81.25000000000001, 81.35000000000001, 81.45000000000002, 81.55000000000001, 81.65000000000002, 81.75000000000001, 81.85000000000001, 81.95000000000002, 82.05000000000001, 82.15000000000002, 82.25000000000001, 82.35000000000001, 82.45000000000002, 82.55000000000001, 82.65000000000002, 82.75000000000001, 82.85000000000001, 82.95000000000002, 83.05000000000001, 83.15000000000002, 83.25000000000001, 83.35000000000001, 83.45000000000002, 83.55000000000001, 83.65000000000002, 83.75000000000001, 83.85000000000001, 83.95000000000002, 84.05000000000001, 84.15000000000002, 84.25000000000001, 84.35000000000001, 84.45000000000002, 84.55000000000001, 84.65000000000002, 84.75000000000001, 84.85000000000001, 84.95000000000002, 85.05000000000001, 85.15000000000002, 85.25000000000001, 85.35000000000001, 85.45000000000002, 85.55000000000001, 85.65000000000002, 85.75000000000001, 85.85000000000001, 85.95000000000002, 86.05000000000001, 86.15000000000002, 86.25000000000001, 86.35000000000001, 86.45000000000002, 86.55000000000001, 86.65000000000002, 86.75000000000001, 86.85000000000001, 86.95000000000002, 87.05000000000001, 87.15000000000002, 87.25000000000001, 87.35000000000001, 87.45000000000002, 87.55000000000001, 87.65000000000002, 87.75000000000001, 87.85000000000001, 87.95000000000002, 88.05000000000001, 88.15000000000002, 88.25000000000001, 88.35000000000001, 88.45000000000002, 88.55000000000001, 88.65000000000002, 88.75000000000001, 88.85000000000001, 88.95000000000002, 89.05000000000001, 89.15000000000002, 89.25000000000001, 89.35000000000001, 89.45000000000002, 89.55000000000001, 89.65000000000002, 89.75000000000001, 89.85000000000001, 89.95000000000002, 90.05000000000001, 90.15000000000002, 90.25000000000001, 90.35000000000001, 90.45000000000002, 90.55000000000001, 90.65000000000002, 90.75000000000001, 90.85000000000001, 90.95000000000002, 91.05000000000001, 91.15000000000002, 91.25000000000001, 91.35000000000001, 91.45000000000002, 91.55000000000001, 91.65000000000002, 91.75000000000001, 91.85000000000001, 91.95000000000002, 92.05000000000001, 92.15000000000002, 92.25000000000001, 92.35000000000001, 92.45000000000002, 92.55000000000001, 92.65000000000002, 92.75000000000001, 92.85000000000001, 92.95000000000002, 93.05000000000001, 93.15000000000002, 93.25000000000001, 93.35000000000001, 93.45000000000002, 93.55000000000001, 93.65000000000002, 93.75000000000001, 93.85000000000001, 93.95000000000002, 94.05000000000001, 94.15000000000002, 94.25000000000001, 94.35000000000001, 94.45000000000002, 94.55000000000001, 94.65000000000002, 94.75000000000001, 94.85000000000001, 94.95000000000002, 95.05000000000001, 95.15000000000002, 95.25000000000001, 95.35000000000002, 95.45000000000002, 95.55000000000001, 95.65000000000002, 95.75000000000001, 95.85000000000002, 95.95000000000002, 96.05000000000001, 96.15000000000002, 96.25000000000001, 96.35000000000002, 96.45000000000002, 96.55000000000001, 96.65000000000002, 96.75000000000001, 96.85000000000002, 96.95000000000002, 97.05000000000001, 97.15000000000002, 97.25000000000001, 97.35000000000002, 97.45000000000002, 97.55000000000001, 97.65000000000002, 97.75000000000001, 97.85000000000002, 97.95000000000002, 98.05000000000001, 98.15000000000002, 98.25000000000001, 98.35000000000002, 98.45000000000002, 98.55000000000001, 98.65000000000002, 98.75000000000001, 98.85000000000002, 98.95000000000002, 99.05000000000001, 99.15000000000002, 99.25000000000001, 99.35000000000002, 99.45000000000002, 99.55000000000001, 99.65000000000002, 99.75000000000001, 99.85000000000002, 99.95000000000002], [0.5016911689694307, 0.4846306168813962, 0.4733069817921217, 0.4881771291764057, 0.5010670120060289, 0.5000549930661466, 0.49994700722114976, 0.5084623771506169, 0.518084560110465, 0.5275600754400183, 0.5363852965470839, 0.5544681867707637, 0.569345053011799, 0.5793372493592011, 0.5878990655092726, 0.5930207065398977, 0.5995342516404324, 0.6068606519941186, 0.6127123974545371, 0.6169066474744811, 0.6210156558265768, 0.6253172892289494, 0.6294879546640957, 0.6356845524211223, 0.6410039023758711, 0.6447038136621778, 0.6483933825687276, 0.6510152756831855, 0.6515972328154469, 0.6537755039011055, 0.6559512042270781, 0.6577395007776864, 0.659711307358683, 0.6607777184513859, 0.6628725741411563, 0.6641992865725956, 0.6658379091162876, 0.6656866744041718, 0.6657566402999683, 0.667162487524541, 0.6672967782355788, 0.667464957151215, 0.6695021039665913, 0.6707609677190864, 0.6722458745789446, 0.6728355457377615, 0.6739140010673319, 0.675007464284648, 0.6751405275379982, 0.6764851255612148, 0.6770526633089025, 0.6775939979847371, 0.6777621128297453, 0.6782959202854169, 0.6784226456621345, 0.6798558677161728, 0.6805391103063886, 0.6812390702830179, 0.6814254414902992, 0.6811866219036866, 0.6822855628247908, 0.683173654647826, 0.6830217915619363, 0.6834347633845415, 0.6842395501030517, 0.6848976353914153, 0.6857172438312441, 0.6866085279556805, 0.6872419244923166, 0.6874357847015833, 0.6873728141953497, 0.6874331346007749, 0.6877755286149015, 0.6877222781411716, 0.6880716991612775, 0.6884587371346361, 0.6889111299311239, 0.6888558492456077, 0.6889386051363979, 0.6893652896851475, 0.689932268932847, 0.6904214274110838, 0.6899120577131749, 0.6900285216681149, 0.6907071656211037, 0.691231261803804, 0.6917802773606704, 0.6918466627398133, 0.6917162605566064, 0.6919467747648114, 0.6921440948859553, 0.6924805522059136, 0.6925166676185295, 0.6924951898871996, 0.6927127994546263, 0.6928669432162018, 0.6930048710445571, 0.6932355752703806, 0.6938140091471641, 0.6947702552848694, 0.6949602656311129, 0.6948304957265037, 0.6948047433719585, 0.6947675215521574, 0.6944461905195596, 0.6945368202674583, 0.6943289752153026, 0.6940787454219304, 0.693941513522933, 0.6937289076008335, 0.6940636538597489, 0.6941122418916874, 0.6944297539799089, 0.6947345429947998, 0.6949630312931874, 0.6950223554946019, 0.6955664856666044, 0.6962464989562818, 0.6964716882336706, 0.6962341092216832, 0.6961914782438097, 0.696251699442139, 0.6958589791005954, 0.6958339020106088, 0.6958269592497024, 0.6959229901728347, 0.6965417111174925, 0.6968077840785335, 0.6970605175048441, 0.6973287299287316, 0.6975010202926466, 0.6978166116615134, 0.6981734854976965, 0.6984355988217714, 0.6985815359062306, 0.6983577386729642, 0.6977200881922796, 0.6976508188815103, 0.6974921721161367, 0.6975233696034331, 0.6979181075527271, 0.6977501292815945, 0.6979910747102436, 0.6978290276233552, 0.6984630182982456, 0.6988470281077175, 0.6991774481703157, 0.6993950636493798, 0.6993077991161194, 0.699659194956717, 0.699806643185444, 0.6999813771633698, 0.7000052230571552, 0.7001320515770766, 0.7003152416287056, 0.7004026333807987, 0.7003019257577247, 0.7001091199647738, 0.7002055741269472, 0.6999621178825186, 0.699645650926837, 0.6994361075849246, 0.6994511748330237, 0.6995836565810492, 0.6996680256749521, 0.6998988828830883, 0.6999092857275364, 0.6999836759045948, 0.699606131965192, 0.6994343202442114, 0.699593992571151, 0.6993833907292653, 0.6993489168232662, 0.6994310160612763, 0.6993807425445959, 0.6990907406724653, 0.6991146029675991, 0.6990558665872579, 0.698662649343748, 0.6989130043512481, 0.6987398450242727, 0.6987813394290526, 0.6990512906632734, 0.6987703086591586, 0.6984743925793653, 0.6983086340092259, 0.6985171032004472, 0.698541349523109, 0.6985099640253928, 0.6983680855305889, 0.6983662158122778, 0.6984982776909424, 0.6985301400714411, 0.6986097407600653, 0.6983130813927774, 0.6982026107460266, 0.6982471786484462, 0.6980606215131073, 0.6979704648956029, 0.6979084016975775, 0.6976204188574073, 0.6973939858725885, 0.697345100750364, 0.6972776918775637, 0.6972067035822942, 0.6972184724668364, 0.6972026490776887, 0.6970969287786032, 0.6970812160529036, 0.6971801776946093, 0.6970200535658876, 0.696717444197596, 0.6965960894686533, 0.6963860582281638, 0.6963230206583771, 0.6961507902815463, 0.6961136065203266, 0.6962704860608361, 0.6961488495777763, 0.6958347147378332, 0.6957428715282064, 0.6956343566326357, 0.6954809778135302, 0.6954043875722059, 0.695176892753318, 0.6947801602915525, 0.69463373568785, 0.694475781943777, 0.6942027174793811, 0.6940532898750089, 0.6938737712098283, 0.6937696156078584, 0.6937861399700266, 0.6937968057184952, 0.6940447153589522, 0.6942772507135232, 0.6942772432734867, 0.6942477782426651, 0.6940988946917284, 0.6938278362847796, 0.6936289924523075, 0.6937073623817127, 0.6936596757685554, 0.6935599716123046, 0.6934432374940519, 0.6932980383761731, 0.6930135360530155, 0.6928784096416625, 0.6924348885803119, 0.6922658925273355, 0.6919027639586184, 0.6917809609551652, 0.6916409422098855, 0.6913894422803809, 0.6912020787291862, 0.6909090717745217, 0.6905096865695635, 0.6902351396264482, 0.6902424626305568, 0.6903200519731783, 0.6901715944111321, 0.6898892008156444, 0.689894131457027, 0.6899527132241741, 0.689729147731425, 0.6893586527713478, 0.689268425578638, 0.6889875566177028, 0.688708731460783, 0.6885032809521396, 0.688188883394705, 0.6880117135973963, 0.6878787265509944, 0.6875973622107188, 0.6875794270450541, 0.6873507309136083, 0.6870082764781664, 0.6869082239886614, 0.6868217871091697, 0.6867868466922656, 0.6866136339533355, 0.6861988139309186, 0.6859365178951398, 0.6857283948711337, 0.6857431596620233, 0.6856640445145715, 0.6854155031595827, 0.6851279698486181, 0.6848604218072553, 0.68468334205055, 0.6845991230553204, 0.6842970574850531, 0.6840595036596235, 0.6838253887343507, 0.6834804438422679, 0.6830893858658367, 0.6830184512618112, 0.6828910365628855, 0.6828442880571217, 0.6827500766848116, 0.682579084519064, 0.6822339716529001, 0.6820862513648787, 0.6819636150020626, 0.6817495010599683, 0.6813624865599783, 0.6810852578626035, 0.6807658174006014, 0.680410217056275, 0.6801500421389017, 0.6799688690742967, 0.6798870332465217, 0.6797698911066725, 0.6794491516654084, 0.6791606752968617, 0.6788263541238003, 0.6785925324855042, 0.6784453048387388, 0.6780228073211869, 0.6779452044956327, 0.6775040588396307, 0.6772279029800886, 0.6771300328084979, 0.6769467109858593, 0.6767149744634271, 0.6764589396216246, 0.6761512947941688, 0.6760357323969572, 0.6758160671475519, 0.6756840522862031, 0.675523188963384, 0.6753697486035813, 0.6751964684808273, 0.6751750563402259, 0.6749260903444941, 0.6746522148158581, 0.6742276384844884, 0.6738428912603102, 0.6737728564985656, 0.6737590578798665, 0.673527209165395, 0.6731949794304504, 0.6729701099082561, 0.672734992104891, 0.6724665108601321, 0.6721779269075263, 0.6720038384310083, 0.671792386356542, 0.6714304368192499, 0.6710765650338322, 0.6708656202196831, 0.6705711310057365, 0.6702773156420726, 0.6700545082675238, 0.6698326304710053, 0.6695737206561755, 0.6693723162511216, 0.6692211127632179, 0.6689955520333719, 0.6686841697198379, 0.668519843415919, 0.6681923780855152, 0.6678971069595127, 0.6677008071966691, 0.6673273466030842, 0.6668857647501317, 0.6664548891371901, 0.666119142061987, 0.6658394805891437, 0.6656205238420646, 0.6654543899738965, 0.665215842182109, 0.665019088228736, 0.6647573863132459, 0.6645941841002185, 0.6644027776376549, 0.6641992408462813, 0.6639933923453765, 0.663619641605617, 0.6635419383839081, 0.6633936882422828, 0.6631922354733544, 0.6629467668666719, 0.6626660593507181, 0.6622732429890767, 0.6620266656125524, 0.661885836896842, 0.6616946295121389, 0.6613453806097983, 0.6611796892925681, 0.6610631862317715, 0.6606668694567573, 0.660553100652914, 0.660421777383101, 0.6601690705779386, 0.6599529783053903, 0.6597203235378967, 0.6595366544136086, 0.6592055630713431, 0.6589967133212855, 0.6587943544228374, 0.6584284921041166, 0.6580545485240971, 0.6576999515092992, 0.6575013796200813, 0.6572623799278606, 0.6569602042203398, 0.6567224492736484, 0.6563775001473096, 0.6561062426981707, 0.6559496881710198, 0.6556680398511132, 0.6554272433290469, 0.6551565335116597, 0.6549730097993819, 0.654741216917331, 0.6545648883000953, 0.6544069406817623, 0.6543407795054172, 0.6542104081777536, 0.6539997662899089, 0.6536981393560408, 0.6532855098880316, 0.652936483967775, 0.6526916133330497, 0.6524096062138682, 0.6521639859899077, 0.6518942163683892, 0.6514072379466062, 0.6510637793308967, 0.650779905023916, 0.6505218153080244, 0.6502002342216042, 0.6499648393605104, 0.6496435526829928, 0.6493628669776148, 0.6490400716269557, 0.6487748984611157, 0.6486005557222653, 0.6483385057899408, 0.6480595999013605, 0.6477848818423266, 0.6476660766820136, 0.647422113394981, 0.6471441067853417, 0.6468837217890216, 0.6467265885970768, 0.6465554275295863, 0.6462122234336004, 0.6458932814962811, 0.6455552505412743, 0.6452624360513624, 0.6450372806834574, 0.6447014150755007, 0.6442750935558992, 0.6440293415943936, 0.6437121967400026, 0.6433393257522539, 0.6431027140963614, 0.6429247483396148, 0.6427800019969825, 0.642558158409471, 0.6422330888648314, 0.6420040609825739, 0.6416831985947459, 0.6412882580790582, 0.6409086836072325, 0.640637740210821, 0.6403936210148644, 0.6400419813361629, 0.6397820787341751, 0.6396437015866513, 0.6394221553224437, 0.6391829300173097, 0.6388032843122174, 0.6384639275124394, 0.6382270359287066, 0.6379683979725407, 0.6377173537260911, 0.6374984376228319, 0.6372343726367259, 0.6370179141609826, 0.636883473846523, 0.6365974967453663, 0.6362990761042221, 0.635994922566884, 0.6357390469340443, 0.6355468048780818, 0.6351311041330404, 0.6348959142029635, 0.634601753100179, 0.6342220633904977, 0.6340471093532419, 0.6339361587102182, 0.6338280425362226, 0.6336272774357706, 0.6334066632220628, 0.6331930355316293, 0.6330142679118738, 0.6328038867923182, 0.6325564266524161, 0.6323541734907963, 0.6321692774209977, 0.6319566028735063, 0.6316545161034437, 0.6313571194677803, 0.6311008950044164, 0.6308463597976729, 0.6305240083553271, 0.6301647776903457, 0.6300035393323447, 0.6298611101607421, 0.6296490965118872, 0.6294396120196273, 0.6291464811604595, 0.6289397941946548, 0.6286648053572341, 0.6284743021506938, 0.6282158326119185, 0.6278904682143964, 0.6276036615612706, 0.6271977123907098, 0.6268231452701901, 0.6264845921230189, 0.6261632249830739, 0.6259069257003589, 0.6255873529213766, 0.6252938839425222, 0.6250215701305335, 0.624794204200337, 0.6245224156541387, 0.6242128092091468, 0.6239708435103701, 0.6236847862694787, 0.6234091929083483, 0.6232158966159599, 0.6228298222261512, 0.6225643565173621, 0.6222879604989777, 0.6220224303770181, 0.6217487939445696, 0.6215909523930037, 0.6213085537704279, 0.6210223774634434, 0.6207257304283776, 0.6204734761944126, 0.6202105259862298, 0.6199960380531866, 0.6196494800683499, 0.6193135932685229, 0.6190463049565047, 0.6188232490568689, 0.6186351317748039, 0.6184237127060432, 0.618128527253584, 0.6178038931634273, 0.6174933138328116, 0.6171833188832216, 0.6168345021230583, 0.6165496726323809, 0.6162255470335413, 0.6159428839549336, 0.6156813831389369, 0.6153762220181085, 0.6150333260378702, 0.6147416626278155, 0.6143931002140102, 0.6140955761172247, 0.6137331993878551, 0.6134666774883659, 0.6133495339480086, 0.6131085235510048, 0.6128592912106379, 0.6125800938335242, 0.6121869840332069, 0.6118894124324948, 0.6115297811767137, 0.611300394530348, 0.6110139091094035, 0.6107569970205579, 0.6104288954197232, 0.6101202103075041, 0.6097973755328457, 0.6095659981377718, 0.6093573104446507, 0.6091347583846952, 0.6089733156775959, 0.6087399867043601, 0.608438613093627, 0.6080428442921975, 0.6077158623059479, 0.6074780951622352, 0.6072649552150522, 0.6068982866477668, 0.6066852682428143, 0.6063665410707298, 0.6060439426657256, 0.6058144423638596, 0.6055233459839073, 0.6052378376820052, 0.6049745753338841, 0.6045774238101341, 0.6042285142098773, 0.6039518517516709, 0.6037252986527334, 0.6034910579288986, 0.6032755202828004, 0.6029884920336802, 0.602687448461238, 0.602451267277709, 0.6021610180055802, 0.601810143316477, 0.6016183065359793, 0.6014013333610085, 0.6010329622592281, 0.6007065587443898, 0.6004247726320046, 0.6001718389750489, 0.5999058452691457, 0.5995813069211764, 0.5992734359813289, 0.598976812698672, 0.5987325801746607, 0.5984717292928275, 0.5982388593257219, 0.5979984573489134, 0.5977158670752042, 0.5974114187504148, 0.597098338641655, 0.5968407137794387, 0.5966191407807314, 0.5963269170541043, 0.595980030793213, 0.5956748228706219, 0.5953938393302287, 0.5950600231782962, 0.5948391971110523, 0.5945354876651061, 0.5943099102055297, 0.5941071362631345, 0.5937924938230081, 0.5935553758671726, 0.5933564344163507, 0.5931366152615043, 0.5928116345294964, 0.592463000070325, 0.5921473158847108, 0.5918528240233506, 0.5915328169504468, 0.5911981267162452, 0.5908720251288109, 0.5906042959918316, 0.5903175592813199, 0.5899891724240656, 0.5897063524767089, 0.5894413446795674, 0.589236307968372, 0.5890351497378662, 0.5888384058548525, 0.5885663446346385, 0.5883051504019717, 0.5880605062195041, 0.5877391266181543, 0.5874806439994991, 0.5872803033737857, 0.5870205916649044, 0.5867801754116793, 0.586533986949162, 0.5862888365134346, 0.5859697910446258, 0.5856841588179018, 0.5854471530299006, 0.585092503679315, 0.5847831221366845, 0.5845175594690615, 0.5842244571279972, 0.5839325022395754, 0.583683962920894, 0.5834978720044808, 0.5832041977026627, 0.5829738152148627, 0.5826551087714057, 0.5823618468230778, 0.5821314984414016, 0.5819460898027504, 0.5817667908569983, 0.5814713131419057, 0.5811606134948111, 0.5809368632610157, 0.5806487419676957, 0.5803620056852095, 0.580071140606728, 0.5798575847984524, 0.5796148803446335, 0.5794052129408561, 0.5791994064189041, 0.5789720628996429, 0.5786916358298434, 0.578411641609059, 0.5782062582616686, 0.5780018149982704, 0.5777432823786608, 0.5774161539206738, 0.5771381417464057, 0.5767918710880844, 0.5764735376550955, 0.5761906265612895, 0.5759377690492743, 0.5756567337791697, 0.5754306484402407, 0.5752095808690093, 0.5749583509463149, 0.5746914185593831, 0.5744157071056062, 0.5742043202822751, 0.5739152838002813, 0.5736659893749738, 0.5734621385906011, 0.5732108704590362, 0.5729123215550326, 0.5726162821186235, 0.57233861725523, 0.5720512540719852, 0.5718292151934226, 0.5716118834750495, 0.5713386111959491, 0.5710953503660152, 0.5708730841951855, 0.5706558316668527, 0.5704216904456689, 0.5701587560260776, 0.5699107653108088, 0.5696505604343435, 0.5693986310008954, 0.5691392867715903, 0.5688719865411486, 0.5685871743080846, 0.5683164800919955, 0.5680654825687225, 0.567799071867906, 0.5675571750876622, 0.5673117668665323, 0.5670508815632518, 0.5667942106622355, 0.5665454939613392, 0.5662750535523418, 0.5659574856708818, 0.5657087729217374, 0.565451992974757, 0.5651925288922588, 0.5649117962051409, 0.564656769425148, 0.5644016969019414, 0.5641574748021294, 0.5639424877087216, 0.5637091397930789, 0.5634690473397134, 0.5632109799635803, 0.563004567744649, 0.5627406817253321, 0.5624636194630459, 0.5622124094780108, 0.5619586301852862, 0.5617046822899354, 0.5614173321895208, 0.5611293316503521, 0.560892798899761, 0.5606598426763645, 0.5604656769632508, 0.5602302740787785, 0.5599967685555347, 0.5597971612570254, 0.5595546762121979, 0.5592991710921568, 0.5591462774991246, 0.558879941889011, 0.5586079410977636, 0.558345680959466, 0.5581125707688497, 0.5579182648642482, 0.5577068913720811, 0.557477261394711, 0.5571884995955124, 0.5568804068029682, 0.5566017836929846, 0.556283001356354, 0.5560163149724088, 0.5557671964289702, 0.5554970586253415, 0.5552679512341265, 0.5550171819623821, 0.5547144015456873, 0.5544417691116755, 0.554227207013039, 0.5539999821331174, 0.5537812419923273, 0.5535336823092558, 0.5532831211662388, 0.5530423107748217, 0.5527130845838403, 0.5524000891549531, 0.5521478534765392, 0.551933480262101, 0.5517250847264641, 0.5514307672566522, 0.5511941895253109, 0.550897647698402, 0.5506442151854191, 0.5503420010594988, 0.5500824779444586, 0.5498645657683386, 0.5496193218411185, 0.5494095988669199, 0.54917332533011, 0.5489051625072859, 0.5486676045553259, 0.5484556251795745, 0.5482382333870864, 0.5480520484926832, 0.5478146843926189, 0.5475408342140122, 0.5473003434677551, 0.547122794720532, 0.5468773232287096, 0.546582805531725, 0.5462991144935582, 0.5460490256474884, 0.5457768770532576, 0.5455006488149515, 0.545242740731609, 0.5450034249628246, 0.5447889533202173, 0.5446168204058436, 0.5443954875728443, 0.5441687240056905, 0.543940998351493, 0.5436633160626543, 0.5433759315582348, 0.5430939151130861, 0.5428270372202691, 0.5426108591882615, 0.5423837645652967, 0.5421498092472864, 0.5418971894073261, 0.5415792975507615, 0.5412895712741724, 0.5409792447019839, 0.5407191497478507, 0.5404457656995957, 0.5401837825894067, 0.5399268618965885, 0.5396430367554614, 0.539369102326799, 0.5390535726543668, 0.5387676595415605, 0.5384687751257337, 0.5381444919451036, 0.5378795088364299, 0.5376403311731035, 0.5374270709746554, 0.5371528829897189, 0.5369177847139973, 0.5366726387555112, 0.5364300418368039, 0.5361905806717021, 0.5359408122296255, 0.5356624626953291, 0.5354247106079768, 0.5351449689408039, 0.5348925032302132, 0.5346132003104519, 0.5343054241456973, 0.534045489312864, 0.5337985435629482, 0.5335351142606375, 0.5333197787214353, 0.533064655692204, 0.5328219982430635, 0.532639563090156, 0.5323762854162102, 0.5321353655562823, 0.5319505322431489, 0.5317183884646473, 0.5315004360769403, 0.5312513420232612, 0.5310028170887724, 0.5307537628742103, 0.5304684887800569, 0.5302011561482951, 0.5299698956916612, 0.5297023646042951, 0.5294802635428459, 0.5292814485716111, 0.5290736499620252, 0.5288475956940637, 0.5285662450517765, 0.5283096900402985, 0.5280597965029051, 0.5277732286278464, 0.527506541460964, 0.5272829469082609, 0.5269810204008407, 0.5267109932012028, 0.5264781307248056, 0.526246628383485, 0.5259931156916594, 0.5257022533365088, 0.5254239607777543, 0.5252085341291647, 0.524964002317168, 0.5246758836354993, 0.5244136733900742, 0.5241633530530647, 0.5239097286727169, 0.5236515837410334, 0.5233553650321745, 0.5231044499796702, 0.5228677611440042, 0.5226438149619381, 0.522354834812326, 0.5221228115524237, 0.5218903357549987, 0.5216056229024983, 0.5213631168865711, 0.5211270425725085, 0.5208881913101913, 0.5206186933896468, 0.5203686608489816, 0.5200956929068968, 0.5198582091609606, 0.5196176657200804, 0.5193311262559848, 0.5190486158823748, 0.518782562561554, 0.518527187922797, 0.5183232703380858, 0.5181080450860281, 0.5178501470359798, 0.5175715013886444, 0.5173325969208457, 0.5170536244951143, 0.5167828536305963, 0.5165140542929463, 0.5162621300557736, 0.5160033164534178, 0.5157696132106382, 0.5155351607944338, 0.5152828004997929, 0.5150235029395835, 0.5147698657592773, 0.5145556045078203, 0.51432149586009, 0.5140834959613141, 0.5138570612101008, 0.5135568072646526, 0.5133095255176767, 0.5130317918495798, 0.5128071281105624, 0.5125868758735129, 0.512324185495551, 0.5120457081400376, 0.5117867163331928, 0.5115106963656162, 0.5112455606587386, 0.5109783091873703, 0.5107015215604583, 0.5104647719106499, 0.5101874553103614, 0.5098998285589027, 0.509633996850391, 0.5093838648473421, 0.5091495587290061, 0.5089118226448612, 0.5086884192496792, 0.5084370912680023, 0.5081725047743456, 0.5078880976533896, 0.5076383376270011, 0.5073879420089116, 0.5071038037746843, 0.506839765727567, 0.5065638128209656, 0.5063062827085196, 0.5060675369054244, 0.5058247725745184, 0.5055953443076733, 0.5053060037471215, 0.5050242361404, 0.5047488929295569, 0.504517527142353, 0.5042389584478707, 0.504005880764641, 0.5037508769663699, 0.5034970106556604, 0.5032078613949874, 0.5029428993508389, 0.5026822348426172, 0.5024685072219872, 0.5022397207159641, 0.5020384171199551], [0.1917210953656866, 0.17099033136407837, 0.1586101330832339, 0.14177277590988885, 0.13429846109820642, 0.1307055881279097, 0.12356464220067291, 0.12022077051275462, 0.12210842042294631, 0.12143505162765314, 0.1198858078435018, 0.11541513638022208, 0.11209446999720137, 0.10995005187497688, 0.10591259662630978, 0.1025740519725416, 0.09975864604442497, 0.09689354646604821, 0.09406031409058528, 0.09173661913692661, 0.08849609132318009, 0.08677134956858969, 0.08387241404737521, 0.07985822433084008, 0.07668888769288347, 0.07517261779018472, 0.07306207220903257, 0.07377791237189682, 0.07391786467418682, 0.07305478740356383, 0.07232284857677665, 0.07105931448716216, 0.06900626158531319, 0.06856862046718161, 0.0686401411138803, 0.0690688056801874, 0.06894889345326775, 0.06704159335610706, 0.06486776476749663, 0.06375869237272727, 0.06376686910535982, 0.06441908286465337, 0.06364782118629818, 0.06224834170693658, 0.06055226641586524, 0.058938099968169594, 0.05796735456354216, 0.058429441090881745, 0.059396799624304546, 0.05883089762829021, 0.05861771124469191, 0.05860287783543696, 0.05791892446211046, 0.05768336710690393, 0.05719239304044014, 0.05629631173253967, 0.05554398209590912, 0.054595205901088385, 0.05344473076682196, 0.053507724193331434, 0.053286435948559266, 0.0523087031022354, 0.05178754981510229, 0.05140089160027332, 0.05106829883152889, 0.05048697596989311, 0.04959439759117024, 0.04984791548892507, 0.0492410050267518, 0.05017107340694032, 0.050943403363891894, 0.05111901259532136, 0.05166839281435462, 0.05195200110526068, 0.05163156087612282, 0.05121509449759745, 0.05114742294849357, 0.05147081526687992, 0.05096416005162535, 0.05022957153916167, 0.05016781976982058, 0.049911798768127257, 0.05037931089525476, 0.050444194044320205, 0.05041993529277113, 0.05053355412196662, 0.05041108582269101, 0.04934175630159109, 0.04898009098159045, 0.0491347569008686, 0.049190589791858294, 0.049246576740390076, 0.04959308286483216, 0.04942985391259688, 0.048909357074052244, 0.048847510951116446, 0.04847714027009836, 0.048277751081518924, 0.04825937373681163, 0.04782522832360179, 0.04725328268070878, 0.046997653161979874, 0.047077723457102406, 0.047486205354356825, 0.04784630162064942, 0.04721057624640995, 0.046673131491397776, 0.04631885276068766, 0.046585653117002614, 0.046743280399144785, 0.046455102181208255, 0.046266970306934184, 0.04619018357753527, 0.04616089908487227, 0.04611883536955418, 0.04573783103883844, 0.045596597194282176, 0.04512327451268443, 0.04451118056430261, 0.04405433744307498, 0.043612054645915874, 0.04359068342832713, 0.04388012869859974, 0.04373382992149838, 0.04376711483164559, 0.04348224628883498, 0.04311462161047405, 0.04318372938738879, 0.04329346134039129, 0.04376178893755873, 0.043495197202876694, 0.04329035297943835, 0.04306969154033354, 0.04272396296941929, 0.042710456491235255, 0.04288377150635529, 0.04289677561768346, 0.04315107032689702, 0.04338263673364644, 0.04329889743188925, 0.04306715049548618, 0.04308612067540949, 0.04291236621961345, 0.042800504489715036, 0.04258160280707595, 0.04276106244560863, 0.042677661539336324, 0.04258988849541493, 0.04322315102112061, 0.04312577392772828, 0.043104236909653364, 0.04318186613660715, 0.042872944617432136, 0.0425892742011009, 0.04245955531672892, 0.04263629902640276, 0.04268408317437356, 0.04254146770192554, 0.042393588141647204, 0.04244908319001226, 0.042095147018647444, 0.04195088194436221, 0.041697602209164276, 0.04180621697669448, 0.041980808973354246, 0.04195206783365037, 0.04164544421492182, 0.04148480349406181, 0.04174140260201803, 0.0415906317655864, 0.04139442101791792, 0.04130263008800745, 0.04140657134355778, 0.041186593687857175, 0.040919663255521356, 0.04071427249271548, 0.04048792414125807, 0.04059017290804479, 0.04062161623026845, 0.04059498545069911, 0.04080572119101579, 0.04104985709587363, 0.04087035031449335, 0.04039585900137378, 0.03989904522776964, 0.04005998857742667, 0.04015767230331066, 0.04018148868035303, 0.04002801912247413, 0.039806626980288605, 0.04001833201251682, 0.04002739290978142, 0.04014648069488613, 0.040253254903621305, 0.04017155603949302, 0.04007589493587097, 0.04007036835126801, 0.04003995409198432, 0.03989186629349734, 0.03977555626186174, 0.039934563190004754, 0.039785118228667454, 0.039613023478487185, 0.039760557342716836, 0.039956124194116885, 0.03990096063439719, 0.039749792325912386, 0.039636079951361945, 0.03947965353606551, 0.039302825369826065, 0.03897616687675117, 0.0388784643271223, 0.038917571172806205, 0.03868838987625557, 0.03864297717382657, 0.038531659507301454, 0.03855543422040396, 0.03835844339292458, 0.0379425673220279, 0.037710978063484696, 0.03748142419619921, 0.03770884169584493, 0.03770920456384458, 0.03759943351887762, 0.03774646497986724, 0.037825983348101416, 0.03767553447090181, 0.03780686429437852, 0.03765957733104537, 0.03776231763536385, 0.03783531694962073, 0.037993810042089134, 0.038280163534856325, 0.03829933573131483, 0.038334709907042734, 0.038358419034006226, 0.03838141328958188, 0.038535274705523405, 0.038613538729095856, 0.03825550193010726, 0.038185594914623824, 0.03819023872407501, 0.03814676426061281, 0.0380800514405375, 0.03799850822407545, 0.03826030544282581, 0.038495489803775755, 0.03880575430995201, 0.03876917401942613, 0.03875098466068907, 0.03876441729594513, 0.03862825319771989, 0.03831602173655799, 0.03819451337831795, 0.03816416719794226, 0.03818501154468514, 0.03792876933637772, 0.03779509998117139, 0.03764282125302046, 0.03751542779025709, 0.037251637099857814, 0.037069908947141114, 0.03709265565418119, 0.037114412720804325, 0.03685911731517206, 0.03659313843327604, 0.036487192758283125, 0.03634848264699736, 0.0362370311382092, 0.03625909708905562, 0.03633366449418634, 0.036530369444959236, 0.03673772333372432, 0.036889004113961704, 0.03675652990858611, 0.03667164842358221, 0.03654592935844405, 0.03640245604606373, 0.0365311725759276, 0.03630789280886024, 0.03632148946488178, 0.03605147835552606, 0.03582067929518927, 0.035798957980467186, 0.03573224973330692, 0.035770666598616906, 0.035870905380672974, 0.03568561441461294, 0.03547053927857214, 0.03532417898464107, 0.03516142092911889, 0.03510342976503413, 0.03513743415701213, 0.03511090839112201, 0.03513807034968628, 0.03520801377907683, 0.034999335553844046, 0.0350286458026128, 0.03506347515008034, 0.03505068779505833, 0.03505108863471154, 0.034944149603733064, 0.03501356586154225, 0.03506709426161742, 0.03507441629206011, 0.03492654420646178, 0.03495942210018661, 0.034990857583612686, 0.035036397178939194, 0.03497417804633617, 0.034806551071649455, 0.03478500220324968, 0.03479525491330702, 0.034782296461582124, 0.03475979973894393, 0.03481076231415916, 0.034924765372618384, 0.034769032744037066, 0.034677332374168354, 0.0346714284009133, 0.034765679706578505, 0.03465678261482771, 0.034800359331930236, 0.034887779257180104, 0.034743609885003614, 0.03481286745352668, 0.034773887182468974, 0.03471754185198979, 0.03497061048010185, 0.035047307800316535, 0.034972645810478875, 0.03499692554481789, 0.03495898883834268, 0.0348394128644459, 0.034887904295288305, 0.034976726900791816, 0.03511226843554725, 0.035276690084191646, 0.03524695122798836, 0.035130264514680154, 0.035062893350304464, 0.03493858029550316, 0.03492899219783033, 0.03498405184082827, 0.03506642903029482, 0.03494924859535998, 0.034827399771813906, 0.03484936419649213, 0.03504323924156529, 0.034959984615172884, 0.03476913323878064, 0.034661715623332486, 0.0345659957701696, 0.03457169862476003, 0.03466298906436009, 0.03465386293359566, 0.034675559837341614, 0.034575865302803425, 0.034344816793788695, 0.03437406297509263, 0.03442908127261023, 0.03428947559919143, 0.034216496829968614, 0.034275648153591534, 0.034152781464856063, 0.034088635521037976, 0.03415699538742862, 0.034269621653868994, 0.03431717782021701, 0.0341768324710559, 0.03412442122195002, 0.0341582806416338, 0.034237744585817104, 0.03434629774974532, 0.034401221466438654, 0.0345005417055188, 0.03450924027707603, 0.034598925361621846, 0.03454145508505947, 0.03458831755780225, 0.03481415910550394, 0.03493667425586945, 0.03495954910525251, 0.03494272182102914, 0.03488224883497693, 0.034818678913239406, 0.03476441064227397, 0.034636498495587115, 0.03456612468587855, 0.034476134024039706, 0.03451525857728148, 0.03438407796093968, 0.034373760201719575, 0.0343166566489615, 0.03423671823471864, 0.034121106386985164, 0.03412681339111809, 0.034043987386371544, 0.03409527509749174, 0.03398266551339648, 0.033935867092972576, 0.033826788821060716, 0.03378253865449783, 0.03380998905770342, 0.03393875505619473, 0.034057088086206215, 0.034036149613486326, 0.034099583292463216, 0.03400949399021385, 0.034015988216147534, 0.03405500139117984, 0.034018054684377845, 0.03405527437483667, 0.03416603338594296, 0.034141229858726044, 0.03411989970121009, 0.03391519584249476, 0.03383593011906493, 0.03382888759325641, 0.033902938333352714, 0.034076157273884675, 0.034153242723964916, 0.03413828218439592, 0.034057076589366464, 0.03395579923229522, 0.034095319343418216, 0.034158611236909324, 0.0340785017331226, 0.03411365730169445, 0.03411294650473213, 0.03408716862860896, 0.03409351950030264, 0.03397223650384275, 0.03390531958967743, 0.03392526146085684, 0.03386968118723288, 0.033818860916994445, 0.0338483825046725, 0.03400121721708887, 0.03401208432903389, 0.033994591746305, 0.03389674649335868, 0.03383995489438896, 0.03390106327257546, 0.033936170034562355, 0.03383396087440795, 0.033680792361404775, 0.033685111572198674, 0.03370022222144486, 0.03363435830295351, 0.033546462482697895, 0.03348636340262309, 0.033410098981274804, 0.03344000535156446, 0.033404642681501694, 0.033457508233726, 0.033462534181420936, 0.03346674571458772, 0.033264440896107576, 0.03315192774043545, 0.033137366660381924, 0.033162874680604415, 0.033009220826757876, 0.03289047865742894, 0.03281343052136563, 0.0327658114224644, 0.03267643065504106, 0.03248327582296968, 0.03240065045767568, 0.03232273211382238, 0.03230759116236424, 0.032385491144701156, 0.03235961588683982, 0.03238111321046981, 0.03233894014801218, 0.03234657173979636, 0.03238513355884441, 0.03228577099177468, 0.032251024363662985, 0.03228503291500162, 0.03222310180038776, 0.03218646663779939, 0.03202430535119339, 0.032086560187560995, 0.032254330516646494, 0.03231447374415648, 0.032285167793231075, 0.032290130113220815, 0.03238051599071637, 0.03247117370677498, 0.03244633758610605, 0.03246331595974303, 0.032395383652173856, 0.032326731008749755, 0.03223375023428254, 0.03221037623692349, 0.0323595310753168, 0.03250139154230038, 0.03255868094691207, 0.032534676127302, 0.0324418124203841, 0.032388166641969814, 0.032258486366931766, 0.032259391775848446, 0.032294811388823855, 0.03228731001024755, 0.032229086606789845, 0.03224101783451523, 0.03228771065901087, 0.032301335972590245, 0.03230191521857268, 0.03228626329457856, 0.032292280792552225, 0.03227332960171075, 0.03217970251679175, 0.03221603494113037, 0.032202318941689005, 0.03231602143397289, 0.03231128173167124, 0.03227286351512234, 0.03225344537924021, 0.032311932279217664, 0.03243712914661652, 0.032473480790282686, 0.03240721138710427, 0.03242843718194662, 0.03240588423994519, 0.03234130829492372, 0.032335696928740935, 0.03239094559900945, 0.03244585274163583, 0.03237045233352741, 0.03227404344342401, 0.03215638021582601, 0.032088258510563794, 0.032077165918194206, 0.032071468165271184, 0.03210306083567195, 0.032041324919915924, 0.03202247401729818, 0.03205302521001481, 0.03208851572534295, 0.03211517949174451, 0.032020907138291796, 0.03186552088000997, 0.03186786729267965, 0.03193706599287653, 0.032000588858848746, 0.03200885265338407, 0.031979741437539455, 0.03194493081612036, 0.03190920023262033, 0.03201166936161017, 0.03192489718691725, 0.031900478501086495, 0.03195509798798551, 0.031960852629045494, 0.031926483438892664, 0.03190159389231256, 0.031782722744711604, 0.031756925929127267, 0.03179151238093327, 0.03176961618548167, 0.03174962806147728, 0.03181087635169498, 0.03173954991481316, 0.031862475952795115, 0.03189950610471129, 0.03185218114482408, 0.03179580529004127, 0.03177814558252475, 0.031815965057543194, 0.03180705856408824, 0.031733293264146825, 0.03167559193440362, 0.03164525740828231, 0.03161024084086251, 0.031618780600947395, 0.031599608289451506, 0.031568132246403154, 0.03156486428460602, 0.03149221770197452, 0.03152967206482621, 0.031504436409742945, 0.03163867672984192, 0.03154435685677957, 0.031465722702481394, 0.031470582978610336, 0.0314746451391623, 0.031443593090858916, 0.03136828828308034, 0.03130325895487102, 0.031224206878085525, 0.031147336176761038, 0.031090133352009823, 0.031065130814135686, 0.031031283914364532, 0.031100935468881905, 0.031135089962416554, 0.031048309269761362, 0.031044118785420783, 0.03101954402294121, 0.03104763180387578, 0.03114666724228259, 0.031022195052549884, 0.030947379372131528, 0.031020010851595163, 0.03110580645368892, 0.031117906419666053, 0.031112702901824843, 0.031100478067328227, 0.03107891611049117, 0.031071820151080006, 0.03100701290885363, 0.031051703997309978, 0.031045792570853135, 0.030963734223322315, 0.03097088921937877, 0.0309588547906078, 0.03097795073328794, 0.030916078008372462, 0.030827103900635006, 0.030835855997115358, 0.030807836299789157, 0.030765174663658093, 0.030754018372911238, 0.03076281199893856, 0.03071739564494757, 0.030706502873179255, 0.030653091791790252, 0.03064593360558233, 0.03063712319366476, 0.030593443217209845, 0.030556424917450968, 0.03055955111548752, 0.030587907039944386, 0.030686713173009666, 0.030665363423651913, 0.030647919036623228, 0.030661566392142528, 0.03065420212402624, 0.03067933143362624, 0.03071080686305691, 0.03066352752352915, 0.030605985270599993, 0.03054741037294397, 0.030469456243352254, 0.030399266900732042, 0.030323800804472775, 0.030291069179510997, 0.030242159588917426, 0.0301962525690644, 0.030098273351900767, 0.03001834203415891, 0.029955579707564014, 0.029934708324276294, 0.029907883694024542, 0.02990754331896373, 0.029898197343697832, 0.029954715025820037, 0.02993174473009484, 0.029926845881627747, 0.029923382189607724, 0.02997492956361662, 0.03001886557569904, 0.029945005591353723, 0.02983981630082538, 0.029718514218418517, 0.029683234025993165, 0.02968160329924719, 0.02970132218573881, 0.029699723601689362, 0.02975576152813286, 0.029720503607281946, 0.029657099043782612, 0.029588380813000487, 0.029515484178379927, 0.029432361639849886, 0.029410026330532472, 0.02946561992987521, 0.029511829166775277, 0.029475104399913483, 0.029468679218010104, 0.029495362513955646, 0.029452392965000646, 0.029374845029309732, 0.02927255684273355, 0.029282574895343583, 0.029245563118203928, 0.029204879431847526, 0.029190103722303636, 0.029156251366434075, 0.02919645754275007, 0.02918025453288914, 0.02912866465916776, 0.02913442763724627, 0.029088814186965913, 0.029110617820486344, 0.02904537635630569, 0.029010698945231467, 0.029015012583278287, 0.02900155787860006, 0.029006730471423436, 0.028985118756127765, 0.028957675623288354, 0.02893210153295882, 0.028876960767591116, 0.028817823830007763, 0.028801452734341378, 0.028799607241850704, 0.028758862496753017, 0.02870794316071386, 0.02861999799240166, 0.028505247766915646, 0.028511161912950923, 0.028493945919396316, 0.028405144066473063, 0.028355639365358717, 0.02836403775663362, 0.0283109469565149, 0.02830529522871387, 0.028324272753104934, 0.028333946010775175, 0.02836438197633734, 0.028370614561967815, 0.028297665049831586, 0.028230333986021205, 0.02819498295600281, 0.0281841458119277, 0.028222618180014838, 0.02822087780580598, 0.028169593454173435, 0.028152755693134707, 0.028093903740939286, 0.0280486589073501, 0.028017941480669002, 0.028009367287008976, 0.02800625689498758, 0.027966339631673724, 0.02791560884578059, 0.027866750906462925, 0.027875843115590687, 0.02785041353945799, 0.027865057470206202, 0.027865852378381212, 0.027854221230832202, 0.027818448690055442, 0.02773960957313013, 0.027721748892808026, 0.02769256434279977, 0.0276649650960874, 0.027653357308757728, 0.02767605565074127, 0.027649871826907157, 0.027678667497744665, 0.027685946504403355, 0.027602963076719538, 0.027571910650726342, 0.027524014591088983, 0.027494986011483168, 0.027518184424149612, 0.027449149560786857, 0.027434187737049413, 0.027449399865940763, 0.027453977547017085, 0.027388809646840782, 0.027259373287634777, 0.027178965520956843, 0.027162329941074655, 0.02714100527137579, 0.02713344645754329, 0.02710474431869773, 0.027062863523476838, 0.027032453554115595, 0.02707024794116386, 0.0270040086822221, 0.02692100171651061, 0.02689427469211161, 0.026822703658660484, 0.026818333345753214, 0.026834972661541667, 0.026802562909555756, 0.026760661050257352, 0.026752395765932666, 0.026765648342862155, 0.026734526518641846, 0.02669465300616274, 0.026596845069379652, 0.026512887314335747, 0.026493295670288006, 0.026490527637551605, 0.02651882865464728, 0.026532421158691994, 0.026546499354503476, 0.026465329775907633, 0.026371928655921046, 0.026288769890101427, 0.026207876256902383, 0.02616929889668423, 0.026164606879043695, 0.026138168315090003, 0.026141095063439743, 0.026149263524992496, 0.026091178727387854, 0.02604634102079133, 0.02598758091069853, 0.025938599059656495, 0.025933462216098258, 0.025866219611809405, 0.025871857963272297, 0.025913643290613384, 0.025894417788722587, 0.0258916603591857, 0.02586753750306857, 0.025830722669010955, 0.025813780634732785, 0.025751673267040132, 0.02580082253745372, 0.02587013849870596, 0.0258248641378942, 0.025710035397431403, 0.02564687983781368, 0.02563096168925482, 0.02567855215478063, 0.025672035491174573, 0.02563734682026629, 0.025609862378394424, 0.02558447054672645, 0.02556917275973579, 0.02554587942008289, 0.025553243652202295, 0.025540508683810862, 0.025509358059428715, 0.025528722056764732, 0.025503846687914264, 0.025516859635594368, 0.025510356748574717, 0.025545222068080842, 0.0255505979077818, 0.02551160671033466, 0.025517891606266437, 0.025489155501949502, 0.02543599593391055, 0.025414033749214474, 0.025376404737850678, 0.0253587614614533, 0.025320198160829567, 0.025277361708288964, 0.025253204331526787, 0.02524490219041359, 0.025236782658702946, 0.025243551988195893, 0.025201370574215783, 0.025172045853730625, 0.025122462672559152, 0.02507672711613376, 0.02503759836657657, 0.025001771239101342, 0.02499841345778581, 0.02499693121557297, 0.02502237453502248, 0.025002534246020877, 0.02497814408790825, 0.0249994813255105, 0.024968019240540373, 0.024990328152127393, 0.02496567912818035, 0.024908052250703822, 0.02486239540934999, 0.02483712416036607, 0.024781376005819592, 0.024724975133877204, 0.024696469397992783, 0.02465528795315052, 0.024592607618420834, 0.02462473860019841, 0.024618975974519987, 0.024573121792704693, 0.02457659543604654, 0.02457559839691055, 0.02458222381097899, 0.02464711395531605, 0.024630882591252637, 0.02454882661060286, 0.02447205957514432, 0.024499963565702373, 0.024478857039139042, 0.02446873187680841, 0.024489468817640202, 0.024471551616490526, 0.024444948431878902, 0.024376175358388145, 0.024306562984499718, 0.024283395397376076, 0.024254279821893352, 0.02423738029610502, 0.024226519051702162, 0.024236249260072444, 0.024236959256356747, 0.024178737747944695, 0.02409964802051427, 0.024118981580398307, 0.02412864257852093, 0.02410982894375628, 0.0241255157322678, 0.024109602877410947, 0.024082470324873113, 0.024094932847371377, 0.02408774908766244, 0.024074230717151642, 0.024060620219321864, 0.02410187404775069, 0.02416106051840004, 0.024107878026335964, 0.024112089028328277, 0.024136460840142926, 0.024103314084472145, 0.024038261946034138, 0.02401647307742348, 0.024023331377200037, 0.023986901768778855, 0.023966589852073863, 0.02401468236199229, 0.02403379427664899, 0.024035592724611567, 0.024058047884173258, 0.024049780793447724, 0.023976501975912546, 0.023926687744309637, 0.023946450308477796, 0.0239090565219172, 0.023848546045753646, 0.023820924754239598, 0.023806546835532186, 0.02381753793187504, 0.023815678507429962, 0.023775383987158335, 0.023733243475265318, 0.023675937332174154, 0.02365287502517068, 0.023636762686208176, 0.023601357632214853, 0.02356684513524736, 0.023576029444441322, 0.023566589899275094, 0.023496136760063218, 0.023458415393250075, 0.023457966019208975, 0.023462860306427368, 0.02347404094704664, 0.023452462896802348, 0.02341900781752294, 0.023421911557625682, 0.023401769373363347, 0.023385738963958107, 0.02334909088019663, 0.023340798159318124, 0.02331914614715029, 0.023318683292751937, 0.023314079290037842, 0.023307483117514557, 0.023262047751642097, 0.023305282322657654, 0.0233313470981786, 0.023316835264677278, 0.02329159039040518, 0.023254624609349926, 0.023213485118486255, 0.023181983444216087, 0.02314001628236093, 0.023116595686221868, 0.023035939246972868, 0.023020629121778973, 0.023027679613855972, 0.022992158058474346, 0.022977792224700963, 0.022961880137152772, 0.022987038442694892, 0.022990809363638048, 0.022950901123436236, 0.022950774972845873, 0.022932880229988455, 0.02291143858966104, 0.02291686128937171, 0.022887751071853715, 0.02289350108215263, 0.02288212027994486, 0.022871423038053347, 0.02285851946406675, 0.022855804557388226, 0.02281038547613816, 0.02276069401384035, 0.022766864254047236, 0.022746202995477346, 0.022739519231461655, 0.02271690386505031, 0.022713354892422478, 0.022701518532275033, 0.02268204616451434, 0.022624872706559516]], "Cosine score 100 Da": [[0.05, 0.15000000000000002, 0.25000000000000006, 0.35000000000000003, 0.45000000000000007, 0.5500000000000002, 0.6500000000000001, 0.7500000000000002, 0.8500000000000002, 0.9500000000000002, 1.0500000000000003, 1.1500000000000004, 1.2500000000000002, 1.3500000000000003, 1.4500000000000004, 1.5500000000000003, 1.6500000000000004, 1.7500000000000004, 1.8500000000000003, 1.9500000000000004, 2.0500000000000003, 2.1500000000000004, 2.2500000000000004, 2.35, 2.45, 2.5500000000000003, 2.6500000000000004, 2.7500000000000004, 2.8500000000000005, 2.95, 3.0500000000000003, 3.1500000000000004, 3.2500000000000004, 3.3500000000000005, 3.4500000000000006, 3.5500000000000007, 3.6500000000000004, 3.7500000000000004, 3.8500000000000005, 3.9500000000000006, 4.050000000000001, 4.15, 4.250000000000001, 4.3500000000000005, 4.450000000000001, 4.550000000000001, 4.65, 4.750000000000001, 4.8500000000000005, 4.950000000000001, 5.050000000000001, 5.150000000000001, 5.250000000000001, 5.3500000000000005, 5.450000000000001, 5.550000000000001, 5.650000000000001, 5.750000000000001, 5.8500000000000005, 5.950000000000001, 6.050000000000001, 6.150000000000001, 6.250000000000001, 6.350000000000001, 6.450000000000001, 6.550000000000001, 6.650000000000001, 6.750000000000001, 6.850000000000001, 6.950000000000001, 7.050000000000002, 7.150000000000001, 7.250000000000001, 7.350000000000001, 7.450000000000001, 7.550000000000002, 7.650000000000001, 7.750000000000001, 7.850000000000001, 7.950000000000001, 8.050000000000002, 8.150000000000002, 8.250000000000002, 8.350000000000003, 8.450000000000003, 8.550000000000002, 8.650000000000002, 8.750000000000002, 8.850000000000003, 8.950000000000003, 9.050000000000002, 9.150000000000002, 9.250000000000002, 9.350000000000003, 9.450000000000003, 9.550000000000002, 9.650000000000002, 9.750000000000002, 9.850000000000003, 9.950000000000003, 10.050000000000002, 10.150000000000002, 10.250000000000004, 10.350000000000003, 10.450000000000003, 10.550000000000002, 10.650000000000002, 10.750000000000004, 10.850000000000003, 10.950000000000003, 11.050000000000002, 11.150000000000002, 11.250000000000004, 11.350000000000003, 11.450000000000003, 11.550000000000002, 11.650000000000002, 11.750000000000004, 11.850000000000003, 11.950000000000003, 12.050000000000002, 12.150000000000004, 12.250000000000004, 12.350000000000003, 12.450000000000003, 12.550000000000002, 12.650000000000004, 12.750000000000004, 12.850000000000003, 12.950000000000003, 13.050000000000002, 13.150000000000004, 13.250000000000004, 13.350000000000003, 13.450000000000003, 13.550000000000002, 13.650000000000004, 13.750000000000004, 13.850000000000003, 13.950000000000003, 14.050000000000004, 14.150000000000004, 14.250000000000004, 14.350000000000003, 14.450000000000003, 14.550000000000004, 14.650000000000004, 14.750000000000004, 14.850000000000003, 14.950000000000003, 15.050000000000004, 15.150000000000004, 15.250000000000004, 15.350000000000003, 15.450000000000003, 15.550000000000004, 15.650000000000004, 15.750000000000004, 15.850000000000003, 15.950000000000005, 16.050000000000004, 16.150000000000002, 16.250000000000004, 16.350000000000005, 16.450000000000003, 16.550000000000004, 16.650000000000006, 16.750000000000004, 16.850000000000005, 16.950000000000003, 17.050000000000004, 17.150000000000006, 17.250000000000004, 17.350000000000005, 17.450000000000003, 17.550000000000004, 17.650000000000006, 17.750000000000004, 17.850000000000005, 17.950000000000003, 18.050000000000004, 18.150000000000006, 18.250000000000004, 18.350000000000005, 18.450000000000003, 18.550000000000004, 18.650000000000006, 18.750000000000004, 18.850000000000005, 18.950000000000003, 19.050000000000004, 19.150000000000006, 19.250000000000004, 19.350000000000005, 19.450000000000003, 19.550000000000004, 19.650000000000006, 19.750000000000004, 19.850000000000005, 19.950000000000003, 20.050000000000004, 20.150000000000006, 20.250000000000004, 20.350000000000005, 20.450000000000006, 20.550000000000004, 20.650000000000006, 20.750000000000004, 20.850000000000005, 20.950000000000006, 21.050000000000004, 21.150000000000006, 21.250000000000004, 21.350000000000005, 21.450000000000006, 21.550000000000004, 21.650000000000006, 21.750000000000004, 21.850000000000005, 21.950000000000006, 22.050000000000004, 22.150000000000006, 22.250000000000004, 22.350000000000005, 22.450000000000006, 22.550000000000004, 22.650000000000006, 22.750000000000004, 22.850000000000005, 22.950000000000006, 23.050000000000004, 23.150000000000006, 23.250000000000004, 23.350000000000005, 23.450000000000006, 23.550000000000004, 23.650000000000006, 23.750000000000004, 23.850000000000005, 23.950000000000006, 24.050000000000004, 24.150000000000006, 24.250000000000007, 24.350000000000005, 24.450000000000006, 24.550000000000004, 24.650000000000006, 24.750000000000007, 24.850000000000005, 24.950000000000006, 25.050000000000004, 25.150000000000006, 25.250000000000007, 25.350000000000005, 25.450000000000006, 25.550000000000004, 25.650000000000006, 25.750000000000007, 25.850000000000005, 25.950000000000006, 26.050000000000004, 26.150000000000006, 26.250000000000007, 26.350000000000005, 26.450000000000006, 26.550000000000004, 26.650000000000006, 26.750000000000007, 26.850000000000005, 26.950000000000006, 27.050000000000004, 27.150000000000006, 27.250000000000007, 27.350000000000005, 27.450000000000006, 27.550000000000008, 27.650000000000006, 27.750000000000007, 27.850000000000005, 27.950000000000006, 28.050000000000008, 28.150000000000006, 28.250000000000007, 28.350000000000005, 28.450000000000006, 28.550000000000008, 28.650000000000006, 28.750000000000007, 28.850000000000005, 28.950000000000006, 29.050000000000008, 29.150000000000006, 29.250000000000007, 29.350000000000005, 29.450000000000006, 29.550000000000008, 29.650000000000006, 29.750000000000007, 29.850000000000005, 29.950000000000006, 30.050000000000008, 30.150000000000006, 30.250000000000007, 30.350000000000005, 30.450000000000006, 30.550000000000008, 30.650000000000006, 30.750000000000007, 30.850000000000005, 30.950000000000006, 31.050000000000008, 31.150000000000006, 31.250000000000007, 31.35000000000001, 31.450000000000006, 31.550000000000008, 31.650000000000006, 31.750000000000007, 31.85000000000001, 31.950000000000006, 32.050000000000004, 32.150000000000006, 32.25, 32.35, 32.45, 32.550000000000004, 32.650000000000006, 32.75, 32.85, 32.95, 33.050000000000004, 33.150000000000006, 33.25000000000001, 33.35, 33.45, 33.550000000000004, 33.650000000000006, 33.75000000000001, 33.85, 33.95, 34.050000000000004, 34.150000000000006, 34.25000000000001, 34.35, 34.45, 34.550000000000004, 34.650000000000006, 34.75000000000001, 34.85, 34.95, 35.050000000000004, 35.150000000000006, 35.25000000000001, 35.35, 35.45, 35.550000000000004, 35.650000000000006, 35.75000000000001, 35.85, 35.95, 36.050000000000004, 36.150000000000006, 36.25000000000001, 36.35, 36.45, 36.550000000000004, 36.650000000000006, 36.75000000000001, 36.85, 36.95, 37.050000000000004, 37.150000000000006, 37.25000000000001, 37.35, 37.45, 37.550000000000004, 37.650000000000006, 37.75000000000001, 37.85, 37.95, 38.050000000000004, 38.150000000000006, 38.25000000000001, 38.35, 38.45, 38.550000000000004, 38.650000000000006, 38.75000000000001, 38.85, 38.95, 39.050000000000004, 39.150000000000006, 39.25000000000001, 39.35, 39.45, 39.550000000000004, 39.650000000000006, 39.75000000000001, 39.85, 39.95, 40.050000000000004, 40.150000000000006, 40.25000000000001, 40.35000000000001, 40.45, 40.550000000000004, 40.650000000000006, 40.75000000000001, 40.85000000000001, 40.95, 41.050000000000004, 41.150000000000006, 41.25000000000001, 41.35000000000001, 41.45, 41.550000000000004, 41.650000000000006, 41.75000000000001, 41.85000000000001, 41.95, 42.050000000000004, 42.150000000000006, 42.25000000000001, 42.35000000000001, 42.45, 42.550000000000004, 42.650000000000006, 42.75000000000001, 42.85000000000001, 42.95, 43.050000000000004, 43.150000000000006, 43.25000000000001, 43.35000000000001, 43.45, 43.550000000000004, 43.650000000000006, 43.75000000000001, 43.85000000000001, 43.95, 44.050000000000004, 44.150000000000006, 44.25000000000001, 44.35000000000001, 44.45, 44.550000000000004, 44.650000000000006, 44.75000000000001, 44.85000000000001, 44.95, 45.050000000000004, 45.150000000000006, 45.25000000000001, 45.35000000000001, 45.45, 45.550000000000004, 45.650000000000006, 45.75000000000001, 45.85000000000001, 45.95, 46.050000000000004, 46.150000000000006, 46.25000000000001, 46.35000000000001, 46.45, 46.550000000000004, 46.650000000000006, 46.75000000000001, 46.85000000000001, 46.95, 47.050000000000004, 47.150000000000006, 47.25000000000001, 47.35000000000001, 47.45, 47.550000000000004, 47.650000000000006, 47.75000000000001, 47.85000000000001, 47.95000000000001, 48.050000000000004, 48.150000000000006, 48.25000000000001, 48.35000000000001, 48.45000000000001, 48.550000000000004, 48.650000000000006, 48.75000000000001, 48.85000000000001, 48.95000000000001, 49.050000000000004, 49.150000000000006, 49.25000000000001, 49.35000000000001, 49.45000000000001, 49.550000000000004, 49.650000000000006, 49.75000000000001, 49.85000000000001, 49.95000000000001, 50.050000000000004, 50.150000000000006, 50.25000000000001, 50.35000000000001, 50.45000000000001, 50.550000000000004, 50.650000000000006, 50.75000000000001, 50.85000000000001, 50.95000000000001, 51.050000000000004, 51.150000000000006, 51.25000000000001, 51.35000000000001, 51.45000000000001, 51.550000000000004, 51.650000000000006, 51.75000000000001, 51.85000000000001, 51.95000000000001, 52.050000000000004, 52.150000000000006, 52.25000000000001, 52.35000000000001, 52.45000000000001, 52.550000000000004, 52.650000000000006, 52.75000000000001, 52.85000000000001, 52.95000000000001, 53.050000000000004, 53.150000000000006, 53.25000000000001, 53.35000000000001, 53.45000000000001, 53.550000000000004, 53.650000000000006, 53.75000000000001, 53.85000000000001, 53.95000000000001, 54.050000000000004, 54.150000000000006, 54.25000000000001, 54.35000000000001, 54.45000000000001, 54.550000000000004, 54.650000000000006, 54.75000000000001, 54.85000000000001, 54.95000000000001, 55.05000000000001, 55.150000000000006, 55.25000000000001, 55.35000000000001, 55.45000000000001, 55.55000000000001, 55.650000000000006, 55.75000000000001, 55.85000000000001, 55.95000000000001, 56.05000000000001, 56.150000000000006, 56.25000000000001, 56.35000000000001, 56.45000000000001, 56.55000000000001, 56.650000000000006, 56.75000000000001, 56.85000000000001, 56.95000000000001, 57.05000000000001, 57.150000000000006, 57.25000000000001, 57.35000000000001, 57.45000000000001, 57.55000000000001, 57.650000000000006, 57.75000000000001, 57.85000000000001, 57.95000000000001, 58.05000000000001, 58.150000000000006, 58.25000000000001, 58.35000000000001, 58.45000000000001, 58.55000000000001, 58.650000000000006, 58.75000000000001, 58.85000000000001, 58.95000000000001, 59.05000000000001, 59.150000000000006, 59.25000000000001, 59.35000000000001, 59.45000000000001, 59.55000000000001, 59.650000000000006, 59.75000000000001, 59.85000000000001, 59.95000000000001, 60.05000000000001, 60.150000000000006, 60.25000000000001, 60.35000000000001, 60.45000000000001, 60.55000000000001, 60.650000000000006, 60.75000000000001, 60.85000000000001, 60.95000000000001, 61.05000000000001, 61.150000000000006, 61.25000000000001, 61.35000000000001, 61.45000000000001, 61.55000000000001, 61.650000000000006, 61.75000000000001, 61.85000000000001, 61.95000000000001, 62.05000000000001, 62.150000000000006, 62.25000000000001, 62.35000000000001, 62.45000000000001, 62.55000000000001, 62.65000000000001, 62.75000000000001, 62.85000000000001, 62.95000000000001, 63.05000000000001, 63.15000000000001, 63.25000000000001, 63.35000000000001, 63.45000000000001, 63.55000000000001, 63.65000000000001, 63.75000000000001, 63.85000000000001, 63.95000000000001, 64.05000000000001, 64.15, 64.25000000000001, 64.35000000000001, 64.45, 64.55000000000001, 64.65, 64.75000000000001, 64.85000000000001, 64.95, 65.05000000000001, 65.15, 65.25000000000001, 65.35000000000001, 65.45, 65.55000000000001, 65.65, 65.75000000000001, 65.85000000000001, 65.95000000000002, 66.05000000000001, 66.15, 66.25000000000001, 66.35000000000001, 66.45000000000002, 66.55000000000001, 66.65, 66.75000000000001, 66.85000000000001, 66.95000000000002, 67.05000000000001, 67.15, 67.25000000000001, 67.35000000000001, 67.45000000000002, 67.55000000000001, 67.65, 67.75000000000001, 67.85000000000001, 67.95000000000002, 68.05000000000001, 68.15, 68.25000000000001, 68.35000000000001, 68.45000000000002, 68.55000000000001, 68.65, 68.75000000000001, 68.85000000000001, 68.95000000000002, 69.05000000000001, 69.15, 69.25000000000001, 69.35000000000001, 69.45000000000002, 69.55000000000001, 69.65, 69.75000000000001, 69.85000000000001, 69.95000000000002, 70.05000000000001, 70.15, 70.25000000000001, 70.35000000000001, 70.45000000000002, 70.55000000000001, 70.65, 70.75000000000001, 70.85000000000001, 70.95000000000002, 71.05000000000001, 71.15, 71.25000000000001, 71.35000000000001, 71.45000000000002, 71.55000000000001, 71.65, 71.75000000000001, 71.85000000000001, 71.95000000000002, 72.05000000000001, 72.15, 72.25000000000001, 72.35000000000001, 72.45000000000002, 72.55000000000001, 72.65, 72.75000000000001, 72.85000000000001, 72.95000000000002, 73.05000000000001, 73.15, 73.25000000000001, 73.35000000000001, 73.45000000000002, 73.55000000000001, 73.65, 73.75000000000001, 73.85000000000001, 73.95000000000002, 74.05000000000001, 74.15, 74.25000000000001, 74.35000000000001, 74.45000000000002, 74.55000000000001, 74.65, 74.75000000000001, 74.85000000000001, 74.95000000000002, 75.05000000000001, 75.15, 75.25000000000001, 75.35000000000001, 75.45000000000002, 75.55000000000001, 75.65, 75.75000000000001, 75.85000000000001, 75.95000000000002, 76.05000000000001, 76.15, 76.25000000000001, 76.35000000000001, 76.45000000000002, 76.55000000000001, 76.65, 76.75000000000001, 76.85000000000001, 76.95000000000002, 77.05000000000001, 77.15, 77.25000000000001, 77.35000000000001, 77.45000000000002, 77.55000000000001, 77.65, 77.75000000000001, 77.85000000000001, 77.95000000000002, 78.05000000000001, 78.15, 78.25000000000001, 78.35000000000001, 78.45000000000002, 78.55000000000001, 78.65, 78.75000000000001, 78.85000000000001, 78.95000000000002, 79.05000000000001, 79.15, 79.25000000000001, 79.35000000000001, 79.45000000000002, 79.55000000000001, 79.65, 79.75000000000001, 79.85000000000001, 79.95000000000002, 80.05000000000001, 80.15, 80.25000000000001, 80.35000000000001, 80.45000000000002, 80.55000000000001, 80.65000000000002, 80.75000000000001, 80.85000000000001, 80.95000000000002, 81.05000000000001, 81.15000000000002, 81.25000000000001, 81.35000000000001, 81.45000000000002, 81.55000000000001, 81.65000000000002, 81.75000000000001, 81.85000000000001, 81.95000000000002, 82.05000000000001, 82.15000000000002, 82.25000000000001, 82.35000000000001, 82.45000000000002, 82.55000000000001, 82.65000000000002, 82.75000000000001, 82.85000000000001, 82.95000000000002, 83.05000000000001, 83.15000000000002, 83.25000000000001, 83.35000000000001, 83.45000000000002, 83.55000000000001, 83.65000000000002, 83.75000000000001, 83.85000000000001, 83.95000000000002, 84.05000000000001, 84.15000000000002, 84.25000000000001, 84.35000000000001, 84.45000000000002, 84.55000000000001, 84.65000000000002, 84.75000000000001, 84.85000000000001, 84.95000000000002, 85.05000000000001, 85.15000000000002, 85.25000000000001, 85.35000000000001, 85.45000000000002, 85.55000000000001, 85.65000000000002, 85.75000000000001, 85.85000000000001, 85.95000000000002, 86.05000000000001, 86.15000000000002, 86.25000000000001, 86.35000000000001, 86.45000000000002, 86.55000000000001, 86.65000000000002, 86.75000000000001, 86.85000000000001, 86.95000000000002, 87.05000000000001, 87.15000000000002, 87.25000000000001, 87.35000000000001, 87.45000000000002, 87.55000000000001, 87.65000000000002, 87.75000000000001, 87.85000000000001, 87.95000000000002, 88.05000000000001, 88.15000000000002, 88.25000000000001, 88.35000000000001, 88.45000000000002, 88.55000000000001, 88.65000000000002, 88.75000000000001, 88.85000000000001, 88.95000000000002, 89.05000000000001, 89.15000000000002, 89.25000000000001, 89.35000000000001, 89.45000000000002, 89.55000000000001, 89.65000000000002, 89.75000000000001, 89.85000000000001, 89.95000000000002, 90.05000000000001, 90.15000000000002, 90.25000000000001, 90.35000000000001, 90.45000000000002, 90.55000000000001, 90.65000000000002, 90.75000000000001, 90.85000000000001, 90.95000000000002, 91.05000000000001, 91.15000000000002, 91.25000000000001, 91.35000000000001, 91.45000000000002, 91.55000000000001, 91.65000000000002, 91.75000000000001, 91.85000000000001, 91.95000000000002, 92.05000000000001, 92.15000000000002, 92.25000000000001, 92.35000000000001, 92.45000000000002, 92.55000000000001, 92.65000000000002, 92.75000000000001, 92.85000000000001, 92.95000000000002, 93.05000000000001, 93.15000000000002, 93.25000000000001, 93.35000000000001, 93.45000000000002, 93.55000000000001, 93.65000000000002, 93.75000000000001, 93.85000000000001, 93.95000000000002, 94.05000000000001, 94.15000000000002, 94.25000000000001, 94.35000000000001, 94.45000000000002, 94.55000000000001, 94.65000000000002, 94.75000000000001, 94.85000000000001, 94.95000000000002, 95.05000000000001, 95.15000000000002, 95.25000000000001, 95.35000000000002, 95.45000000000002, 95.55000000000001, 95.65000000000002, 95.75000000000001, 95.85000000000002, 95.95000000000002, 96.05000000000001, 96.15000000000002, 96.25000000000001, 96.35000000000002, 96.45000000000002, 96.55000000000001, 96.65000000000002, 96.75000000000001, 96.85000000000002, 96.95000000000002, 97.05000000000001, 97.15000000000002, 97.25000000000001, 97.35000000000002, 97.45000000000002, 97.55000000000001, 97.65000000000002, 97.75000000000001, 97.85000000000002, 97.95000000000002, 98.05000000000001, 98.15000000000002, 98.25000000000001, 98.35000000000002, 98.45000000000002, 98.55000000000001, 98.65000000000002, 98.75000000000001, 98.85000000000002, 98.95000000000002, 99.05000000000001, 99.15000000000002, 99.25000000000001, 99.35000000000002, 99.45000000000002, 99.55000000000001, 99.65000000000002, 99.75000000000001, 99.85000000000002, 99.95000000000002], [0.5150016775648771, 0.5216249643809148, 0.5263915470630898, 0.5201556492972743, 0.5102057010683474, 0.5088709054115629, 0.5020595958956134, 0.49721588937212224, 0.4993560514293727, 0.4930650488234825, 0.49453097167337984, 0.49356166247350564, 0.49058927949031716, 0.49342111322817833, 0.4940896989468889, 0.49671499843138206, 0.5020500042615132, 0.5056010279695426, 0.5069142533588554, 0.5107799158066322, 0.5149515232284123, 0.5194838601830877, 0.5218458653469434, 0.5241260355435138, 0.5257156593336391, 0.5280187860703822, 0.5266037671159723, 0.5270798225559414, 0.5290784008475016, 0.5286330409151818, 0.5280039003975843, 0.5304583507515342, 0.5312713129395328, 0.5326159219829114, 0.5319933055740267, 0.5333193607820712, 0.5355544210639585, 0.5354871215546041, 0.5348300457201522, 0.535314765507312, 0.5351645867369096, 0.5347208187187137, 0.5340768247091778, 0.5336937251556978, 0.534665046563846, 0.5348204672742243, 0.5356492810150779, 0.5359825121276826, 0.5365971441674396, 0.5351960419363216, 0.5331104283430779, 0.532113182675343, 0.5321564177123926, 0.5332840775985701, 0.5339324937728416, 0.5337837583748477, 0.5340496185470318, 0.5351335988267734, 0.536536763747168, 0.5364195065108541, 0.5360940006119858, 0.5362339408710738, 0.5356440108888786, 0.5355476522124262, 0.5358020109274103, 0.5354338696487966, 0.5347013109948859, 0.5343962691886699, 0.5347472214525206, 0.5349566770145845, 0.5347140471570475, 0.5348647759610415, 0.5347107616543311, 0.534097273414176, 0.5341121483865342, 0.5341710293427819, 0.5341685179411716, 0.5345201767918318, 0.5350225153958212, 0.5347189741883847, 0.534992187689667, 0.5352089171089396, 0.5349040875949963, 0.5348960707321866, 0.5345827149470048, 0.5344482405969406, 0.534262465210389, 0.5340864727493, 0.5341413162248557, 0.5342525229332875, 0.5343806089466958, 0.5344577269863906, 0.53419002643378, 0.5346962611449051, 0.5345036272236002, 0.5349566687021643, 0.5353414683323302, 0.5354198567262869, 0.5356414156408268, 0.5351480282922234, 0.5352495383481839, 0.5350479457303441, 0.5342459715944844, 0.5344801445000216, 0.5341335193254524, 0.533723274633917, 0.5336929034567326, 0.5337235672979465, 0.5329363549438968, 0.5329292145296723, 0.5331746733715205, 0.5332331283211993, 0.5331383685872477, 0.5333713972659027, 0.5334246209877291, 0.5337270231334623, 0.5338943438836139, 0.5340327700606533, 0.5338716614376967, 0.5334870961142534, 0.5334349991234437, 0.5331627353082093, 0.5329821681280245, 0.5332114056016992, 0.5335835385266131, 0.5333521576027056, 0.532949394770443, 0.5326217737719201, 0.5326128107640448, 0.5320869118463434, 0.5322041294203205, 0.5319916694333384, 0.5315617782417931, 0.5310930384357123, 0.5305566180044601, 0.5301358173149767, 0.5303764649728219, 0.5304501920028724, 0.5305716430681592, 0.5303722312926127, 0.5305448305338454, 0.5304704368773906, 0.5298423796067662, 0.5298064044410424, 0.5298173342646721, 0.52958185373971, 0.5294622702665589, 0.5293097621911897, 0.5294168648277279, 0.5296325932180767, 0.5295242906581821, 0.5297137640920363, 0.5298553787722342, 0.5303448713557406, 0.5304872106237353, 0.5308468293474353, 0.5308902884872364, 0.5306211723891614, 0.5304113080158871, 0.5300735172025115, 0.529758291050428, 0.5295377173974666, 0.5289179235789158, 0.5290418161271349, 0.5291177446660424, 0.5288881964564127, 0.5284797576776235, 0.5281366413569134, 0.5282598880339082, 0.5283552091300803, 0.5284953421877043, 0.5285845274370524, 0.5282533803756568, 0.5279397192081257, 0.5278399454835561, 0.5280479381556987, 0.528005555145197, 0.5280061655398745, 0.5280236308105726, 0.5277771106241108, 0.527458537657403, 0.5272488464827696, 0.5271853912980685, 0.5271150326142584, 0.5272336902155443, 0.5269674817472847, 0.5265863178276178, 0.5262067986143941, 0.5258489387097042, 0.525598590521318, 0.5255154966703305, 0.5251631086023265, 0.5249917477061377, 0.5251696245163929, 0.5249171803133403, 0.524468739711731, 0.5240918445226713, 0.5241434595870833, 0.5241351547188526, 0.5241408883742713, 0.5238949452553598, 0.5238816498864949, 0.5238898690083873, 0.5238374554109123, 0.5238857536617534, 0.5239536299970913, 0.5237681591887955, 0.5234984411335034, 0.5232639210029129, 0.5232140725150685, 0.523239274642101, 0.5233117569653026, 0.5232741263505527, 0.5232528665362273, 0.5231293016694821, 0.5231840710762625, 0.5227111122834757, 0.5223325749385627, 0.5219342301251152, 0.521885106587525, 0.5218799152821832, 0.5223377019596506, 0.522531231175593, 0.5224602701602497, 0.5222472277379594, 0.5223493546659917, 0.5221062279265165, 0.5219169918822482, 0.5217164097487528, 0.521747528606473, 0.5217973664576858, 0.5216407921792129, 0.5215187742044947, 0.5214961043842592, 0.5214957753902831, 0.5215947903608186, 0.5215914713343672, 0.5213674514087207, 0.5212326963993639, 0.521340603101814, 0.5212467557854932, 0.5211859968086017, 0.5211146940635529, 0.5209308772480348, 0.5209737320748193, 0.5210297559010671, 0.5211656264587523, 0.521120053102792, 0.5209095687816742, 0.5208100323862876, 0.520422545101366, 0.520210638450094, 0.520132332712981, 0.5201373657342458, 0.5200305609444675, 0.5201874449173471, 0.5201613209051158, 0.5201357899852277, 0.5201001687145819, 0.5201365188668258, 0.5200401143662543, 0.520044685950867, 0.5200037007700657, 0.5199639255088646, 0.5200204155987876, 0.5198381166777098, 0.5198314045455193, 0.5195835122434949, 0.5195275725598647, 0.5194432651848062, 0.5192118351423979, 0.5191935527152618, 0.5191185588795049, 0.5191385180105768, 0.5192623318562786, 0.5191827194410276, 0.5192004967128347, 0.5192582252725728, 0.5193427822658722, 0.5194774749763257, 0.5195811656623768, 0.5194829575676001, 0.5192919288332464, 0.5192373638069914, 0.5192992352365965, 0.5192969005516903, 0.5192208618195339, 0.5193088393087579, 0.5190977466642159, 0.5189880879824604, 0.5189000398927628, 0.518762441669206, 0.5187553742822206, 0.5185240196295007, 0.5184431847212653, 0.518099547431006, 0.5180216748888106, 0.5179332609352209, 0.5179152660209921, 0.5178003279414357, 0.5176501250145831, 0.5175710876380686, 0.5175455211212809, 0.5175715195989385, 0.5174909618022034, 0.517300909728482, 0.5171543280240012, 0.5170877857453492, 0.5169584839902643, 0.5168072545235478, 0.5169227490148152, 0.5168276973881729, 0.516567591698751, 0.5166167575227223, 0.5165149004393996, 0.5163442713146214, 0.5163170704718819, 0.5163103681946494, 0.516229684038191, 0.516042801514419, 0.5159756037922023, 0.5159769939802274, 0.5158572194847476, 0.5157387893004658, 0.5156892405946957, 0.5155899796673972, 0.5155346527223958, 0.5155589130088067, 0.5152464519990395, 0.5151083511212892, 0.5150428330998439, 0.5148668458052781, 0.5146748594680304, 0.514589360376618, 0.5143769555880919, 0.5142377278052531, 0.5141559866043608, 0.5139330170614377, 0.5137499142013995, 0.5135941605962506, 0.5134382182723453, 0.5131919765216024, 0.5131141844196383, 0.5129247530608309, 0.5127739202176207, 0.512646320133774, 0.5125386397082494, 0.5125434073202364, 0.5126482534478244, 0.5127853619074878, 0.5127215876371831, 0.5126675488953102, 0.5126417821363487, 0.512598135857902, 0.5126811358946581, 0.5127529488487538, 0.5127158650739312, 0.512567447203222, 0.5123979288185424, 0.5122005648791751, 0.511990638808882, 0.5119022459650909, 0.5116735111845203, 0.511403833778641, 0.511277206919516, 0.511123044300689, 0.5110333600252625, 0.5109441647060216, 0.5107623294408637, 0.5108277345139427, 0.5107429392750368, 0.5107186066554855, 0.5105211320478862, 0.5104957672672814, 0.5106095844006135, 0.5105622786200754, 0.5105415656145389, 0.5106283811042631, 0.5105636726344096, 0.5103637530208064, 0.5102010007778082, 0.5100454817472982, 0.5099517885496839, 0.5099277548618264, 0.5098632150934815, 0.5098787957168593, 0.5097729814800879, 0.5097794624346734, 0.5096980742853834, 0.5095016860217139, 0.5093155610550094, 0.5091915921334138, 0.5090962092647617, 0.509019698190744, 0.5089125232083249, 0.5088744517484163, 0.5087510256577118, 0.5087432752372292, 0.5086588856324317, 0.508566539235874, 0.5084731942304928, 0.5083543873350638, 0.508234729442185, 0.5081527515070141, 0.5079870463075378, 0.5079220975922543, 0.5078664643505347, 0.507880601914587, 0.507882074357939, 0.5078497023179518, 0.5078371647620175, 0.507789741035561, 0.5075989987137383, 0.5074986974071013, 0.5074151740818029, 0.5074107342033478, 0.5074328702478799, 0.5072772242778518, 0.5073247345892338, 0.5072111197343563, 0.5071261204811518, 0.5071282353191481, 0.5069713653492582, 0.5068730916846387, 0.5066802948013686, 0.5066226253625752, 0.5064752850229645, 0.506446924175086, 0.5064027887701431, 0.5063696818337273, 0.5061917922800647, 0.5059079948059355, 0.505800572201353, 0.5057283701533246, 0.505582200072166, 0.5056138244186584, 0.5056621731448289, 0.505592136223765, 0.5055234988788081, 0.5054850349185088, 0.5054857354132934, 0.5053984532889234, 0.5052272612808271, 0.5050988227906923, 0.5050419118912705, 0.5049129373231602, 0.5048399663768419, 0.5046560194180566, 0.5047383304637904, 0.504616320028666, 0.504558501175495, 0.5045068702052856, 0.5042737210306462, 0.5042599723370521, 0.5043355939977383, 0.5041663751656376, 0.5040040088417693, 0.5039571972331947, 0.503903429679861, 0.5038478979027106, 0.5037501659823417, 0.503623687728913, 0.503507691550815, 0.5034396814754994, 0.5033371852519793, 0.5033256741296684, 0.5033842298524218, 0.5033348755167039, 0.5031584605506071, 0.5030764755109234, 0.5030308928764495, 0.5029265586660955, 0.5027008009157491, 0.5026404478803863, 0.5025890493755901, 0.5026268774258162, 0.5025504981488191, 0.502358720468538, 0.5022725486431356, 0.5022455510688634, 0.5020809707702738, 0.5020688150570178, 0.5019561085537396, 0.5016925924991626, 0.5014372687244245, 0.5012833176886768, 0.501207999002464, 0.5010434836636911, 0.5009057424886703, 0.5008223627626796, 0.5007759849668447, 0.5006728207969968, 0.5006565239748066, 0.5005118272835885, 0.5003686533027427, 0.5002542124011212, 0.5002440299174303, 0.5001463942027087, 0.5000320699380573, 0.4999085052061578, 0.49982925086310104, 0.49976342959986375, 0.49975168264407366, 0.4997086296844525, 0.4996167162706756, 0.49951349915913373, 0.49940023837438813, 0.49920131751924784, 0.49900600574574333, 0.4989563581015311, 0.49877661582982713, 0.49872485910315695, 0.4986002875154224, 0.49854492602019357, 0.49844877583045877, 0.4982989464309767, 0.49820386142248035, 0.49814869875102186, 0.4979951353315862, 0.49784254589453203, 0.4977728178420822, 0.49780552299536585, 0.49788631124646193, 0.49779561170995257, 0.49770409743056065, 0.4976551027945805, 0.49752291951831545, 0.49738860986855826, 0.4973940899954693, 0.49734381420866824, 0.4973577563009911, 0.49725119863744477, 0.49709044671660185, 0.497078159810097, 0.49704103597013416, 0.49698503510226544, 0.49693228706160547, 0.49690664643462246, 0.49681216316492793, 0.49673689371408986, 0.4966124493728959, 0.4963592475038051, 0.496262454915676, 0.49630930210810476, 0.4962714014890149, 0.49623561651479076, 0.49620321435922693, 0.49605069581156974, 0.4958799028751579, 0.49571689584116924, 0.4956082635710047, 0.4954997555954965, 0.4954772721559418, 0.49548688924618534, 0.4954138654903625, 0.4953028307375805, 0.4952468931677069, 0.4952440120879145, 0.4951388064446019, 0.49517519373772884, 0.495176749302217, 0.4952057799509141, 0.4950941783236328, 0.49508654560612114, 0.4949098988678042, 0.49484134404151014, 0.494838413581029, 0.49479692569851624, 0.49464635572093013, 0.4945743734765828, 0.49456162104761797, 0.49454518229440686, 0.4944244509746193, 0.49432684460555176, 0.49423040122477496, 0.4941441879934425, 0.4941377796365913, 0.49408039909019213, 0.4940000727052943, 0.4938369753563087, 0.4937208123325646, 0.4936782741872161, 0.49357063577562477, 0.49343546315219494, 0.49327330109983175, 0.4931200145431499, 0.4929827214728542, 0.4927739804406944, 0.49262332704877937, 0.49257115974658683, 0.4924783670748408, 0.4923749487673974, 0.49233580215735995, 0.4922334187295273, 0.4922011340805959, 0.49216772433002876, 0.4921159001900399, 0.4919776620827114, 0.49187354471715217, 0.4917283955247022, 0.4916767297924398, 0.49156785175775647, 0.49141712166423784, 0.49131571714260813, 0.4913158886961445, 0.4913419653538794, 0.4912411786292109, 0.49111359298234314, 0.49097186829961637, 0.4908402926807526, 0.49073369733324423, 0.4906606259959023, 0.4905398250477793, 0.49048050766004164, 0.49035647164453744, 0.4902803014222772, 0.4902611053013984, 0.4901263268642899, 0.49000071731285566, 0.48993162913203897, 0.48984972334331445, 0.4897042381464528, 0.4895868293657887, 0.48948280177801634, 0.48948043462204865, 0.4893353351554547, 0.48925275586412037, 0.48919915101540506, 0.4891374360437123, 0.4890724606029879, 0.48899622216585054, 0.488970312949838, 0.48882529261867447, 0.48868982045112064, 0.48856213369645934, 0.48837810270723087, 0.4882376129286733, 0.48807342508482365, 0.4879534463234405, 0.48784383310412893, 0.4876649322615819, 0.4875507507138283, 0.48744837032571553, 0.4873787892110883, 0.4872169562993943, 0.48711462267171407, 0.4870711218815934, 0.48694384138794466, 0.4869675786813211, 0.4868809055813907, 0.4867096842405848, 0.4865872114760467, 0.486454809351996, 0.486290210340925, 0.4861407713336803, 0.4861353940693703, 0.48608925306598055, 0.48599349223301713, 0.4858751112260503, 0.4857643784538287, 0.4856484724362097, 0.48553763865580046, 0.4854910305679141, 0.4854469203753277, 0.4854006869901058, 0.48535132014830473, 0.48524331194376213, 0.48510699519341205, 0.4849029461914113, 0.48478066935533465, 0.48474812913184084, 0.4846552271178507, 0.4845092862866819, 0.48443575639148173, 0.4842867540133491, 0.4841977716948847, 0.4841873801382106, 0.4840253624988599, 0.4838938955330355, 0.48376068876533135, 0.4836789948159784, 0.48360330752758357, 0.4835242226126419, 0.48344003807580344, 0.48333458981911914, 0.4831846128442622, 0.48306020028902286, 0.4829384682521119, 0.4828862270738833, 0.4828769892407522, 0.4828047891976494, 0.48271009884598365, 0.48268160274625665, 0.48254914219842826, 0.4824562091696685, 0.4824131577770432, 0.48237554676819505, 0.48230568236095656, 0.4822403998553851, 0.48222125379196845, 0.4821354195051186, 0.48197839696198025, 0.4818433209168849, 0.4817325303802, 0.48158057751065186, 0.48142989085023274, 0.4812905771870103, 0.48114789200191205, 0.4810504007569909, 0.4809508575336216, 0.48089626330029994, 0.4807819802737382, 0.4806866523413332, 0.4806043710654409, 0.48054687050503053, 0.4804337440730951, 0.4803276239690937, 0.480188953352768, 0.48012167415735696, 0.47996791801598065, 0.47980674148429114, 0.4797449080561143, 0.4796577232113666, 0.4795749739402192, 0.47949759338531256, 0.4793925590226572, 0.4792287841529751, 0.4791165438382321, 0.47896910939223974, 0.4788457931732909, 0.4786731598640503, 0.47848403384405913, 0.4783170148950605, 0.4782048128986832, 0.47805606621377283, 0.47797411551702124, 0.47785837930639163, 0.47776735104952517, 0.4776998677068948, 0.47762599196255245, 0.4775602390904748, 0.4773839499990114, 0.47725443088263714, 0.4770744736894799, 0.4769166903464598, 0.476772428243303, 0.4767144120013963, 0.47666137520263135, 0.4765661632509315, 0.4764553176334885, 0.4764073955772276, 0.47625889684631717, 0.4761680260220185, 0.47603977117968366, 0.4758707175301552, 0.4757395007127584, 0.4757152360924156, 0.475562926005937, 0.475364624891211, 0.47524107051190373, 0.47511889830581006, 0.4749492971801691, 0.4748943580029012, 0.47482000233633165, 0.47475444474779893, 0.4746490115558478, 0.47455206119297355, 0.47443063440103594, 0.4742622703919732, 0.4741650239270001, 0.47401809604627027, 0.4740511207085148, 0.4739968905607994, 0.47398151232073926, 0.4739078374761359, 0.47377465636348043, 0.4737032296228185, 0.47367530972617133, 0.47358188466049994, 0.473459776985819, 0.47337810815963594, 0.4733016412137231, 0.4732050096286267, 0.4731321954643902, 0.47300745815967726, 0.4729287759017586, 0.4728439731652679, 0.47277004388127, 0.47267489708457805, 0.4725515732662293, 0.4724418829467236, 0.4723575300615178, 0.47222905349733957, 0.4720812677301541, 0.47194112789069803, 0.4717808282167935, 0.4717555065729357, 0.4716850144226618, 0.47166830958941575, 0.4715021232373345, 0.47131585917914415, 0.4712609237588459, 0.471143851212157, 0.47101021486440925, 0.4708557145825935, 0.4707157034812347, 0.4706305701683914, 0.4705729298637946, 0.4705089594367782, 0.47043743890595024, 0.4703671247794299, 0.47027724513029173, 0.47017840944114375, 0.47008522642709644, 0.4699552010015392, 0.46985274725775844, 0.4697682862569229, 0.4697378260977058, 0.4696396760046305, 0.46955911322252275, 0.46942791020469254, 0.469290602753082, 0.4692333522785631, 0.46916458071898937, 0.46905261857706143, 0.4689435861434193, 0.46878149629530375, 0.4686604536830633, 0.46849213761363, 0.46833731545358315, 0.4681879640191086, 0.46807802966178647, 0.4679794668728435, 0.46783200290711874, 0.46771183768230606, 0.467585157217193, 0.4675358088360973, 0.467473079968603, 0.4673193128187575, 0.4671950900182944, 0.4671512407886416, 0.4670351876779265, 0.4669540521790262, 0.4668730953419953, 0.4667118489100285, 0.4666348728910516, 0.46656771819397413, 0.46649285519817385, 0.4663579567165865, 0.4662467925220346, 0.46615481483056487, 0.4660714110816227, 0.46602713313352, 0.4659731472322492, 0.4659133842468652, 0.4658736750484337, 0.46580556342931334, 0.4657754389832947, 0.4657735547316884, 0.46572183699311376, 0.46573426887776187, 0.46563939207041016, 0.4656156558208043, 0.46557766034530407, 0.46552052287839374, 0.4654334857387135, 0.4653019420231671, 0.46521683258495716, 0.46516897904853777, 0.4651049526653094, 0.4650479761294125, 0.46496365758349467, 0.46486891547818027, 0.4647519529233014, 0.4646501681556165, 0.46452662495193325, 0.4644648194362471, 0.4643740690560249, 0.46433589136786574, 0.4642959199342373, 0.46423399756940686, 0.4640972237637123, 0.4639770957729614, 0.463877168270471, 0.4638011979812702, 0.46367640102303964, 0.4635379085195777, 0.46348354759857324, 0.4634674205183117, 0.46343149432824776, 0.4634079964276733, 0.463393860886259, 0.46336727673360095, 0.46336993495731704, 0.4633531702481761, 0.46332265667062994, 0.4632275856638778, 0.46316716985381967, 0.46313686511901464, 0.46305250422437627, 0.4629398932590978, 0.4628701148801553, 0.46281045700144174, 0.4627919664087157, 0.462731134680266, 0.4626477910142168, 0.4625623025376024, 0.462472068349616, 0.46238599325629426, 0.4623361371842517, 0.4622852198643427, 0.46226460588880214, 0.4621541225244113, 0.4620692295544414, 0.4619590715375635, 0.46185305743992916, 0.46172613823935615, 0.46165756984122003, 0.46158716373782677, 0.46148001461998467, 0.4614492375341346, 0.4614187165565619, 0.4613811282518142, 0.4613016611613734, 0.46127255426398683, 0.4611657847690699, 0.4611090173302947, 0.4610633831709653, 0.4609780791145746, 0.46091799978825954, 0.4608798246890037, 0.46082996235813634, 0.4608036091800568, 0.46068637413974, 0.4606460816212278, 0.4606068670411424, 0.4605450773552784, 0.4604427056216226, 0.46038896797460643, 0.46035978786846493, 0.4603113548105909, 0.46027536863727725, 0.46022948877380065, 0.46022149044457245, 0.46011432405924174, 0.46006070229546114, 0.460003637624824, 0.45987387878313435, 0.45982301801666053, 0.45973881884520384, 0.45966253895952375, 0.459594752791255, 0.4595519255802959, 0.4595537280971692, 0.4595031261711881, 0.45944026424604756, 0.45931955525503765, 0.45928013249562766, 0.4591936017145681, 0.45914254777976476, 0.4591141183507739, 0.4590869226497019, 0.4590930426774622, 0.4590512060001049, 0.4589531477491275, 0.4588994053773473, 0.45881512753943793, 0.45874991787079245, 0.45866585738481136, 0.458588455110016, 0.4585355045477292, 0.45848408312125744, 0.4584368610060908, 0.45843241505592297, 0.4584296924577342, 0.45837419267819896, 0.45834991668913555, 0.4583886319120666, 0.4584059318864976, 0.4583469125081489, 0.4583177769570332, 0.45831015668771047, 0.45831500641744405, 0.4583167922758623, 0.4582870676198179, 0.4582637641319501, 0.4582559056351627, 0.4582340510508455, 0.45824721414075886, 0.4582366087764965, 0.4581481179916455, 0.45811176510081647, 0.45816053077210406, 0.4581805475193802, 0.45817740308312455, 0.45817817649893744, 0.45810340951575856, 0.4580356095753079, 0.4580013450135862, 0.45803312849677563], [0.2155748531917519, 0.17656004387624935, 0.15572943409730544, 0.13314729027179523, 0.12982461729585942, 0.13367829976622322, 0.12449568217225512, 0.12326171076007847, 0.11673645084426634, 0.10423400024578029, 0.09558108323800531, 0.09532900540750931, 0.09138314778107014, 0.08798385607807749, 0.0862039047073489, 0.08188876438560024, 0.07865103315368654, 0.07869996736494572, 0.08182527136395057, 0.08200788911843856, 0.0812839524750461, 0.08165819767457491, 0.07949331898515734, 0.08124223178751439, 0.08225671269934869, 0.0792450074692819, 0.07751382962808086, 0.07729239375254476, 0.07800939587107228, 0.07853635434119986, 0.07722022004891133, 0.0761515117767048, 0.07377237267853454, 0.07176957420089766, 0.07116878202470114, 0.06936203744664095, 0.06753056723446661, 0.06767720167164493, 0.06684237968781523, 0.0661898117252017, 0.06413147886878827, 0.06328020128238372, 0.06250522872617417, 0.06293452338394542, 0.06285173220070653, 0.06196003842021216, 0.06212734774027952, 0.061082628437619774, 0.05924920000426762, 0.059290896934120596, 0.059141291355485334, 0.058873360257834975, 0.05751608637500248, 0.05692795111132127, 0.056460286228074516, 0.05599528849361839, 0.05545442660609744, 0.05404602062280583, 0.05329742811929262, 0.05370818404107885, 0.053820298213742186, 0.05372019568618941, 0.05353281588251265, 0.054349934039897976, 0.05548456021766256, 0.05550594899075525, 0.05562488219445243, 0.05553260122753856, 0.05560458101585457, 0.05574022632681582, 0.05513729131651947, 0.05500531834863184, 0.053608384974251244, 0.05269826526184837, 0.05327254189607097, 0.05360639232232553, 0.0544143421695927, 0.05437856862088146, 0.05476313637427764, 0.05470343222917574, 0.05454107708584007, 0.05421220338004932, 0.05441016793584611, 0.05430655193127564, 0.054365523162010806, 0.0545576954932754, 0.05444839766605457, 0.05411255750919837, 0.05418504545556896, 0.054517565671727226, 0.05483500340814755, 0.05480814182002909, 0.05444674302251729, 0.05450466287789708, 0.05447667767513087, 0.05420812136983527, 0.05352700443019895, 0.052042919105116464, 0.05173862433861535, 0.051562088558136265, 0.05113931227927341, 0.050806112457252695, 0.050583971330193774, 0.05041499704611129, 0.0503321377475165, 0.04997476285818264, 0.049568204999098815, 0.04927316261115605, 0.049241926212473294, 0.04933402687789135, 0.049232762862890904, 0.04930599495231098, 0.04928036459947276, 0.0493860231109157, 0.0491254898143404, 0.049520314989033455, 0.04959807785168336, 0.04904616433138272, 0.04856413276508249, 0.04830844112340104, 0.048119711218699825, 0.04841157470681107, 0.04857966392127358, 0.04847615884937928, 0.048387457009260885, 0.048246404521146105, 0.04813672540186753, 0.04822536046415177, 0.04781072379307113, 0.047637027538911025, 0.047315761068254754, 0.047343561723704186, 0.047087844480000585, 0.047387541035483566, 0.047450094532820786, 0.04748904029019065, 0.0473484269648315, 0.047226068707983175, 0.0467348481599987, 0.046591674172191365, 0.04686434024619313, 0.04688893894085388, 0.046951470034879005, 0.04709840652345306, 0.047065853648773526, 0.04642614105441752, 0.0461053586404858, 0.04615568405610726, 0.045935311442881877, 0.04536205714889312, 0.044653817979284534, 0.0446544313474809, 0.044858751689224506, 0.04439012725469132, 0.043943807391951153, 0.043522034813944704, 0.04345145208730009, 0.043373992781969836, 0.042878726462194566, 0.04237373698200781, 0.04200652784320073, 0.04184089112792784, 0.04208459286449151, 0.042104179284048145, 0.04210659886280426, 0.0419650863100023, 0.04176174517218928, 0.041257229981093956, 0.04067298641766017, 0.04046220889092299, 0.040048085719526394, 0.039626776702897444, 0.039385877688964586, 0.0391744795977127, 0.0392537005137963, 0.03928779808719586, 0.03951080276654426, 0.039554669632277335, 0.03983021533355962, 0.04012158440394883, 0.03992889502756916, 0.03959034054430444, 0.03931422081115105, 0.03901415618776801, 0.03882698566178407, 0.038459947383897145, 0.038321880333789096, 0.038382070130011756, 0.038166840953662205, 0.03796760877998815, 0.03768604672897447, 0.03780041449941096, 0.037625830352103186, 0.03786509095130984, 0.03778000761987206, 0.037602466252018706, 0.037833564411690404, 0.037667468989111906, 0.03785853249430197, 0.037833607951598125, 0.03806788060296306, 0.038466432837847744, 0.038845146707081585, 0.03889105184052866, 0.03840117021217768, 0.03843369951579239, 0.03848621105023121, 0.038417204152704686, 0.03799734425066654, 0.03784170835903134, 0.037807287547354525, 0.037843230706563154, 0.037864971154172686, 0.037594239124338506, 0.03744001612316845, 0.037224001574070076, 0.03718480816486881, 0.03707633812804225, 0.03700463707553378, 0.03688220436130927, 0.036656812801976905, 0.03646306117131752, 0.03646039388291548, 0.036698039527464144, 0.036677447303593694, 0.03691258035106092, 0.03692398382491409, 0.036957199330234405, 0.03681079601658137, 0.036701628782829905, 0.03674256696345253, 0.03650597670170654, 0.036101997068783094, 0.035941506583864184, 0.035958539235596186, 0.03577809078686861, 0.035946381689608384, 0.03590573397264662, 0.035819944238276655, 0.03554344041761617, 0.03552842202526298, 0.035576437195285145, 0.03519909556748719, 0.03482669663500446, 0.03474990221651715, 0.03456243009293668, 0.03428365773238493, 0.03416339990369046, 0.034132890448621896, 0.03428743443697194, 0.0342336633495927, 0.03418829773587703, 0.03402874879370041, 0.03389466621804406, 0.03389540828800583, 0.033868559571580886, 0.03381466696111135, 0.03381455392066439, 0.03384589957923576, 0.03359412119331975, 0.033285503094427814, 0.03338737429204991, 0.03343852373093898, 0.03342353833452158, 0.03349200779893218, 0.033557358402140657, 0.03352322284235736, 0.03354275414687235, 0.033410589175185725, 0.03332517190969032, 0.03343399427710071, 0.03324418724432853, 0.033260015145884766, 0.03317963617826438, 0.03318575721854916, 0.03321406498946542, 0.03317918549663095, 0.03282775030891137, 0.032676366461322756, 0.03265344391068703, 0.03282723674121446, 0.032638495130549144, 0.03251522762196721, 0.03236325323699341, 0.032466924352151365, 0.032524748534669454, 0.03243669589697018, 0.032355836942460685, 0.0321620888366771, 0.03209162821512646, 0.03221685954928131, 0.032461905696813675, 0.03246904412786202, 0.03242443929081229, 0.03239481025035363, 0.032214577084329954, 0.03225681411558655, 0.03227968944862024, 0.03223639979913322, 0.032323400403746566, 0.032268713170923044, 0.03208988277534455, 0.03204589212889214, 0.0319701273722537, 0.03203407710595061, 0.03212386901246156, 0.032244685186148994, 0.032373233857612004, 0.03239738840407008, 0.0324179438231446, 0.03260544093559718, 0.03253794937168777, 0.03246691402139717, 0.03252654455642008, 0.03248080426461088, 0.03253435277719352, 0.03235310308578962, 0.03237386822593157, 0.03239421762692238, 0.03230890058092849, 0.032253964530406395, 0.03231328299127551, 0.03215629727697993, 0.03207335115488613, 0.03192425262946672, 0.03192837618840269, 0.031864325929211665, 0.03188295396080569, 0.03185788953457292, 0.03194079316064137, 0.03214083937176162, 0.0323117155205181, 0.03235321773227227, 0.03248958042434491, 0.03230320361847765, 0.03226518227230107, 0.03238146917143962, 0.03243283629011329, 0.03244901521061929, 0.03245078142297838, 0.032359547738061975, 0.03241440797549719, 0.032472196289446704, 0.03242484759850013, 0.03245211750862293, 0.03246761481450768, 0.032509124000342976, 0.03262231995537789, 0.03255909935760635, 0.032430251629695914, 0.03234855295484368, 0.03237660995609435, 0.03246088694858111, 0.032595679428037656, 0.032564174031063306, 0.032349284154395405, 0.032221378715150586, 0.03223144681571615, 0.03226848742804819, 0.03223355512822864, 0.032193949184323646, 0.032249560760633754, 0.03210595568296749, 0.03216136349563777, 0.032121816789546655, 0.032061138915346205, 0.03206191356982144, 0.03227778633014641, 0.032357373003873965, 0.032344808387912496, 0.03235867247671958, 0.03231755901967334, 0.03228150306508571, 0.032222622377314804, 0.032195697676350256, 0.032019194695517034, 0.03200042836289056, 0.03206810640463113, 0.03201999836893574, 0.032088611759846564, 0.032135561242977395, 0.03212312462585698, 0.03206080952792262, 0.03217637589005296, 0.03224504098711485, 0.032308257861266294, 0.032269070276375975, 0.03219345627538468, 0.03213964772022426, 0.032142684004014536, 0.03206003129203682, 0.03208640356394843, 0.03203066973122867, 0.03187590186261267, 0.03196977767999865, 0.03213248896356207, 0.032287746116200805, 0.03218870903940239, 0.03230468609630261, 0.03241483959525144, 0.03244143227761109, 0.032357524411614304, 0.032430245508339235, 0.03245181348868822, 0.032470673093031734, 0.03254200328007981, 0.03253321692328916, 0.0325233079918909, 0.03258337101284477, 0.03263964867937167, 0.03256561978052076, 0.032380822788614504, 0.03232746062848456, 0.03240439877211593, 0.032362470703241074, 0.03247105075643399, 0.03247706640512367, 0.032487120093784363, 0.03255100191844863, 0.03269686139725728, 0.03269750161316442, 0.03273495733806821, 0.0328600000185601, 0.032854180674768356, 0.03291254748554097, 0.0329041859377659, 0.032891173251176326, 0.03296636918061936, 0.032996592199603506, 0.03294002735277576, 0.0329619262225126, 0.0329542734418047, 0.033099336524234954, 0.03320369620907616, 0.033278444929217936, 0.03328740751788831, 0.033353134346877825, 0.033234524051103956, 0.03321878442339913, 0.03324609652057524, 0.033179526340179, 0.03311685619239299, 0.03299745292115022, 0.03300848046483672, 0.032933021973221656, 0.032894499495870325, 0.03301506508055623, 0.03287056210773016, 0.03279806877149424, 0.03273972324227233, 0.032637281273728225, 0.03274118236239997, 0.03282513853944917, 0.032819100438207904, 0.032834597327269836, 0.032808072229990985, 0.03285154112242838, 0.03277184144386591, 0.03283113623900319, 0.03278786444155046, 0.03260940504683178, 0.032649689260397234, 0.032704904076146846, 0.03269286960938063, 0.03261370456051384, 0.0324214697925729, 0.03226582804223601, 0.03231338141668232, 0.03223529361703371, 0.032223477485899765, 0.03218302206078446, 0.03207794414783109, 0.03207540371826819, 0.03198356155301901, 0.03205718285438278, 0.03220234452987736, 0.032433280889489935, 0.03254638702462002, 0.03247578146174901, 0.032471397745619524, 0.032374974177496504, 0.032454495249379975, 0.03237628441439886, 0.032333697948819545, 0.03232758219963015, 0.032387700444556765, 0.03232767998646859, 0.032133089813935097, 0.03211272043592391, 0.03205332713705913, 0.03187333810293123, 0.03174749311529372, 0.03162337320550883, 0.03163934084542912, 0.0317815014278168, 0.031769046492830785, 0.03179678416473126, 0.031877531356363654, 0.03184920241340723, 0.03183316535950426, 0.03182473753645257, 0.031796381086150634, 0.031753635893891526, 0.03172946975223908, 0.031832662901740194, 0.03187679222971434, 0.03188074973057047, 0.03175578665346181, 0.03159773905104892, 0.03164573620961812, 0.031445359357826656, 0.03138761395988701, 0.03136785970954393, 0.031392603549348926, 0.031448715257477854, 0.03141427973252378, 0.03141864906611181, 0.031298335498822515, 0.031186311248064466, 0.031117720154671572, 0.03106773695630868, 0.03095515027538266, 0.0308730293512134, 0.03085429781348407, 0.03080742045113892, 0.030783440888136445, 0.03076070791625924, 0.03075984695788455, 0.030723261801065684, 0.030580481833254118, 0.030623779592805097, 0.030646841829663728, 0.030529314235264213, 0.03040655853123287, 0.030444288102212873, 0.030460587125967366, 0.030472823313056785, 0.030474061981531086, 0.030456650354727683, 0.03040636822123741, 0.030467653615156052, 0.030505598108745688, 0.03053601601335642, 0.03044568641200076, 0.03046053529745086, 0.030506096867401356, 0.03044795438745338, 0.03038925693557195, 0.030392715952829715, 0.030385922400134983, 0.030315587919240362, 0.030301280945409934, 0.030308206509072236, 0.030307638725943078, 0.030195199716382567, 0.030061034950202594, 0.029973495139068607, 0.029943089865426813, 0.029937513024691654, 0.02997963062508465, 0.029980704240596102, 0.029903277694492362, 0.029820421036933054, 0.02974972563318516, 0.0296932490045848, 0.029672912298924645, 0.029550815461533545, 0.029422312656488765, 0.029477764416996684, 0.029489968017232058, 0.02948617654343095, 0.02954988279949325, 0.029553219902334706, 0.0295461946307495, 0.02951821678857483, 0.02936526267352364, 0.029377608377827002, 0.029301725395436365, 0.029303764873285485, 0.02921708256723737, 0.029132582050060956, 0.02909771660367979, 0.02900862842649182, 0.028985262537634345, 0.02889529707877633, 0.028790408231170028, 0.02876228956598644, 0.02865018533592971, 0.028557631388619532, 0.02857172565511642, 0.028534397502970002, 0.028548662804178608, 0.028604700803412566, 0.028556081327712177, 0.02855401943578576, 0.02846044777272708, 0.028440113202185768, 0.028400222182133214, 0.028337102833465855, 0.028385788815659133, 0.028413864589169276, 0.028409311262168373, 0.02835727041331845, 0.028382302414857515, 0.028305591015008215, 0.02821625678805924, 0.028206212429636685, 0.028157557528885713, 0.02823770978558143, 0.028163982279588627, 0.028158545194483135, 0.028100193813943665, 0.028049994275652013, 0.028122266469330248, 0.02814609373567616, 0.02820067817112156, 0.028263241088422233, 0.028259591428868403, 0.028278295148732077, 0.0282685836589988, 0.028251341296654547, 0.028223034121456263, 0.028203215957187392, 0.028165493802314884, 0.028041094724012228, 0.027948646191485432, 0.027952380160424634, 0.0279745080447581, 0.027991619025706575, 0.02803471091537285, 0.027959852919166396, 0.027881395726439467, 0.027814829211624134, 0.027765505096387217, 0.027786839080419668, 0.02772667872068311, 0.02762506407605125, 0.02760739922409924, 0.027579911637299205, 0.027621466947153266, 0.027591238329431313, 0.02751399208609914, 0.027461509664920756, 0.027479150670166982, 0.027560757715879864, 0.027677289734427544, 0.02773812872596522, 0.02770846582482284, 0.027689266206639074, 0.027678686042221345, 0.027561839950332512, 0.02749729512062367, 0.027480279400091876, 0.027440114675358777, 0.0274496775572931, 0.02750751493644142, 0.027504641224457605, 0.02746427681143796, 0.027418242040338558, 0.027459837288008417, 0.027436267207022295, 0.027449223836941466, 0.027432297033781708, 0.027368461058028756, 0.027338310815888722, 0.027323927609311682, 0.027340913411615902, 0.027250505980944154, 0.02724468276391085, 0.027261476955263302, 0.02729235631192286, 0.027319618937013106, 0.027260540546546193, 0.0272150156460707, 0.027238299218300885, 0.027206726710582222, 0.027119901417307687, 0.027008299885202085, 0.026974633181913434, 0.026930264705157494, 0.027026640730295728, 0.027021068901487418, 0.027003971594002387, 0.02699927301804856, 0.02696175675257648, 0.0268942623639574, 0.02691361065780688, 0.0269461121620006, 0.026950077304083667, 0.026947977631715896, 0.0268711951452557, 0.026853304831650163, 0.026870980457052957, 0.02689721260818819, 0.026882350454315408, 0.026825526291976858, 0.026747728700901318, 0.026757299233510546, 0.026787404876080636, 0.026758872339527114, 0.026654431078306288, 0.026608397646077316, 0.02652814587039046, 0.026536612883217903, 0.026591699108428072, 0.026577996030853767, 0.02649297682966053, 0.02638195394188945, 0.026289059879546245, 0.026262850718788432, 0.026175132547847667, 0.026120299785631837, 0.02608066088337252, 0.026038339367965516, 0.02609449188842043, 0.0261171873666437, 0.02604404220037321, 0.02602074520339034, 0.025884147198027556, 0.025830065805107466, 0.02583316306159708, 0.025806857304703678, 0.025740825790657652, 0.025755162825973895, 0.0256939378225864, 0.02560072077292875, 0.025608528922886616, 0.02558494420387652, 0.025609060340002546, 0.025534082454014347, 0.025496876834658705, 0.02550514805554306, 0.025556566814803238, 0.025524893489195496, 0.02552616610542153, 0.0255427618591014, 0.025548201310723564, 0.025557268582807203, 0.025508457013645333, 0.025495437495845923, 0.02539791987962983, 0.025386487369288585, 0.025338968467199227, 0.025293444388357005, 0.025223744967696752, 0.02517325277096021, 0.0251219577854591, 0.025084213091117812, 0.025111804714771885, 0.025146834017272537, 0.02515498730201182, 0.025104437274145717, 0.02507466799601215, 0.025088960278495425, 0.025057909580684386, 0.02503024288030388, 0.02498317601104048, 0.024943644417347043, 0.024960317884112074, 0.024933100286065678, 0.024927803740124415, 0.024939378789914337, 0.0249007304114651, 0.02487950602067945, 0.02490303700396807, 0.024881242407023198, 0.024831655790541363, 0.02479516738644371, 0.024824169677534175, 0.024777587201925293, 0.024719486111460305, 0.02469421030273396, 0.0246124263331783, 0.02449831270225648, 0.024430175516547824, 0.02433202326890096, 0.024347895768930844, 0.024297739164595097, 0.024202714012659804, 0.024243358687721414, 0.024252331945022368, 0.024207016852944956, 0.024137413730111103, 0.024053306254991316, 0.024021099648276076, 0.023945863469866435, 0.023887226486524877, 0.02373750719060526, 0.0236825362637004, 0.023718173909726647, 0.02371724734440456, 0.023659692993332742, 0.023546632846648242, 0.023553133595407272, 0.02352090992493145, 0.02349881583399056, 0.023523478788834037, 0.02349337867671026, 0.023437960033298375, 0.02340368782705822, 0.023357037352806333, 0.02328912424860374, 0.02330159809775558, 0.023284855567583432, 0.023256695139183357, 0.023299859679955782, 0.023288884330876124, 0.023297247895686282, 0.0233259516658694, 0.02322090238045303, 0.023111914441912608, 0.023090748090633526, 0.023099453515279558, 0.023106041940559766, 0.023086873770878383, 0.023090812367496057, 0.023099776296114722, 0.02318093620599049, 0.023167643751905085, 0.02315259021507233, 0.023099566238588484, 0.023039991770252587, 0.02300203616576654, 0.02301862863096365, 0.022979835114796652, 0.022939317316513195, 0.022985533216869216, 0.022990840773077555, 0.023024258293190585, 0.023028329668900373, 0.0230066189420091, 0.02308204760424005, 0.02307794672905147, 0.02302880259298471, 0.023021142076524653, 0.023026958779492433, 0.022993629976828203, 0.02301076051220917, 0.022968456402270167, 0.022966128524226987, 0.022993686583480374, 0.022964807775436333, 0.022936507211697224, 0.022931924024980527, 0.02288862782238486, 0.022904929325834728, 0.02287705521126645, 0.022921670484964345, 0.02291449865476495, 0.022935364959792072, 0.02296353833231107, 0.022940477248399514, 0.022878772372049536, 0.022762289847704373, 0.02276872332144208, 0.022745636840814477, 0.022724202132799697, 0.022724957596799208, 0.022697471969421793, 0.022660386389991915, 0.022682404098259876, 0.02267319520715254, 0.022724175072585923, 0.022714531020914957, 0.022762845688793304, 0.022809452225233104, 0.022802763461033288, 0.02273212476400509, 0.022675840248519673, 0.022664078838868822, 0.022682668880515608, 0.022609054385225674, 0.022612726880917654, 0.022562472417607584, 0.022560669673953485, 0.022487375949841935, 0.022445423413936932, 0.022419834495929002, 0.022360227789332304, 0.02233564681279048, 0.022321996236789977, 0.022362227683934647, 0.02238635435484183, 0.022341310401405405, 0.022289150723951212, 0.022263799782793477, 0.022276336216343406, 0.022307032653700622, 0.022331663111659676, 0.022305325592146586, 0.022317308991537495, 0.022321458667785562, 0.02231257866183505, 0.022336586979123087, 0.02236968216213306, 0.022354677419726635, 0.022346711593434793, 0.02231456619952593, 0.022295259863729235, 0.0222589027353855, 0.022242709263397966, 0.022228258008906633, 0.022195694925733346, 0.022199901695979483, 0.02222707299318312, 0.022282960445643967, 0.02225946761999538, 0.022276584372589704, 0.022277388217546514, 0.022252709991519275, 0.022281725165347203, 0.02231379541378156, 0.02234717715628421, 0.022308668318797163, 0.022278733054067114, 0.022292790193199123, 0.022262490974527014, 0.02224986693886451, 0.022275411479172894, 0.022197959809420267, 0.022129921944811896, 0.022047874443737705, 0.022015957983330194, 0.021963895612283776, 0.02194681594860887, 0.02187984403012556, 0.02180711543994385, 0.021799510075306453, 0.021765212348010675, 0.02180173129441823, 0.02175856254177113, 0.021698516534497087, 0.021688480723772014, 0.021690335408235818, 0.021679589616861034, 0.02163587376150484, 0.021583236093301768, 0.021627903630358918, 0.021573598091634, 0.0215417200920259, 0.021525909347836842, 0.021501934593299712, 0.021499957430513913, 0.02148500508754245, 0.021460635563666328, 0.021476815338100752, 0.02147843900630126, 0.021489137349988443, 0.021526848081371702, 0.021501306063394496, 0.021514207011874457, 0.021447584971425408, 0.02141314831143282, 0.021424101580423918, 0.021422334714646336, 0.021390367445469245, 0.021312551292916003, 0.021327797426934976, 0.02134744407748092, 0.02137241516623588, 0.0213608004570685, 0.021381137776590668, 0.021350491801781443, 0.021314071873869998, 0.021300416824889406, 0.021288833536998758, 0.021309951175226098, 0.021315099906323343, 0.021378441393381444, 0.021432670041512062, 0.02146723222278963, 0.021473916953949398, 0.02146120470296324, 0.021501786264095966, 0.021552913657565988, 0.021570841980825, 0.0215862640202895, 0.02161769233307505, 0.021587309292828226, 0.021641906266040296, 0.02167555328213771, 0.021651405401454427, 0.021602520333051933, 0.02160631403269259, 0.021561612011682062, 0.021559606688264867, 0.021540319475991013, 0.021519507125465815, 0.02141376391577137, 0.021395112294505133, 0.02135809655909204, 0.021382470935754325, 0.021419388282129425, 0.02146834356475034, 0.02148540709535213, 0.021430993515001565, 0.021376351910459137, 0.021292715596087478, 0.02126945925700126, 0.02119234769671281]], "Modified cosine score 100 Da": [[0.05, 0.15000000000000002, 0.25000000000000006, 0.35000000000000003, 0.45000000000000007, 0.5500000000000002, 0.6500000000000001, 0.7500000000000002, 0.8500000000000002, 0.9500000000000002, 1.0500000000000003, 1.1500000000000004, 1.2500000000000002, 1.3500000000000003, 1.4500000000000004, 1.5500000000000003, 1.6500000000000004, 1.7500000000000004, 1.8500000000000003, 1.9500000000000004, 2.0500000000000003, 2.1500000000000004, 2.2500000000000004, 2.35, 2.45, 2.5500000000000003, 2.6500000000000004, 2.7500000000000004, 2.8500000000000005, 2.95, 3.0500000000000003, 3.1500000000000004, 3.2500000000000004, 3.3500000000000005, 3.4500000000000006, 3.5500000000000007, 3.6500000000000004, 3.7500000000000004, 3.8500000000000005, 3.9500000000000006, 4.050000000000001, 4.15, 4.250000000000001, 4.3500000000000005, 4.450000000000001, 4.550000000000001, 4.65, 4.750000000000001, 4.8500000000000005, 4.950000000000001, 5.050000000000001, 5.150000000000001, 5.250000000000001, 5.3500000000000005, 5.450000000000001, 5.550000000000001, 5.650000000000001, 5.750000000000001, 5.8500000000000005, 5.950000000000001, 6.050000000000001, 6.150000000000001, 6.250000000000001, 6.350000000000001, 6.450000000000001, 6.550000000000001, 6.650000000000001, 6.750000000000001, 6.850000000000001, 6.950000000000001, 7.050000000000002, 7.150000000000001, 7.250000000000001, 7.350000000000001, 7.450000000000001, 7.550000000000002, 7.650000000000001, 7.750000000000001, 7.850000000000001, 7.950000000000001, 8.050000000000002, 8.150000000000002, 8.250000000000002, 8.350000000000003, 8.450000000000003, 8.550000000000002, 8.650000000000002, 8.750000000000002, 8.850000000000003, 8.950000000000003, 9.050000000000002, 9.150000000000002, 9.250000000000002, 9.350000000000003, 9.450000000000003, 9.550000000000002, 9.650000000000002, 9.750000000000002, 9.850000000000003, 9.950000000000003, 10.050000000000002, 10.150000000000002, 10.250000000000004, 10.350000000000003, 10.450000000000003, 10.550000000000002, 10.650000000000002, 10.750000000000004, 10.850000000000003, 10.950000000000003, 11.050000000000002, 11.150000000000002, 11.250000000000004, 11.350000000000003, 11.450000000000003, 11.550000000000002, 11.650000000000002, 11.750000000000004, 11.850000000000003, 11.950000000000003, 12.050000000000002, 12.150000000000004, 12.250000000000004, 12.350000000000003, 12.450000000000003, 12.550000000000002, 12.650000000000004, 12.750000000000004, 12.850000000000003, 12.950000000000003, 13.050000000000002, 13.150000000000004, 13.250000000000004, 13.350000000000003, 13.450000000000003, 13.550000000000002, 13.650000000000004, 13.750000000000004, 13.850000000000003, 13.950000000000003, 14.050000000000004, 14.150000000000004, 14.250000000000004, 14.350000000000003, 14.450000000000003, 14.550000000000004, 14.650000000000004, 14.750000000000004, 14.850000000000003, 14.950000000000003, 15.050000000000004, 15.150000000000004, 15.250000000000004, 15.350000000000003, 15.450000000000003, 15.550000000000004, 15.650000000000004, 15.750000000000004, 15.850000000000003, 15.950000000000005, 16.050000000000004, 16.150000000000002, 16.250000000000004, 16.350000000000005, 16.450000000000003, 16.550000000000004, 16.650000000000006, 16.750000000000004, 16.850000000000005, 16.950000000000003, 17.050000000000004, 17.150000000000006, 17.250000000000004, 17.350000000000005, 17.450000000000003, 17.550000000000004, 17.650000000000006, 17.750000000000004, 17.850000000000005, 17.950000000000003, 18.050000000000004, 18.150000000000006, 18.250000000000004, 18.350000000000005, 18.450000000000003, 18.550000000000004, 18.650000000000006, 18.750000000000004, 18.850000000000005, 18.950000000000003, 19.050000000000004, 19.150000000000006, 19.250000000000004, 19.350000000000005, 19.450000000000003, 19.550000000000004, 19.650000000000006, 19.750000000000004, 19.850000000000005, 19.950000000000003, 20.050000000000004, 20.150000000000006, 20.250000000000004, 20.350000000000005, 20.450000000000006, 20.550000000000004, 20.650000000000006, 20.750000000000004, 20.850000000000005, 20.950000000000006, 21.050000000000004, 21.150000000000006, 21.250000000000004, 21.350000000000005, 21.450000000000006, 21.550000000000004, 21.650000000000006, 21.750000000000004, 21.850000000000005, 21.950000000000006, 22.050000000000004, 22.150000000000006, 22.250000000000004, 22.350000000000005, 22.450000000000006, 22.550000000000004, 22.650000000000006, 22.750000000000004, 22.850000000000005, 22.950000000000006, 23.050000000000004, 23.150000000000006, 23.250000000000004, 23.350000000000005, 23.450000000000006, 23.550000000000004, 23.650000000000006, 23.750000000000004, 23.850000000000005, 23.950000000000006, 24.050000000000004, 24.150000000000006, 24.250000000000007, 24.350000000000005, 24.450000000000006, 24.550000000000004, 24.650000000000006, 24.750000000000007, 24.850000000000005, 24.950000000000006, 25.050000000000004, 25.150000000000006, 25.250000000000007, 25.350000000000005, 25.450000000000006, 25.550000000000004, 25.650000000000006, 25.750000000000007, 25.850000000000005, 25.950000000000006, 26.050000000000004, 26.150000000000006, 26.250000000000007, 26.350000000000005, 26.450000000000006, 26.550000000000004, 26.650000000000006, 26.750000000000007, 26.850000000000005, 26.950000000000006, 27.050000000000004, 27.150000000000006, 27.250000000000007, 27.350000000000005, 27.450000000000006, 27.550000000000008, 27.650000000000006, 27.750000000000007, 27.850000000000005, 27.950000000000006, 28.050000000000008, 28.150000000000006, 28.250000000000007, 28.350000000000005, 28.450000000000006, 28.550000000000008, 28.650000000000006, 28.750000000000007, 28.850000000000005, 28.950000000000006, 29.050000000000008, 29.150000000000006, 29.250000000000007, 29.350000000000005, 29.450000000000006, 29.550000000000008, 29.650000000000006, 29.750000000000007, 29.850000000000005, 29.950000000000006, 30.050000000000008, 30.150000000000006, 30.250000000000007, 30.350000000000005, 30.450000000000006, 30.550000000000008, 30.650000000000006, 30.750000000000007, 30.850000000000005, 30.950000000000006, 31.050000000000008, 31.150000000000006, 31.250000000000007, 31.35000000000001, 31.450000000000006, 31.550000000000008, 31.650000000000006, 31.750000000000007, 31.85000000000001, 31.950000000000006, 32.050000000000004, 32.150000000000006, 32.25, 32.35, 32.45, 32.550000000000004, 32.650000000000006, 32.75, 32.85, 32.95, 33.050000000000004, 33.150000000000006, 33.25000000000001, 33.35, 33.45, 33.550000000000004, 33.650000000000006, 33.75000000000001, 33.85, 33.95, 34.050000000000004, 34.150000000000006, 34.25000000000001, 34.35, 34.45, 34.550000000000004, 34.650000000000006, 34.75000000000001, 34.85, 34.95, 35.050000000000004, 35.150000000000006, 35.25000000000001, 35.35, 35.45, 35.550000000000004, 35.650000000000006, 35.75000000000001, 35.85, 35.95, 36.050000000000004, 36.150000000000006, 36.25000000000001, 36.35, 36.45, 36.550000000000004, 36.650000000000006, 36.75000000000001, 36.85, 36.95, 37.050000000000004, 37.150000000000006, 37.25000000000001, 37.35, 37.45, 37.550000000000004, 37.650000000000006, 37.75000000000001, 37.85, 37.95, 38.050000000000004, 38.150000000000006, 38.25000000000001, 38.35, 38.45, 38.550000000000004, 38.650000000000006, 38.75000000000001, 38.85, 38.95, 39.050000000000004, 39.150000000000006, 39.25000000000001, 39.35, 39.45, 39.550000000000004, 39.650000000000006, 39.75000000000001, 39.85, 39.95, 40.050000000000004, 40.150000000000006, 40.25000000000001, 40.35000000000001, 40.45, 40.550000000000004, 40.650000000000006, 40.75000000000001, 40.85000000000001, 40.95, 41.050000000000004, 41.150000000000006, 41.25000000000001, 41.35000000000001, 41.45, 41.550000000000004, 41.650000000000006, 41.75000000000001, 41.85000000000001, 41.95, 42.050000000000004, 42.150000000000006, 42.25000000000001, 42.35000000000001, 42.45, 42.550000000000004, 42.650000000000006, 42.75000000000001, 42.85000000000001, 42.95, 43.050000000000004, 43.150000000000006, 43.25000000000001, 43.35000000000001, 43.45, 43.550000000000004, 43.650000000000006, 43.75000000000001, 43.85000000000001, 43.95, 44.050000000000004, 44.150000000000006, 44.25000000000001, 44.35000000000001, 44.45, 44.550000000000004, 44.650000000000006, 44.75000000000001, 44.85000000000001, 44.95, 45.050000000000004, 45.150000000000006, 45.25000000000001, 45.35000000000001, 45.45, 45.550000000000004, 45.650000000000006, 45.75000000000001, 45.85000000000001, 45.95, 46.050000000000004, 46.150000000000006, 46.25000000000001, 46.35000000000001, 46.45, 46.550000000000004, 46.650000000000006, 46.75000000000001, 46.85000000000001, 46.95, 47.050000000000004, 47.150000000000006, 47.25000000000001, 47.35000000000001, 47.45, 47.550000000000004, 47.650000000000006, 47.75000000000001, 47.85000000000001, 47.95000000000001, 48.050000000000004, 48.150000000000006, 48.25000000000001, 48.35000000000001, 48.45000000000001, 48.550000000000004, 48.650000000000006, 48.75000000000001, 48.85000000000001, 48.95000000000001, 49.050000000000004, 49.150000000000006, 49.25000000000001, 49.35000000000001, 49.45000000000001, 49.550000000000004, 49.650000000000006, 49.75000000000001, 49.85000000000001, 49.95000000000001, 50.050000000000004, 50.150000000000006, 50.25000000000001, 50.35000000000001, 50.45000000000001, 50.550000000000004, 50.650000000000006, 50.75000000000001, 50.85000000000001, 50.95000000000001, 51.050000000000004, 51.150000000000006, 51.25000000000001, 51.35000000000001, 51.45000000000001, 51.550000000000004, 51.650000000000006, 51.75000000000001, 51.85000000000001, 51.95000000000001, 52.050000000000004, 52.150000000000006, 52.25000000000001, 52.35000000000001, 52.45000000000001, 52.550000000000004, 52.650000000000006, 52.75000000000001, 52.85000000000001, 52.95000000000001, 53.050000000000004, 53.150000000000006, 53.25000000000001, 53.35000000000001, 53.45000000000001, 53.550000000000004, 53.650000000000006, 53.75000000000001, 53.85000000000001, 53.95000000000001, 54.050000000000004, 54.150000000000006, 54.25000000000001, 54.35000000000001, 54.45000000000001, 54.550000000000004, 54.650000000000006, 54.75000000000001, 54.85000000000001, 54.95000000000001, 55.05000000000001, 55.150000000000006, 55.25000000000001, 55.35000000000001, 55.45000000000001, 55.55000000000001, 55.650000000000006, 55.75000000000001, 55.85000000000001, 55.95000000000001, 56.05000000000001, 56.150000000000006, 56.25000000000001, 56.35000000000001, 56.45000000000001, 56.55000000000001, 56.650000000000006, 56.75000000000001, 56.85000000000001, 56.95000000000001, 57.05000000000001, 57.150000000000006, 57.25000000000001, 57.35000000000001, 57.45000000000001, 57.55000000000001, 57.650000000000006, 57.75000000000001, 57.85000000000001, 57.95000000000001, 58.05000000000001, 58.150000000000006, 58.25000000000001, 58.35000000000001, 58.45000000000001, 58.55000000000001, 58.650000000000006, 58.75000000000001, 58.85000000000001, 58.95000000000001, 59.05000000000001, 59.150000000000006, 59.25000000000001, 59.35000000000001, 59.45000000000001, 59.55000000000001, 59.650000000000006, 59.75000000000001, 59.85000000000001, 59.95000000000001, 60.05000000000001, 60.150000000000006, 60.25000000000001, 60.35000000000001, 60.45000000000001, 60.55000000000001, 60.650000000000006, 60.75000000000001, 60.85000000000001, 60.95000000000001, 61.05000000000001, 61.150000000000006, 61.25000000000001, 61.35000000000001, 61.45000000000001, 61.55000000000001, 61.650000000000006, 61.75000000000001, 61.85000000000001, 61.95000000000001, 62.05000000000001, 62.150000000000006, 62.25000000000001, 62.35000000000001, 62.45000000000001, 62.55000000000001, 62.65000000000001, 62.75000000000001, 62.85000000000001, 62.95000000000001, 63.05000000000001, 63.15000000000001, 63.25000000000001, 63.35000000000001, 63.45000000000001, 63.55000000000001, 63.65000000000001, 63.75000000000001, 63.85000000000001, 63.95000000000001, 64.05000000000001, 64.15, 64.25000000000001, 64.35000000000001, 64.45, 64.55000000000001, 64.65, 64.75000000000001, 64.85000000000001, 64.95, 65.05000000000001, 65.15, 65.25000000000001, 65.35000000000001, 65.45, 65.55000000000001, 65.65, 65.75000000000001, 65.85000000000001, 65.95000000000002, 66.05000000000001, 66.15, 66.25000000000001, 66.35000000000001, 66.45000000000002, 66.55000000000001, 66.65, 66.75000000000001, 66.85000000000001, 66.95000000000002, 67.05000000000001, 67.15, 67.25000000000001, 67.35000000000001, 67.45000000000002, 67.55000000000001, 67.65, 67.75000000000001, 67.85000000000001, 67.95000000000002, 68.05000000000001, 68.15, 68.25000000000001, 68.35000000000001, 68.45000000000002, 68.55000000000001, 68.65, 68.75000000000001, 68.85000000000001, 68.95000000000002, 69.05000000000001, 69.15, 69.25000000000001, 69.35000000000001, 69.45000000000002, 69.55000000000001, 69.65, 69.75000000000001, 69.85000000000001, 69.95000000000002, 70.05000000000001, 70.15, 70.25000000000001, 70.35000000000001, 70.45000000000002, 70.55000000000001, 70.65, 70.75000000000001, 70.85000000000001, 70.95000000000002, 71.05000000000001, 71.15, 71.25000000000001, 71.35000000000001, 71.45000000000002, 71.55000000000001, 71.65, 71.75000000000001, 71.85000000000001, 71.95000000000002, 72.05000000000001, 72.15, 72.25000000000001, 72.35000000000001, 72.45000000000002, 72.55000000000001, 72.65, 72.75000000000001, 72.85000000000001, 72.95000000000002, 73.05000000000001, 73.15, 73.25000000000001, 73.35000000000001, 73.45000000000002, 73.55000000000001, 73.65, 73.75000000000001, 73.85000000000001, 73.95000000000002, 74.05000000000001, 74.15, 74.25000000000001, 74.35000000000001, 74.45000000000002, 74.55000000000001, 74.65, 74.75000000000001, 74.85000000000001, 74.95000000000002, 75.05000000000001, 75.15, 75.25000000000001, 75.35000000000001, 75.45000000000002, 75.55000000000001, 75.65, 75.75000000000001, 75.85000000000001, 75.95000000000002, 76.05000000000001, 76.15, 76.25000000000001, 76.35000000000001, 76.45000000000002, 76.55000000000001, 76.65, 76.75000000000001, 76.85000000000001, 76.95000000000002, 77.05000000000001, 77.15, 77.25000000000001, 77.35000000000001, 77.45000000000002, 77.55000000000001, 77.65, 77.75000000000001, 77.85000000000001, 77.95000000000002, 78.05000000000001, 78.15, 78.25000000000001, 78.35000000000001, 78.45000000000002, 78.55000000000001, 78.65, 78.75000000000001, 78.85000000000001, 78.95000000000002, 79.05000000000001, 79.15, 79.25000000000001, 79.35000000000001, 79.45000000000002, 79.55000000000001, 79.65, 79.75000000000001, 79.85000000000001, 79.95000000000002, 80.05000000000001, 80.15, 80.25000000000001, 80.35000000000001, 80.45000000000002, 80.55000000000001, 80.65000000000002, 80.75000000000001, 80.85000000000001, 80.95000000000002, 81.05000000000001, 81.15000000000002, 81.25000000000001, 81.35000000000001, 81.45000000000002, 81.55000000000001, 81.65000000000002, 81.75000000000001, 81.85000000000001, 81.95000000000002, 82.05000000000001, 82.15000000000002, 82.25000000000001, 82.35000000000001, 82.45000000000002, 82.55000000000001, 82.65000000000002, 82.75000000000001, 82.85000000000001, 82.95000000000002, 83.05000000000001, 83.15000000000002, 83.25000000000001, 83.35000000000001, 83.45000000000002, 83.55000000000001, 83.65000000000002, 83.75000000000001, 83.85000000000001, 83.95000000000002, 84.05000000000001, 84.15000000000002, 84.25000000000001, 84.35000000000001, 84.45000000000002, 84.55000000000001, 84.65000000000002, 84.75000000000001, 84.85000000000001, 84.95000000000002, 85.05000000000001, 85.15000000000002, 85.25000000000001, 85.35000000000001, 85.45000000000002, 85.55000000000001, 85.65000000000002, 85.75000000000001, 85.85000000000001, 85.95000000000002, 86.05000000000001, 86.15000000000002, 86.25000000000001, 86.35000000000001, 86.45000000000002, 86.55000000000001, 86.65000000000002, 86.75000000000001, 86.85000000000001, 86.95000000000002, 87.05000000000001, 87.15000000000002, 87.25000000000001, 87.35000000000001, 87.45000000000002, 87.55000000000001, 87.65000000000002, 87.75000000000001, 87.85000000000001, 87.95000000000002, 88.05000000000001, 88.15000000000002, 88.25000000000001, 88.35000000000001, 88.45000000000002, 88.55000000000001, 88.65000000000002, 88.75000000000001, 88.85000000000001, 88.95000000000002, 89.05000000000001, 89.15000000000002, 89.25000000000001, 89.35000000000001, 89.45000000000002, 89.55000000000001, 89.65000000000002, 89.75000000000001, 89.85000000000001, 89.95000000000002, 90.05000000000001, 90.15000000000002, 90.25000000000001, 90.35000000000001, 90.45000000000002, 90.55000000000001, 90.65000000000002, 90.75000000000001, 90.85000000000001, 90.95000000000002, 91.05000000000001, 91.15000000000002, 91.25000000000001, 91.35000000000001, 91.45000000000002, 91.55000000000001, 91.65000000000002, 91.75000000000001, 91.85000000000001, 91.95000000000002, 92.05000000000001, 92.15000000000002, 92.25000000000001, 92.35000000000001, 92.45000000000002, 92.55000000000001, 92.65000000000002, 92.75000000000001, 92.85000000000001, 92.95000000000002, 93.05000000000001, 93.15000000000002, 93.25000000000001, 93.35000000000001, 93.45000000000002, 93.55000000000001, 93.65000000000002, 93.75000000000001, 93.85000000000001, 93.95000000000002, 94.05000000000001, 94.15000000000002, 94.25000000000001, 94.35000000000001, 94.45000000000002, 94.55000000000001, 94.65000000000002, 94.75000000000001, 94.85000000000001, 94.95000000000002, 95.05000000000001, 95.15000000000002, 95.25000000000001, 95.35000000000002, 95.45000000000002, 95.55000000000001, 95.65000000000002, 95.75000000000001, 95.85000000000002, 95.95000000000002, 96.05000000000001, 96.15000000000002, 96.25000000000001, 96.35000000000002, 96.45000000000002, 96.55000000000001, 96.65000000000002, 96.75000000000001, 96.85000000000002, 96.95000000000002, 97.05000000000001, 97.15000000000002, 97.25000000000001, 97.35000000000002, 97.45000000000002, 97.55000000000001, 97.65000000000002, 97.75000000000001, 97.85000000000002, 97.95000000000002, 98.05000000000001, 98.15000000000002, 98.25000000000001, 98.35000000000002, 98.45000000000002, 98.55000000000001, 98.65000000000002, 98.75000000000001, 98.85000000000002, 98.95000000000002, 99.05000000000001, 99.15000000000002, 99.25000000000001, 99.35000000000002, 99.45000000000002, 99.55000000000001, 99.65000000000002, 99.75000000000001, 99.85000000000002, 99.95000000000002], [0.5169593971288435, 0.4967845760980477, 0.5016518585997964, 0.5051016203349629, 0.5079472300518059, 0.5004408340347828, 0.5012745317754383, 0.49750172799356296, 0.49871324058484856, 0.49899746390627236, 0.49731419854938314, 0.49233324926671307, 0.49111098979160167, 0.4902822113269488, 0.4895407016937753, 0.48830252156394005, 0.48537697815880526, 0.48753050221731586, 0.4894887845828775, 0.49186360365678256, 0.4923202233771306, 0.4955375053520755, 0.49653993754323444, 0.49745223467763705, 0.4972239575204525, 0.49957365173371937, 0.4979315964986119, 0.4937952750070842, 0.4912746550493036, 0.4937647207911672, 0.4966433775387825, 0.49664116609044423, 0.49564013910986693, 0.49598432058644304, 0.4967731192950522, 0.4983163163045107, 0.4977334927553546, 0.49926919009707343, 0.49997913931425597, 0.499582065431832, 0.4984709969934723, 0.49762883325127866, 0.4981941029549238, 0.49833951087686756, 0.4982606521700902, 0.49868738197538554, 0.4989772139119674, 0.5007881295063972, 0.5007936278668776, 0.5014500427555164, 0.5019565999405463, 0.502300264355628, 0.5019242220655509, 0.501549106520991, 0.5005678022001989, 0.5000971876400935, 0.4990617266793481, 0.49976323371271186, 0.4990120311649677, 0.4997221742407694, 0.49922454928671733, 0.4993011787046483, 0.4990477289378326, 0.49949238195784484, 0.49892260356100754, 0.49808012292370957, 0.497820733669678, 0.4982763319548028, 0.4984587148653847, 0.49888989293769237, 0.49906417160118427, 0.4993154521022379, 0.49983680581472384, 0.4998427565728238, 0.500465063146418, 0.50040151602356, 0.5006296377998586, 0.5012905852629161, 0.5012528445309098, 0.5011174397158199, 0.5002392392856787, 0.4994954948455925, 0.49967451846159844, 0.5003273232974608, 0.5006150166415423, 0.5012116704093967, 0.5012482887793769, 0.5014642284656781, 0.501698006865431, 0.5012929200665052, 0.5008034557498918, 0.5003674921301104, 0.5000387301516402, 0.49966007389820105, 0.49971405965630905, 0.4993182242188471, 0.4987253895290431, 0.49869064800366647, 0.49869506930896035, 0.498216064861478, 0.49865465890829397, 0.4992741262339873, 0.4996904669996357, 0.4992678985037736, 0.4991088637800506, 0.4989305420953885, 0.49913253001014357, 0.4994245181998494, 0.49966460764244214, 0.5002299955042823, 0.5004445338040123, 0.5002134584814476, 0.5004279933659129, 0.501095012653048, 0.5016628908264705, 0.5020106130065942, 0.502031260336022, 0.5022588523670573, 0.5018825545654825, 0.501937635444255, 0.5023823295522908, 0.5029608759269614, 0.5032264220165906, 0.5033841466771838, 0.5037336590211311, 0.503999864025002, 0.5042616995562321, 0.5045678867762415, 0.5049772511905533, 0.5055297745183632, 0.5061870401434969, 0.5068457706584629, 0.5070671641318893, 0.5077813488097687, 0.5082760493782719, 0.5086005739545909, 0.5089346338635466, 0.5087218369978731, 0.5089979760837318, 0.5095601684216003, 0.5097408813544054, 0.5106649652173396, 0.5106024056640834, 0.5110250625192017, 0.5112128542255988, 0.5115627358561317, 0.511810659996233, 0.5122993374732616, 0.5122261067343046, 0.5121580672566779, 0.5121010702288408, 0.5123786194432751, 0.5120193386224949, 0.5119579071515943, 0.5122439368836489, 0.512295087870151, 0.5124167851473084, 0.5121236628162976, 0.5120835219180906, 0.5123857899269367, 0.5126425911870369, 0.512995339687126, 0.5128638296742394, 0.5128265152484728, 0.5124986120456816, 0.5123975412583479, 0.51247590722535, 0.5126767153457233, 0.5128386645165097, 0.5132305359220569, 0.5132292999331997, 0.5132364926848269, 0.513684830255397, 0.5135355603854465, 0.5133185010298563, 0.5132973751644554, 0.5135080487769643, 0.5138835432744637, 0.5139610384098718, 0.514345121717802, 0.5149681693206788, 0.5153964085252634, 0.5162435642069156, 0.516555750775743, 0.5166972069633498, 0.516853708592256, 0.5169927604309642, 0.5173370951071983, 0.5175744971873795, 0.5174320250130976, 0.5174499912441697, 0.5178180464925071, 0.5179777168117045, 0.5184662540728346, 0.5187606135121922, 0.518984294272778, 0.5191421023853576, 0.5190690501919004, 0.5193885520022627, 0.5196160650211283, 0.5198070893368866, 0.519947799254645, 0.5202905857853543, 0.5206035078341088, 0.5211246657527426, 0.521561418291832, 0.5216879496998504, 0.5219948839171449, 0.5220627903872547, 0.522486300104084, 0.5229671830415688, 0.5232276904145505, 0.5236428255285926, 0.5234893117210839, 0.523396705058322, 0.5237401008355542, 0.5242872380583476, 0.5247087762833784, 0.5250592738088344, 0.5252601995846501, 0.5253124242354456, 0.525346265014809, 0.5253300319321146, 0.5255412166947225, 0.5257514626092673, 0.5256162745078548, 0.5258466674187542, 0.5259966144017747, 0.5260974477761307, 0.5262644369387792, 0.5264381535362649, 0.5265584317901287, 0.5267923020848739, 0.5270927128074933, 0.5272430163347017, 0.5270419567899247, 0.5271912716451786, 0.5274791190497871, 0.5276017929426444, 0.5277423115339024, 0.5279293652229544, 0.5282841959783173, 0.5284908695841165, 0.5286358272240956, 0.528659819010598, 0.5289343206145822, 0.5289117516896688, 0.5291762470494752, 0.5296793801958883, 0.5299981453566938, 0.5300433264743589, 0.5301738660461925, 0.5300892288511124, 0.5299940536765917, 0.5301134226918954, 0.5301126183462631, 0.5299436300605385, 0.5299844477862845, 0.5301215766317273, 0.530242852148155, 0.5304240164180346, 0.5304339978049912, 0.5302965267250084, 0.5305133890202065, 0.5305955025362971, 0.5305727290222169, 0.5308435310916242, 0.5310980457093349, 0.5313559882062596, 0.5314959084787574, 0.5315711424577445, 0.5316117191916996, 0.5314592443798074, 0.5315359232095471, 0.5316766108641331, 0.5318219290293349, 0.532100592944525, 0.5322129662814993, 0.532248478463603, 0.5324023964297503, 0.5326230835521989, 0.5327541956240569, 0.5326661761797261, 0.5327105139243888, 0.5328469672903473, 0.5331893837313673, 0.5333942106021815, 0.5337205118642925, 0.5339932862509749, 0.533909638508598, 0.5339047924089485, 0.5339405261706361, 0.5338964470370493, 0.5340389249274138, 0.5342548818478027, 0.5344696947135281, 0.5347329764261094, 0.5350538598453346, 0.5351264975350712, 0.5353991217107933, 0.5354715284699856, 0.5355251724661433, 0.5354363234069556, 0.5354376220449665, 0.5356821214615431, 0.5356502428644554, 0.5355682667763477, 0.5355304946827782, 0.5356032900465946, 0.5357793664695466, 0.536045948076634, 0.536254345919936, 0.5364355169832754, 0.5363283903024124, 0.536561434329965, 0.5366445602532617, 0.536491604561809, 0.5364862192508951, 0.5365341457492971, 0.5365687425341479, 0.5363642683290843, 0.5363134120454278, 0.5363298564880241, 0.5364320486578493, 0.5364860639323796, 0.5368275420499631, 0.5370376320918642, 0.5372696915324673, 0.5373163435341365, 0.5375586388572989, 0.5376902506651965, 0.5378291307638359, 0.5379998059083604, 0.5381967146504779, 0.5383868532215573, 0.5386086221403942, 0.5386586339696056, 0.538649354404478, 0.5386996982946035, 0.5387420226091939, 0.5386581327276285, 0.5387700218610061, 0.5386262382491901, 0.5386719186886623, 0.5389403542935935, 0.5390354376359752, 0.5388435214323198, 0.5387444057793404, 0.5387506081780925, 0.5388343575545036, 0.5390506890480946, 0.5391669726170584, 0.5391932538836188, 0.5395076414796802, 0.5397492332508081, 0.5397889707195975, 0.5398757443846113, 0.5400178962152428, 0.5400928761303403, 0.5402889932725672, 0.5403379077053134, 0.5402400263583578, 0.5402066578127618, 0.5401871771794852, 0.5402894532825606, 0.5403182576117634, 0.5403231164832121, 0.5404665778668598, 0.5406016593172454, 0.5408376119231765, 0.540952448750856, 0.5408862301772458, 0.5408222439162389, 0.540710515563567, 0.5408846740379366, 0.5408087054884303, 0.5410082676275225, 0.5410688819775086, 0.5412284967140439, 0.5413268306221628, 0.5414434586380302, 0.5415708175420741, 0.5418838338610577, 0.5420773578881074, 0.5421318739401244, 0.5421737658291439, 0.5421660768468863, 0.5420838647577828, 0.5419709024629309, 0.541947460881531, 0.5421246423176477, 0.5423741024520016, 0.5425200093438514, 0.542487672721257, 0.5425488185723374, 0.5427315011213101, 0.5428110365091336, 0.5427823213255536, 0.542921061199282, 0.5429790150143855, 0.5429579707572156, 0.5429642167249753, 0.5430012227414893, 0.5429496221314057, 0.5429610716999738, 0.5431099031764391, 0.5432627545759315, 0.5432092281195882, 0.5432361783432085, 0.5431105509983618, 0.5429560858072852, 0.5429568356707712, 0.5429876101088212, 0.5429118589123693, 0.542816958044184, 0.5428556117836831, 0.5431121754618904, 0.5430658779488955, 0.5430684501429972, 0.5432044880807978, 0.5432901223555451, 0.5433630067710109, 0.5432841661009477, 0.5433938601666886, 0.5433873022654032, 0.5433855456491468, 0.5433461311897845, 0.5434653462503133, 0.5436053770978782, 0.5434378858373424, 0.5434348241376081, 0.5434072045137528, 0.543355067675348, 0.5433978618169293, 0.5432714646080614, 0.5431766717310758, 0.5431266319282481, 0.5431243967475203, 0.5430837510113262, 0.543140993892891, 0.5431200843548109, 0.5431165272927254, 0.5430503554416565, 0.5430039453717518, 0.5430368069009519, 0.5429752719765195, 0.5429365367472411, 0.5427664429028055, 0.542725347520315, 0.5427508622250417, 0.5426547780195303, 0.5427468198104249, 0.5428368899852873, 0.5428991606723637, 0.5429277310403271, 0.5430243026794629, 0.5430981782209464, 0.5431154142346706, 0.5430471727578343, 0.5429194225188654, 0.5428884898949193, 0.5428020396692453, 0.5427779577195164, 0.5428882946674275, 0.5428338091153625, 0.5428634752968419, 0.5428449401804417, 0.5428683871212312, 0.5428787704939453, 0.54289302051986, 0.5429330678186972, 0.5429649599927882, 0.5430144755347902, 0.5430790020007376, 0.54309028579676, 0.5430274302890481, 0.5429130523067104, 0.5428182694718297, 0.5427135803686068, 0.5426951417901846, 0.5429532118384314, 0.5429952601747807, 0.5428195852132518, 0.5426912986587873, 0.542665567529123, 0.5425921522325273, 0.5425718679247019, 0.5425420022074366, 0.5425559613604344, 0.5424862533081699, 0.5424343621532952, 0.542461222925974, 0.5423121773253297, 0.5423129112354339, 0.5423066388470279, 0.5422352191226008, 0.542223260158921, 0.5422606712561859, 0.542219145731856, 0.5422279713444886, 0.5423234361997641, 0.5423196856598753, 0.5421448237361961, 0.5422319952840653, 0.5422576951326658, 0.5422510278072697, 0.5423245701462573, 0.5423805824244615, 0.5423268149127435, 0.5421293288436037, 0.542091634371523, 0.5420597965894104, 0.5420059436765096, 0.542060419947272, 0.5419316484774651, 0.5418884965356531, 0.5417438676188339, 0.5416841368397618, 0.5416023223724726, 0.5414498784857816, 0.5413542010642297, 0.5413431071099758, 0.5413036305373182, 0.5413383351586071, 0.5412225254291202, 0.5411336440385244, 0.5411126230281025, 0.5410510483698451, 0.5409326060007553, 0.5409386806132945, 0.5410166952335339, 0.5410210678391245, 0.5410372510951287, 0.5409946624532149, 0.5409823735198594, 0.5410843119838672, 0.541066748555677, 0.5409388267079094, 0.540826176058245, 0.5407643244777333, 0.5408011181175885, 0.5407667766976758, 0.5407075841255099, 0.5405918216229507, 0.5405730575829975, 0.5405973239689181, 0.540517639053234, 0.5403680860589148, 0.5403552256010717, 0.5403410626044678, 0.5402998058510768, 0.5403254713967083, 0.5402817615659161, 0.5402416244171317, 0.5400295696498182, 0.5397799542064451, 0.5396048434313252, 0.5395055414994402, 0.5393305366153697, 0.5392290054420674, 0.5391585295578268, 0.5391323917796031, 0.5390285559800322, 0.5388460863277295, 0.5387214865009792, 0.5385705340992051, 0.5384925709724622, 0.5383416372125682, 0.5382172412079724, 0.5382118652163226, 0.5382086067323705, 0.5381402474475221, 0.5380997362004586, 0.5381292558203745, 0.5381019153470101, 0.5380731145986035, 0.5379586787609875, 0.5378816581498069, 0.5378296775033136, 0.5376675098383845, 0.5375517939305616, 0.537398237463799, 0.5372856083811678, 0.537223832926246, 0.5371941583574346, 0.5372507624450473, 0.5371033365528378, 0.5370744970554169, 0.5369460526404013, 0.5368037926539484, 0.5367407337910841, 0.5366687438750402, 0.5366874178106131, 0.5366298761134051, 0.5365455037206928, 0.5364091456351424, 0.5362648197705705, 0.5362451703967048, 0.5361504468422529, 0.5360752500246538, 0.5361054498776329, 0.5360556230238273, 0.535853900481565, 0.5357521666158929, 0.5356352504092039, 0.5355477590031203, 0.5354091441271813, 0.5352688882301011, 0.535192251747363, 0.5351829557503904, 0.535190202335398, 0.5352048272281726, 0.5352231473446483, 0.5351234532152779, 0.534903646971717, 0.5347374970082507, 0.5345972124815181, 0.5343967697163101, 0.5341862142509922, 0.53402563143762, 0.5339427140568993, 0.5338828476537503, 0.5337867670093852, 0.5338188272756997, 0.5337535870333984, 0.533707998099757, 0.5336819996162453, 0.5336141515579484, 0.5335664750254702, 0.5334966167356909, 0.5334763005727812, 0.533425954095865, 0.5333120833563818, 0.5333171166862709, 0.5332646948871016, 0.5331694456697265, 0.533045928131511, 0.5329290059046115, 0.5328690498530043, 0.5328048292445057, 0.5327547195356227, 0.5326765989481216, 0.5326145846253274, 0.5325442949916848, 0.5324558772785905, 0.5324170086340537, 0.5324139280724562, 0.5325415504802231, 0.5325023233064844, 0.5324578773059915, 0.5323418772671654, 0.5322555865971471, 0.5322628454331332, 0.5322969040244736, 0.5322437925396968, 0.532046289512222, 0.5319817061705157, 0.5318944320992359, 0.5319585474113973, 0.5318688808049283, 0.5317879340792991, 0.5316291235097419, 0.531530705745379, 0.5315512487787585, 0.5315370479248176, 0.5315417177204205, 0.5314689532818271, 0.5313950579777169, 0.5312167552459442, 0.5311122041281537, 0.5309953017442836, 0.5308839113830403, 0.5307933233365525, 0.5307997256725979, 0.5307612973190113, 0.530551379291258, 0.5304062656851376, 0.5302792663239007, 0.5301991968215127, 0.5301793252850941, 0.5301762499761239, 0.5301040571240383, 0.5300813067777568, 0.5299277301388112, 0.5297884048831438, 0.5296410803398188, 0.5295464667973544, 0.5295740557950277, 0.5294811152004029, 0.5293525536276903, 0.5292385998571267, 0.5291814094304151, 0.5291136627558319, 0.5291209654625951, 0.529039109814404, 0.528979770727479, 0.5288849828195407, 0.5286942288853772, 0.5285780949578072, 0.5284330368262332, 0.5282888846698496, 0.5281285420080157, 0.5280857313879055, 0.5280412730138444, 0.5279369139697816, 0.5278471232385892, 0.5276382853204296, 0.5275128879557929, 0.5274486225659872, 0.5273528985068076, 0.5272544307945154, 0.5271498413839157, 0.5269715066677433, 0.5269021896122471, 0.5268289636336594, 0.5267450794059199, 0.5266728434628144, 0.5265840994812706, 0.5264539234526483, 0.5263371422813622, 0.5262334850019533, 0.5260704615489286, 0.5258984922276423, 0.5257796893459464, 0.5256694267385262, 0.525534845727383, 0.5254393221606873, 0.5253533262699676, 0.5252076356899803, 0.525021152288177, 0.52497386681974, 0.5248939731709709, 0.5248184242600094, 0.5247688970342537, 0.524672451827402, 0.5244993011719347, 0.5243993765995779, 0.5243264365696166, 0.5242825632003084, 0.5242335661884723, 0.5241086377577501, 0.5240455123958712, 0.5239273806762542, 0.523783252984233, 0.5236295671658797, 0.5236037872460397, 0.5235192744909006, 0.5234245919160153, 0.5233616791931495, 0.5232888400170727, 0.523188500260279, 0.523025660664408, 0.5228759834541306, 0.5228334439000955, 0.5226918502846283, 0.5225969985588975, 0.5224515391625323, 0.52242658709973, 0.5223744746120558, 0.5223315365317933, 0.5222992256576993, 0.5221825064420166, 0.5220678719013602, 0.5219421171606838, 0.521848799936329, 0.5216342973909078, 0.5215633168677545, 0.5214682374988222, 0.5214477954435035, 0.5213751544168909, 0.5213218597397716, 0.5212153987113198, 0.5211292446472536, 0.5210759741329873, 0.5209751448985888, 0.5208772288700162, 0.5207399434359736, 0.5206232194606594, 0.520498666250825, 0.5204211805848864, 0.520329340625347, 0.5202940768200917, 0.5202117052957131, 0.5200823956712564, 0.5198928413106028, 0.5198254394497365, 0.5196651162896384, 0.5195496859632688, 0.519476735731545, 0.5194800909162633, 0.5194722910188793, 0.5194027109288979, 0.5193166499058456, 0.5191746427919555, 0.519018500763762, 0.518831640975673, 0.5187304561648446, 0.5186310136316475, 0.5185425073171569, 0.5184173473978535, 0.5183262820223653, 0.5181711526028379, 0.5181079238359065, 0.5180515827190952, 0.5178766569774437, 0.5177114949279475, 0.5175624548914362, 0.5174433540257856, 0.5173151330933791, 0.517182982903197, 0.5171250200174435, 0.5170085208329479, 0.5168714301026894, 0.5168085324423828, 0.5167236252185342, 0.5165646949299532, 0.516358419468202, 0.5161564540994295, 0.5159876819366891, 0.5158887230940253, 0.5157213917412345, 0.5156256050090006, 0.5155282621408837, 0.5154167227597044, 0.5153001497036982, 0.5151622607197168, 0.5150907696785911, 0.5150014299655759, 0.514868689330259, 0.5147024786404432, 0.5145177766001033, 0.5143825403185982, 0.5142108207069759, 0.5140580349373733, 0.5139364799336457, 0.5137984253460931, 0.5136251085039527, 0.5134590835307713, 0.5133197726011443, 0.51319943044507, 0.5130928676733991, 0.5130585669349552, 0.5129886505070035, 0.5128970217882742, 0.5128275170721059, 0.5126987606193989, 0.5125633396631085, 0.5124623265229796, 0.5123496478172755, 0.5122312949196537, 0.5121499082296016, 0.5120057646974642, 0.5118798095352245, 0.5117978638915818, 0.5116648212515342, 0.5115281842137052, 0.5114041117632391, 0.5112171382190439, 0.5111380799106906, 0.5110401565299292, 0.5109184084164382, 0.5107993284346337, 0.5106792759114043, 0.5106147737157102, 0.5104435634282387, 0.5102668151674334, 0.510173775286957, 0.510058477635803, 0.5099295198606569, 0.5098871388171817, 0.5097666702592069, 0.5096706245579208, 0.5096150783910101, 0.5094443053163147, 0.5092808574336745, 0.5091442161133127, 0.5090484099778849, 0.508928069955431, 0.5087931459141386, 0.5086137596326302, 0.5084997758690623, 0.508346219912675, 0.5082057961574994, 0.5080806810648575, 0.5079466987690007, 0.5077983038913592, 0.5076556952474337, 0.5074927680038619, 0.5073520510466548, 0.5072364132995879, 0.5070600762481321, 0.5069495249930934, 0.5068186362564348, 0.5066841435889999, 0.5064973534628365, 0.5063625518499258, 0.5062258045953696, 0.5061151193505167, 0.5059807559639626, 0.5058958580318047, 0.5057429352463467, 0.5056192883914552, 0.5054481902251264, 0.5053409698858424, 0.5052013460087543, 0.5051621528774837, 0.5050625126347625, 0.504991980710723, 0.5048823629746538, 0.5047743607865608, 0.5046222693822632, 0.5045196985259446, 0.5044462584339069, 0.5043380528053497, 0.5041802872812418, 0.5040814494689833, 0.5039305177218755, 0.5037879763747737, 0.5036369901105864, 0.503500680410676, 0.5034028060721056, 0.5033060601699183, 0.5032206355379001, 0.5031596991654343, 0.5030208043998495, 0.5029687626960804, 0.5028677600501408, 0.5027184811584559, 0.5025503817384565, 0.5023981662692156, 0.5022567029438647, 0.5021418918858122, 0.5019905457404327, 0.5018224271993381, 0.5016796133353505, 0.5015429083857822, 0.5013821519953197, 0.5012112944641572, 0.5010665605055717, 0.5009602900039976, 0.500849896098423, 0.5007018625140687, 0.5005734469975426, 0.5004240900096991, 0.5002836497085592, 0.5001919826804464, 0.5000826676567294, 0.4999653474292545, 0.49984029046823847, 0.49971237795540446, 0.4995903873028168, 0.49950684457226274, 0.49944625526174313, 0.49938901130846486, 0.4992666510223069, 0.49909674813177496, 0.49895830538949737, 0.4988565047525119, 0.4987287560595163, 0.4985527234827889, 0.4984365907395311, 0.4983503949994569, 0.49827929140836813, 0.49816678999146247, 0.49804462898335855, 0.49790713708971673, 0.49776628919814686, 0.4976379543919007, 0.4975021612550627, 0.49741418459161063, 0.49735453931991225, 0.49730091485544115, 0.4972098663565072, 0.49711654063502364, 0.49696856270770634, 0.49683606769556315, 0.496746186858582, 0.4966232104441186, 0.4964748366607076, 0.4963352653627611, 0.49622912246416834, 0.4961407088066075, 0.49601915676649166, 0.49590749706787385, 0.4958307337502629, 0.49573251417318415, 0.49563160975420617, 0.4954793658713162, 0.49537218890263246, 0.4953294957321789, 0.49523059168552513, 0.49512632753497643, 0.49506347236698867, 0.4949829195542506, 0.49493824104619255, 0.49490034143964934, 0.49483686356002854, 0.4948124884044461, 0.4948126608389087, 0.4948180952579889], [0.20894608542209397, 0.18251315598060755, 0.15771329631124015, 0.13840471642727414, 0.13617290703881768, 0.1297593665406438, 0.12519437313487342, 0.1232043204338073, 0.12011567334967367, 0.1089643077980184, 0.10123439963614157, 0.09308209551408572, 0.09282362159661817, 0.08549116555114966, 0.08298566285164825, 0.08498961225979654, 0.08639661916761872, 0.0844226455683708, 0.08417124778546055, 0.0870168353664186, 0.08556468082160663, 0.08432387437584248, 0.08477465161939815, 0.08452329688533336, 0.08563414609510443, 0.0874494551843521, 0.0878518260473621, 0.08687509896323001, 0.08388234515013346, 0.08406190201475566, 0.08314768102100341, 0.083120283202128, 0.08266837557819472, 0.0830557602646642, 0.08180784123782764, 0.0819856332990249, 0.08303928772793336, 0.0822421860776187, 0.08049336076645586, 0.07823516827789376, 0.07800941079959231, 0.07641439372165564, 0.07483705779023002, 0.07343003047363544, 0.07302314900490783, 0.07153236446452098, 0.06971128337685696, 0.07030840213234858, 0.06915387742734597, 0.0688415182007802, 0.06714244050478513, 0.06590487618424648, 0.06486302907006185, 0.0638252509267147, 0.0646207951657531, 0.06499427414223723, 0.06328287059229794, 0.06188812704335666, 0.06193121754037703, 0.060891015649373985, 0.0605469301646225, 0.060553455584338806, 0.06091842744279691, 0.060990604263307706, 0.06124687912548897, 0.061015294460861666, 0.061400770499059266, 0.061560391028436044, 0.06184100378822087, 0.06102511784099837, 0.05983750513132161, 0.06015512256852043, 0.0606316870783264, 0.06108335329725397, 0.06156430085665088, 0.06122016329549529, 0.06019235657977331, 0.05856067205118684, 0.05714381464155254, 0.057057588499324734, 0.056384328739259026, 0.05539301952915248, 0.05556101601230272, 0.054713359813076484, 0.053944642126549744, 0.053639622517713696, 0.053471049009116145, 0.0532673304627807, 0.05323409371109413, 0.05319834544440031, 0.05306455516164738, 0.053158286184479785, 0.05331713669116618, 0.05321696403737259, 0.05313616597450374, 0.053130214461218184, 0.05299424189094873, 0.05246586667571167, 0.052374358741002776, 0.05232713641824233, 0.05302570245564751, 0.05248122321683154, 0.0527841027770614, 0.05296349876479879, 0.0529191909297007, 0.05320596867058953, 0.052786021045442506, 0.05167972895441796, 0.05168105677991806, 0.051815636268352415, 0.05214309988154416, 0.0517925859445404, 0.051619899939963854, 0.051012028805923475, 0.05073988675701531, 0.050580834888396195, 0.05019126498186987, 0.04993024871756076, 0.04972150178468563, 0.04980704455064077, 0.04954378452330424, 0.04930272515334893, 0.04861547599079262, 0.04809073063468613, 0.048068244566294424, 0.0481594004535188, 0.04784798001144102, 0.047578024382490584, 0.04692607901191555, 0.046039633160843745, 0.04545172137870682, 0.044969823331702595, 0.04530176618043584, 0.04504382741812853, 0.044736671866371154, 0.044495512627329474, 0.04395118852189569, 0.04353148527035659, 0.042853160707984186, 0.04294928485109765, 0.04274132632303542, 0.043073301680434474, 0.0427236412232582, 0.04284521429674186, 0.04300197063154547, 0.04300559170097556, 0.04301544329967927, 0.04360653249110782, 0.04354229817357456, 0.04342470649940592, 0.04357345716098276, 0.04357338496778502, 0.043230288830645995, 0.04267247199165114, 0.04244482536195621, 0.04227076812703824, 0.042294367609139065, 0.04223035535289669, 0.04205044953754643, 0.04232822557598458, 0.042463378648745935, 0.042621909518353984, 0.0424824657531168, 0.04249554153861636, 0.0421738776347098, 0.041862791829646674, 0.041929649785396136, 0.041887611570982766, 0.04133454709613636, 0.041052354867043644, 0.0407818284206452, 0.0408114398137549, 0.04077707900892107, 0.04066967873081148, 0.040313255907087446, 0.04015127986925421, 0.040221775398834855, 0.04032743593227121, 0.040343485260936444, 0.04041517525090232, 0.04013145581379248, 0.040053809009045135, 0.03977729857377339, 0.0399967405876603, 0.0403407225777347, 0.040068132719293104, 0.039879265080501776, 0.03981525298353439, 0.03987195155817782, 0.03989785388075019, 0.03983706352363578, 0.0397460255349411, 0.03971720049842392, 0.039756707286442164, 0.03959241689797443, 0.03961200874164555, 0.03940514031210615, 0.03946163674584507, 0.03927463102603961, 0.039371094930154074, 0.03912174954589287, 0.03881895077967905, 0.038791288164499255, 0.038944251909790006, 0.03880264106354666, 0.038581830541371716, 0.03855459291129441, 0.03842719974174051, 0.03836320347310455, 0.03790773829445871, 0.03778156883891022, 0.03803860498178132, 0.03812797486747896, 0.0379455735829533, 0.03777384262017938, 0.03768441336778761, 0.03783178660987733, 0.03780880561489292, 0.038136292897478406, 0.03823708675664667, 0.038363026355216615, 0.038338609983451566, 0.038496567042384695, 0.03863598404215658, 0.03865635141539776, 0.03856863896989208, 0.03855075593656506, 0.03838836918961979, 0.03850073498452641, 0.03852191594089431, 0.03849671999217309, 0.03825445497509515, 0.03796073309451273, 0.03792683052658315, 0.038070826001261014, 0.03837639267566789, 0.03843399524446886, 0.0383232306091804, 0.03827022799091148, 0.0377548545265299, 0.03761930566136303, 0.037602819295192914, 0.03730369282671331, 0.03707317052893342, 0.03702720892906252, 0.03687835559360527, 0.036761826212171306, 0.03671070001187319, 0.03654658588252384, 0.03619771780857649, 0.03597960973233231, 0.035869139589604575, 0.03562436804242455, 0.035457438008613174, 0.03540792763743869, 0.03536822363161801, 0.03523299158013633, 0.03517183817704761, 0.03529944506383043, 0.03509608217739476, 0.03517729475831759, 0.03536796210846128, 0.03512650111280656, 0.03507248231585425, 0.03516604984481907, 0.03525422074364981, 0.03533087130270311, 0.035431063749424, 0.035221274818810565, 0.03528771923647795, 0.03519950496096561, 0.03530678814130823, 0.035462000582172165, 0.035475312865875144, 0.0353805483171553, 0.03532130490402682, 0.03536973433770289, 0.03526796679951601, 0.035408193775140616, 0.03547216565811132, 0.0354699543379506, 0.03557657516709897, 0.035487877508546165, 0.035698372385505064, 0.03551362027252729, 0.0354883104637105, 0.035591569325554684, 0.0357001238821689, 0.03564941459324279, 0.035635740321996456, 0.03550035538753164, 0.03549519723630086, 0.03549941842985554, 0.035595425855179795, 0.035641670153418896, 0.03575147361731623, 0.0357156507320544, 0.035492485518235514, 0.03519718634983858, 0.03512059182971184, 0.03501107278780976, 0.03501954671594933, 0.03492793625867241, 0.03486849210229963, 0.034661640949676796, 0.03457294814720966, 0.03448971167812489, 0.034642460842157406, 0.03472221191112244, 0.034632816577470214, 0.03468644590933084, 0.03478450001924205, 0.034969461369262836, 0.03494571770187093, 0.03495748928455625, 0.03498328413114825, 0.034962487639141795, 0.03506864742269736, 0.0350053194484225, 0.03491457581575337, 0.034930218625815704, 0.03502048372525098, 0.03506232310417081, 0.03511634761965881, 0.03490539260744144, 0.034706747703131154, 0.03466684552789895, 0.03462287861929766, 0.03448152092584019, 0.034461395549961554, 0.03449531611721059, 0.034691114357155696, 0.034645804840138114, 0.03462247846333552, 0.03463162435470519, 0.03447670413738114, 0.034534714635327264, 0.03451337918951262, 0.034407856300396826, 0.034255315180117776, 0.034375092805075794, 0.034469083442043046, 0.03446649796540396, 0.034579793636646566, 0.03453826673712583, 0.03453951979737574, 0.034574762610473, 0.03467038541656695, 0.0347569320242149, 0.03481742983874966, 0.03478013732917303, 0.03483645329042587, 0.034873440676384954, 0.03477456447864137, 0.03462434538956234, 0.03438420049900118, 0.03442548302762484, 0.0344665641534514, 0.034621654576582686, 0.03473470079196746, 0.0347641819936118, 0.03478523019023569, 0.034743911085233635, 0.03468431604862052, 0.03457125655321937, 0.03463224749828582, 0.03452205791764654, 0.03448370075011074, 0.03444537448220199, 0.03456780896670084, 0.034534718313524615, 0.034465774843179725, 0.03460957591659108, 0.03470965086644618, 0.034731148546063136, 0.03467260191121329, 0.0345736251769069, 0.03451173567235199, 0.034485773621578064, 0.03444409637376313, 0.03457478264880938, 0.03448766587998236, 0.034377769743813846, 0.03439392571519666, 0.034244341480352686, 0.03411883426747023, 0.03410932757822263, 0.03421659593104891, 0.03419787340939496, 0.03397623693862783, 0.03381376664546315, 0.03387442575315831, 0.033890880751419064, 0.03397733192911434, 0.03404646727308504, 0.033971205432663944, 0.0339167350556392, 0.03379345346848544, 0.033675502486281615, 0.033538459410057314, 0.033237973029225876, 0.033232065860753716, 0.03328481699886045, 0.03329159716890899, 0.0332820523307919, 0.03342035085651009, 0.033500541060984323, 0.033469548829728406, 0.033499470967197645, 0.033564308388493835, 0.033705105753132306, 0.03365849413154256, 0.03363891933399959, 0.03364419432369828, 0.03372027045782089, 0.03374229693524582, 0.03376852959727497, 0.03392853404466292, 0.03410541502430023, 0.03413606281972779, 0.03409519299436512, 0.034080443246806445, 0.0340789371827997, 0.03405465775042932, 0.03402824257991762, 0.0339783698730305, 0.03402189739627187, 0.03405283552496998, 0.034037758508303116, 0.034022871093190986, 0.03399350424618693, 0.034081760360266895, 0.034085964147075036, 0.0340060270566427, 0.03411543187476522, 0.03421235349141904, 0.03419056785915408, 0.03416435128805514, 0.03408659220803505, 0.034058344503791076, 0.034032685803475515, 0.03392306298455754, 0.03395510564324134, 0.034071839989268604, 0.03412430122936175, 0.03410762301037173, 0.03416316353943818, 0.034178907453369864, 0.03410367209274474, 0.0341664151700759, 0.03413025428332815, 0.03401370261825808, 0.03405273862395502, 0.03397114724572533, 0.03396427986891814, 0.03390398964610195, 0.03374814355823602, 0.03367750997375988, 0.03363502672162758, 0.03373669334154928, 0.03377131465854769, 0.03374868232617213, 0.03364376277509839, 0.03360040058732326, 0.033616953321932076, 0.0336091431508388, 0.03342623502307156, 0.033304740591931115, 0.033246446874639915, 0.03320500235376069, 0.03321107473616055, 0.033001217032516295, 0.032907348864645636, 0.03290144444520493, 0.03279832177716811, 0.03267730487230225, 0.0325625059322471, 0.03257010625142443, 0.03246059151224741, 0.03236738778692858, 0.03216739051183231, 0.0320521348498427, 0.03203848617643931, 0.032117514824818866, 0.03216830294009259, 0.03214147563853485, 0.03219891910554745, 0.0322598469203319, 0.03234140356027517, 0.032403235806915495, 0.03235870123748962, 0.03229262374067729, 0.03220541563323735, 0.03214738012968366, 0.032168435031094914, 0.03214725845616585, 0.03211595332337904, 0.03213314884550648, 0.0320662687564884, 0.032093362662383496, 0.0320206897930039, 0.0320281812494444, 0.03195848717240636, 0.031904638227343976, 0.03196704016731876, 0.031933889796566424, 0.03201087713922713, 0.03195247781112095, 0.03188384297503015, 0.03184430843992387, 0.031831470986331295, 0.031896961287664886, 0.031875641711522316, 0.031900402048451744, 0.031971390707887126, 0.03208125982913998, 0.03209522293059707, 0.032009066726783594, 0.031984830095335585, 0.031946796604311684, 0.03195002193787889, 0.03197520016481216, 0.03194341888034081, 0.03194985267953871, 0.031988389568654636, 0.032058325490099265, 0.032067495228755835, 0.03216008388305407, 0.03214421077943374, 0.03206110378306872, 0.032166318814176705, 0.03208955098429279, 0.032062134619554546, 0.03214587770285029, 0.03206768020407091, 0.031985606698461094, 0.031975338427892956, 0.03199453874391491, 0.03203078352299759, 0.032007347875884266, 0.03202733519821314, 0.03210205671004409, 0.03203721329126795, 0.03201240807160538, 0.031959610095219845, 0.03188795370092599, 0.03202661995893189, 0.03206179427156725, 0.0321565896783973, 0.032157808948638594, 0.03223754736377547, 0.032359072400825396, 0.03248319405207158, 0.03250212936539752, 0.03247950665943661, 0.0324646064466325, 0.03242592177843683, 0.03238860047707163, 0.03234632189012343, 0.03227587654586212, 0.03228663439542698, 0.03239605874618369, 0.03237573486860579, 0.03240542843799891, 0.03249418396267877, 0.03252698910326714, 0.03243647339218249, 0.032326118010135345, 0.03240615833381694, 0.03239167393229617, 0.03242534617350443, 0.032353315244682296, 0.032384686347192375, 0.03250372190880424, 0.032486799122744915, 0.032450249875448305, 0.03227942661730705, 0.03227624623856695, 0.03238703615015664, 0.032428906025737586, 0.03237494886745716, 0.032397226377117075, 0.032338164657801365, 0.032264481203622256, 0.03226596303832752, 0.03222003255034863, 0.032242124353242044, 0.03216301112448576, 0.032274640387114154, 0.03223274466931497, 0.0322182853618466, 0.032212431737417516, 0.032264783835259124, 0.03235175265173783, 0.03247973402141451, 0.03249699110564899, 0.03244080448157552, 0.032408501614682485, 0.03241429418315154, 0.032399041074257805, 0.032187745709703126, 0.03213604577265991, 0.032075797133465395, 0.03205089746448874, 0.03202672155250834, 0.03193141125303664, 0.03198705591890747, 0.03191227846948404, 0.031822460228565615, 0.031797901847306353, 0.0316989547865509, 0.031635760843951366, 0.03154955266069705, 0.031514642558186506, 0.03159461949466711, 0.03172844505851706, 0.031657210491444494, 0.031602332058975814, 0.031629225746567555, 0.031621907133779596, 0.03154972437782185, 0.03149807741653403, 0.031418458351742104, 0.031316546043231384, 0.03127945018425148, 0.031219689422490926, 0.03115822933092785, 0.03101412131789592, 0.030911213899244793, 0.030885959869730393, 0.030825367067114123, 0.030786328810981884, 0.030799020508676066, 0.030752097424700187, 0.030719678232266918, 0.03076484874470019, 0.030758004479847965, 0.030774007666297933, 0.03080843398863544, 0.03082739242651586, 0.03086174387576834, 0.030781963520399747, 0.030647283009076275, 0.030581532632392435, 0.03057035626209141, 0.030631542645040814, 0.030660765063628866, 0.030569822387916015, 0.030570273344142872, 0.03058750655648202, 0.03062765521775336, 0.030627005982053077, 0.030527610007300338, 0.03042074668786435, 0.030367909731456776, 0.03034848307050778, 0.03034194939745631, 0.030356156357389516, 0.030328595890013913, 0.030293514812254434, 0.03028064010269733, 0.030266724981616734, 0.030285234325531606, 0.030354574928139536, 0.030357921456611984, 0.030281254389837958, 0.03035330674466181, 0.030363800286057972, 0.030250803248848292, 0.0302581921227684, 0.03010857351726742, 0.029968655169711048, 0.02989176692585621, 0.02994562077140334, 0.030005456685597186, 0.030034005801285884, 0.02997417196703263, 0.029975752980980746, 0.030049514724598048, 0.030085097589368514, 0.030088093243713417, 0.030060277650126265, 0.0300765989678709, 0.030082799481582347, 0.03006436760846815, 0.030064632383994306, 0.030074527582015113, 0.02996866738972981, 0.02993553482200986, 0.029936449265983687, 0.02995508415086143, 0.02994933054787364, 0.0299887124449181, 0.02995407148982718, 0.029970356296992778, 0.029919869480278114, 0.029859279991707496, 0.02983185061590206, 0.029923486449708752, 0.029869963923548452, 0.02975587767912913, 0.02957746603988307, 0.029500846309519966, 0.02945539532268026, 0.029514151919026874, 0.029504522872840545, 0.02945173903333853, 0.029467574602750166, 0.029476766919636466, 0.02954611244775245, 0.029605955685915238, 0.029620790741231275, 0.02965642883640811, 0.02963377907069473, 0.02964845356908987, 0.029574180439151443, 0.029507599690279798, 0.02961730718168091, 0.029699685154683995, 0.029667782177026522, 0.029681563202986563, 0.029598254082097628, 0.029625487600967528, 0.029656867531918627, 0.02963707982950411, 0.02964100604270755, 0.029582469278498495, 0.029603178398048748, 0.029600465676008218, 0.029536932621762556, 0.02956785775349529, 0.02960982091838651, 0.029601576519860503, 0.02961676418170236, 0.029572424972364522, 0.02948113841573584, 0.029450441748729333, 0.029351448730532994, 0.029373140523232363, 0.029376710626703214, 0.02943597655414723, 0.029444318248669048, 0.02938954493979694, 0.029285161720252684, 0.029189524587284764, 0.029158018424474068, 0.029134973361604782, 0.02916407224235348, 0.029072556858416188, 0.028931251947508296, 0.028833981930866465, 0.02888482098578193, 0.028869568703536214, 0.028866355889657774, 0.02883546192826869, 0.028722536142948316, 0.028639081874337842, 0.028633434731839356, 0.028610730755244566, 0.02859756390843167, 0.02862544209225412, 0.028542337133465944, 0.028532974439336882, 0.028584625755475834, 0.02866764776879745, 0.02870870902987998, 0.02876458724657889, 0.028771663035191655, 0.028733784165275826, 0.028686846729878278, 0.028676063500781963, 0.0287028613567075, 0.0286313129851566, 0.028591272863884368, 0.02858140267360801, 0.0286083644128357, 0.02863127272130684, 0.028614379213451436, 0.028570624331171093, 0.02852550980295662, 0.028500379855996676, 0.02849316035917751, 0.02845423700524612, 0.028417872078664856, 0.028345502532277203, 0.028377868170394418, 0.028365274221485676, 0.02830858841143607, 0.028331205996001932, 0.028296119703331752, 0.028268437475050846, 0.028212306754147914, 0.028191916538875993, 0.028246781362638425, 0.028286606395821878, 0.028295831804025562, 0.02832445779113422, 0.02838786566509808, 0.028426811537780743, 0.028428971006546212, 0.028407617254759255, 0.028404901690935295, 0.028461679178765378, 0.028467243060282577, 0.02842525253810894, 0.028442792194048258, 0.028485090925901957, 0.02847990655839415, 0.02846872402170871, 0.028526353656428617, 0.028555849782515248, 0.028443999961991574, 0.02840207967756895, 0.028373803267302, 0.028303969199803606, 0.028275367068777535, 0.02818674787834664, 0.028107995026079892, 0.028083386803507332, 0.028082997312902366, 0.02806751156001681, 0.028034974881462223, 0.02794553560564127, 0.02791771335816136, 0.027907305939916957, 0.027843202290699497, 0.0278682311461021, 0.027935580044017833, 0.027924652481406288, 0.027837782661551083, 0.027765526553251034, 0.02781514769601703, 0.02781526657945525, 0.02780771128786492, 0.02784296424324647, 0.027786379063542317, 0.02773046303487321, 0.027747373240823416, 0.027693114097450504, 0.027613364218969226, 0.02757359403563604, 0.027550370273305688, 0.02742252992548226, 0.02737662606925185, 0.027409755363113037, 0.027303164374948508, 0.027250522374193946, 0.02719824311545614, 0.02725080760695549, 0.027271000097568898, 0.027249156732927955, 0.027235840405024875, 0.0271580628419631, 0.027104007711363228, 0.02703406319427694, 0.02699011880371428, 0.026944117224582564, 0.02687254148455952, 0.026838825717146596, 0.026822846744743778, 0.0267789530139583, 0.026744560939840862, 0.026709041838698513, 0.026692889425699706, 0.026689141289050408, 0.026673932960956194, 0.026767411901005553, 0.02673830578924106, 0.026738885755177546, 0.026783285999727544, 0.02679453389252556, 0.02676409756647392, 0.026683487028213125, 0.026653368835002012, 0.02664344006073461, 0.026600252521151616, 0.02658857916245827, 0.026582748223267706, 0.026544120797149465, 0.026524436012801657, 0.02651353956420451, 0.02649462672532084, 0.026475202264604442, 0.026466854462004495, 0.02645164227161752, 0.026438055373242102, 0.026478658267648166, 0.02649154895211048, 0.026465858281767077, 0.026421580697685985, 0.02643896209602545, 0.026466187904616696, 0.026480080915540907, 0.026382976396774567, 0.02635356544673659, 0.026356326733171107, 0.026347268571067912, 0.026386546207321677, 0.026246933523339445, 0.026167073534203358, 0.02616396400792037, 0.026114051758293205, 0.026073073870412706, 0.0260239437982089, 0.0259849387257966, 0.02602320854364534, 0.026040321262579665, 0.026059883401081417, 0.0260549158240878, 0.026043764936480227, 0.026049730764805528, 0.0260273446435508, 0.026005931792279176, 0.026005645129637364, 0.02602424560968846, 0.026100958670058114, 0.02604695757895312, 0.025993185754048163, 0.025953206199527398, 0.025974632967051246, 0.026040653126746156, 0.02608758946979337, 0.026061117517628143, 0.02609095368726469, 0.02610626790980489, 0.026063408986000545, 0.026020006622469286, 0.02597626196430142, 0.025943983924326227, 0.026017078937914377, 0.026053302268073387, 0.026070186206019388, 0.02602332798410252, 0.026033379307387326, 0.02605954273166924, 0.026062066010734592, 0.02605104642081822, 0.0260326209382147, 0.025981979859227858, 0.02595615213762124, 0.025926120375105298, 0.02589202208529943, 0.025812924056735832, 0.025803921370571217, 0.025826131877832732, 0.025807724270223528, 0.02582552869129962, 0.025868905376295343, 0.025839808256773362, 0.025876617151793364, 0.0259000276418836, 0.025866348583361624, 0.02585083315176703, 0.02586922688149371, 0.025863549032080806, 0.025872115465076326, 0.025849399761024232, 0.025810670172525287, 0.025799184478252933, 0.025753866555209334, 0.025726564139032376, 0.025740908785804904, 0.025713671126500432, 0.02568714999565201, 0.02559199283249439, 0.02552635619905358, 0.025473067627436768, 0.025505818524875237, 0.025516786304039207, 0.02547552856487552, 0.025457140998688323, 0.02540061632477598, 0.0254118612283015, 0.025380358455344865, 0.02537672301167312, 0.025365625372196353, 0.0253252706394133, 0.025267400969620334, 0.025264934302110124, 0.025252502430132343, 0.025240103798638586, 0.02522643521942237, 0.025217830970755396, 0.025194921267691878, 0.025170794183204566, 0.02508731562950426, 0.025074071654114478, 0.025044081326544544, 0.025026781505563995, 0.025030444228814362, 0.025054867399564383, 0.025071896609334957, 0.025048415023422838, 0.025009646049209536, 0.024968350223949977, 0.024936028889201628, 0.024932478327158274, 0.024934948599325258, 0.024915012729731522, 0.024893054627674185]], "Optimal": [[0.05, 0.15000000000000002, 0.25000000000000006, 0.35000000000000003, 0.45000000000000007, 0.5500000000000002, 0.6500000000000001, 0.7500000000000002, 0.8500000000000002, 0.9500000000000002, 1.0500000000000003, 1.1500000000000004, 1.2500000000000002, 1.3500000000000003, 1.4500000000000004, 1.5500000000000003, 1.6500000000000004, 1.7500000000000004, 1.8500000000000003, 1.9500000000000004, 2.0500000000000003, 2.1500000000000004, 2.2500000000000004, 2.35, 2.45, 2.5500000000000003, 2.6500000000000004, 2.7500000000000004, 2.8500000000000005, 2.95, 3.0500000000000003, 3.1500000000000004, 3.2500000000000004, 3.3500000000000005, 3.4500000000000006, 3.5500000000000007, 3.6500000000000004, 3.7500000000000004, 3.8500000000000005, 3.9500000000000006, 4.050000000000001, 4.15, 4.250000000000001, 4.3500000000000005, 4.450000000000001, 4.550000000000001, 4.65, 4.750000000000001, 4.8500000000000005, 4.950000000000001, 5.050000000000001, 5.150000000000001, 5.250000000000001, 5.3500000000000005, 5.450000000000001, 5.550000000000001, 5.650000000000001, 5.750000000000001, 5.8500000000000005, 5.950000000000001, 6.050000000000001, 6.150000000000001, 6.250000000000001, 6.350000000000001, 6.450000000000001, 6.550000000000001, 6.650000000000001, 6.750000000000001, 6.850000000000001, 6.950000000000001, 7.050000000000002, 7.150000000000001, 7.250000000000001, 7.350000000000001, 7.450000000000001, 7.550000000000002, 7.650000000000001, 7.750000000000001, 7.850000000000001, 7.950000000000001, 8.050000000000002, 8.150000000000002, 8.250000000000002, 8.350000000000003, 8.450000000000003, 8.550000000000002, 8.650000000000002, 8.750000000000002, 8.850000000000003, 8.950000000000003, 9.050000000000002, 9.150000000000002, 9.250000000000002, 9.350000000000003, 9.450000000000003, 9.550000000000002, 9.650000000000002, 9.750000000000002, 9.850000000000003, 9.950000000000003, 10.050000000000002, 10.150000000000002, 10.250000000000004, 10.350000000000003, 10.450000000000003, 10.550000000000002, 10.650000000000002, 10.750000000000004, 10.850000000000003, 10.950000000000003, 11.050000000000002, 11.150000000000002, 11.250000000000004, 11.350000000000003, 11.450000000000003, 11.550000000000002, 11.650000000000002, 11.750000000000004, 11.850000000000003, 11.950000000000003, 12.050000000000002, 12.150000000000004, 12.250000000000004, 12.350000000000003, 12.450000000000003, 12.550000000000002, 12.650000000000004, 12.750000000000004, 12.850000000000003, 12.950000000000003, 13.050000000000002, 13.150000000000004, 13.250000000000004, 13.350000000000003, 13.450000000000003, 13.550000000000002, 13.650000000000004, 13.750000000000004, 13.850000000000003, 13.950000000000003, 14.050000000000004, 14.150000000000004, 14.250000000000004, 14.350000000000003, 14.450000000000003, 14.550000000000004, 14.650000000000004, 14.750000000000004, 14.850000000000003, 14.950000000000003, 15.050000000000004, 15.150000000000004, 15.250000000000004, 15.350000000000003, 15.450000000000003, 15.550000000000004, 15.650000000000004, 15.750000000000004, 15.850000000000003, 15.950000000000005, 16.050000000000004, 16.150000000000002, 16.250000000000004, 16.350000000000005, 16.450000000000003, 16.550000000000004, 16.650000000000006, 16.750000000000004, 16.850000000000005, 16.950000000000003, 17.050000000000004, 17.150000000000006, 17.250000000000004, 17.350000000000005, 17.450000000000003, 17.550000000000004, 17.650000000000006, 17.750000000000004, 17.850000000000005, 17.950000000000003, 18.050000000000004, 18.150000000000006, 18.250000000000004, 18.350000000000005, 18.450000000000003, 18.550000000000004, 18.650000000000006, 18.750000000000004, 18.850000000000005, 18.950000000000003, 19.050000000000004, 19.150000000000006, 19.250000000000004, 19.350000000000005, 19.450000000000003, 19.550000000000004, 19.650000000000006, 19.750000000000004, 19.850000000000005, 19.950000000000003, 20.050000000000004, 20.150000000000006, 20.250000000000004, 20.350000000000005, 20.450000000000006, 20.550000000000004, 20.650000000000006, 20.750000000000004, 20.850000000000005, 20.950000000000006, 21.050000000000004, 21.150000000000006, 21.250000000000004, 21.350000000000005, 21.450000000000006, 21.550000000000004, 21.650000000000006, 21.750000000000004, 21.850000000000005, 21.950000000000006, 22.050000000000004, 22.150000000000006, 22.250000000000004, 22.350000000000005, 22.450000000000006, 22.550000000000004, 22.650000000000006, 22.750000000000004, 22.850000000000005, 22.950000000000006, 23.050000000000004, 23.150000000000006, 23.250000000000004, 23.350000000000005, 23.450000000000006, 23.550000000000004, 23.650000000000006, 23.750000000000004, 23.850000000000005, 23.950000000000006, 24.050000000000004, 24.150000000000006, 24.250000000000007, 24.350000000000005, 24.450000000000006, 24.550000000000004, 24.650000000000006, 24.750000000000007, 24.850000000000005, 24.950000000000006, 25.050000000000004, 25.150000000000006, 25.250000000000007, 25.350000000000005, 25.450000000000006, 25.550000000000004, 25.650000000000006, 25.750000000000007, 25.850000000000005, 25.950000000000006, 26.050000000000004, 26.150000000000006, 26.250000000000007, 26.350000000000005, 26.450000000000006, 26.550000000000004, 26.650000000000006, 26.750000000000007, 26.850000000000005, 26.950000000000006, 27.050000000000004, 27.150000000000006, 27.250000000000007, 27.350000000000005, 27.450000000000006, 27.550000000000008, 27.650000000000006, 27.750000000000007, 27.850000000000005, 27.950000000000006, 28.050000000000008, 28.150000000000006, 28.250000000000007, 28.350000000000005, 28.450000000000006, 28.550000000000008, 28.650000000000006, 28.750000000000007, 28.850000000000005, 28.950000000000006, 29.050000000000008, 29.150000000000006, 29.250000000000007, 29.350000000000005, 29.450000000000006, 29.550000000000008, 29.650000000000006, 29.750000000000007, 29.850000000000005, 29.950000000000006, 30.050000000000008, 30.150000000000006, 30.250000000000007, 30.350000000000005, 30.450000000000006, 30.550000000000008, 30.650000000000006, 30.750000000000007, 30.850000000000005, 30.950000000000006, 31.050000000000008, 31.150000000000006, 31.250000000000007, 31.35000000000001, 31.450000000000006, 31.550000000000008, 31.650000000000006, 31.750000000000007, 31.85000000000001, 31.950000000000006, 32.050000000000004, 32.150000000000006, 32.25, 32.35, 32.45, 32.550000000000004, 32.650000000000006, 32.75, 32.85, 32.95, 33.050000000000004, 33.150000000000006, 33.25000000000001, 33.35, 33.45, 33.550000000000004, 33.650000000000006, 33.75000000000001, 33.85, 33.95, 34.050000000000004, 34.150000000000006, 34.25000000000001, 34.35, 34.45, 34.550000000000004, 34.650000000000006, 34.75000000000001, 34.85, 34.95, 35.050000000000004, 35.150000000000006, 35.25000000000001, 35.35, 35.45, 35.550000000000004, 35.650000000000006, 35.75000000000001, 35.85, 35.95, 36.050000000000004, 36.150000000000006, 36.25000000000001, 36.35, 36.45, 36.550000000000004, 36.650000000000006, 36.75000000000001, 36.85, 36.95, 37.050000000000004, 37.150000000000006, 37.25000000000001, 37.35, 37.45, 37.550000000000004, 37.650000000000006, 37.75000000000001, 37.85, 37.95, 38.050000000000004, 38.150000000000006, 38.25000000000001, 38.35, 38.45, 38.550000000000004, 38.650000000000006, 38.75000000000001, 38.85, 38.95, 39.050000000000004, 39.150000000000006, 39.25000000000001, 39.35, 39.45, 39.550000000000004, 39.650000000000006, 39.75000000000001, 39.85, 39.95, 40.050000000000004, 40.150000000000006, 40.25000000000001, 40.35000000000001, 40.45, 40.550000000000004, 40.650000000000006, 40.75000000000001, 40.85000000000001, 40.95, 41.050000000000004, 41.150000000000006, 41.25000000000001, 41.35000000000001, 41.45, 41.550000000000004, 41.650000000000006, 41.75000000000001, 41.85000000000001, 41.95, 42.050000000000004, 42.150000000000006, 42.25000000000001, 42.35000000000001, 42.45, 42.550000000000004, 42.650000000000006, 42.75000000000001, 42.85000000000001, 42.95, 43.050000000000004, 43.150000000000006, 43.25000000000001, 43.35000000000001, 43.45, 43.550000000000004, 43.650000000000006, 43.75000000000001, 43.85000000000001, 43.95, 44.050000000000004, 44.150000000000006, 44.25000000000001, 44.35000000000001, 44.45, 44.550000000000004, 44.650000000000006, 44.75000000000001, 44.85000000000001, 44.95, 45.050000000000004, 45.150000000000006, 45.25000000000001, 45.35000000000001, 45.45, 45.550000000000004, 45.650000000000006, 45.75000000000001, 45.85000000000001, 45.95, 46.050000000000004, 46.150000000000006, 46.25000000000001, 46.35000000000001, 46.45, 46.550000000000004, 46.650000000000006, 46.75000000000001, 46.85000000000001, 46.95, 47.050000000000004, 47.150000000000006, 47.25000000000001, 47.35000000000001, 47.45, 47.550000000000004, 47.650000000000006, 47.75000000000001, 47.85000000000001, 47.95000000000001, 48.050000000000004, 48.150000000000006, 48.25000000000001, 48.35000000000001, 48.45000000000001, 48.550000000000004, 48.650000000000006, 48.75000000000001, 48.85000000000001, 48.95000000000001, 49.050000000000004, 49.150000000000006, 49.25000000000001, 49.35000000000001, 49.45000000000001, 49.550000000000004, 49.650000000000006, 49.75000000000001, 49.85000000000001, 49.95000000000001, 50.050000000000004, 50.150000000000006, 50.25000000000001, 50.35000000000001, 50.45000000000001, 50.550000000000004, 50.650000000000006, 50.75000000000001, 50.85000000000001, 50.95000000000001, 51.050000000000004, 51.150000000000006, 51.25000000000001, 51.35000000000001, 51.45000000000001, 51.550000000000004, 51.650000000000006, 51.75000000000001, 51.85000000000001, 51.95000000000001, 52.050000000000004, 52.150000000000006, 52.25000000000001, 52.35000000000001, 52.45000000000001, 52.550000000000004, 52.650000000000006, 52.75000000000001, 52.85000000000001, 52.95000000000001, 53.050000000000004, 53.150000000000006, 53.25000000000001, 53.35000000000001, 53.45000000000001, 53.550000000000004, 53.650000000000006, 53.75000000000001, 53.85000000000001, 53.95000000000001, 54.050000000000004, 54.150000000000006, 54.25000000000001, 54.35000000000001, 54.45000000000001, 54.550000000000004, 54.650000000000006, 54.75000000000001, 54.85000000000001, 54.95000000000001, 55.05000000000001, 55.150000000000006, 55.25000000000001, 55.35000000000001, 55.45000000000001, 55.55000000000001, 55.650000000000006, 55.75000000000001, 55.85000000000001, 55.95000000000001, 56.05000000000001, 56.150000000000006, 56.25000000000001, 56.35000000000001, 56.45000000000001, 56.55000000000001, 56.650000000000006, 56.75000000000001, 56.85000000000001, 56.95000000000001, 57.05000000000001, 57.150000000000006, 57.25000000000001, 57.35000000000001, 57.45000000000001, 57.55000000000001, 57.650000000000006, 57.75000000000001, 57.85000000000001, 57.95000000000001, 58.05000000000001, 58.150000000000006, 58.25000000000001, 58.35000000000001, 58.45000000000001, 58.55000000000001, 58.650000000000006, 58.75000000000001, 58.85000000000001, 58.95000000000001, 59.05000000000001, 59.150000000000006, 59.25000000000001, 59.35000000000001, 59.45000000000001, 59.55000000000001, 59.650000000000006, 59.75000000000001, 59.85000000000001, 59.95000000000001, 60.05000000000001, 60.150000000000006, 60.25000000000001, 60.35000000000001, 60.45000000000001, 60.55000000000001, 60.650000000000006, 60.75000000000001, 60.85000000000001, 60.95000000000001, 61.05000000000001, 61.150000000000006, 61.25000000000001, 61.35000000000001, 61.45000000000001, 61.55000000000001, 61.650000000000006, 61.75000000000001, 61.85000000000001, 61.95000000000001, 62.05000000000001, 62.150000000000006, 62.25000000000001, 62.35000000000001, 62.45000000000001, 62.55000000000001, 62.65000000000001, 62.75000000000001, 62.85000000000001, 62.95000000000001, 63.05000000000001, 63.15000000000001, 63.25000000000001, 63.35000000000001, 63.45000000000001, 63.55000000000001, 63.65000000000001, 63.75000000000001, 63.85000000000001, 63.95000000000001, 64.05000000000001, 64.15, 64.25000000000001, 64.35000000000001, 64.45, 64.55000000000001, 64.65, 64.75000000000001, 64.85000000000001, 64.95, 65.05000000000001, 65.15, 65.25000000000001, 65.35000000000001, 65.45, 65.55000000000001, 65.65, 65.75000000000001, 65.85000000000001, 65.95000000000002, 66.05000000000001, 66.15, 66.25000000000001, 66.35000000000001, 66.45000000000002, 66.55000000000001, 66.65, 66.75000000000001, 66.85000000000001, 66.95000000000002, 67.05000000000001, 67.15, 67.25000000000001, 67.35000000000001, 67.45000000000002, 67.55000000000001, 67.65, 67.75000000000001, 67.85000000000001, 67.95000000000002, 68.05000000000001, 68.15, 68.25000000000001, 68.35000000000001, 68.45000000000002, 68.55000000000001, 68.65, 68.75000000000001, 68.85000000000001, 68.95000000000002, 69.05000000000001, 69.15, 69.25000000000001, 69.35000000000001, 69.45000000000002, 69.55000000000001, 69.65, 69.75000000000001, 69.85000000000001, 69.95000000000002, 70.05000000000001, 70.15, 70.25000000000001, 70.35000000000001, 70.45000000000002, 70.55000000000001, 70.65, 70.75000000000001, 70.85000000000001, 70.95000000000002, 71.05000000000001, 71.15, 71.25000000000001, 71.35000000000001, 71.45000000000002, 71.55000000000001, 71.65, 71.75000000000001, 71.85000000000001, 71.95000000000002, 72.05000000000001, 72.15, 72.25000000000001, 72.35000000000001, 72.45000000000002, 72.55000000000001, 72.65, 72.75000000000001, 72.85000000000001, 72.95000000000002, 73.05000000000001, 73.15, 73.25000000000001, 73.35000000000001, 73.45000000000002, 73.55000000000001, 73.65, 73.75000000000001, 73.85000000000001, 73.95000000000002, 74.05000000000001, 74.15, 74.25000000000001, 74.35000000000001, 74.45000000000002, 74.55000000000001, 74.65, 74.75000000000001, 74.85000000000001, 74.95000000000002, 75.05000000000001, 75.15, 75.25000000000001, 75.35000000000001, 75.45000000000002, 75.55000000000001, 75.65, 75.75000000000001, 75.85000000000001, 75.95000000000002, 76.05000000000001, 76.15, 76.25000000000001, 76.35000000000001, 76.45000000000002, 76.55000000000001, 76.65, 76.75000000000001, 76.85000000000001, 76.95000000000002, 77.05000000000001, 77.15, 77.25000000000001, 77.35000000000001, 77.45000000000002, 77.55000000000001, 77.65, 77.75000000000001, 77.85000000000001, 77.95000000000002, 78.05000000000001, 78.15, 78.25000000000001, 78.35000000000001, 78.45000000000002, 78.55000000000001, 78.65, 78.75000000000001, 78.85000000000001, 78.95000000000002, 79.05000000000001, 79.15, 79.25000000000001, 79.35000000000001, 79.45000000000002, 79.55000000000001, 79.65, 79.75000000000001, 79.85000000000001, 79.95000000000002, 80.05000000000001, 80.15, 80.25000000000001, 80.35000000000001, 80.45000000000002, 80.55000000000001, 80.65000000000002, 80.75000000000001, 80.85000000000001, 80.95000000000002, 81.05000000000001, 81.15000000000002, 81.25000000000001, 81.35000000000001, 81.45000000000002, 81.55000000000001, 81.65000000000002, 81.75000000000001, 81.85000000000001, 81.95000000000002, 82.05000000000001, 82.15000000000002, 82.25000000000001, 82.35000000000001, 82.45000000000002, 82.55000000000001, 82.65000000000002, 82.75000000000001, 82.85000000000001, 82.95000000000002, 83.05000000000001, 83.15000000000002, 83.25000000000001, 83.35000000000001, 83.45000000000002, 83.55000000000001, 83.65000000000002, 83.75000000000001, 83.85000000000001, 83.95000000000002, 84.05000000000001, 84.15000000000002, 84.25000000000001, 84.35000000000001, 84.45000000000002, 84.55000000000001, 84.65000000000002, 84.75000000000001, 84.85000000000001, 84.95000000000002, 85.05000000000001, 85.15000000000002, 85.25000000000001, 85.35000000000001, 85.45000000000002, 85.55000000000001, 85.65000000000002, 85.75000000000001, 85.85000000000001, 85.95000000000002, 86.05000000000001, 86.15000000000002, 86.25000000000001, 86.35000000000001, 86.45000000000002, 86.55000000000001, 86.65000000000002, 86.75000000000001, 86.85000000000001, 86.95000000000002, 87.05000000000001, 87.15000000000002, 87.25000000000001, 87.35000000000001, 87.45000000000002, 87.55000000000001, 87.65000000000002, 87.75000000000001, 87.85000000000001, 87.95000000000002, 88.05000000000001, 88.15000000000002, 88.25000000000001, 88.35000000000001, 88.45000000000002, 88.55000000000001, 88.65000000000002, 88.75000000000001, 88.85000000000001, 88.95000000000002, 89.05000000000001, 89.15000000000002, 89.25000000000001, 89.35000000000001, 89.45000000000002, 89.55000000000001, 89.65000000000002, 89.75000000000001, 89.85000000000001, 89.95000000000002, 90.05000000000001, 90.15000000000002, 90.25000000000001, 90.35000000000001, 90.45000000000002, 90.55000000000001, 90.65000000000002, 90.75000000000001, 90.85000000000001, 90.95000000000002, 91.05000000000001, 91.15000000000002, 91.25000000000001, 91.35000000000001, 91.45000000000002, 91.55000000000001, 91.65000000000002, 91.75000000000001, 91.85000000000001, 91.95000000000002, 92.05000000000001, 92.15000000000002, 92.25000000000001, 92.35000000000001, 92.45000000000002, 92.55000000000001, 92.65000000000002, 92.75000000000001, 92.85000000000001, 92.95000000000002, 93.05000000000001, 93.15000000000002, 93.25000000000001, 93.35000000000001, 93.45000000000002, 93.55000000000001, 93.65000000000002, 93.75000000000001, 93.85000000000001, 93.95000000000002, 94.05000000000001, 94.15000000000002, 94.25000000000001, 94.35000000000001, 94.45000000000002, 94.55000000000001, 94.65000000000002, 94.75000000000001, 94.85000000000001, 94.95000000000002, 95.05000000000001, 95.15000000000002, 95.25000000000001, 95.35000000000002, 95.45000000000002, 95.55000000000001, 95.65000000000002, 95.75000000000001, 95.85000000000002, 95.95000000000002, 96.05000000000001, 96.15000000000002, 96.25000000000001, 96.35000000000002, 96.45000000000002, 96.55000000000001, 96.65000000000002, 96.75000000000001, 96.85000000000002, 96.95000000000002, 97.05000000000001, 97.15000000000002, 97.25000000000001, 97.35000000000002, 97.45000000000002, 97.55000000000001, 97.65000000000002, 97.75000000000001, 97.85000000000002, 97.95000000000002, 98.05000000000001, 98.15000000000002, 98.25000000000001, 98.35000000000002, 98.45000000000002, 98.55000000000001, 98.65000000000002, 98.75000000000001, 98.85000000000002, 98.95000000000002, 99.05000000000001, 99.15000000000002, 99.25000000000001, 99.35000000000002, 99.45000000000002, 99.55000000000001, 99.65000000000002, 99.75000000000001, 99.85000000000002, 99.95000000000002], [1.0, 1.0, 1.0, 1.0, 1.0, 1.0, 1.0, 1.0, 1.0, 1.0, 1.0, 1.0, 1.0, 1.0, 1.0, 1.0, 1.0, 1.0, 1.0, 1.0, 1.0, 1.0, 1.0, 1.0, 1.0, 1.0, 1.0, 1.0, 1.0, 1.0, 1.0, 1.0, 1.0, 1.0, 1.0, 1.0, 1.0, 1.0, 1.0, 1.0, 1.0, 1.0, 1.0, 1.0, 1.0, 1.0, 1.0, 1.0, 1.0, 1.0, 1.0, 1.0, 1.0, 1.0, 1.0, 1.0, 1.0, 1.0, 1.0, 1.0, 1.0, 1.0, 1.0, 1.0, 1.0, 1.0, 1.0, 1.0, 1.0, 1.0, 1.0, 1.0, 1.0, 1.0, 1.0, 1.0, 1.0, 0.9999997103874698, 0.9999987117007907, 0.9999974689678858, 0.9999960597117049, 0.9999946839108145, 0.9999935323440095, 0.9999922199767806, 0.9999909376934216, 0.9999896873232087, 0.9999884649419826, 0.999987272277093, 0.9999861056963869, 0.9999849668323042, 0.9999838523166013, 0.9999829172412624, 0.9999818491372512, 0.9999808031592187, 0.9999797807351014, 0.9999785784280887, 0.9999771362090584, 0.9999757232798343, 0.9999743397589149, 0.999972973305763, 0.9999716036545658, 0.9999701311445446, 0.9999686870108373, 0.9999672695862826, 0.9999658774411075, 0.9999644376065238, 0.9999629585096091, 0.9999611663827045, 0.999959232263129, 0.9999571917639065, 0.9999547537845623, 0.9999517957037807, 0.9999483328234753, 0.9999441732864645, 0.9999396460361826, 0.999934755316762, 0.9999293126045009, 0.9999234253645026, 0.9999172411539359, 0.9999105780929293, 0.9999033706881484, 0.9998955416563436, 0.9998868340956847, 0.9998775843813874, 0.9998679353434989, 0.9998577295830751, 0.999846489169067, 0.9998348451997032, 0.9998229207877017, 0.9998111207604408, 0.999798230756778, 0.9997843542821505, 0.999770558180975, 0.9997562831978103, 0.9997409408512675, 0.9997253814792797, 0.9997099523409376, 0.9996939074908063, 0.9996768861861565, 0.999659520558259, 0.9996430064850415, 0.9996256917160867, 0.9996071360399477, 0.9995878206789071, 0.9995685260534891, 0.9995486774618006, 0.9995281071182889, 0.9995073759734205, 0.9994859822554835, 0.9994640282697504, 0.9994425064516868, 0.9994209702582509, 0.9993995790803731, 0.9993771705732799, 0.9993542664343881, 0.9993318340998985, 0.9993089143009865, 0.9992854788487188, 0.9992618090692689, 0.9992386086113975, 0.9992153367875349, 0.9991916541316765, 0.9991677976964171, 0.999143714051945, 0.9991181020566117, 0.9990923605234201, 0.9990667989396693, 0.9990407812772528, 0.9990135196990992, 0.9989860514593965, 0.9989593146189633, 0.9989312233717603, 0.9989033710591022, 0.9988753006715534, 0.9988471616465169, 0.9988186245081998, 0.9987889588478902, 0.9987593499381839, 0.9987301595764014, 0.9987004952399982, 0.9986714592883793, 0.9986430718477542, 0.9986134529984552, 0.9985828117146195, 0.9985519456194067, 0.9985210319208704, 0.9984889741360249, 0.9984566164091438, 0.9984238868681754, 0.9983899698188153, 0.9983563836288594, 0.9983217558299382, 0.9982863815873655, 0.9982508512993938, 0.9982155803310511, 0.9981808890408134, 0.9981460413953087, 0.9981102685284462, 0.9980743465687889, 0.9980382182107693, 0.9980027346694182, 0.9979677508336595, 0.9979315987457321, 0.9978960584430014, 0.9978601967340698, 0.9978233708782163, 0.9977866000472545, 0.9977498463699428, 0.997713215077555, 0.9976762800360905, 0.9976392139221973, 0.9976005770711668, 0.9975622914113984, 0.9975241904772426, 0.9974844846698769, 0.9974452017000706, 0.9974064111371799, 0.9973669111739178, 0.9973260739913254, 0.9972865964827689, 0.9972469598364613, 0.9972060679781437, 0.9971633313723259, 0.9971210816938102, 0.997078160684515, 0.9970339824499999, 0.9969889348815661, 0.9969436518295925, 0.9968996703974424, 0.9968530601929053, 0.9968065753222731, 0.9967604076051634, 0.9967149950441426, 0.9966689124060272, 0.9966216854820826, 0.9965738555971712, 0.9965262461743682, 0.9964807124440135, 0.9964335374425266, 0.9963856622374264, 0.9963386463345312, 0.996291264364643, 0.9962434314390519, 0.9961954443424483, 0.9961470434224046, 0.9960996156117202, 0.9960523696679895, 0.9960037911179279, 0.9959548569065865, 0.9959050148963143, 0.9958562114255995, 0.9958072641792273, 0.9957565876933314, 0.9957070944523994, 0.9956583214829596, 0.9956093606252538, 0.995557214345291, 0.995505156327483, 0.9954547468204094, 0.9954017348682033, 0.9953490886235814, 0.995297679593962, 0.995246322761183, 0.9951932258517349, 0.9951388689301488, 0.9950858953039055, 0.9950330646655485, 0.9949783808830089, 0.9949241867063263, 0.9948701355733285, 0.9948154313437124, 0.9947609463087431, 0.9947061640209911, 0.9946508131625734, 0.9945945691721534, 0.994538961521069, 0.9944840917234966, 0.9944278867809805, 0.9943706210484893, 0.9943138743303935, 0.994257009057443, 0.9942001279738355, 0.994143077705347, 0.994085605110181, 0.994027095473025, 0.9939676941977179, 0.9939100580452267, 0.9938516688587853, 0.9937910453812233, 0.9937298643599721, 0.9936696245395323, 0.9936107847893485, 0.9935506201292865, 0.993490087039199, 0.9934286802563493, 0.9933674821006921, 0.993308997797105, 0.9932494887577924, 0.9931877831227081, 0.9931252547070617, 0.9930648708835663, 0.9930056817756485, 0.9929440540559706, 0.9928819807562208, 0.9928210183117308, 0.9927605436154057, 0.9926999710462002, 0.9926374754556138, 0.9925744296875646, 0.9925132319166885, 0.9924508986040722, 0.9923887368350244, 0.9923264716629717, 0.9922645485720676, 0.9922027351124548, 0.9921395507452111, 0.9920777667013716, 0.9920152653712604, 0.9919529971406404, 0.9918898691474896, 0.9918263504748308, 0.9917633560918089, 0.9917000812215939, 0.991633693774536, 0.9915663952031311, 0.9915017422165201, 0.9914376486622187, 0.9913721056093708, 0.9913043475902337, 0.9912379360790023, 0.9911723032607533, 0.9911062284971763, 0.9910391571913078, 0.9909706345606605, 0.9909028432449487, 0.9908350577969829, 0.9907657788441009, 0.9906974980911285, 0.9906306911217104, 0.990562321127544, 0.9904919586125054, 0.9904226531953334, 0.9903531471485454, 0.9902817531427788, 0.990211335273061, 0.9901422553485892, 0.9900718753135676, 0.9900020002818977, 0.9899314637862837, 0.9898612591352635, 0.9897910658415568, 0.989720870219986, 0.9896507053915167, 0.9895777580399259, 0.9895064548133219, 0.9894363038835341, 0.9893669863901291, 0.9892943159608855, 0.9892196230931443, 0.9891492353331488, 0.9890790838257709, 0.9890054643446888, 0.9889307158132986, 0.9888585808060265, 0.9887860137935792, 0.9887118333253838, 0.9886379340222649, 0.988565587772263, 0.9884902631798473, 0.9884139829411674, 0.9883387965721766, 0.988261910447503, 0.988186340160816, 0.988110879903747, 0.9880350243489767, 0.9879583807917621, 0.9878815739397169, 0.9878053972417431, 0.9877283224534159, 0.9876504487200677, 0.9875725258471535, 0.9874961105962562, 0.9874163993510614, 0.9873350977209915, 0.9872560402016081, 0.9871757966834795, 0.9870954754900636, 0.9870146636086373, 0.986932764977059, 0.9868511804487825, 0.9867692845276451, 0.9866860294041588, 0.9866015012907889, 0.9865172894625982, 0.9864330094478099, 0.9863477238395058, 0.9862636447920348, 0.986178736188435, 0.9860944182531324, 0.9860084293724343, 0.9859198604016107, 0.9858351490525923, 0.9857506531489119, 0.9856627914942498, 0.9855739640246639, 0.9854865846985075, 0.985401807559934, 0.9853148707540285, 0.9852228425999762, 0.985133368733238, 0.9850449715861653, 0.984953566183561, 0.9848620685235636, 0.9847709043274188, 0.9846814730175948, 0.9845927403845977, 0.9845038319649111, 0.9844115291531127, 0.9843174590227782, 0.9842268786115339, 0.9841364714465263, 0.9840451246871424, 0.9839524910061032, 0.9838606845973775, 0.9837703885777559, 0.9836782429826194, 0.9835846621195351, 0.9834927743607678, 0.9834011950175185, 0.9833072013792764, 0.9832134154616391, 0.9831211706833562, 0.9830298599679453, 0.9829365640238983, 0.9828421318724576, 0.9827470253226389, 0.9826517048783121, 0.9825582032608287, 0.9824620294833941, 0.9823676353790569, 0.982274537467377, 0.9821778198088916, 0.9820783465284306, 0.9819808894002241, 0.9818842108762071, 0.9817833197258492, 0.9816839588379104, 0.9815866609827057, 0.9814872607886123, 0.9813873503170483, 0.9812893356703108, 0.981188825738613, 0.9810860254655498, 0.9809838932356207, 0.9808820519139945, 0.9807801368591547, 0.9806755947073974, 0.9805725314555183, 0.9804684678249229, 0.9803620779271522, 0.9802573528797407, 0.9801523718924304, 0.9800470804322963, 0.9799386283630047, 0.9798299887472913, 0.9797236019577623, 0.9796185428877815, 0.9795115222229536, 0.9794021907941725, 0.9792942027150348, 0.9791847827059497, 0.9790729288177056, 0.9789585998258689, 0.9788462792529646, 0.9787361237647374, 0.978627067472795, 0.9785157310135055, 0.9784005189633149, 0.9782869026228636, 0.9781764725090183, 0.9780639178045789, 0.9779480961160412, 0.9778351016897723, 0.9777221596280011, 0.9776098094532942, 0.9774952677460382, 0.977379202114312, 0.9772625870570627, 0.9771476773627583, 0.97703329676535, 0.9769142502081045, 0.9767979633531667, 0.9766820002443929, 0.9765618501076178, 0.9764410386648029, 0.9763227252254418, 0.9762037085082669, 0.9760812927103466, 0.975957956359979, 0.9758300780109759, 0.9757079137529188, 0.9755890754953288, 0.9754629925123309, 0.9753366397240775, 0.9752127268092764, 0.9750891231353025, 0.9749618818887861, 0.9748347166308994, 0.9747110257275649, 0.974585988847276, 0.9744565661481552, 0.9743300037772527, 0.9742011337636736, 0.9740699785784095, 0.973939501169161, 0.9738102718982468, 0.973682790049442, 0.9735531799450847, 0.9734227619429546, 0.9732881071394306, 0.973156623527222, 0.9730265830145368, 0.97289251362946, 0.972756876698007, 0.972625183989406, 0.9724943843315348, 0.9723614705250512, 0.9722262770051724, 0.9720872274758273, 0.9719502290875036, 0.9718152892363493, 0.971680445885921, 0.971541824631716, 0.9714052611879929, 0.9712719105218737, 0.97113661273993, 0.970997258165955, 0.9708572377473395, 0.9707197236510666, 0.9705817962893137, 0.9704435621819393, 0.9703022562319683, 0.9701624649503735, 0.9700220946389757, 0.9698791077091728, 0.9697390792932721, 0.9695984649579714, 0.969455511255984, 0.9693110944957619, 0.9691705210901647, 0.9690322790176034, 0.968889283334309, 0.968745541370061, 0.9686054608305084, 0.9684613364840523, 0.9683133540603169, 0.9681720645601416, 0.9680282464239459, 0.9678791564861596, 0.9677328315539369, 0.9675908771495498, 0.9674463255395447, 0.9672978880907482, 0.9671521411558748, 0.9670044831710211, 0.9668568498065563, 0.9667091451520078, 0.9665610818650798, 0.9664158541029696, 0.9662689023473913, 0.9661175648950042, 0.9659663838804005, 0.9658182981311707, 0.965667520283934, 0.9655137658311574, 0.9653635661477722, 0.9652145517555686, 0.9650611274215544, 0.9649067875434323, 0.96475476495288, 0.9646024440295499, 0.964447715318029, 0.9642871382354837, 0.9641278508526033, 0.9639727509270142, 0.9638173570425664, 0.963659248323942, 0.963497232493812, 0.9633349687651205, 0.9631716212333042, 0.9630131778337649, 0.9628521015434753, 0.9626849104555113, 0.9625246484470784, 0.962368265032268, 0.9622064103904056, 0.9620407562164821, 0.9618759822912274, 0.9617165949413099, 0.961547755885856, 0.9613776239021095, 0.9612181808229658, 0.9610530586459853, 0.9608864604023694, 0.9607210290369442, 0.9605521954952376, 0.9603842999780525, 0.9602173777758655, 0.9600486654142933, 0.9598815124316294, 0.9597165242650132, 0.9595495690114589, 0.9593793709535566, 0.9592103830097484, 0.9590417551371214, 0.9588715786578581, 0.9587016619373403, 0.9585279757867926, 0.958355431177092, 0.9581854850848451, 0.9580119529383243, 0.9578362167649163, 0.9576617209021917, 0.9574887298818634, 0.9573097354033703, 0.9571321589847853, 0.9569592299999214, 0.9567835045144986, 0.956606694169157, 0.9564277228858341, 0.9562537533302976, 0.9560743077509285, 0.9558947293437935, 0.9557224889526228, 0.9555452793251767, 0.9553659622410773, 0.9551897092667367, 0.9550144332996237, 0.9548321022113011, 0.9546509799421405, 0.9544768887189582, 0.9543006597831896, 0.954113956989473, 0.9539315336326488, 0.9537551379462647, 0.9535747914853007, 0.95339110402481, 0.9532038447306468, 0.9530223240049601, 0.9528391483986269, 0.9526545670713968, 0.9524694858558602, 0.9522844545255937, 0.952098922095642, 0.9519111265064101, 0.9517275347842921, 0.9515395715671303, 0.9513488413663375, 0.9511637222658645, 0.9509778063460221, 0.9507862954931513, 0.9505987320659601, 0.9504156482444832, 0.9502253559989171, 0.9500311279466171, 0.9498415940784797, 0.949651043458096, 0.9494573934190997, 0.9492658019975246, 0.9490759052038878, 0.9488875160736392, 0.9486958828450354, 0.9484982231596808, 0.9483056190742213, 0.9481165171918272, 0.9479264074374634, 0.9477282511948777, 0.9475316518429674, 0.9473415732442423, 0.9471492474121099, 0.9469531639187384, 0.9467574864242116, 0.9465622992075206, 0.9463653153155669, 0.9461711173831185, 0.9459722714766186, 0.9457765231143943, 0.9455808555313212, 0.9453832850565984, 0.9451821916187327, 0.9449803446431086, 0.9447828420549799, 0.9445772617254684, 0.9443714400501564, 0.9441711155250854, 0.9439709544577939, 0.9437683097194723, 0.9435603827135042, 0.9433508487390568, 0.9431454747960532, 0.9429381814760902, 0.9427250265870162, 0.9425114235599239, 0.9423054777672778, 0.9421009740281858, 0.9418862123684273, 0.9416694165187206, 0.9414560513827887, 0.9412417086118856, 0.9410313395917468, 0.9408190645811445, 0.9406010959037243, 0.940382385836284, 0.9401696601161911, 0.9399560142879242, 0.9397346438182707, 0.9395168721135683, 0.9393008039873292, 0.9390840489272276, 0.9388675716402245, 0.9386514829085826, 0.9384335238926831, 0.938211239093609, 0.9379899016125286, 0.9377693519235286, 0.9375454497114164, 0.9373203111846768, 0.9370957583962604, 0.9368726085859489, 0.9366491541324787, 0.9364209225447429, 0.9361973094470306, 0.935974135290151, 0.9357445300875664, 0.9355207875099971, 0.9352995758165328, 0.9350702775961848, 0.9348422293460091, 0.934620444803727, 0.9343989977000053, 0.9341700070884184, 0.9339383192438466, 0.9337185712876966, 0.9334897766275013, 0.9332555318652005, 0.9330324207116192, 0.9328079223864082, 0.9325785666957694, 0.932344281856636, 0.9321135042602601, 0.9318860852643984, 0.9316568830931139, 0.9314287433629808, 0.9311992356641927, 0.9309714129902895, 0.9307436034121469, 0.9305098574223936, 0.9302755627943226, 0.9300422649695346, 0.9298097947458762, 0.9295799241642225, 0.9293433448214129, 0.9291066700464581, 0.9288781507716148, 0.9286423781512001, 0.9284034105497387, 0.9281613810387033, 0.9279231582776559, 0.9276895284034102, 0.9274505763642786, 0.9272080293637387, 0.9269655771632103, 0.9267295708463085, 0.9264877242477091, 0.9262462229434062, 0.9260023258343812, 0.9257575828464569, 0.9255142502270282, 0.9252679121916676, 0.9250246621833004, 0.9247862051953893, 0.9245464091254018, 0.9242974365738666, 0.9240532608869356, 0.9238119173919863, 0.9235665466851749, 0.9233213572892758, 0.9230813307622674, 0.9228381293025609, 0.9225916555268059, 0.922345789542432, 0.9220976706827871, 0.9218512466533374, 0.921604704612851, 0.9213535408194377, 0.9211016657102841, 0.9208574931738056, 0.9206114708869533, 0.920360213946628, 0.9201043142046197, 0.9198539409570952, 0.9196057942274931, 0.9193492865087791, 0.9190968288934457, 0.9188464514640238, 0.9185930170747707, 0.9183396531095027, 0.9180822984184929, 0.9178196328276325, 0.9175619930691475, 0.917303806770219, 0.9170424064874798, 0.9167831466066826, 0.9165248530090124, 0.9162682807366178, 0.916009465967347, 0.9157483094979509, 0.915481808705971, 0.9152165851575382, 0.9149625461092918, 0.9147012064988663, 0.9144312834701541, 0.914169125890829, 0.9139048701148698, 0.9136346468416179, 0.9133653730986628, 0.9130936107993953, 0.9128263970042336, 0.9125584982071, 0.9122860256389573, 0.9120146277642733, 0.9117395782460562, 0.9114693323077852, 0.9111967673080492, 0.9109202724161278, 0.9106411460740116, 0.9103607388899173, 0.9100910409991723, 0.9098168079467948, 0.9095381512974734, 0.9092655838669474, 0.9089925237311995, 0.9087099644957455, 0.9084289211303647, 0.9081525176981959, 0.907874773608337, 0.9075899881033005, 0.9073116681354982, 0.9070376034139274, 0.9067567078543176, 0.9064761007871903, 0.9061898036551831, 0.9059042871331879, 0.9056183862100076, 0.9053314701403027, 0.9050464843590152, 0.9047602202086964, 0.9044705087354844, 0.9041777348031104, 0.903885158515447, 0.9035967582680028, 0.9033042462594535, 0.9030056867317869, 0.9027070722493056, 0.9024168404467522, 0.9021236761445482, 0.9018181345421402, 0.9015196779589166, 0.9012253667184925, 0.9009250374873391, 0.9006216490683527, 0.9003163752333988, 0.9000131539634951, 0.8997157373683947, 0.8994110718952504, 0.899108515309085, 0.8988037673023852, 0.8984961436137542, 0.8981932003179152, 0.8978868497075135, 0.8975707594817024, 0.8972570180891687, 0.896952038305038, 0.8966436112255491, 0.8963301324295255, 0.89600840200723, 0.8956942084238113, 0.8953795490897793, 0.8950639360779263, 0.8947474028352159, 0.8944265388352466, 0.8941041513426157, 0.8937839938962051, 0.8934717054090309, 0.8931439304033137, 0.8928104424459666, 0.8924899378571132, 0.8921655911021963, 0.8918380771516755, 0.8915079929439077, 0.8911752183205957, 0.8908471261593792, 0.8905138280058438, 0.8901776925465384, 0.889847233770481, 0.8895138010618607, 0.8891750077520643, 0.8888365322697099, 0.8884957653330247, 0.8881566262731184, 0.8878079638200816, 0.8874553648690545, 0.8871094881980106, 0.8867633717835988, 0.8864167449710567, 0.886066678418544, 0.8857172860423781, 0.8853676343467903, 0.8850253312826186, 0.8846683429490632, 0.8843067399595842, 0.8839563822832555, 0.8836052229821902, 0.8832463939317213, 0.8828883037386881, 0.8825322085572351, 0.88216321086924, 0.8817897235925487, 0.8814195033687533, 0.8810551663426806, 0.8806816308823272, 0.8803053113177188, 0.879936954248218, 0.8795729297615654, 0.8792038603685348, 0.8788260868409818, 0.8784467376757632, 0.8780710412639288, 0.8776973276929019, 0.8773222104080508, 0.8769424613618257, 0.8765544187093735, 0.8761673223775814, 0.8757809093277521, 0.8753974029750136, 0.8750059691692421, 0.8746174386109923, 0.874235392594246, 0.8738408422240743, 0.8734474614616742, 0.8730614551923083, 0.872670229950686, 0.872273781643881, 0.8718759765093665, 0.87147731795141, 0.871074147937023, 0.8706659449754621, 0.87026257416855, 0.8698583341129282, 0.8694533057858724, 0.869047241143315, 0.8686361478426712, 0.8682297674575372, 0.8678204946669725, 0.8673929676620201, 0.8669751860713302, 0.8665681297561759, 0.8661442502610193, 0.8657165450069121, 0.8653017068578788, 0.864874986142139, 0.8644265593181147, 0.8639875555418776, 0.8635611972029791, 0.8631236820561282, 0.862668737233918, 0.862225901640862, 0.8617839179036576, 0.8613289376961795, 0.8608674098888012, 0.8604062090850262, 0.8599405486117208, 0.8594608300971462, 0.858985433503969, 0.8585149957708504, 0.8580258535232842, 0.8575216737200799, 0.8570125260264335, 0.8565035595162339, 0.8559887093267694, 0.8554535044197606, 0.8549238383650835, 0.8543884561067896, 0.8538507214273954, 0.8533138767921559, 0.8527540139105809, 0.8521778135837652, 0.851595882523743, 0.8510064050877595, 0.8503381647807762], [0.0, 0.0, 0.0, 0.0, 0.0, 0.0, 0.0, 0.0, 0.0, 0.0, 0.0, 0.0, 0.0, 0.0, 0.0, 0.0, 0.0, 0.0, 0.0, 0.0, 0.0, 0.0, 0.0, 0.0, 0.0, 0.0, 0.0, 0.0, 0.0, 0.0, 0.0, 0.0, 0.0, 0.0, 0.0, 0.0, 0.0, 0.0, 0.0, 0.0, 0.0, 0.0, 0.0, 0.0, 0.0, 0.0, 0.0, 0.0, 0.0, 0.0, 0.0, 0.0, 0.0, 0.0, 0.0, 0.0, 0.0, 0.0, 0.0, 0.0, 0.0, 0.0, 0.0, 0.0, 0.0, 0.0, 0.0, 0.0, 0.0, 0.0, 0.0, 0.0, 0.0, 0.0, 0.0, 0.0, 0.0, 1.2951866094096852e-06, 5.761449215060395e-06, 1.1319119721074234e-05, 1.762150495726325e-05, 2.3774273586472758e-05, 2.892423689940904e-05, 3.479332156998824e-05, 4.052786708409521e-05, 4.6119692670869925e-05, 5.158634770256143e-05, 5.692010723732872e-05, 6.213721475809349e-05, 6.72303697697982e-05, 7.221463551746767e-05, 7.639641956049234e-05, 8.117312591327157e-05, 8.585088188069881e-05, 9.042330153722093e-05, 9.4860030872867e-05, 9.91721173200198e-05, 0.00010343544352362629, 0.00010763778217947637, 0.00011183152029120013, 0.0001158415951128387, 0.00012062841652380267, 0.00012533948140703254, 0.0001299673461084828, 0.00013452099771388444, 0.00013932420062233485, 0.0001441954541601469, 0.00014890465385966424, 0.00015351921932079288, 0.00015742977732635194, 0.00016196035103436098, 0.00016638514251271686, 0.00017129615785342722, 0.00017812553688267366, 0.00018559814422972602, 0.00019326521221877855, 0.00020122735048510665, 0.0002094439277504423, 0.0002167791821540071, 0.0002253149093790489, 0.00023413808471653723, 0.0002441616385478654, 0.00025536986328929305, 0.0002670925404244686, 0.00027930431884790746, 0.000291823447381655, 0.0003054651742099969, 0.0003196960939647382, 0.00033570082683401567, 0.00035150093912843315, 0.0003683624074644179, 0.00038556956278753727, 0.0004020761969633658, 0.0004185523332236598, 0.0004359230626657855, 0.0004533016244909107, 0.0004685282392144236, 0.00048451158423391843, 0.0005018493944802164, 0.0005191397890886249, 0.0005350208518899189, 0.0005511929697168854, 0.0005693232680684421, 0.0005881058746113558, 0.0006053629722202014, 0.0006223862832565753, 0.0006405779968239658, 0.0006590060797274148, 0.000677242869591748, 0.0006950047790370584, 0.0007127311410947534, 0.0007308246516841256, 0.0007490350098210714, 0.0007671005394034524, 0.0007845092003025073, 0.0008030897476441092, 0.0008220169993598282, 0.0008404678615480765, 0.0008594608054394716, 0.0008789906344355343, 0.0008988419950292959, 0.0009187984338261307, 0.0009379347363040709, 0.000956529570849704, 0.0009768467515660257, 0.00099591987935715, 0.0010149973525727105, 0.001034210622067676, 0.0010544897932201133, 0.0010745568615967455, 0.001093223162770553, 0.0011133655106430967, 0.0011333376767808843, 0.0011544235684714569, 0.0011736781814602347, 0.0011928908918558063, 0.0012143014906952703, 0.00123545286685778, 0.001254884029520558, 0.0012743785153058109, 0.001295267767486117, 0.0013145021103525294, 0.0013339449085005121, 0.0013532768001937056, 0.0013744245952100114, 0.0013963286991314989, 0.001419554023370558, 0.0014430032743747998, 0.0014666107341816175, 0.001491460313315142, 0.0015142232500861919, 0.0015390721480742654, 0.001563871059819409, 0.001589725766892406, 0.001615575042779101, 0.0016401767381267987, 0.0016646417863229576, 0.0016901275079782851, 0.0017158516832455847, 0.0017399810836365387, 0.0017638334177895523, 0.00178742264934182, 0.0018129319095868263, 0.0018369965944566046, 0.001861238176091383, 0.0018863295493978182, 0.001910908348827288, 0.0019338501164040997, 0.0019562524333996798, 0.0019786713037095427, 0.0019991317119639478, 0.002022331916312891, 0.0020444638372478347, 0.002066036680470561, 0.00208934461869281, 0.002111885323572686, 0.002133276950809546, 0.002154542816495731, 0.0021765177697585293, 0.002196312495536647, 0.0022170693161062934, 0.002238163528484635, 0.0022608765275127355, 0.0022825248589330716, 0.0023028323268669887, 0.002323656569535469, 0.0023457780909825264, 0.002367436772942838, 0.002385114373838188, 0.0024065362810623495, 0.0024270722861941415, 0.0024476240935454663, 0.002468545720981294, 0.002488795326534348, 0.002508423404936061, 0.0025291045603524393, 0.002550137976223497, 0.0025680860292962107, 0.0025861721662378684, 0.0026050022850136463, 0.002625020864405426, 0.0026431827815366956, 0.002660886383399287, 0.0026786519476909476, 0.00269746433537863, 0.002715551656908892, 0.0027300509009464523, 0.0027475620449531435, 0.002765471288520685, 0.0027819685854937035, 0.002797996932341895, 0.002813843801108502, 0.00283045398853086, 0.0028458526197732707, 0.0028605732702254505, 0.0028741107761276214, 0.002889519697676309, 0.0029043851258481576, 0.002917952431179007, 0.002931539599981306, 0.0029467834253872373, 0.002962210247282293, 0.0029763387469329554, 0.002989712160801662, 0.003002107374680283, 0.0030169696084220332, 0.003029535381361, 0.003042364665044589, 0.0030560846866070504, 0.003069596687192481, 0.003081844709692645, 0.0030932501958628278, 0.0031044913908309796, 0.0031150789331631915, 0.0031278016387651405, 0.003138376172928782, 0.0031482109685724486, 0.003160017066820779, 0.0031720620152189795, 0.0031825357527137813, 0.0031926881368061987, 0.003202993259250391, 0.003211903238032599, 0.003221962930631192, 0.0032317578095279547, 0.003242141890471821, 0.003253015595266538, 0.0032630821297049265, 0.0032722009791412345, 0.003282976447438921, 0.0032942738613648843, 0.0033020461318554167, 0.003311859006892576, 0.0033219140095920273, 0.0033332339733038218, 0.0033452360870934034, 0.003355941050646299, 0.0033669722780649575, 0.003378758506711018, 0.0033895113825699722, 0.003398204282900709, 0.0034091878400738062, 0.00342070319002152, 0.0034317205703938416, 0.0034419776587363738, 0.0034524011376854194, 0.0034627104974889328, 0.0034724928454714712, 0.003482250981146443, 0.0034909917511089833, 0.0035006908772210405, 0.003509195855167154, 0.003518207272355266, 0.0035279262347434432, 0.003536408227035958, 0.003545214241783539, 0.003554300115929691, 0.0035623195920278083, 0.003568529051006131, 0.00357860325015255, 0.0035879855679278394, 0.0035941801079000138, 0.003602707009835623, 0.0036124230440111563, 0.0036216298953727372, 0.0036296000104338285, 0.0036362815249101395, 0.0036438942643880674, 0.0036531397211050152, 0.003661333666088952, 0.0036688616948354746, 0.003676654705300039, 0.0036866003478110768, 0.003694518787573364, 0.0037015435332979855, 0.003710103017831228, 0.00371655496252405, 0.0037254556443544504, 0.003734803405176279, 0.0037420612711581746, 0.0037515815523529892, 0.00376237384520209, 0.003771747604837773, 0.003781424623115009, 0.0037911102709974375, 0.0037999334431005585, 0.0038090816921782723, 0.003818913000133142, 0.003830212559227928, 0.0038398594770301148, 0.0038505343603499114, 0.0038614488542562473, 0.003873376592466549, 0.003884889689309623, 0.0038928584251838225, 0.0039048284074855626, 0.003915700484911089, 0.003927661966594661, 0.0039397324207766414, 0.003949736452114848, 0.003961853751820114, 0.003974810119379382, 0.003987891485103264, 0.003998648966611218, 0.0040105230431786015, 0.004024618053014164, 0.004039118138901744, 0.004052542674080202, 0.004065920363689815, 0.004079862413475495, 0.004096021894586589, 0.0041085176462304146, 0.004118270220829873, 0.0041347784115981934, 0.004149531803013085, 0.004162702416419072, 0.0041759444799797495, 0.004190467953856261, 0.004206838215144652, 0.004220584890495255, 0.004234397431480538, 0.00424587754569841, 0.00426066661527298, 0.004277344418876012, 0.0042911502398868045, 0.004305446937305729, 0.004321604531332894, 0.0043365720729424935, 0.004351146716705978, 0.0043644468039864106, 0.0043770178803272525, 0.004392966408733092, 0.004407161049634429, 0.004421368328430141, 0.004434676945755321, 0.004449748579175589, 0.004465212788347996, 0.004478019940963963, 0.004490906003991098, 0.0045047626005467615, 0.004517308932044333, 0.004527319841834112, 0.004540758271129328, 0.004555621436046751, 0.004569308206282842, 0.00458212575581676, 0.004596117840482182, 0.004609179039233984, 0.004622356455226638, 0.004635749727817261, 0.004645947069041471, 0.004660866397096792, 0.004674188641599239, 0.004686969819807758, 0.004702405110544886, 0.004719065676280096, 0.004734573597149879, 0.004747356734919444, 0.004761344472347318, 0.004773237164654795, 0.00478982086771412, 0.0048068803451665814, 0.00482103355104269, 0.004835236595187431, 0.004851844733920552, 0.004868331208344773, 0.004882636838353634, 0.004897290515776106, 0.004911977893324705, 0.004927600723958587, 0.0049415245733384645, 0.0049564034609368484, 0.004971361141050197, 0.004986320508779289, 0.005000069617619257, 0.005012951234827113, 0.005026137901036618, 0.005037154676226729, 0.005051055333302747, 0.0050639701679229265, 0.005075611863917174, 0.005088686590432336, 0.005101318455822986, 0.005113272295668362, 0.005124250769813576, 0.0051351606692896425, 0.00514374557885554, 0.005153761577424625, 0.005164054477949311, 0.00517505667709609, 0.005187715052625522, 0.00519758048470033, 0.0052062509640343965, 0.005218651032086228, 0.0052286692848960425, 0.00523512911494019, 0.005245406528926297, 0.005256099742006253, 0.005265578340146882, 0.005273906071348261, 0.00528573370555425, 0.005296448511238028, 0.005306997285252161, 0.005319919827876443, 0.005327675980190567, 0.005337366498950015, 0.005349459923294056, 0.005360321788603558, 0.005372557705679521, 0.00538424283542279, 0.005396614185806005, 0.005411240681881796, 0.0054226241447845455, 0.005431491719110796, 0.005444020007803279, 0.005456762679557851, 0.0054707390989862815, 0.005481959837805528, 0.005495533648754618, 0.005511079191185824, 0.005522382220035755, 0.00553301326918255, 0.005541746920279225, 0.005555279144656109, 0.005567930719317754, 0.005579370415040084, 0.005592586499674948, 0.0056053274542920885, 0.005618167890909296, 0.005631143523108603, 0.0056406538554835935, 0.005651306790945655, 0.0056674910385870365, 0.0056819117014524564, 0.005695813184643489, 0.0057108327621984865, 0.005727476459709253, 0.005743859449305069, 0.005761476857032957, 0.005777975274238481, 0.005790083727866548, 0.0058074459474519915, 0.005825281914970335, 0.005842275761408208, 0.005861363841748241, 0.005879293998859943, 0.0058969117330977825, 0.005915566766740318, 0.005936672017095333, 0.0059522687136776085, 0.005968088030906243, 0.005988715522424025, 0.0060106630118422185, 0.006032732872943925, 0.0060551053040789615, 0.006075266083814649, 0.006096371219156459, 0.006118364757676738, 0.00613487955903063, 0.006154618572759354, 0.006174873980082648, 0.006199659873462588, 0.006222715270279408, 0.0062429912367974695, 0.006265480783884313, 0.006286641376140664, 0.006307833726668636, 0.006324720256160073, 0.0063443530281673275, 0.006366799889692428, 0.006386597001568846, 0.006406645851565053, 0.006428626055596169, 0.00644846477797129, 0.006468630729805283, 0.006486686406268342, 0.0065023298546994365, 0.006524010368296427, 0.006542869285515305, 0.00656246205471013, 0.006584810119372372, 0.006604149060591724, 0.006625075486303741, 0.006648011742890835, 0.006671702170463694, 0.006690308569112177, 0.006712837024832363, 0.006738762424006145, 0.006761284955557021, 0.006784547732028521, 0.006809292893496018, 0.00683248991870935, 0.006855280785196481, 0.0068775579960882885, 0.00689738099381946, 0.006919542875430187, 0.006940161067994333, 0.0069640594440525845, 0.006987577208580211, 0.007008212494386039, 0.007027866049276826, 0.007049607202611197, 0.007072193130659032, 0.00709083737888459, 0.007111699740289512, 0.007132802559554051, 0.0071542452676381105, 0.007177280850573683, 0.007200645786086582, 0.007222465010788726, 0.00724463888168499, 0.007267554475880899, 0.007287827902471998, 0.007310026167040568, 0.007331023243423323, 0.0073535551671623225, 0.0073758539119968625, 0.007396300475646604, 0.007417535984296212, 0.007441024446134608, 0.007464025798913451, 0.007482032873776986, 0.007502788369873767, 0.007522410315168108, 0.007544270709675052, 0.007567250280257919, 0.007591238761036832, 0.007612761686007493, 0.007633894798834784, 0.007657441356594803, 0.00767517214653052, 0.0076977926198515375, 0.007722006694989765, 0.007745347483424918, 0.007767298895355193, 0.007788556882269899, 0.007813681672291607, 0.007839408758874424, 0.00786103140877203, 0.007880590545183707, 0.007904117531142112, 0.007926567504187224, 0.007947565417788986, 0.007967677882520709, 0.007994246598552702, 0.008022421490134993, 0.008046417525682482, 0.008069076885616968, 0.008094845007063192, 0.00812378153317054, 0.00814262479385145, 0.008164713171405862, 0.0081936136982639, 0.00822224167647729, 0.008249642529997957, 0.008276574448133726, 0.00830454975668088, 0.008333956646733273, 0.008361806932476505, 0.008385153845859243, 0.008410360026213353, 0.008438451611192173, 0.0084707520816115, 0.008496283007591181, 0.008519460233952579, 0.008544072461751755, 0.008572394763620891, 0.008600705361317932, 0.008615957128643369, 0.008638895313702405, 0.008668094290582717, 0.008692882824595677, 0.008716460975017904, 0.00874024203401055, 0.008769234314289782, 0.00879431074572099, 0.00881331820439043, 0.008835605358972473, 0.008861712025105007, 0.008887071926227598, 0.00891296477383915, 0.008938616086924617, 0.00896557059004674, 0.00898854495217137, 0.009011206274705816, 0.00903584199847955, 0.009052347142879849, 0.009075903342590128, 0.009100418667868307, 0.00912127486343403, 0.009144684231869128, 0.009168772587934687, 0.009191845584827614, 0.009212809369888685, 0.009234878519320503, 0.009255709866008785, 0.009278352621365496, 0.009301028962016499, 0.009324213015239977, 0.009348712840169358, 0.009373271393996515, 0.009394290368746123, 0.009416910142169272, 0.009443808743605429, 0.00946321190219713, 0.009484626119646204, 0.009505572471835902, 0.009526461876527387, 0.0095531903999846, 0.009578093309630288, 0.009600439473981466, 0.009622857368710493, 0.00964874105712507, 0.009674265163312157, 0.009697198873969864, 0.009719006269986626, 0.009746914732883525, 0.009774526681094759, 0.009796249227220841, 0.009817447464919795, 0.009845663930575115, 0.009873423664629536, 0.009891873042934056, 0.009914645377976736, 0.009937864441276163, 0.009962074390108246, 0.009988279269230923, 0.010013408806845316, 0.010038014590835663, 0.010064326684753835, 0.010094576011482918, 0.010121598286030464, 0.010149719517402844, 0.010177969807493784, 0.010203864459073751, 0.01023148082297276, 0.010260169127769336, 0.010287977993297469, 0.010320736874639282, 0.010349367313278988, 0.010368419203361505, 0.010399367872360819, 0.010433686940491767, 0.01046102132445642, 0.010485986957208381, 0.010515021965160807, 0.010547966876004839, 0.010576591284915601, 0.010603087228484374, 0.01062727008239594, 0.010661110859459463, 0.010692406590770084, 0.010716351908816273, 0.010743049748451357, 0.010777217833227229, 0.010806252241668021, 0.010832587430083012, 0.010862726324274792, 0.010888043301632984, 0.010917051879260646, 0.010939409845450674, 0.010965196933166534, 0.010996448586108428, 0.011022338649645974, 0.011047346775820163, 0.01107140158221013, 0.01109879342538013, 0.011125494970536377, 0.011147307036534203, 0.011164687929668444, 0.01118745335880186, 0.01121715273480954, 0.011245848754697758, 0.011267863828143466, 0.011291027341808632, 0.01131652811027524, 0.011335281416847394, 0.011358987887130094, 0.011381093901912475, 0.011406749416186728, 0.011435583673566455, 0.011459135867471534, 0.011482395305518077, 0.011505468169746957, 0.011530233707821361, 0.011550102118272782, 0.011573699148685659, 0.011597770412913112, 0.011621313323805593, 0.011647093830491756, 0.011671901591528854, 0.011693601835301123, 0.011719876960590278, 0.011746169043001105, 0.011759784613006686, 0.011783728321373, 0.011813005913900342, 0.011838275382805925, 0.011856817054118358, 0.011879582381809086, 0.011911020119606163, 0.011932527952358841, 0.011948347635745916, 0.011966864220646913, 0.011990422178659808, 0.012008243022925528, 0.012025977099880562, 0.012048121421218248, 0.012072185796568128, 0.012092730395404748, 0.012114230382156789, 0.012132599199572651, 0.012142402879455522, 0.012167737113712775, 0.012193203790525168, 0.012216870201853428, 0.012236770306363422, 0.01225601845940758, 0.01228347345760422, 0.012301214067146968, 0.012315826274652851, 0.012337454309864024, 0.012363355042527767, 0.012385495607987842, 0.012404749429153093, 0.012428792771601641, 0.012458270681915703, 0.012479077986087956, 0.012496651802745758, 0.01251716460935408, 0.012531155639959973, 0.012555546680576663, 0.01257783869592445, 0.01259665865371004, 0.012616646496562236, 0.012638653002205184, 0.012662040298075173, 0.012677438209277043, 0.012699232370747417, 0.012723231942090787, 0.012744921495006925, 0.012762754039070782, 0.01278564383148069, 0.012810033930557916, 0.012837763905825406, 0.012856367313958953, 0.012876331143823133, 0.012902755021382512, 0.012924555234498841, 0.012949985587476787, 0.01296919372149937, 0.012997311060436166, 0.013019660191189589, 0.013036948878446778, 0.01305943366912828, 0.01308414606655488, 0.013109210063718894, 0.013132228246988956, 0.013154707439559817, 0.013174899816144142, 0.013201989079965252, 0.013226028171390045, 0.013248595958276236, 0.013269927417893212, 0.013295369475080103, 0.013316801607343321, 0.013337395224783003, 0.013367177162315653, 0.013386901445894673, 0.013407780286690645, 0.013424149852361176, 0.013446976111153879, 0.013479669919114536, 0.013503762674846239, 0.01352550048160545, 0.013550524673630255, 0.013583540410639049, 0.013608845441081702, 0.013626252207092649, 0.013648953906249213, 0.013683478278353476, 0.013712324921231924, 0.013736519523436902, 0.013764908462541957, 0.013793761150989391, 0.013825997814734916, 0.013848655105519518, 0.013874679610793866, 0.013900275131175345, 0.013929990233433276, 0.013962786373461685, 0.013990345158211367, 0.014021411345388255, 0.014053445499148437, 0.014083720944493085, 0.01410584052839061, 0.01413275778551027, 0.014166205519856432, 0.014201238305001914, 0.014228630871418747, 0.01426006337042229, 0.014296804448962253, 0.014327974967128848, 0.01435681763734534, 0.014374922651137108, 0.014406164527419532, 0.014434831224722392, 0.014455444064509644, 0.01448459361950788, 0.014517011180137042, 0.014543539146450143, 0.014564216641888322, 0.014584450086312793, 0.014603402307726476, 0.014628444755202238, 0.014652899372658347, 0.014679536150181563, 0.014703743977793914, 0.014732201384177294, 0.014760211386000643, 0.014783475378629011, 0.014807450618643301, 0.014821860344657482, 0.014844166604205058, 0.014868310938468608, 0.014892588764713069, 0.014924633258238687, 0.014952969614633204, 0.014975429306094539, 0.01499325920809884, 0.015017113801338992, 0.015039860757941576, 0.015065710156572001, 0.015092301536531098, 0.015121206040020681, 0.01515000647636797, 0.015181755668028046, 0.015211907524662362, 0.015229925370743037, 0.015254539096203678, 0.015281617993622898, 0.015314471571358058, 0.015336526492078154, 0.015366012650203969, 0.01540581270296111, 0.015435997804891598, 0.015456765699760053, 0.015483210445106197, 0.015515537921134826, 0.015533948926846518, 0.015557890391768865, 0.015585525935819265, 0.01561093902651166, 0.015630354555207653, 0.015654351513377095, 0.015676148446921345, 0.01569806276021451, 0.015718894112057905, 0.01573647883867726, 0.015767073260261, 0.015794589047591123, 0.015824097599741006, 0.015853486539150915, 0.015872873415365207, 0.015893834912912592, 0.01592107603817782, 0.015944965397418374, 0.015959557558716485, 0.015979662886135327, 0.016007182317637512, 0.016033458559234777, 0.016051235069565944, 0.016073358617306098, 0.016098565505478987, 0.016122469777180858, 0.01614033368227052, 0.016153158120141283, 0.01618480497338052, 0.016204670074100848, 0.016219893377285417, 0.01623680643264892, 0.016251852747357406, 0.016272340874685768, 0.016283575288218905, 0.016297248311800704, 0.016316299977409892, 0.016336567690644663, 0.01634842147781895, 0.01636282878237988, 0.016376249131658204, 0.016390280608218424, 0.01640188547665803, 0.01641634274679294, 0.016432601471825525, 0.016436543450817454, 0.01645258588464012, 0.016460979594301983, 0.016473046204098566, 0.01648524115433847, 0.016495407828243734, 0.01650881591602506, 0.016520189603532822, 0.016537731311794326, 0.016541934236420974, 0.016548338440942296, 0.01656232000043025, 0.016576872297243455, 0.016584665510426883, 0.01659410761715416, 0.016603478617415547, 0.01661616394925978, 0.01661893847265976, 0.016614732675070798, 0.016629823468193423, 0.016640567903612125, 0.01664933873989858, 0.016658619770623034, 0.016669421952243333, 0.016684507998664846, 0.01669248387036558, 0.01670620279228796, 0.016713568929620122, 0.016720406549307214, 0.01673178707038112, 0.01673897930198047, 0.016746480360860985, 0.016752320357282358, 0.016763133989476917, 0.016773232419572726, 0.016776487660267035, 0.01677315278334013, 0.016780149777085012, 0.016768838450219897, 0.01676642109371726, 0.016771369057470537, 0.016773375718510175, 0.01677690874726388, 0.01677525425187885, 0.016775823564482855, 0.01676501634892757]], "Random": [[0.05, 0.15000000000000002, 0.25000000000000006, 0.35000000000000003, 0.45000000000000007, 0.5500000000000002, 0.6500000000000001, 0.7500000000000002, 0.8500000000000002, 0.9500000000000002, 1.0500000000000003, 1.1500000000000004, 1.2500000000000002, 1.3500000000000003, 1.4500000000000004, 1.5500000000000003, 1.6500000000000004, 1.7500000000000004, 1.8500000000000003, 1.9500000000000004, 2.0500000000000003, 2.1500000000000004, 2.2500000000000004, 2.35, 2.45, 2.5500000000000003, 2.6500000000000004, 2.7500000000000004, 2.8500000000000005, 2.95, 3.0500000000000003, 3.1500000000000004, 3.2500000000000004, 3.3500000000000005, 3.4500000000000006, 3.5500000000000007, 3.6500000000000004, 3.7500000000000004, 3.8500000000000005, 3.9500000000000006, 4.050000000000001, 4.15, 4.250000000000001, 4.3500000000000005, 4.450000000000001, 4.550000000000001, 4.65, 4.750000000000001, 4.8500000000000005, 4.950000000000001, 5.050000000000001, 5.150000000000001, 5.250000000000001, 5.3500000000000005, 5.450000000000001, 5.550000000000001, 5.650000000000001, 5.750000000000001, 5.8500000000000005, 5.950000000000001, 6.050000000000001, 6.150000000000001, 6.250000000000001, 6.350000000000001, 6.450000000000001, 6.550000000000001, 6.650000000000001, 6.750000000000001, 6.850000000000001, 6.950000000000001, 7.050000000000002, 7.150000000000001, 7.250000000000001, 7.350000000000001, 7.450000000000001, 7.550000000000002, 7.650000000000001, 7.750000000000001, 7.850000000000001, 7.950000000000001, 8.050000000000002, 8.150000000000002, 8.250000000000002, 8.350000000000003, 8.450000000000003, 8.550000000000002, 8.650000000000002, 8.750000000000002, 8.850000000000003, 8.950000000000003, 9.050000000000002, 9.150000000000002, 9.250000000000002, 9.350000000000003, 9.450000000000003, 9.550000000000002, 9.650000000000002, 9.750000000000002, 9.850000000000003, 9.950000000000003, 10.050000000000002, 10.150000000000002, 10.250000000000004, 10.350000000000003, 10.450000000000003, 10.550000000000002, 10.650000000000002, 10.750000000000004, 10.850000000000003, 10.950000000000003, 11.050000000000002, 11.150000000000002, 11.250000000000004, 11.350000000000003, 11.450000000000003, 11.550000000000002, 11.650000000000002, 11.750000000000004, 11.850000000000003, 11.950000000000003, 12.050000000000002, 12.150000000000004, 12.250000000000004, 12.350000000000003, 12.450000000000003, 12.550000000000002, 12.650000000000004, 12.750000000000004, 12.850000000000003, 12.950000000000003, 13.050000000000002, 13.150000000000004, 13.250000000000004, 13.350000000000003, 13.450000000000003, 13.550000000000002, 13.650000000000004, 13.750000000000004, 13.850000000000003, 13.950000000000003, 14.050000000000004, 14.150000000000004, 14.250000000000004, 14.350000000000003, 14.450000000000003, 14.550000000000004, 14.650000000000004, 14.750000000000004, 14.850000000000003, 14.950000000000003, 15.050000000000004, 15.150000000000004, 15.250000000000004, 15.350000000000003, 15.450000000000003, 15.550000000000004, 15.650000000000004, 15.750000000000004, 15.850000000000003, 15.950000000000005, 16.050000000000004, 16.150000000000002, 16.250000000000004, 16.350000000000005, 16.450000000000003, 16.550000000000004, 16.650000000000006, 16.750000000000004, 16.850000000000005, 16.950000000000003, 17.050000000000004, 17.150000000000006, 17.250000000000004, 17.350000000000005, 17.450000000000003, 17.550000000000004, 17.650000000000006, 17.750000000000004, 17.850000000000005, 17.950000000000003, 18.050000000000004, 18.150000000000006, 18.250000000000004, 18.350000000000005, 18.450000000000003, 18.550000000000004, 18.650000000000006, 18.750000000000004, 18.850000000000005, 18.950000000000003, 19.050000000000004, 19.150000000000006, 19.250000000000004, 19.350000000000005, 19.450000000000003, 19.550000000000004, 19.650000000000006, 19.750000000000004, 19.850000000000005, 19.950000000000003, 20.050000000000004, 20.150000000000006, 20.250000000000004, 20.350000000000005, 20.450000000000006, 20.550000000000004, 20.650000000000006, 20.750000000000004, 20.850000000000005, 20.950000000000006, 21.050000000000004, 21.150000000000006, 21.250000000000004, 21.350000000000005, 21.450000000000006, 21.550000000000004, 21.650000000000006, 21.750000000000004, 21.850000000000005, 21.950000000000006, 22.050000000000004, 22.150000000000006, 22.250000000000004, 22.350000000000005, 22.450000000000006, 22.550000000000004, 22.650000000000006, 22.750000000000004, 22.850000000000005, 22.950000000000006, 23.050000000000004, 23.150000000000006, 23.250000000000004, 23.350000000000005, 23.450000000000006, 23.550000000000004, 23.650000000000006, 23.750000000000004, 23.850000000000005, 23.950000000000006, 24.050000000000004, 24.150000000000006, 24.250000000000007, 24.350000000000005, 24.450000000000006, 24.550000000000004, 24.650000000000006, 24.750000000000007, 24.850000000000005, 24.950000000000006, 25.050000000000004, 25.150000000000006, 25.250000000000007, 25.350000000000005, 25.450000000000006, 25.550000000000004, 25.650000000000006, 25.750000000000007, 25.850000000000005, 25.950000000000006, 26.050000000000004, 26.150000000000006, 26.250000000000007, 26.350000000000005, 26.450000000000006, 26.550000000000004, 26.650000000000006, 26.750000000000007, 26.850000000000005, 26.950000000000006, 27.050000000000004, 27.150000000000006, 27.250000000000007, 27.350000000000005, 27.450000000000006, 27.550000000000008, 27.650000000000006, 27.750000000000007, 27.850000000000005, 27.950000000000006, 28.050000000000008, 28.150000000000006, 28.250000000000007, 28.350000000000005, 28.450000000000006, 28.550000000000008, 28.650000000000006, 28.750000000000007, 28.850000000000005, 28.950000000000006, 29.050000000000008, 29.150000000000006, 29.250000000000007, 29.350000000000005, 29.450000000000006, 29.550000000000008, 29.650000000000006, 29.750000000000007, 29.850000000000005, 29.950000000000006, 30.050000000000008, 30.150000000000006, 30.250000000000007, 30.350000000000005, 30.450000000000006, 30.550000000000008, 30.650000000000006, 30.750000000000007, 30.850000000000005, 30.950000000000006, 31.050000000000008, 31.150000000000006, 31.250000000000007, 31.35000000000001, 31.450000000000006, 31.550000000000008, 31.650000000000006, 31.750000000000007, 31.85000000000001, 31.950000000000006, 32.050000000000004, 32.150000000000006, 32.25, 32.35, 32.45, 32.550000000000004, 32.650000000000006, 32.75, 32.85, 32.95, 33.050000000000004, 33.150000000000006, 33.25000000000001, 33.35, 33.45, 33.550000000000004, 33.650000000000006, 33.75000000000001, 33.85, 33.95, 34.050000000000004, 34.150000000000006, 34.25000000000001, 34.35, 34.45, 34.550000000000004, 34.650000000000006, 34.75000000000001, 34.85, 34.95, 35.050000000000004, 35.150000000000006, 35.25000000000001, 35.35, 35.45, 35.550000000000004, 35.650000000000006, 35.75000000000001, 35.85, 35.95, 36.050000000000004, 36.150000000000006, 36.25000000000001, 36.35, 36.45, 36.550000000000004, 36.650000000000006, 36.75000000000001, 36.85, 36.95, 37.050000000000004, 37.150000000000006, 37.25000000000001, 37.35, 37.45, 37.550000000000004, 37.650000000000006, 37.75000000000001, 37.85, 37.95, 38.050000000000004, 38.150000000000006, 38.25000000000001, 38.35, 38.45, 38.550000000000004, 38.650000000000006, 38.75000000000001, 38.85, 38.95, 39.050000000000004, 39.150000000000006, 39.25000000000001, 39.35, 39.45, 39.550000000000004, 39.650000000000006, 39.75000000000001, 39.85, 39.95, 40.050000000000004, 40.150000000000006, 40.25000000000001, 40.35000000000001, 40.45, 40.550000000000004, 40.650000000000006, 40.75000000000001, 40.85000000000001, 40.95, 41.050000000000004, 41.150000000000006, 41.25000000000001, 41.35000000000001, 41.45, 41.550000000000004, 41.650000000000006, 41.75000000000001, 41.85000000000001, 41.95, 42.050000000000004, 42.150000000000006, 42.25000000000001, 42.35000000000001, 42.45, 42.550000000000004, 42.650000000000006, 42.75000000000001, 42.85000000000001, 42.95, 43.050000000000004, 43.150000000000006, 43.25000000000001, 43.35000000000001, 43.45, 43.550000000000004, 43.650000000000006, 43.75000000000001, 43.85000000000001, 43.95, 44.050000000000004, 44.150000000000006, 44.25000000000001, 44.35000000000001, 44.45, 44.550000000000004, 44.650000000000006, 44.75000000000001, 44.85000000000001, 44.95, 45.050000000000004, 45.150000000000006, 45.25000000000001, 45.35000000000001, 45.45, 45.550000000000004, 45.650000000000006, 45.75000000000001, 45.85000000000001, 45.95, 46.050000000000004, 46.150000000000006, 46.25000000000001, 46.35000000000001, 46.45, 46.550000000000004, 46.650000000000006, 46.75000000000001, 46.85000000000001, 46.95, 47.050000000000004, 47.150000000000006, 47.25000000000001, 47.35000000000001, 47.45, 47.550000000000004, 47.650000000000006, 47.75000000000001, 47.85000000000001, 47.95000000000001, 48.050000000000004, 48.150000000000006, 48.25000000000001, 48.35000000000001, 48.45000000000001, 48.550000000000004, 48.650000000000006, 48.75000000000001, 48.85000000000001, 48.95000000000001, 49.050000000000004, 49.150000000000006, 49.25000000000001, 49.35000000000001, 49.45000000000001, 49.550000000000004, 49.650000000000006, 49.75000000000001, 49.85000000000001, 49.95000000000001, 50.050000000000004, 50.150000000000006, 50.25000000000001, 50.35000000000001, 50.45000000000001, 50.550000000000004, 50.650000000000006, 50.75000000000001, 50.85000000000001, 50.95000000000001, 51.050000000000004, 51.150000000000006, 51.25000000000001, 51.35000000000001, 51.45000000000001, 51.550000000000004, 51.650000000000006, 51.75000000000001, 51.85000000000001, 51.95000000000001, 52.050000000000004, 52.150000000000006, 52.25000000000001, 52.35000000000001, 52.45000000000001, 52.550000000000004, 52.650000000000006, 52.75000000000001, 52.85000000000001, 52.95000000000001, 53.050000000000004, 53.150000000000006, 53.25000000000001, 53.35000000000001, 53.45000000000001, 53.550000000000004, 53.650000000000006, 53.75000000000001, 53.85000000000001, 53.95000000000001, 54.050000000000004, 54.150000000000006, 54.25000000000001, 54.35000000000001, 54.45000000000001, 54.550000000000004, 54.650000000000006, 54.75000000000001, 54.85000000000001, 54.95000000000001, 55.05000000000001, 55.150000000000006, 55.25000000000001, 55.35000000000001, 55.45000000000001, 55.55000000000001, 55.650000000000006, 55.75000000000001, 55.85000000000001, 55.95000000000001, 56.05000000000001, 56.150000000000006, 56.25000000000001, 56.35000000000001, 56.45000000000001, 56.55000000000001, 56.650000000000006, 56.75000000000001, 56.85000000000001, 56.95000000000001, 57.05000000000001, 57.150000000000006, 57.25000000000001, 57.35000000000001, 57.45000000000001, 57.55000000000001, 57.650000000000006, 57.75000000000001, 57.85000000000001, 57.95000000000001, 58.05000000000001, 58.150000000000006, 58.25000000000001, 58.35000000000001, 58.45000000000001, 58.55000000000001, 58.650000000000006, 58.75000000000001, 58.85000000000001, 58.95000000000001, 59.05000000000001, 59.150000000000006, 59.25000000000001, 59.35000000000001, 59.45000000000001, 59.55000000000001, 59.650000000000006, 59.75000000000001, 59.85000000000001, 59.95000000000001, 60.05000000000001, 60.150000000000006, 60.25000000000001, 60.35000000000001, 60.45000000000001, 60.55000000000001, 60.650000000000006, 60.75000000000001, 60.85000000000001, 60.95000000000001, 61.05000000000001, 61.150000000000006, 61.25000000000001, 61.35000000000001, 61.45000000000001, 61.55000000000001, 61.650000000000006, 61.75000000000001, 61.85000000000001, 61.95000000000001, 62.05000000000001, 62.150000000000006, 62.25000000000001, 62.35000000000001, 62.45000000000001, 62.55000000000001, 62.65000000000001, 62.75000000000001, 62.85000000000001, 62.95000000000001, 63.05000000000001, 63.15000000000001, 63.25000000000001, 63.35000000000001, 63.45000000000001, 63.55000000000001, 63.65000000000001, 63.75000000000001, 63.85000000000001, 63.95000000000001, 64.05000000000001, 64.15, 64.25000000000001, 64.35000000000001, 64.45, 64.55000000000001, 64.65, 64.75000000000001, 64.85000000000001, 64.95, 65.05000000000001, 65.15, 65.25000000000001, 65.35000000000001, 65.45, 65.55000000000001, 65.65, 65.75000000000001, 65.85000000000001, 65.95000000000002, 66.05000000000001, 66.15, 66.25000000000001, 66.35000000000001, 66.45000000000002, 66.55000000000001, 66.65, 66.75000000000001, 66.85000000000001, 66.95000000000002, 67.05000000000001, 67.15, 67.25000000000001, 67.35000000000001, 67.45000000000002, 67.55000000000001, 67.65, 67.75000000000001, 67.85000000000001, 67.95000000000002, 68.05000000000001, 68.15, 68.25000000000001, 68.35000000000001, 68.45000000000002, 68.55000000000001, 68.65, 68.75000000000001, 68.85000000000001, 68.95000000000002, 69.05000000000001, 69.15, 69.25000000000001, 69.35000000000001, 69.45000000000002, 69.55000000000001, 69.65, 69.75000000000001, 69.85000000000001, 69.95000000000002, 70.05000000000001, 70.15, 70.25000000000001, 70.35000000000001, 70.45000000000002, 70.55000000000001, 70.65, 70.75000000000001, 70.85000000000001, 70.95000000000002, 71.05000000000001, 71.15, 71.25000000000001, 71.35000000000001, 71.45000000000002, 71.55000000000001, 71.65, 71.75000000000001, 71.85000000000001, 71.95000000000002, 72.05000000000001, 72.15, 72.25000000000001, 72.35000000000001, 72.45000000000002, 72.55000000000001, 72.65, 72.75000000000001, 72.85000000000001, 72.95000000000002, 73.05000000000001, 73.15, 73.25000000000001, 73.35000000000001, 73.45000000000002, 73.55000000000001, 73.65, 73.75000000000001, 73.85000000000001, 73.95000000000002, 74.05000000000001, 74.15, 74.25000000000001, 74.35000000000001, 74.45000000000002, 74.55000000000001, 74.65, 74.75000000000001, 74.85000000000001, 74.95000000000002, 75.05000000000001, 75.15, 75.25000000000001, 75.35000000000001, 75.45000000000002, 75.55000000000001, 75.65, 75.75000000000001, 75.85000000000001, 75.95000000000002, 76.05000000000001, 76.15, 76.25000000000001, 76.35000000000001, 76.45000000000002, 76.55000000000001, 76.65, 76.75000000000001, 76.85000000000001, 76.95000000000002, 77.05000000000001, 77.15, 77.25000000000001, 77.35000000000001, 77.45000000000002, 77.55000000000001, 77.65, 77.75000000000001, 77.85000000000001, 77.95000000000002, 78.05000000000001, 78.15, 78.25000000000001, 78.35000000000001, 78.45000000000002, 78.55000000000001, 78.65, 78.75000000000001, 78.85000000000001, 78.95000000000002, 79.05000000000001, 79.15, 79.25000000000001, 79.35000000000001, 79.45000000000002, 79.55000000000001, 79.65, 79.75000000000001, 79.85000000000001, 79.95000000000002, 80.05000000000001, 80.15, 80.25000000000001, 80.35000000000001, 80.45000000000002, 80.55000000000001, 80.65000000000002, 80.75000000000001, 80.85000000000001, 80.95000000000002, 81.05000000000001, 81.15000000000002, 81.25000000000001, 81.35000000000001, 81.45000000000002, 81.55000000000001, 81.65000000000002, 81.75000000000001, 81.85000000000001, 81.95000000000002, 82.05000000000001, 82.15000000000002, 82.25000000000001, 82.35000000000001, 82.45000000000002, 82.55000000000001, 82.65000000000002, 82.75000000000001, 82.85000000000001, 82.95000000000002, 83.05000000000001, 83.15000000000002, 83.25000000000001, 83.35000000000001, 83.45000000000002, 83.55000000000001, 83.65000000000002, 83.75000000000001, 83.85000000000001, 83.95000000000002, 84.05000000000001, 84.15000000000002, 84.25000000000001, 84.35000000000001, 84.45000000000002, 84.55000000000001, 84.65000000000002, 84.75000000000001, 84.85000000000001, 84.95000000000002, 85.05000000000001, 85.15000000000002, 85.25000000000001, 85.35000000000001, 85.45000000000002, 85.55000000000001, 85.65000000000002, 85.75000000000001, 85.85000000000001, 85.95000000000002, 86.05000000000001, 86.15000000000002, 86.25000000000001, 86.35000000000001, 86.45000000000002, 86.55000000000001, 86.65000000000002, 86.75000000000001, 86.85000000000001, 86.95000000000002, 87.05000000000001, 87.15000000000002, 87.25000000000001, 87.35000000000001, 87.45000000000002, 87.55000000000001, 87.65000000000002, 87.75000000000001, 87.85000000000001, 87.95000000000002, 88.05000000000001, 88.15000000000002, 88.25000000000001, 88.35000000000001, 88.45000000000002, 88.55000000000001, 88.65000000000002, 88.75000000000001, 88.85000000000001, 88.95000000000002, 89.05000000000001, 89.15000000000002, 89.25000000000001, 89.35000000000001, 89.45000000000002, 89.55000000000001, 89.65000000000002, 89.75000000000001, 89.85000000000001, 89.95000000000002, 90.05000000000001, 90.15000000000002, 90.25000000000001, 90.35000000000001, 90.45000000000002, 90.55000000000001, 90.65000000000002, 90.75000000000001, 90.85000000000001, 90.95000000000002, 91.05000000000001, 91.15000000000002, 91.25000000000001, 91.35000000000001, 91.45000000000002, 91.55000000000001, 91.65000000000002, 91.75000000000001, 91.85000000000001, 91.95000000000002, 92.05000000000001, 92.15000000000002, 92.25000000000001, 92.35000000000001, 92.45000000000002, 92.55000000000001, 92.65000000000002, 92.75000000000001, 92.85000000000001, 92.95000000000002, 93.05000000000001, 93.15000000000002, 93.25000000000001, 93.35000000000001, 93.45000000000002, 93.55000000000001, 93.65000000000002, 93.75000000000001, 93.85000000000001, 93.95000000000002, 94.05000000000001, 94.15000000000002, 94.25000000000001, 94.35000000000001, 94.45000000000002, 94.55000000000001, 94.65000000000002, 94.75000000000001, 94.85000000000001, 94.95000000000002, 95.05000000000001, 95.15000000000002, 95.25000000000001, 95.35000000000002, 95.45000000000002, 95.55000000000001, 95.65000000000002, 95.75000000000001, 95.85000000000002, 95.95000000000002, 96.05000000000001, 96.15000000000002, 96.25000000000001, 96.35000000000002, 96.45000000000002, 96.55000000000001, 96.65000000000002, 96.75000000000001, 96.85000000000002, 96.95000000000002, 97.05000000000001, 97.15000000000002, 97.25000000000001, 97.35000000000002, 97.45000000000002, 97.55000000000001, 97.65000000000002, 97.75000000000001, 97.85000000000002, 97.95000000000002, 98.05000000000001, 98.15000000000002, 98.25000000000001, 98.35000000000002, 98.45000000000002, 98.55000000000001, 98.65000000000002, 98.75000000000001, 98.85000000000002, 98.95000000000002, 99.05000000000001, 99.15000000000002, 99.25000000000001, 99.35000000000002, 99.45000000000002, 99.55000000000001, 99.65000000000002, 99.75000000000001, 99.85000000000002, 99.95000000000002], [0.18826097966150454, 0.19462993876456505, 0.1957747934349236, 0.19814844489549926, 0.20095356981823506, 0.20322549915374505, 0.2029766799531222, 0.19946912326426708, 0.20129886531717292, 0.20006770625087764, 0.20321212526540505, 0.20473013134258053, 0.2041045094572748, 0.20292084356418924, 0.20197350147619658, 0.201877485785645, 0.2016811115117528, 0.20018515027307032, 0.20029805981509713, 0.20111430850201276, 0.2011246562455855, 0.20108586530441083, 0.20060752999043358, 0.20009133050683356, 0.19901929147092437, 0.19808526880654986, 0.19786262210148545, 0.19810673308833676, 0.19843364454062534, 0.19927515271063842, 0.19871361461823703, 0.19877518304455102, 0.19835630306147709, 0.19812049918403868, 0.1981993999383193, 0.1985439588034979, 0.19822255473582479, 0.19858268467461904, 0.19866823629252195, 0.1993314270710762, 0.19914459247895783, 0.1987056119391766, 0.19900501852057356, 0.1995905423701178, 0.20003649672418314, 0.20076313111337996, 0.2002056316578294, 0.20013643388961505, 0.19978191700884024, 0.19937194505860176, 0.1991989285066323, 0.19892512553122896, 0.19888488870796228, 0.19932854280613704, 0.19968300845269896, 0.1999378834162544, 0.19980882669707514, 0.19978777091423666, 0.1998982547898449, 0.20004848638048872, 0.20009940144937238, 0.20013062228361983, 0.20024852925143605, 0.2004595775140623, 0.2005562749889319, 0.20049490862251834, 0.20036546294433485, 0.19995794632770278, 0.1998106671351612, 0.20000957799489508, 0.20032857474145152, 0.20045168892563264, 0.20064592894794964, 0.20054718033463242, 0.20027517900448671, 0.20001162654497398, 0.2001635716843831, 0.20017511925220904, 0.2001198543524954, 0.2001456018764734, 0.20011915610459066, 0.19998924648452707, 0.19983010555240396, 0.1998189289090066, 0.19985412568055264, 0.19967098086832524, 0.19961496942797588, 0.19939086835993122, 0.19942760156650147, 0.19945133670799833, 0.19921234182679431, 0.199240307141194, 0.19928093871670285, 0.1996876452145404, 0.19952298855578868, 0.1993772286510527, 0.19950435363208247, 0.19946597734518082, 0.19950630903396138, 0.19940166494908307, 0.1993524012685402, 0.19918089511049894, 0.1995217800503918, 0.19939763938513164, 0.19929441001136639, 0.199309293731127, 0.19937392943617663, 0.19958767637272412, 0.19961496412237187, 0.19962751682925972, 0.19955192941708083, 0.1993651562023083, 0.19935028979398883, 0.1992205772139957, 0.19916485053790264, 0.19938347220434977, 0.19940327464030166, 0.1993564069906934, 0.19948267117499055, 0.19950020517736988, 0.1994653080730598, 0.19937377211346693, 0.19938846329878393, 0.19935648071448925, 0.1995144021487255, 0.19956546913357107, 0.19969421201704202, 0.199563792958896, 0.19959073139317177, 0.199468166311631, 0.1993648257745677, 0.19937275363097307, 0.19941273483768898, 0.19933151173299563, 0.19928720282398252, 0.19920805661093807, 0.1991413429412076, 0.19912790307697947, 0.1991192673491426, 0.19890460009757122, 0.19894137173847568, 0.19907896858730076, 0.19901395406854236, 0.19907564587311816, 0.1990613390520627, 0.19898746392229388, 0.19896735136576854, 0.19893898738463464, 0.1988995070538489, 0.19877149109412778, 0.1988006131501613, 0.19891270150230816, 0.19904382652325048, 0.19916728869581546, 0.1991859413250858, 0.19922762962808188, 0.199197650183637, 0.19917190149569236, 0.19908622049019215, 0.19904607773485575, 0.19921013610728205, 0.19919130777525748, 0.198963916684742, 0.19885419846144112, 0.19891021482078983, 0.198865175099052, 0.1988833441810957, 0.19881988797430833, 0.19881795161895074, 0.1987918788913383, 0.1989026549293833, 0.19891406077998136, 0.19876984822353333, 0.19873561105500442, 0.19871295181206844, 0.19868329480817457, 0.19863451495555767, 0.1986370231499655, 0.19858630709270825, 0.198506814444181, 0.19843762488224412, 0.1985660096872465, 0.19843294398708047, 0.19847418832038313, 0.19841668082972833, 0.19835189015033297, 0.19825452127920054, 0.19817985314567493, 0.1982461739945401, 0.19823210065694705, 0.19814712052928932, 0.1980291965283108, 0.19799945459945803, 0.19792131647044114, 0.19783454157097186, 0.19769808475849976, 0.19766368007973506, 0.19768537370022843, 0.1977194476674983, 0.19767218315961688, 0.19760999804765406, 0.19756853359610543, 0.19755168102685508, 0.1974893330405817, 0.19744084699119896, 0.1974901603332094, 0.19751334937106696, 0.1975328899219532, 0.1975013179742689, 0.19750307329115507, 0.19744224927353377, 0.1973748275681524, 0.19733322084413735, 0.1973162395557844, 0.19732349705893315, 0.19741674235896287, 0.19741511732196612, 0.19728387836941771, 0.19725741294809945, 0.19717718849668336, 0.19728639472081014, 0.19746799630695006, 0.19757016397970936, 0.19764070006856496, 0.19758506461902442, 0.19754002143878696, 0.19754788754122957, 0.19755778643202826, 0.19756025564008078, 0.19756051118076515, 0.19764164120593666, 0.19764203958451662, 0.19760986068347203, 0.19758458495101514, 0.19758013291660076, 0.19753515061717983, 0.19750654077971605, 0.19752044062734214, 0.19766257541354149, 0.19771447930696212, 0.19766371860637486, 0.19766561013403025, 0.19769693445357392, 0.19768486795671536, 0.19765074018130052, 0.1976897014859512, 0.19763824600440658, 0.19768792368829627, 0.19767866719827826, 0.19775901430774762, 0.19789293592703894, 0.1979389712916801, 0.19792692672993617, 0.1979336906540115, 0.19787991921497178, 0.1979050105336227, 0.19796288580911253, 0.19801495619170884, 0.19797249233795905, 0.19800372457078985, 0.1979809217827317, 0.1979825376515826, 0.198047719393976, 0.1980590963340594, 0.1981392071581687, 0.19817343777960272, 0.1982215462724608, 0.1982328051444972, 0.19823664448491013, 0.19831107284278934, 0.19827884847118313, 0.19826422685894385, 0.19822996785243338, 0.1982362018961779, 0.19824946336636506, 0.198350278922522, 0.19838612932029864, 0.19835237057289895, 0.19834822205547328, 0.19831773980215017, 0.19835523064666596, 0.1983790275197351, 0.1983472505635552, 0.19830100764316855, 0.1982352554740642, 0.19829166593865893, 0.1982389595892738, 0.1981561782630729, 0.1980838703029414, 0.19811893140030457, 0.19814859025502324, 0.19815481050220252, 0.19811569243458457, 0.19807345007478522, 0.19803472322408613, 0.19799689723731095, 0.1979733741235768, 0.19796792833312088, 0.19797821194008325, 0.19794231482212366, 0.19796263703601197, 0.1980500367176503, 0.19809790502783153, 0.19807794385925068, 0.19802042609244702, 0.19801381198575335, 0.19807107828048442, 0.19807271751110678, 0.19804553137506706, 0.1980317911437918, 0.19803828698759718, 0.19799815766467915, 0.19801703840193288, 0.19803096892927965, 0.19806392906642858, 0.19816773287309203, 0.19819814702290542, 0.19817566090881383, 0.1981654908759832, 0.19811967488508575, 0.19814381269669026, 0.1981648360354797, 0.19815981953963038, 0.19819049697476582, 0.19819361428489496, 0.19821926126923736, 0.19825946909235853, 0.1982431174281666, 0.19823780369607175, 0.19825250024145122, 0.19828372668338584, 0.19831209443080028, 0.19826696316107623, 0.19825391040704674, 0.19830483498013454, 0.1983014675371634, 0.19833895610350358, 0.19837919725703215, 0.19834285945273894, 0.19834090528000714, 0.1983281463702447, 0.19827681460858676, 0.19826745113431657, 0.19818102001317223, 0.19818017985868644, 0.19822336039101549, 0.1982278962989124, 0.198242377275701, 0.1982502836151464, 0.1982519466694166, 0.1983152905828994, 0.19832106273428704, 0.198304417861891, 0.19831855898204537, 0.1983300758468783, 0.19839245683885598, 0.19832717567949884, 0.19835578351050803, 0.19842849839695906, 0.19842983465519284, 0.19841335110959737, 0.19844425233964846, 0.19842138820563854, 0.1984164292834732, 0.19840427586679457, 0.19832340397739687, 0.1982442652562053, 0.19826409709057888, 0.19826939856660614, 0.19825936140595518, 0.19822084593124079, 0.19820271321547472, 0.19823207768023443, 0.19830541657574124, 0.19831426027292356, 0.19830399066840002, 0.1983782478523229, 0.1983359414176653, 0.1983227363677404, 0.19832998610955851, 0.19833205330991588, 0.19832302195142784, 0.1983268119909389, 0.19837430167061088, 0.19836500355534364, 0.19828829118082344, 0.1982702005045341, 0.19829083251821117, 0.19832867205566335, 0.1983420490602892, 0.19842269363697276, 0.19844453966278391, 0.19846241010834192, 0.19844889119958556, 0.19847028659046412, 0.1984178554093819, 0.19838646105738733, 0.19838298009463454, 0.19836828743828216, 0.19836738354874223, 0.19841931548602057, 0.19838214885409275, 0.1983802255698432, 0.1984209743085875, 0.19840315712548862, 0.19834255692885366, 0.19833577795329643, 0.19837026729398885, 0.19835344406388486, 0.19832985009557796, 0.19837408519903738, 0.1983822642222341, 0.19837206515497374, 0.19840532831420324, 0.19841997386949656, 0.19844902234147965, 0.19846297523001846, 0.19852735273776262, 0.1985528770573326, 0.19858860941551462, 0.19857939813979258, 0.1985986727651759, 0.1985696406880538, 0.19860611145455825, 0.19858826498197485, 0.19856109057250418, 0.19853776301691187, 0.19850325569481037, 0.19858880167878074, 0.19861445194690242, 0.19860755405633862, 0.19866768415028008, 0.19866302650102194, 0.19863314917289726, 0.19860494856329125, 0.19870249017233202, 0.1986702179012026, 0.19866750365537672, 0.19867937883197018, 0.19866827896313746, 0.1987161985224777, 0.19870630204652442, 0.1987192074434732, 0.1987234040363445, 0.19873997974997795, 0.19871634521300688, 0.1987200484235881, 0.19873157654942236, 0.1986866227468309, 0.19868536072843315, 0.1987007410858114, 0.19872806700836726, 0.1987692744245669, 0.19877416540720882, 0.19880241541429794, 0.1987845765644862, 0.1988248432993508, 0.19882422003588957, 0.19884711323987853, 0.19885248026115548, 0.1988868675035947, 0.19886789295931143, 0.1988662140842048, 0.198848385013545, 0.19883025828663323, 0.19877891546099405, 0.19875194681838704, 0.19873860543439043, 0.19873235046726853, 0.19873958870006908, 0.1987167363209029, 0.19867665463974968, 0.1986953528295373, 0.19877269095203715, 0.19879642074446863, 0.19881363836791463, 0.19887072307551665, 0.19885834147192732, 0.1988723610304747, 0.19886320390498674, 0.1988496878786612, 0.19886194851571304, 0.19886182783895923, 0.19882948853319082, 0.19885315783411328, 0.19886421581176217, 0.19881944350832514, 0.19876719877990426, 0.19875443438447638, 0.19878677523828114, 0.19878556982228623, 0.19879122849815165, 0.1987982825607238, 0.19879735394392806, 0.1987831966581679, 0.1987708309695343, 0.19881162806468428, 0.19883019286813197, 0.1987925992967598, 0.19875552724978016, 0.19874473395820652, 0.19874996222407143, 0.19877127316981966, 0.1987940495591324, 0.19881058279045274, 0.19881441015549, 0.19883083498578108, 0.19885125748419458, 0.19886527326222003, 0.19890824624113404, 0.19887978159205344, 0.19880851669065766, 0.19881191485617794, 0.19875559488788558, 0.19874055931705636, 0.1987556530965468, 0.19879894518026775, 0.19890752037757636, 0.1989539158596856, 0.19896962222808198, 0.1989682242034915, 0.19894854966549608, 0.19891157218947683, 0.19890770952845596, 0.1988940562217965, 0.19893007205310126, 0.19896034120531123, 0.19898770303669605, 0.19898370821721972, 0.198958820299424, 0.1989642993502578, 0.198965997809368, 0.1989486344236967, 0.19895515241939143, 0.1989880396525879, 0.19899227597270278, 0.19900964683673897, 0.1990423603476521, 0.19907857302192067, 0.19908464410165178, 0.19908320127993906, 0.19910030411967589, 0.19912701907633085, 0.19914703317052224, 0.1992021737821355, 0.19922838745161775, 0.1992563419958847, 0.19921897118699927, 0.19921114389736982, 0.19920051470666983, 0.1991746663741426, 0.19917876663390013, 0.1991963531065343, 0.199180761652543, 0.19917996027041407, 0.19921045710776014, 0.19917075460879094, 0.19917267622377202, 0.1991906616898519, 0.19917692450204902, 0.19914499492000312, 0.1990997666182378, 0.19910598428163814, 0.19911870277477078, 0.19914117406012982, 0.19912359147524733, 0.1991110006703258, 0.19910027024123217, 0.19911025866597387, 0.1990953019907173, 0.19909868863433033, 0.19906804154220453, 0.19907084449906048, 0.1991069384514279, 0.19910898508547714, 0.19911226354641506, 0.1991346759730172, 0.19916656010838843, 0.19918449597235993, 0.19920782652649774, 0.19922354038094214, 0.1992338978463112, 0.19920816974665753, 0.19918805888264896, 0.19916071960191534, 0.1991359400086427, 0.19910108570878615, 0.19907206732214577, 0.19906108707932044, 0.1990560681621126, 0.1990675868414084, 0.19909850567740248, 0.1991252268880014, 0.19916617272595505, 0.19917121182675612, 0.1991588135022186, 0.1991448254881616, 0.1991725947342033, 0.19921904378015176, 0.1992422492516559, 0.19923840186671044, 0.19923300056132157, 0.1992244239499918, 0.19925349701233708, 0.19926142767830196, 0.19929065553209888, 0.19928497917055948, 0.19929543901183003, 0.19928469787071892, 0.19928543327753895, 0.19924631371213086, 0.19918824989597078, 0.1991593307004041, 0.19912485946720687, 0.19913329753688763, 0.1991212177184405, 0.19910879214719163, 0.19911240496978602, 0.19910733773065487, 0.19914853009030437, 0.19918911437175518, 0.19920836163102248, 0.19921545684573297, 0.19918248939128375, 0.19915905788026395, 0.19916981652080495, 0.19916068148023, 0.1991370511565242, 0.19915129855326202, 0.19914997063943213, 0.1991883316357637, 0.1991705730974153, 0.19914613539710752, 0.1990873411468053, 0.1990830230521662, 0.19906377834412348, 0.19904026486102736, 0.19902654784984297, 0.1990355084824719, 0.19903405827645598, 0.1990401083326832, 0.19905202270595562, 0.1990427300031867, 0.19905343713340384, 0.19905896909736356, 0.19905591039782694, 0.19906619159627323, 0.19903060677978185, 0.19900520106742053, 0.19899755250755002, 0.19900365122895733, 0.19899911591498115, 0.19898440360105812, 0.1989907390635077, 0.19900655571112946, 0.1989938600524741, 0.19897624739661054, 0.1989580432272092, 0.1989552499660725, 0.19898451280815543, 0.19899704015005423, 0.19902465250332765, 0.1990168984163443, 0.1990235703337165, 0.19900601795519093, 0.19902120296232623, 0.19901101929562093, 0.1990026717052446, 0.1990054451264631, 0.19900422607892426, 0.19899970693061078, 0.1989806773560557, 0.19895348924672188, 0.1989402872003036, 0.19895495019082748, 0.1989658987282943, 0.19898469342335823, 0.1989957481258945, 0.19901948817389797, 0.19904593321638378, 0.19906060599093472, 0.19903616733373533, 0.19900106196490203, 0.19899236366877443, 0.1989766292893199, 0.1989732256235987, 0.198992619791212, 0.19897678442938047, 0.1989761905350182, 0.19897474372425314, 0.19899298906535728, 0.19898273450568477, 0.19897603036065226, 0.1989606748285925, 0.19896467955178745, 0.19895176079570157, 0.19896038940235258, 0.19895676262133205, 0.19898250069026874, 0.1989848754918292, 0.19900250366208214, 0.19901856617663505, 0.1990354896843564, 0.1990086415504272, 0.19900979747431075, 0.1990349917931345, 0.1990289969153116, 0.19901515575678203, 0.19900878333179453, 0.199066250473895, 0.199072463545006, 0.19905757996461454, 0.1990918197162442, 0.19910220753212046, 0.19911273718474434, 0.1991158286036508, 0.19911150376336043, 0.19910666422832052, 0.19910467254486436, 0.1991200807274403, 0.1991005403766667, 0.19907365203844138, 0.19905984490966439, 0.1990332675849668, 0.19900557161150917, 0.19900186250259402, 0.19898197194907655, 0.1989666434151532, 0.19895319604687417, 0.19893762735961368, 0.19890368036770772, 0.1989245986493136, 0.1989597282707018, 0.19894885318018452, 0.19889444003769507, 0.19891639248083712, 0.1989264814680016, 0.19891612586349355, 0.19889705569267385, 0.19888195057547403, 0.19886872649131987, 0.1988747468185425, 0.19890075631477944, 0.19887673019290672, 0.19886443135914839, 0.19883562392142065, 0.19883308845715603, 0.19883195520407618, 0.19883546498225313, 0.19882996082109655, 0.19883622324537567, 0.19881825571521233, 0.19879775065506777, 0.19877810766786713, 0.19875086782694776, 0.19875110149092007, 0.19875218996495464, 0.19873895027977834, 0.1987351414377675, 0.19873206295490592, 0.19876411075505535, 0.19879505805885306, 0.19881247110344047, 0.1988187872312112, 0.1987948768817323, 0.19881106955308187, 0.1988505300185928, 0.19885792390643947, 0.1988278430006858, 0.1988118249939776, 0.1988113563884048, 0.198810154757212, 0.19880088879507923, 0.1988110922113599, 0.19881085295592987, 0.19880989695265508, 0.19880230174165126, 0.1988081191766307, 0.1988130883461165, 0.1988199744395813, 0.1988307758521239, 0.19879799526257466, 0.19880383962985648, 0.19883483694232135, 0.19885226530041444, 0.19886806187829872, 0.19888418966881877, 0.1988587346423123, 0.19885167983949614, 0.19884155719439656, 0.19882057049234161, 0.19883652195645835, 0.1988552219526067, 0.19884195298452306, 0.198853423820797, 0.1988339573383754, 0.19885983075242675, 0.19888197982819103, 0.19889644674286705, 0.19890994769269882, 0.19893270223836065, 0.19897922199841517, 0.19899201381567944, 0.19901093087476024, 0.1990316976424194, 0.19902563679745017, 0.19901437372690964, 0.19902448462087113, 0.1990157668668986, 0.19901099294374167, 0.19902783739156957, 0.1990228027157238, 0.19899678109310226, 0.19897255251408758, 0.19896473030622672, 0.19894971027700392, 0.19895411979518712, 0.19895019248837817, 0.19894718569683278, 0.1989681167872416, 0.19899184506052028, 0.19898220243227566, 0.19899166759791598, 0.1989911257378492, 0.19899183782608226, 0.1989921302150475, 0.19899279982542054, 0.19898245383314145, 0.19903047267412075, 0.19902565898799626, 0.19904387766713177, 0.1990375683578371, 0.19901689730748467, 0.19903544912869384, 0.1990444219336924, 0.19903742136447589, 0.19902318342300984, 0.19901806744632977, 0.1990185078849172, 0.19902398854644704, 0.1990255135477434, 0.1990149559270064, 0.19901595080529488, 0.1990149102941155, 0.1990132386556021, 0.19901557916787133, 0.19899946776091157, 0.19899654359943614, 0.19899898405600888, 0.19899440983188715, 0.19900602822100572, 0.1990136629827205, 0.19901071309063081, 0.1990391450123443, 0.19901900004703177, 0.19901719228043982, 0.19901791570947197, 0.19902325472702498, 0.19902545147102235, 0.1990062354480658, 0.19899671739658034, 0.19899594589358235, 0.19901199422052177, 0.19902578937623555, 0.19905594325581288, 0.19907974083271143, 0.1990945041240186, 0.19912323153343947, 0.19909437079720368, 0.19910138361012192, 0.19911557016343978, 0.19911447300419974, 0.19911397895854985, 0.19909545742608087, 0.19909802312601513, 0.19912845768128112, 0.19913001548766324, 0.19910804582211972, 0.19910373526408545, 0.19910357151612806, 0.19911472569165595, 0.19911650586805804, 0.19911944172066517, 0.19910147395375188, 0.19907751039520746, 0.1990727328070789, 0.19907438288573065, 0.1990560129796602, 0.1990527140898931, 0.1990787549112826, 0.19905143238234171, 0.19906396254383765, 0.1990879789627406, 0.19908532200365836, 0.19907654551832657, 0.19908879229487716, 0.19909558158620366, 0.19909921280135676, 0.19909573743140258, 0.19908930447976922, 0.19908699454487552, 0.19909037657558962, 0.19906598201880724, 0.19905367280061373, 0.1990458146432817, 0.1990541420800302, 0.19906475896929748, 0.1990612563978727, 0.1990473620791785, 0.19903252594311388, 0.19902444956241427, 0.1990162611099657, 0.19900686277042817, 0.19901600775085143, 0.19905321149174388, 0.1990873314041943, 0.19907648972946085, 0.19907098128085807, 0.19909034036287165, 0.19909472054780464, 0.19909356460040356, 0.1990827823587904, 0.1991024580889897, 0.1991043558382048, 0.1991208081346417, 0.19910520473782817, 0.19911131434359094, 0.19911757663585736, 0.19911979881639766, 0.19913336313173446, 0.19914966419355237, 0.1991624049517577, 0.19915318854375982, 0.19915178443588932, 0.19913035884616298, 0.19912279053929174, 0.19912059086401765, 0.19911491242875512, 0.19908946934256036, 0.1990817775992714, 0.19906812126074055, 0.19907788901333262, 0.1990947571701423, 0.19908426366792537, 0.19907206719003517, 0.19907138237467342, 0.19905924039158557, 0.19905672230742966, 0.19907783037278087, 0.1991054447255351, 0.19912107721292222, 0.19911179768740164, 0.1991239014494375, 0.1991118264192417, 0.19913395366748038, 0.19913671347044273, 0.19913571690719317, 0.19914086031127934, 0.19913732888206487, 0.19914753935693408, 0.19912518381184702, 0.19913100533821376, 0.1991255015258936, 0.1991558309233798, 0.19916137393354466, 0.19915766100119958, 0.19915924702054463, 0.1991525762156607, 0.19914909874005918, 0.1991414711841475, 0.1991319941771125, 0.19913394234212886, 0.19911642593847362, 0.19911396817179478, 0.19911769547324012, 0.19912041810548295, 0.1991329771047609, 0.19913085213611983, 0.19914131821394676, 0.19915530501516784, 0.19915889106825357, 0.19915697340864075, 0.19915010661322124, 0.1991455718025747, 0.19913860497406216, 0.19917142233293533, 0.1991590708129522, 0.1991555599190837, 0.19915517312992645, 0.19914106435108497, 0.19913450113794823, 0.19913384656890357, 0.19912639210537744, 0.19910803189796938, 0.19909492767059409, 0.199099914649557, 0.19911714301715167, 0.19914718685748614, 0.19915431687412305, 0.19913881916665205], [0.06362780170719617, 0.042020060684766256, 0.03785308481831287, 0.03182251871980516, 0.026931609354539244, 0.02888325761346821, 0.025045648693648538, 0.023063024175209706, 0.021525614901322165, 0.01957998571776602, 0.019124921000857754, 0.017943355022223797, 0.018372883578634095, 0.017395910362147368, 0.018028573966545777, 0.017589572465523135, 0.015991220165650535, 0.014810969540556334, 0.0144492739957483, 0.014380137196515225, 0.013927603019794253, 0.01370860687472882, 0.013548964355459036, 0.012641392844740192, 0.01221030274746481, 0.011873708691640013, 0.011754111752251425, 0.011745704403793706, 0.01149117140345043, 0.010996699929620853, 0.010522616284993151, 0.009978536714639547, 0.01023056125074815, 0.010734339080314176, 0.010602362277988145, 0.010461723396908686, 0.0104944723368554, 0.010547497319150083, 0.01007433747921938, 0.010390597568080856, 0.01001306323872648, 0.009626437000359101, 0.009414653997654314, 0.008986505657103232, 0.008850380238174152, 0.009622775869040994, 0.009200405348227804, 0.009112844765565278, 0.008629977372399587, 0.00849742095521584, 0.008198958876345613, 0.007915781551869122, 0.008120858800854716, 0.007959420281053843, 0.008339068389141556, 0.008374067282782534, 0.008756316795556612, 0.008588385093987483, 0.009033135835294403, 0.00948739332451561, 0.009836075377577113, 0.009732797490284939, 0.009579399512254576, 0.00979263505181351, 0.00942172601106036, 0.009200057906130248, 0.009121821984781169, 0.009212051554646062, 0.009148395611147114, 0.009297736007430432, 0.009190584177816152, 0.008873205473080615, 0.008748807118057075, 0.008526716373120321, 0.008680351806344746, 0.008880767395079215, 0.008876580540193581, 0.008936893306800631, 0.009110759744632024, 0.008941462714451572, 0.00879708540459107, 0.008730121125764366, 0.0087134533362935, 0.008525938449955453, 0.008368651026378576, 0.008245648342001824, 0.007942005661156396, 0.007788087303700899, 0.007683937021795148, 0.007730626222678798, 0.007755008621056356, 0.007720778593769468, 0.0076319777110320465, 0.007765776907241238, 0.007844169049207508, 0.007837975649148487, 0.007809871764488575, 0.00793840049940848, 0.0079098067553576, 0.008019132484238611, 0.008107318077603507, 0.008083626586854924, 0.008369214761668376, 0.008251336106462849, 0.008073419866703723, 0.008240389388839118, 0.008414527003322209, 0.00830840862362691, 0.008347864632561298, 0.008235742433508688, 0.008124318062210395, 0.00819186220707154, 0.008038730124580428, 0.00792811117864048, 0.007840009842619847, 0.007784407663947998, 0.007788473250804395, 0.007883985250436017, 0.007643080465968234, 0.007583209660775146, 0.007534470684288358, 0.007470091389232902, 0.007314356603147793, 0.007195582363839183, 0.007223258574455387, 0.007322048333714236, 0.007737247553511148, 0.007848211825164467, 0.007850188940215587, 0.007816947492914478, 0.0076333954435675085, 0.007544548196027547, 0.007587799837261136, 0.007648862715365444, 0.007555994404197344, 0.0076649792710344776, 0.007797401311294928, 0.008003748987178871, 0.007970059467454224, 0.007953766143022813, 0.007902491236304512, 0.007945371543063401, 0.007919578542775571, 0.008012910228738464, 0.00792221703578312, 0.007898261267045754, 0.0078308821404543, 0.007835885092717782, 0.00788200996058363, 0.007902972567222421, 0.0077790585715212445, 0.007883060650801127, 0.007703683468782397, 0.007550031850395058, 0.007507648176261722, 0.007400992141414463, 0.007444270632021681, 0.007491756968318969, 0.007503699117782321, 0.007545366231995292, 0.007375097222452635, 0.00734241138831859, 0.007337574564126, 0.007324180241479369, 0.007108140291670735, 0.0071196182546354285, 0.007050531738511879, 0.00709705554905789, 0.006941839541813414, 0.007037975226786901, 0.007045627052861205, 0.0070134835005508005, 0.006911113368538807, 0.006942661891137933, 0.006975373722318337, 0.00702136116376348, 0.007136821093313234, 0.0072098215139459335, 0.007266651383807383, 0.007365859410505649, 0.007403576544035425, 0.007432397399052567, 0.007439113097679606, 0.007498919641642411, 0.007528740797760647, 0.007528289816599444, 0.007507799617960386, 0.0075428690862306145, 0.0074760325101252655, 0.007372105856435375, 0.007326573409813861, 0.007282333534639246, 0.007259765756243212, 0.007294915618333021, 0.007328859012876801, 0.007307658441624392, 0.007327920368487434, 0.0072743262842205345, 0.007238818342660956, 0.007272189472963831, 0.007339937174070782, 0.007375389713408547, 0.007329589325764596, 0.007389307084752617, 0.007476291186807653, 0.00743587022822719, 0.007480860792689448, 0.007459942077521713, 0.007499642107509479, 0.00751271865810494, 0.007561197709144569, 0.007596516978280361, 0.0075207315782871206, 0.007542603235353032, 0.007608905135475331, 0.007549194014733875, 0.007485519674591899, 0.007502419537261292, 0.007663661289890148, 0.007749115589421552, 0.0077211370968823315, 0.00764047773418625, 0.007591451473282435, 0.007490856316117111, 0.007396558924898402, 0.007355174687219754, 0.0073546860234170505, 0.007358230207269026, 0.0073098930145869875, 0.007216813537995614, 0.007227008057029876, 0.007250219233799673, 0.0
[truncated: 16,907 more chars]
