# Supplementary material for: MS2Query: reliable and scalable MS2 mass spectra-based analogue search
Source: Nat Commun. 2023 Mar 29;14:1752. doi: 10.1038/s41467-023-37446-4 (PMC10060387; doi:10.1038/s41467-023-37446-4)
Supplement: Supplementary file 4 — Source Data [file 41467_2023_37446_MOESM4_ESM.zip › Figure 2d.json]

{"MS2Deepscore 0.25 Da": [[0.05, 0.15000000000000002, 0.25000000000000006, 0.35000000000000003, 0.45000000000000007, 0.5500000000000002, 0.6500000000000001, 0.7500000000000002, 0.8500000000000002, 0.9500000000000002, 1.0500000000000003, 1.1500000000000004, 1.2500000000000002, 1.3500000000000003, 1.4500000000000004, 1.5500000000000003, 1.6500000000000004, 1.7500000000000004, 1.8500000000000003, 1.9500000000000004, 2.0500000000000003, 2.1500000000000004, 2.2500000000000004, 2.35, 2.45, 2.5500000000000003, 2.6500000000000004, 2.7500000000000004, 2.8500000000000005, 2.95, 3.0500000000000003, 3.1500000000000004, 3.2500000000000004, 3.3500000000000005, 3.4500000000000006, 3.5500000000000007, 3.6500000000000004, 3.7500000000000004, 3.8500000000000005, 3.9500000000000006, 4.050000000000001, 4.15, 4.250000000000001, 4.3500000000000005, 4.450000000000001, 4.550000000000001, 4.65, 4.750000000000001, 4.8500000000000005, 4.950000000000001, 5.050000000000001, 5.150000000000001, 5.250000000000001, 5.3500000000000005, 5.450000000000001, 5.550000000000001, 5.650000000000001, 5.750000000000001, 5.8500000000000005, 5.950000000000001, 6.050000000000001, 6.150000000000001, 6.250000000000001, 6.350000000000001, 6.450000000000001, 6.550000000000001, 6.650000000000001, 6.750000000000001, 6.850000000000001, 6.950000000000001, 7.050000000000002, 7.150000000000001, 7.250000000000001, 7.350000000000001, 7.450000000000001, 7.550000000000002, 7.650000000000001, 7.750000000000001, 7.850000000000001, 7.950000000000001, 8.050000000000002, 8.150000000000002, 8.250000000000002, 8.350000000000003, 8.450000000000003, 8.550000000000002, 8.650000000000002, 8.750000000000002, 8.850000000000003, 8.950000000000003, 9.050000000000002, 9.150000000000002, 9.250000000000002, 9.350000000000003, 9.450000000000003, 9.550000000000002, 9.650000000000002, 9.750000000000002, 9.850000000000003, 9.950000000000003, 10.050000000000002, 10.150000000000002, 10.250000000000004, 10.350000000000003, 10.450000000000003, 10.550000000000002, 10.650000000000002, 10.750000000000004, 10.850000000000003, 10.950000000000003, 11.050000000000002, 11.150000000000002, 11.250000000000004, 11.350000000000003, 11.450000000000003, 11.550000000000002, 11.650000000000002, 11.750000000000004, 11.850000000000003, 11.950000000000003, 12.050000000000002, 12.150000000000004, 12.250000000000004, 12.350000000000003, 12.450000000000003, 12.550000000000002, 12.650000000000004, 12.750000000000004, 12.850000000000003, 12.950000000000003, 13.050000000000002, 13.150000000000004, 13.250000000000004, 13.350000000000003, 13.450000000000003, 13.550000000000002, 13.650000000000004, 13.750000000000004, 13.850000000000003, 13.950000000000003, 14.050000000000004, 14.150000000000004, 14.250000000000004, 14.350000000000003, 14.450000000000003, 14.550000000000004, 14.650000000000004, 14.750000000000004, 14.850000000000003, 14.950000000000003, 15.050000000000004, 15.150000000000004, 15.250000000000004, 15.350000000000003, 15.450000000000003, 15.550000000000004, 15.650000000000004, 15.750000000000004, 15.850000000000003, 15.950000000000005, 16.050000000000004, 16.150000000000002, 16.250000000000004, 16.350000000000005, 16.450000000000003, 16.550000000000004, 16.650000000000006, 16.750000000000004, 16.850000000000005, 16.950000000000003, 17.050000000000004, 17.150000000000006, 17.250000000000004, 17.350000000000005, 17.450000000000003, 17.550000000000004, 17.650000000000006, 17.750000000000004, 17.850000000000005, 17.950000000000003, 18.050000000000004, 18.150000000000006, 18.250000000000004, 18.350000000000005, 18.450000000000003, 18.550000000000004, 18.650000000000006, 18.750000000000004, 18.850000000000005, 18.950000000000003, 19.050000000000004, 19.150000000000006, 19.250000000000004, 19.350000000000005, 19.450000000000003, 19.550000000000004, 19.650000000000006, 19.750000000000004, 19.850000000000005, 19.950000000000003, 20.050000000000004, 20.150000000000006, 20.250000000000004, 20.350000000000005, 20.450000000000006, 20.550000000000004, 20.650000000000006, 20.750000000000004, 20.850000000000005, 20.950000000000006, 21.050000000000004, 21.150000000000006, 21.250000000000004, 21.350000000000005, 21.450000000000006, 21.550000000000004, 21.650000000000006, 21.750000000000004, 21.850000000000005, 21.950000000000006, 22.050000000000004, 22.150000000000006, 22.250000000000004, 22.350000000000005, 22.450000000000006, 22.550000000000004, 22.650000000000006, 22.750000000000004, 22.850000000000005, 22.950000000000006, 23.050000000000004, 23.150000000000006, 23.250000000000004, 23.350000000000005, 23.450000000000006, 23.550000000000004, 23.650000000000006, 23.750000000000004, 23.850000000000005, 23.950000000000006, 24.050000000000004, 24.150000000000006, 24.250000000000007, 24.350000000000005, 24.450000000000006, 24.550000000000004, 24.650000000000006, 24.750000000000007, 24.850000000000005, 24.950000000000006, 25.050000000000004, 25.150000000000006, 25.250000000000007, 25.350000000000005, 25.450000000000006, 25.550000000000004, 25.650000000000006, 25.750000000000007, 25.850000000000005, 25.950000000000006, 26.050000000000004, 26.150000000000006, 26.250000000000007, 26.350000000000005, 26.450000000000006, 26.550000000000004, 26.650000000000006, 26.750000000000007, 26.850000000000005, 26.950000000000006, 27.050000000000004, 27.150000000000006, 27.250000000000007, 27.350000000000005, 27.450000000000006, 27.550000000000008, 27.650000000000006, 27.750000000000007, 27.850000000000005, 27.950000000000006, 28.050000000000008, 28.150000000000006, 28.250000000000007, 28.350000000000005, 28.450000000000006, 28.550000000000008, 28.650000000000006, 28.750000000000007, 28.850000000000005, 28.950000000000006, 29.050000000000008, 29.150000000000006, 29.250000000000007, 29.350000000000005, 29.450000000000006, 29.550000000000008, 29.650000000000006, 29.750000000000007, 29.850000000000005, 29.950000000000006, 30.050000000000008, 30.150000000000006, 30.250000000000007, 30.350000000000005, 30.450000000000006, 30.550000000000008, 30.650000000000006, 30.750000000000007, 30.850000000000005, 30.950000000000006, 31.050000000000008, 31.150000000000006, 31.250000000000007, 31.35000000000001, 31.450000000000006, 31.550000000000008, 31.650000000000006, 31.750000000000007, 31.85000000000001, 31.950000000000006, 32.050000000000004, 32.150000000000006, 32.25, 32.35, 32.45, 32.550000000000004, 32.650000000000006, 32.75, 32.85, 32.95, 33.050000000000004, 33.150000000000006, 33.25000000000001, 33.35, 33.45, 33.550000000000004, 33.650000000000006, 33.75000000000001, 33.85, 33.95, 34.050000000000004, 34.150000000000006, 34.25000000000001, 34.35, 34.45, 34.550000000000004, 34.650000000000006, 34.75000000000001, 34.85, 34.95, 35.050000000000004, 35.150000000000006, 35.25000000000001, 35.35, 35.45, 35.550000000000004, 35.650000000000006, 35.75000000000001, 35.85, 35.95, 36.050000000000004, 36.150000000000006, 36.25000000000001, 36.35, 36.45, 36.550000000000004, 36.650000000000006, 36.75000000000001, 36.85, 36.95, 37.050000000000004, 37.150000000000006, 37.25000000000001, 37.35, 37.45, 37.550000000000004, 37.650000000000006, 37.75000000000001, 37.85, 37.95, 38.050000000000004, 38.150000000000006, 38.25000000000001, 38.35, 38.45, 38.550000000000004, 38.650000000000006, 38.75000000000001, 38.85, 38.95, 39.050000000000004, 39.150000000000006, 39.25000000000001, 39.35, 39.45, 39.550000000000004, 39.650000000000006, 39.75000000000001, 39.85, 39.95, 40.050000000000004, 40.150000000000006, 40.25000000000001, 40.35000000000001, 40.45, 40.550000000000004, 40.650000000000006, 40.75000000000001, 40.85000000000001, 40.95, 41.050000000000004, 41.150000000000006, 41.25000000000001, 41.35000000000001, 41.45, 41.550000000000004, 41.650000000000006, 41.75000000000001, 41.85000000000001, 41.95, 42.050000000000004, 42.150000000000006, 42.25000000000001, 42.35000000000001, 42.45, 42.550000000000004, 42.650000000000006, 42.75000000000001, 42.85000000000001, 42.95, 43.050000000000004, 43.150000000000006, 43.25000000000001, 43.35000000000001, 43.45, 43.550000000000004, 43.650000000000006, 43.75000000000001, 43.85000000000001, 43.95, 44.050000000000004, 44.150000000000006, 44.25000000000001, 44.35000000000001, 44.45, 44.550000000000004, 44.650000000000006, 44.75000000000001, 44.85000000000001, 44.95, 45.050000000000004, 45.150000000000006, 45.25000000000001, 45.35000000000001, 45.45, 45.550000000000004, 45.650000000000006, 45.75000000000001, 45.85000000000001, 45.95, 46.050000000000004, 46.150000000000006, 46.25000000000001, 46.35000000000001, 46.45, 46.550000000000004, 46.650000000000006, 46.75000000000001, 46.85000000000001, 46.95, 47.050000000000004, 47.150000000000006, 47.25000000000001, 47.35000000000001, 47.45, 47.550000000000004, 47.650000000000006, 47.75000000000001, 47.85000000000001, 47.95000000000001, 48.050000000000004, 48.150000000000006, 48.25000000000001, 48.35000000000001, 48.45000000000001, 48.550000000000004, 48.650000000000006, 48.75000000000001, 48.85000000000001, 48.95000000000001, 49.050000000000004, 49.150000000000006, 49.25000000000001, 49.35000000000001, 49.45000000000001, 49.550000000000004, 49.650000000000006, 49.75000000000001, 49.85000000000001, 49.95000000000001, 50.050000000000004, 50.150000000000006, 50.25000000000001, 50.35000000000001, 50.45000000000001, 50.550000000000004, 50.650000000000006, 50.75000000000001, 50.85000000000001, 50.95000000000001, 51.050000000000004, 51.150000000000006, 51.25000000000001, 51.35000000000001, 51.45000000000001, 51.550000000000004, 51.650000000000006, 51.75000000000001, 51.85000000000001, 51.95000000000001, 52.050000000000004, 52.150000000000006, 52.25000000000001, 52.35000000000001, 52.45000000000001, 52.550000000000004, 52.650000000000006, 52.75000000000001, 52.85000000000001, 52.95000000000001, 53.050000000000004, 53.150000000000006, 53.25000000000001, 53.35000000000001, 53.45000000000001, 53.550000000000004, 53.650000000000006, 53.75000000000001, 53.85000000000001, 53.95000000000001, 54.050000000000004, 54.150000000000006, 54.25000000000001, 54.35000000000001, 54.45000000000001, 54.550000000000004, 54.650000000000006, 54.75000000000001, 54.85000000000001, 54.95000000000001, 55.05000000000001, 55.150000000000006, 55.25000000000001, 55.35000000000001, 55.45000000000001, 55.55000000000001, 55.650000000000006, 55.75000000000001, 55.85000000000001, 55.95000000000001, 56.05000000000001, 56.150000000000006, 56.25000000000001, 56.35000000000001, 56.45000000000001, 56.55000000000001, 56.650000000000006, 56.75000000000001, 56.85000000000001, 56.95000000000001, 57.05000000000001, 57.150000000000006, 57.25000000000001, 57.35000000000001, 57.45000000000001, 57.55000000000001, 57.650000000000006, 57.75000000000001, 57.85000000000001, 57.95000000000001, 58.05000000000001, 58.150000000000006, 58.25000000000001, 58.35000000000001, 58.45000000000001, 58.55000000000001, 58.650000000000006, 58.75000000000001, 58.85000000000001, 58.95000000000001, 59.05000000000001, 59.150000000000006, 59.25000000000001, 59.35000000000001, 59.45000000000001, 59.55000000000001, 59.650000000000006, 59.75000000000001, 59.85000000000001, 59.95000000000001, 60.05000000000001, 60.150000000000006, 60.25000000000001, 60.35000000000001, 60.45000000000001, 60.55000000000001, 60.650000000000006, 60.75000000000001, 60.85000000000001, 60.95000000000001, 61.05000000000001, 61.150000000000006, 61.25000000000001, 61.35000000000001, 61.45000000000001, 61.55000000000001, 61.650000000000006, 61.75000000000001, 61.85000000000001, 61.95000000000001, 62.05000000000001, 62.150000000000006, 62.25000000000001, 62.35000000000001, 62.45000000000001, 62.55000000000001, 62.65000000000001, 62.75000000000001, 62.85000000000001, 62.95000000000001, 63.05000000000001, 63.15000000000001, 63.25000000000001, 63.35000000000001, 63.45000000000001, 63.55000000000001, 63.65000000000001, 63.75000000000001, 63.85000000000001, 63.95000000000001, 64.05000000000001, 64.15, 64.25000000000001, 64.35000000000001, 64.45, 64.55000000000001, 64.65, 64.75000000000001, 64.85000000000001, 64.95, 65.05000000000001, 65.15, 65.25000000000001, 65.35000000000001, 65.45, 65.55000000000001, 65.65, 65.75000000000001, 65.85000000000001, 65.95000000000002, 66.05000000000001, 66.15, 66.25000000000001, 66.35000000000001, 66.45000000000002, 66.55000000000001, 66.65, 66.75000000000001, 66.85000000000001, 66.95000000000002, 67.05000000000001, 67.15, 67.25000000000001, 67.35000000000001, 67.45000000000002, 67.55000000000001, 67.65, 67.75000000000001, 67.85000000000001, 67.95000000000002, 68.05000000000001, 68.15, 68.25000000000001, 68.35000000000001, 68.45000000000002, 68.55000000000001, 68.65, 68.75000000000001, 68.85000000000001, 68.95000000000002, 69.05000000000001, 69.15, 69.25000000000001, 69.35000000000001, 69.45000000000002, 69.55000000000001, 69.65, 69.75000000000001, 69.85000000000001, 69.95000000000002, 70.05000000000001, 70.15, 70.25000000000001, 70.35000000000001, 70.45000000000002, 70.55000000000001, 70.65, 70.75000000000001, 70.85000000000001, 70.95000000000002, 71.05000000000001, 71.15, 71.25000000000001, 71.35000000000001, 71.45000000000002, 71.55000000000001, 71.65, 71.75000000000001, 71.85000000000001, 71.95000000000002, 72.05000000000001, 72.15, 72.25000000000001, 72.35000000000001, 72.45000000000002, 72.55000000000001, 72.65, 72.75000000000001, 72.85000000000001, 72.95000000000002, 73.05000000000001, 73.15, 73.25000000000001, 73.35000000000001, 73.45000000000002, 73.55000000000001, 73.65, 73.75000000000001, 73.85000000000001, 73.95000000000002, 74.05000000000001, 74.15, 74.25000000000001, 74.35000000000001, 74.45000000000002, 74.55000000000001, 74.65, 74.75000000000001, 74.85000000000001, 74.95000000000002, 75.05000000000001, 75.15, 75.25000000000001, 75.35000000000001, 75.45000000000002, 75.55000000000001, 75.65, 75.75000000000001, 75.85000000000001, 75.95000000000002, 76.05000000000001, 76.15, 76.25000000000001, 76.35000000000001, 76.45000000000002, 76.55000000000001, 76.65, 76.75000000000001, 76.85000000000001, 76.95000000000002, 77.05000000000001, 77.15, 77.25000000000001, 77.35000000000001, 77.45000000000002, 77.55000000000001, 77.65, 77.75000000000001, 77.85000000000001, 77.95000000000002, 78.05000000000001, 78.15, 78.25000000000001, 78.35000000000001, 78.45000000000002, 78.55000000000001, 78.65, 78.75000000000001, 78.85000000000001, 78.95000000000002, 79.05000000000001, 79.15, 79.25000000000001, 79.35000000000001, 79.45000000000002, 79.55000000000001, 79.65, 79.75000000000001, 79.85000000000001, 79.95000000000002, 80.05000000000001, 80.15, 80.25000000000001, 80.35000000000001, 80.45000000000002, 80.55000000000001, 80.65000000000002, 80.75000000000001, 80.85000000000001, 80.95000000000002, 81.05000000000001, 81.15000000000002, 81.25000000000001, 81.35000000000001, 81.45000000000002, 81.55000000000001, 81.65000000000002, 81.75000000000001, 81.85000000000001, 81.95000000000002, 82.05000000000001, 82.15000000000002, 82.25000000000001, 82.35000000000001, 82.45000000000002, 82.55000000000001, 82.65000000000002, 82.75000000000001, 82.85000000000001, 82.95000000000002, 83.05000000000001, 83.15000000000002, 83.25000000000001, 83.35000000000001, 83.45000000000002, 83.55000000000001, 83.65000000000002, 83.75000000000001, 83.85000000000001, 83.95000000000002, 84.05000000000001, 84.15000000000002, 84.25000000000001, 84.35000000000001, 84.45000000000002, 84.55000000000001, 84.65000000000002, 84.75000000000001, 84.85000000000001, 84.95000000000002, 85.05000000000001, 85.15000000000002, 85.25000000000001, 85.35000000000001, 85.45000000000002, 85.55000000000001, 85.65000000000002, 85.75000000000001, 85.85000000000001, 85.95000000000002, 86.05000000000001, 86.15000000000002, 86.25000000000001, 86.35000000000001, 86.45000000000002, 86.55000000000001, 86.65000000000002, 86.75000000000001, 86.85000000000001, 86.95000000000002, 87.05000000000001, 87.15000000000002, 87.25000000000001, 87.35000000000001, 87.45000000000002, 87.55000000000001, 87.65000000000002, 87.75000000000001, 87.85000000000001, 87.95000000000002, 88.05000000000001, 88.15000000000002, 88.25000000000001, 88.35000000000001, 88.45000000000002, 88.55000000000001, 88.65000000000002, 88.75000000000001, 88.85000000000001, 88.95000000000002, 89.05000000000001, 89.15000000000002, 89.25000000000001, 89.35000000000001, 89.45000000000002, 89.55000000000001, 89.65000000000002, 89.75000000000001, 89.85000000000001, 89.95000000000002, 90.05000000000001, 90.15000000000002, 90.25000000000001, 90.35000000000001, 90.45000000000002, 90.55000000000001, 90.65000000000002, 90.75000000000001, 90.85000000000001, 90.95000000000002, 91.05000000000001, 91.15000000000002, 91.25000000000001, 91.35000000000001, 91.45000000000002, 91.55000000000001, 91.65000000000002, 91.75000000000001, 91.85000000000001, 91.95000000000002, 92.05000000000001, 92.15000000000002, 92.25000000000001, 92.35000000000001, 92.45000000000002, 92.55000000000001, 92.65000000000002, 92.75000000000001, 92.85000000000001, 92.95000000000002, 93.05000000000001, 93.15000000000002, 93.25000000000001, 93.35000000000001, 93.45000000000002, 93.55000000000001, 93.65000000000002, 93.75000000000001, 93.85000000000001, 93.95000000000002, 94.05000000000001, 94.15000000000002, 94.25000000000001, 94.35000000000001, 94.45000000000002, 94.55000000000001, 94.65000000000002, 94.75000000000001, 94.85000000000001, 94.95000000000002, 95.05000000000001, 95.15000000000002, 95.25000000000001, 95.35000000000002, 95.45000000000002, 95.55000000000001, 95.65000000000002, 95.75000000000001, 95.85000000000002, 95.95000000000002, 96.05000000000001, 96.15000000000002, 96.25000000000001, 96.35000000000002, 96.45000000000002, 96.55000000000001, 96.65000000000002, 96.75000000000001, 96.85000000000002, 96.95000000000002, 97.05000000000001, 97.15000000000002, 97.25000000000001, 97.35000000000002, 97.45000000000002, 97.55000000000001, 97.65000000000002, 97.75000000000001, 97.85000000000002, 97.95000000000002, 98.05000000000001, 98.15000000000002, 98.25000000000001, 98.35000000000002, 98.45000000000002, 98.55000000000001, 98.65000000000002, 98.75000000000001, 98.85000000000002, 98.95000000000002, 99.05000000000001, 99.15000000000002, 99.25000000000001, 99.35000000000002, 99.45000000000002, 99.55000000000001, 99.65000000000002, 99.75000000000001, 99.85000000000002, 99.95000000000002], [93.06292517006803, 92.40076936951937, 92.01395389369777, 90.94291478615727, 90.44394720570223, 90.65295701584292, 90.99376277297289, 90.72040953827896, 90.44511815177898, 90.51606844589679, 90.17132498367414, 90.22488741268157, 90.17055563775855, 90.14116703903294, 90.06601053984352, 89.81843427291112, 89.82227514024626, 89.68904898678885, 89.51001870405537, 89.57463936648237, 89.67662085427811, 89.71856051284358, 89.50696323198886, 89.45096484494782, 89.32891889835798, 89.34007200059938, 89.27190767604081, 89.34111951749182, 89.439829266418, 89.41675235554152, 89.33207655418576, 89.34826265419665, 89.49250361520055, 89.43020704503306, 89.51559617937765, 89.46730238656107, 89.41280384653047, 89.40740113847603, 89.46806113544368, 89.44769604241355, 89.43703336594398, 89.50331592748, 89.4984629694629, 89.43396364876367, 89.47858053689008, 89.55258069664859, 89.54895376124361, 89.50869323517111, 89.4831018942683, 89.46342057151104, 89.38999073870437, 89.36213053609926, 89.37563414012527, 89.42424875372795, 89.42625589584591, 89.4241154887107, 89.4204210730606, 89.45788953537928, 89.52398303148915, 89.55058489457522, 89.58675216260153, 89.61794021292498, 89.60015194277203, 89.63621330272483, 89.62740369556373, 89.57527107863991, 89.62205877131747, 89.59013948129115, 89.60939860567653, 89.60823491102988, 89.70113035980594, 89.72856294453722, 89.73347014623138, 89.70820546724872, 89.69412763128857, 89.64502425315747, 89.62182118422399, 89.61044120288845, 89.64355729073661, 89.67087286106144, 89.65055218505861, 89.66829207208234, 89.68052858980523, 89.6976603546179, 89.69475288729686, 89.67524584944951, 89.72460793410792, 89.76386846284282, 89.76304713789011, 89.72780405358152, 89.71604928362397, 89.74150032664171, 89.788640542165, 89.87347723221924, 89.97322623790416, 90.07261216773351, 90.17649776226918, 90.278231623672, 90.37787991901884, 90.47550612998677, 90.56489367186629, 90.65871850883697, 90.7506956737258, 90.84087921349688, 90.92932108752169, 91.01607126740915, 91.10117783116061, 91.18468705202369, 91.25992433128332, 91.33135162900335, 91.41056366938423, 91.4883411670888, 91.56472274235983, 91.63974564146736, 91.71344579727143, 91.78585788661037, 91.85701538470497, 91.92695061675997, 91.9956948069286, 92.06327812479667, 92.12972972953143, 92.19103589190767, 92.25137360431404, 92.31472536085843, 92.37704960129092, 92.43837112291341, 92.49871393147195, 92.55810127249103, 92.61655566113089, 92.6740989106489, 92.73075215954002, 92.78653589742797, 92.84146998977275, 92.8955737014583, 92.94886571931826, 92.9981135215481, 93.04666319539754, 93.09772073401368, 93.14803391602045, 93.19761890140788, 93.24649138574685, 93.29466661675352, 93.34215941015033, 93.38898416485704, 93.43406650119677, 93.4763505057634, 93.52128344038118, 93.56560163768388, 93.60660855751874, 93.6470847127156, 93.68970416666266, 93.73175559165044, 93.77325026851717, 93.81419918135364, 93.8546130271969, 93.894502225347, 93.93387692632231, 93.97274702047146, 94.01112214625553, 94.04901169821655, 94.08642483464473, 94.12337048495874, 94.15759460858003, 94.1914137095404, 94.22706309839735, 94.26227756885791, 94.29706503162197, 94.33143320669558, 94.36538962910237, 94.39894165439132, 94.43209646394862, 94.46486107012211, 94.48902262361072, 94.50426930038712, 94.50532981532925, 94.50549052935432, 94.50170825478757, 94.47477949843115, 94.45122900578272, 94.42048367459189, 94.39882503208975, 94.35308171881941, 94.30870125755474, 94.2489027798866, 94.18892195640365, 94.13721318550353, 94.08523590409376, 94.05189819886179, 94.01891964012, 93.96853850053108, 93.92970554666235, 93.88017164077556, 93.82828181243607, 93.75043932230139, 93.65921283863692, 93.59553789811946, 93.53934973375443, 93.48454219286278, 93.4104258448503, 93.31887532966442, 93.2486859324067, 93.19055959013896, 93.13576275284052, 93.0643705801772, 92.98444625078152, 92.89572128991429, 92.82274538000884, 92.74555881482024, 92.66341406939719, 92.59562930918757, 92.5434760776416, 92.4668588317157, 92.38092812062169, 92.31391128554421, 92.22475723853874, 92.11775711880117, 92.02966598856841, 91.93432798190642, 91.85716153654022, 91.78071404068773, 91.70103668877995, 91.62207433242921, 91.52895410701244, 91.42927056380104, 91.30624460516735, 91.19409359780806, 91.09373715293555, 90.99705348314842, 90.89191099200823, 90.79756472163467, 90.70322483471902, 90.60442360826669, 90.50919295690375, 90.39925555505155, 90.31681535277548, 90.22270992384713, 90.13907152078035, 90.03157838221357, 89.94283481322606, 89.8525412854377, 89.76596243309751, 89.6690130510361, 89.57090328601745, 89.47375021414231, 89.36165255462029, 89.26371692952117, 89.15219863240051, 89.0702566212032, 88.98929777525375, 88.91690523719946, 88.8167643462832, 88.71460589419304, 88.62012143632467, 88.52671222818324, 88.42537919841894, 88.32082077526042, 88.23626834195663, 88.15029385713969, 88.07484551055471, 87.94041679688706, 87.82456366142915, 87.74941702799832, 87.64813806125208, 87.54551719632418, 87.4639523218541, 87.39132849265398, 87.30859933494862, 87.23888833622141, 87.1506025689982, 87.04952439558528, 86.9756288682803, 86.9271626441589, 86.86069603332416, 86.79126035151302, 86.70508309640113, 86.62928981008763, 86.55118630069731, 86.48558485923158, 86.39527308317577, 86.32252158337255, 86.24468250972373, 86.17103662453034, 86.10713249361899, 86.04044729090381, 85.98665613026057, 85.92819410610073, 85.85886242224805, 85.78233478321559, 85.72300663702002, 85.67554786834344, 85.61538161546983, 85.55536473437532, 85.49036199495947, 85.44515714930405, 85.3973199650217, 85.3530007284671, 85.29649700614632, 85.24053251759464, 85.18998170142511, 85.14378735376974, 85.09291848378429, 85.03218883523185, 84.97706811527878, 84.93869044970407, 84.9018703184324, 84.84540524426924, 84.81041649414047, 84.76667519168358, 84.72936113548742, 84.67522754667164, 84.61427382309543, 84.56300637207661, 84.51924253363566, 84.47022804787267, 84.43731749518001, 84.4161237821902, 84.38560169142791, 84.33688475092758, 84.30828829903153, 84.26802737611195, 84.2346584770011, 84.19488028201206, 84.16072719298957, 84.12751837861968, 84.09298516141014, 84.05772412241424, 84.02102571980944, 83.97323322026871, 83.94397478449663, 83.90748995424592, 83.87383858174937, 83.8244646847339, 83.78558075239894, 83.75166274073578, 83.72879179985185, 83.69877330110026, 83.67011677882411, 83.62404015824328, 83.59832638893371, 83.57368985367755, 83.55151712216544, 83.51584840763951, 83.48199957293066, 83.4605234291293, 83.42131503192365, 83.38712285801216, 83.36565516352447, 83.33477535961843, 83.30000857599673, 83.26025220540282, 83.22229299993495, 83.20506030432293, 83.18171962669226, 83.15702262157865, 83.1228918796067, 83.10359838144218, 83.09503032398155, 83.07923233628762, 83.06352702461675, 83.04352199273787, 83.02034900476329, 82.99163090158383, 82.96416178961627, 82.94681896131154, 82.93700211881414, 82.9227113504789, 82.90325745378631, 82.88562613046756, 82.86081890964219, 82.8438239069789, 82.82819833718216, 82.81329854393627, 82.78958957519902, 82.77423889560471, 82.76781424259583, 82.75302901868777, 82.72638415566779, 82.7199221137155, 82.71785954098087, 82.70677826989568, 82.6861260024299, 82.66165268635307, 82.64700265637438, 82.6381847573227, 82.61833796412124, 82.61046116643998, 82.58874827859579, 82.57183278063806, 82.5527726196403, 82.53482216004764, 82.52261654882865, 82.51461786400863, 82.51165524374868, 82.50401174525159, 82.48740824509763, 82.47866290819522, 82.48071014568264, 82.46826327255684, 82.46616199614644, 82.45499817003416, 82.4553092944141, 82.4424592531245, 82.42947883860339, 82.42398932550103, 82.40469033668931, 82.39665875444085, 82.38786322264016, 82.39297618861048, 82.39884182669266, 82.38753754221776, 82.3770573656957, 82.36873232479716, 82.36294017476277, 82.34839742569702, 82.33678640235925, 82.32674287720815, 82.32772950709663, 82.32210357896302, 82.32439009356098, 82.31614039200733, 82.30270373418537, 82.30354705635038, 82.30308429786197, 82.29312809552408, 82.28247148511693, 82.27390852643855, 82.27333289948135, 82.27386657351096, 82.28599156320062, 82.28466166343651, 82.2754594910519, 82.27159847160685, 82.2689209568185, 82.26240743118657, 82.25333970106524, 82.25065180653779, 82.24725573361806, 82.24008567652592, 82.23852987226437, 82.23302634234808, 82.22576352548646, 82.2196035476159, 82.21649919442538, 82.21856954819276, 82.21637018325467, 82.21588302597657, 82.21227295206555, 82.21204016703507, 82.20495218843173, 82.20754381205495, 82.19892311597177, 82.19767404390252, 82.19712906470609, 82.19606243578414, 82.19933924171285, 82.20693098271371, 82.20947651514774, 82.20839797800872, 82.2104122692084, 82.22071717024401, 82.22170841430375, 82.22283011328436, 82.21559284173796, 82.21110650788304, 82.20935794736032, 82.21693163295414, 82.21754445585543, 82.21815567824503, 82.22061241952105, 82.22457268840128, 82.22683964127185, 82.22558596436332, 82.22658760096759, 82.22185283861975, 82.22061490923832, 82.22419508489824, 82.2209716965016, 82.2235427760447, 82.22972724120278, 82.23605300722929, 82.24021960441623, 82.23601539338827, 82.24048894478238, 82.24755176815192, 82.25361378227355, 82.25152694490109, 82.26140851438097, 82.26656443399767, 82.27414936968732, 82.27751712257954, 82.27588449738701, 82.27842911318577, 82.27328232142136, 82.2724665448624, 82.26974047158896, 82.26623386924523, 82.25844956162177, 82.257829417934, 82.25341684109921, 82.25533343374296, 82.26007371415453, 82.26773837877117, 82.27369743002446, 82.27070743024744, 82.26803793794875, 82.26834466572451, 82.2804811209827, 82.28464893506184, 82.28786578750572, 82.2946320182524, 82.2956573047635, 82.29605935517331, 82.30338409812215, 82.30150951234393, 82.30548802693228, 82.3081617943275, 82.30869123667784, 82.30692927253833, 82.30943633933555, 82.30525347969144, 82.30093253476687, 82.30751685009537, 82.3083417101453, 82.31338090996829, 82.3171979241236, 82.32114957939079, 82.32463605233364, 82.33334317265549, 82.3382481039321, 82.33930167756662, 82.34421250583303, 82.34124832203311, 82.339325528324, 82.33105795461664, 82.32768856096153, 82.32683380961792, 82.330540584107, 82.33393897628999, 82.33527545050674, 82.33295359244805, 82.33043283649019, 82.33280824720563, 82.3416956666386, 82.34083119972884, 82.33837487061136, 82.33202245234105, 82.32944825858955, 82.32673658784819, 82.33093806685191, 82.33469103133488, 82.34086654175067, 82.34387492663635, 82.34558689770827, 82.34672344280686, 82.346498018516, 82.35136174145723, 82.34993160304, 82.35402115464873, 82.36064012037015, 82.36060965058114, 82.35650094701643, 82.35240435863776, 82.345240898745, 82.34215865508611, 82.34006627747708, 82.3424410501827, 82.35190818472373, 82.35199757822751, 82.35004452065738, 82.34490918456116, 82.35154185738841, 82.35732383598514, 82.3553719854257, 82.35672627498691, 82.35492008508814, 82.35736471540638, 82.36089928539471, 82.36223256908204, 82.37405816606679, 82.37441482903469, 82.3795221396385, 82.37950628279683, 82.38099679041213, 82.38620224969381, 82.39813668782384, 82.40356643166994, 82.40413648570792, 82.40174958367119, 82.4058045583948, 82.40850740154104, 82.40505866837725, 82.40495283383093, 82.40817574110122, 82.4116524862826, 82.41571576298917, 82.42199847475766, 82.43191304255683, 82.43981612768306, 82.44018150878546, 82.43659864969636, 82.4372304560041, 82.44467608892536, 82.45694006797461, 82.45858273387988, 82.46151836372857, 82.4695273092569, 82.47178844589726, 82.4792332614385, 82.4831900775936, 82.48343901909269, 82.48449905773911, 82.49019801944954, 82.49098776770224, 82.49138771025306, 82.4926861736688, 82.49384988464266, 82.49577967074123, 82.49604078295872, 82.49783256893468, 82.49999896343667, 82.50228733489625, 82.50290044692153, 82.50177361484317, 82.51062277077388, 82.51401594559594, 82.51853244141171, 82.52152312381692, 82.51985556556258, 82.52095259177331, 82.52079362101534, 82.52701286175113, 82.53333670098583, 82.53640222042168, 82.54119759741573, 82.54411422568029, 82.54530756002745, 82.5472039653188, 82.54824369859303, 82.55113024756885, 82.55364003174151, 82.55441759429951, 82.55125906427585, 82.55179092145696, 82.55820356436304, 82.56569901450445, 82.56730773301743, 82.56927375598968, 82.57452550335965, 82.57170713623415, 82.56544552373549, 82.56497765636102, 82.57020440285302, 82.57275397327362, 82.57457233719819, 82.57084420030394, 82.57422307320392, 82.57338801484134, 82.57939192913844, 82.57723409167093, 82.58118144007263, 82.5833247067413, 82.58903840634132, 82.59011903152388, 82.59044884832642, 82.59399006356782, 82.59621798362903, 82.59749142262773, 82.59261933144234, 82.5968433640402, 82.59681493379759, 82.5956118010366, 82.59640650573235, 82.5952077920479, 82.58991394406291, 82.58428453114468, 82.58551659926806, 82.58486458675281, 82.58997447240742, 82.5957695133204, 82.59585877334594, 82.59525414316968, 82.5954587014243, 82.60051783937848, 82.60152179602282, 82.60183526694792, 82.59800395062595, 82.59200133438017, 82.58808168051121, 82.5838314536912, 82.57704818820692, 82.5813150781851, 82.58553113540265, 82.57891494536028, 82.57902760778525, 82.57925359931141, 82.57437659482541, 82.57721199681156, 82.57857001722955, 82.57856960870839, 82.57405984108665, 82.57519130726915, 82.57261063164005, 82.57440398806952, 82.57376033418456, 82.56895446025652, 82.56293190027226, 82.55703604305236, 82.55472670739712, 82.55186486600125, 82.55634849722267, 82.55127456468013, 82.54732275051235, 82.5452637217247, 82.54597311056692, 82.54535583647687, 82.54595370189415, 82.5447141214744, 82.53692932505655, 82.53347691711801, 82.5246603463107, 82.5223270655071, 82.5198920993159, 82.51768145526759, 82.51667568304688, 82.51480187993312, 82.51130349910039, 82.51421829352687, 82.51278950172352, 82.51125670620107, 82.50852416269203, 82.50647746814832, 82.50172584873184, 82.49956974451423, 82.49204561717939, 82.48357463951474, 82.48016661015156, 82.47537474695041, 82.47369780365568, 82.47384053372164, 82.47408976585788, 82.47902241287407, 82.47947635399677, 82.48109800685023, 82.48054553309576, 82.47765117426918, 82.47958448477137, 82.48225253640332, 82.4813276511708, 82.47903492926622, 82.4763285525105, 82.47310235283082, 82.47471246879434, 82.47306927250975, 82.47718701667657, 82.47753134049019, 82.47370000528346, 82.46855111446573, 82.4666865457623, 82.46028453555087, 82.45493942225654, 82.4533385126696, 82.45133048375075, 82.44384512315051, 82.43999442088831, 82.4373918177447, 82.43294275132311, 82.4228468781325, 82.41246881456361, 82.40386316309666, 82.39404936639167, 82.38976337651677, 82.38807447788095, 82.3875048049708, 82.38816132746857, 82.38464286842274, 82.38082757840502, 82.36899868850395, 82.36572085249418, 82.36002038014132, 82.35160334999799, 82.34320821897107, 82.33786080357501, 82.33524832436457, 82.32781298886057, 82.32016545524203, 82.31507556918511, 82.3074927817077, 82.30002925454949, 82.28998345860953, 82.28146360465475, 82.2712683491528, 82.26707576399046, 82.2626966379145, 82.2573341248476, 82.24821548987646, 82.23921666493804, 82.23004317695157, 82.2271568305718, 82.22623873696382, 82.22017385367712, 82.21323648053001, 82.20818630419424, 82.19931701040156, 82.19694558905229, 82.19272029662778, 82.18135846314311, 82.17070856800537, 82.16379684495786, 82.15368382041704, 82.1421350799643, 82.13374025694158, 82.12712918486416, 82.11876042315913, 82.10963630278043, 82.10218142351603, 82.0946470216148, 82.0899339693739, 82.07722600433159, 82.06406708233342, 82.04507156247965, 82.03006199332341, 82.01777755319476, 82.0027429851376, 81.98774546052884, 81.97824999389199, 81.96446457864272, 81.94842248583646, 81.93146423987127, 81.92425686080371, 81.91164861179783, 81.89982974783925, 81.88614403157841, 81.87296476870361, 81.86114173380706, 81.8513309539546, 81.84456469881903, 81.83856837847142, 81.8255296437722, 81.80639344915667, 81.78721824264895, 81.77681553008176, 81.76006607131009, 81.74625738982208, 81.73061240184906, 81.71649854672975, 81.70456441288219, 81.68958306329472, 81.67743020894186, 81.65935741072886, 81.64717595123004, 81.6341887500158, 81.61865428758425, 81.60160700355564, 81.58363738460626, 81.56201794461448, 81.53777637863587, 81.51681258063215, 81.50086631129577, 81.48330348887849, 81.46752428682689, 81.44637679571096, 81.42829886134362, 81.40779474035234, 81.38797810375584, 81.36654765427082, 81.34266536266007, 81.32289944411053, 81.30572471379365, 81.28650320635698, 81.2577113453069, 81.23143257549465, 81.20331480877181, 81.17516990904258, 81.15485509953058, 81.13467708346066, 81.1136451052844, 81.09580951093, 81.07271406372402, 81.05086290933312, 81.02494735569549, 81.00102301950811, 80.97545487638617, 80.94994548846879, 80.92458290659332, 80.88947252077855, 80.85702324569321, 80.82829595417235, 80.79732255625481, 80.76650999621745, 80.73452475269143, 80.70491554534782, 80.67435872905624, 80.6404218781204, 80.61224860156617, 80.58907748164529, 80.56322974790272, 80.53189696828227, 80.49808810701141, 80.46022964812018, 80.42841648733464, 80.39685069466336, 80.3629938644419, 80.33017371258236, 80.29629235344679, 80.25682036943697, 80.22472880944642, 80.1905171059223, 80.15719848408737, 80.12299769777528, 80.08705323068232, 80.0469450870329, 80.00095591586957, 79.95411707056019, 79.91532379172043, 79.8744609706381, 79.82834685446173, 79.79119678822806, 79.7546442257031, 79.71585820671066, 79.67813398256557, 79.63642330342519, 79.59172421189082, 79.55139470909752, 79.50936256277603, 79.46733563560642, 79.42105556352732, 79.38185484702407, 79.33041413040601, 79.27976155800074, 79.23439466044782, 79.19175387341895, 79.14649652733121, 79.1005504095933, 79.05361329901483, 79.00299210737795, 78.95323815833754, 78.90157024834573, 78.85615467196115, 78.80596382673573, 78.754369088233, 78.705567528258, 78.65662044137011, 78.60861486666187, 78.55411016762953, 78.50172423286331, 78.45352813749771, 78.40890608602757, 78.35525466245583, 78.30196707336896, 78.24248080570145, 78.18900988514808, 78.13789170501312, 78.089861192891, 78.0385426420417, 77.9822927794689, 77.92723429391825, 77.87567233958205, 77.82207808975525, 77.76983012935106, 77.72142736100471, 77.6683134635146, 77.6141704399528, 77.55981306412244, 77.50327887425381, 77.44735208248495, 77.3965255329813, 77.34099121415436, 77.2847574873771, 77.22750067979763, 77.17247900494606, 77.1097709724173, 77.05433544889182, 76.99996707083844, 76.94454836329857, 76.8868595302841, 76.83203917515615, 76.77167979999402, 76.71265424364859, 76.65286411260169, 76.5969811803008, 76.53823769928773, 76.474473821845, 76.41132125512468, 76.35134577083986, 76.29069182180709, 76.22880283060111, 76.16831212168825, 76.10386741768696, 76.04370625610395, 75.97721306340338, 75.91236765147767, 75.85027910111742, 75.78513829637764, 75.719178376444, 75.64930817605503, 75.57878695081429, 75.5117256871718, 75.45255036034742, 75.44612010189368, 75.44612010189368], [14.327490256972798, 7.506852812421003, 7.121662349146741, 6.306411167490339, 4.911196717230472, 4.530580875530192, 4.131494308956497, 3.553715833022241, 3.1231421429146904, 2.997350725717956, 2.885626908728507, 3.111648939322539, 2.9550008923893043, 2.9608667129571575, 3.013919294348865, 2.992331639656263, 2.8977643011526095, 2.815424511184913, 2.557603483892852, 2.357526815935645, 2.2389694327717637, 2.1742615787720663, 2.030747575447018, 1.8988036387939784, 1.7965382235186738, 1.6410485253902043, 1.7012898740878741, 1.6958787850841182, 1.7465529870885468, 1.851913098981735, 1.7588162049958451, 1.769130219277464, 1.7526090551928997, 1.7204971111929854, 1.7459091575329693, 1.6633336287540716, 1.5586407615747822, 1.6049505384567953, 1.6080122537947177, 1.5696697502642916, 1.5925149407583679, 1.5227933023911682, 1.4993466514534908, 1.4622476950893715, 1.3768692310433717, 1.3974143577528635, 1.350201308238909, 1.300090185781268, 1.3218432274327192, 1.315738253888483, 1.3364023451665554, 1.2904101952514369, 1.2686770445645013, 1.1835224077874693, 1.0759359828286101, 1.0552323571301843, 1.080995832213892, 1.0560380055787972, 1.0653014702890196, 1.0424902351510625, 1.0581511255070568, 1.0668665614001398, 1.0540989638890468, 1.0573973546226765, 1.0759017778431754, 1.08981176195002, 1.0674075743127522, 1.0703890908585394, 1.031935204031679, 1.0228042862077324, 1.0176541582272025, 1.0040880289399432, 1.0043384939697206, 1.0334853517522185, 0.9992648956325463, 0.9734746198855124, 0.9310894283344834, 0.9352740185615602, 0.9046540855024215, 0.8871501719506233, 0.8691845295914924, 0.8447873788471288, 0.8474122748507058, 0.8367980368067868, 0.8345592715454859, 0.8522114688764126, 0.8631782138048201, 0.8344871891828411, 0.8118910798704593, 0.8003346858187773, 0.7867420772322267, 0.7668789566837256, 0.7126441100710547, 0.7058023716014634, 0.7010148620919283, 0.694066364444901, 0.6868032758927234, 0.6796906242548691, 0.6727237835065147, 0.6658983153706954, 0.6696670786604857, 0.6630077573667109, 0.6564795766369509, 0.6500787004283071, 0.6438014408670824, 0.6376442511632113, 0.6316037189275131, 0.6256765598652138, 0.6192327524746492, 0.6118075022681664, 0.6062169512963298, 0.6007276460936304, 0.5953368609578268, 0.5900419671576029, 0.5848404286582263, 0.5797297980712622, 0.5747077128148617, 0.5697718914719133, 0.5649201303342462, 0.5601503001219303, 0.5554603428674064, 0.5511335356799621, 0.5468750788202511, 0.5424038996609494, 0.5380052395425665, 0.5336773483450598, 0.5294185318140319, 0.5252271493492889, 0.5211016118975659, 0.517040379943827, 0.5130419615957691, 0.5091049107564944, 0.5052278253807329, 0.50140934581008, 0.4976481531832373, 0.494172389305758, 0.49074589725965384, 0.4871424075533177, 0.4835914523296951, 0.4800918910645922, 0.47664261601116675, 0.4732425510307936, 0.4698906504737211, 0.466585898106869, 0.46287776018257754, 0.4586285258574144, 0.4554696305819367, 0.452353952844263, 0.4494710660168206, 0.4466254932424548, 0.4436292413202877, 0.44067292322420465, 0.4377557458836576, 0.4348769370901595, 0.43203574481584645, 0.4292314365584261, 0.4264632987116074, 0.42373063595967414, 0.42103277069523243, 0.4183690424589663, 0.41573880740067126, 0.41314143776036066, 0.41073539810739434, 0.40835783253876345, 0.4058515932514386, 0.4033759297918285, 0.40093028601837877, 0.39851411919575275, 0.39612689959335484, 0.3937681100980863, 0.39143724584092554, 0.3891338138366622, 0.39315829966621957, 0.3869780312140285, 0.37430747554757954, 0.3672417381787012, 0.3403078527220501, 0.3326114284801024, 0.3261858897216837, 0.3224358338340488, 0.34111702263216914, 0.3553764879083317, 0.36234096169336566, 0.37180396080722183, 0.34255391047496214, 0.3291926564267513, 0.3215629386462306, 0.33006173785581505, 0.3328099507734024, 0.33343660391557084, 0.33863855351694583, 0.32914242231965724, 0.3389424563462774, 0.36582322184174, 0.3660498652364681, 0.35881675448506434, 0.3688288352483738, 0.373995455709009, 0.3581843581589784, 0.3546696852133197, 0.3730589617416084, 0.36546506523645356, 0.3692363343333718, 0.38234120881731015, 0.4137228498467851, 0.4455285889279317, 0.45599942706149493, 0.4764986902449153, 0.4748980918524303, 0.47763318066760524, 0.46622238433148555, 0.4638327540698421, 0.4777810570442785, 0.5047897119069182, 0.5051273016443278, 0.5044687694658849, 0.503921883980145, 0.5263935852385464, 0.5381288536111856, 0.512123211252161, 0.514028929555557, 0.5136512271000688, 0.5064897475004676, 0.506119973714648, 0.48920183778750037, 0.4498057086309283, 0.47031883661647955, 0.4659151184072963, 0.47021753241987363, 0.48244505824413647, 0.49380900476405853, 0.48162912552292175, 0.4979524357848909, 0.513880390986831, 0.5216193023632651, 0.5172634720718866, 0.5153474419195698, 0.5170172345085112, 0.5031943427126694, 0.5013564813659019, 0.4894149930141125, 0.478982276150749, 0.47402878011889393, 0.4514177858615032, 0.45729240839015334, 0.4644596793837872, 0.4653789815100846, 0.4582588049058051, 0.46324177896887214, 0.48125978461308705, 0.47629194304261013, 0.4713990770721418, 0.4596425961411106, 0.4641736722781567, 0.47287734999974157, 0.46959227584987395, 0.45465597755187104, 0.44561068186838865, 0.43326555362668423, 0.4254201272219503, 0.4355316551772113, 0.4158478126273109, 0.4101390143229225, 0.44283096084698914, 0.4463733466885246, 0.4361053000225396, 0.4193560470626257, 0.4118212638873854, 0.41929206567767874, 0.4348695372071212, 0.44002767274233306, 0.43578138552556045, 0.4487767766625396, 0.4625574609562003, 0.45072374962639467, 0.4364138067598985, 0.45016599540302704, 0.4512321378477865, 0.4385297436076433, 0.4320753414966029, 0.41613255488976336, 0.4164544599708841, 0.4290803751566125, 0.4271745892170346, 0.41971020226689876, 0.4382249453632318, 0.44726683072413087, 0.43713855533391976, 0.4180313787096281, 0.40723444045224855, 0.4017195553153589, 0.4038698407319156, 0.4002535661749978, 0.3957594751109472, 0.39500620194671826, 0.39309447954770665, 0.38394489372583696, 0.38994296568022113, 0.3764650783002266, 0.3882628002795099, 0.39815042761817165, 0.3931420181526194, 0.3797523299673905, 0.3703058041006038, 0.3789262165764216, 0.400045465985182, 0.40068734218582513, 0.4073891367070528, 0.40315504504735766, 0.40397477866100506, 0.40353382580139074, 0.405324179208449, 0.4136773182806111, 0.4244447870125346, 0.41656166086766927, 0.4120478570246169, 0.4179283512902747, 0.438309668033738, 0.44223998464973524, 0.43461321003574394, 0.42979716891713937, 0.4150693487040331, 0.41231743248280395, 0.4318410147048116, 0.42913492178015816, 0.4331372008570812, 0.44624210807425363, 0.429352531819267, 0.43444994994134073, 0.43244091945261326, 0.43004626189078454, 0.4328191503287791, 0.4348666983824827, 0.4347321244551667, 0.4394517651612552, 0.45038691172587686, 0.46351132616097307, 0.4628302458980561, 0.46393513340653386, 0.45610748753399316, 0.45989461737472165, 0.4701012637742552, 0.46249719227976155, 0.44998980310944225, 0.4500835780119919, 0.45448877697831824, 0.468465193971899, 0.47882191288602927, 0.48846860823830796, 0.48339298613640547, 0.4716546284638922, 0.4746458632575361, 0.47902239687457754, 0.48539043013440086, 0.49388205031759774, 0.5006368813050274, 0.5096473652896664, 0.5093292216000436, 0.5088953983462973, 0.5231459864012212, 0.5134419425865857, 0.5163306921939003, 0.5160309021921273, 0.5084390322259207, 0.5111527543111452, 0.5134103951404669, 0.5091375239776006, 0.5138934168124365, 0.5133807344932536, 0.5120405469496684, 0.509658732936115, 0.5110076264627179, 0.5069210617731603, 0.5043464299996381, 0.5070594689610877, 0.4973078749747206, 0.4926185608028431, 0.48094170533294345, 0.4825172933711536, 0.4883274548194876, 0.4892889026119234, 0.5008498813722624, 0.5115576669475203, 0.5208746814015343, 0.5373252501928364, 0.5385537245850812, 0.5496797140269807, 0.5434391413536176, 0.5264578815564391, 0.5168413700385299, 0.5097951340474985, 0.49949854029283197, 0.49986385415620044, 0.49772135459803557, 0.497648496039029, 0.49277270297392295, 0.4972762060214389, 0.4997888126497203, 0.48471799145017974, 0.47735055788075575, 0.4664511398448187, 0.4738381910999906, 0.48416257221990927, 0.47009709349009837, 0.4641441430097899, 0.46438969704397814, 0.4771529855219853, 0.47034830796385946, 0.4699878767778143, 0.4846871572546488, 0.4895682739293506, 0.4723597557702279, 0.4592668967447026, 0.44719426795857886, 0.4554081163576897, 0.4608730623076259, 0.460837042569955, 0.46671279581192, 0.4652932538912591, 0.46431357655014016, 0.4706662027009478, 0.46979143460282535, 0.4701759374518375, 0.47460880151547397, 0.48490177549218216, 0.4884891242623358, 0.4815128809282808, 0.4807389304186319, 0.4806647209305062, 0.4788848425455997, 0.47149250165445944, 0.46466277846858, 0.46265273861055156, 0.46238123390883257, 0.46200124055410624, 0.4570032105615804, 0.44834399900287647, 0.45121636201775506, 0.4501657766783997, 0.44177037544687214, 0.42300373921842316, 0.4157149313031224, 0.4173192864465681, 0.4177346465126613, 0.422130461945168, 0.41999829028032803, 0.4245970744372866, 0.42984467174109237, 0.427508638919825, 0.42428699095130284, 0.41896079645776263, 0.42534517782515036, 0.4352018582031752, 0.44002887868498625, 0.44148185849342025, 0.443927724816205, 0.4384447601729673, 0.4434001481600537, 0.4316949409935825, 0.42831723432004537, 0.431040726750335, 0.4371017556008014, 0.44242542265336926, 0.43895943431863965, 0.4376592257861668, 0.43333795392586993, 0.42955123648834503, 0.4315241121202151, 0.42370761828608833, 0.4189185217403213, 0.41954746429313794, 0.4153572667721026, 0.41876311386615156, 0.4215261599169852, 0.42107017166541016, 0.4170901332987381, 0.4207437355781503, 0.41673407234606624, 0.4141293410071562, 0.41829907172095454, 0.4145764597456938, 0.42583500365670957, 0.4333461331312566, 0.4375546415399849, 0.43266486403294224, 0.42258111361198536, 0.4203582268544271, 0.41178201602819586, 0.40797264054669624, 0.4092872103227137, 0.4152041578350252, 0.4059911867066538, 0.400412693045526, 0.39597779231449604, 0.4016468889400368, 0.4010554662388791, 0.3964972131910781, 0.3998915204855713, 0.3956505059170412, 0.395999408822522, 0.3963805134758474, 0.3881047682806798, 0.38726471741310736, 0.38967430028172584, 0.3852017938119172, 0.37798855539245363, 0.3744014541018074, 0.3700722172249397, 0.3708106443706364, 0.3665013323095754, 0.3686103772667692, 0.3744708008708822, 0.3702068295343889, 0.37280488895803754, 0.3748224571421501, 0.38029113797657754, 0.3872982420889898, 0.38724322933685573, 0.3847083139991863, 0.3834366155201027, 0.3845378423153069, 0.38561950382029087, 0.38972106788796723, 0.38673725172477763, 0.38190503527520064, 0.3793714805820238, 0.37243887777694906, 0.3668046632376485, 0.3668962270620782, 0.3708142774139483, 0.3694247953692225, 0.3644363133156432, 0.3640481541264803, 0.35147689774665036, 0.3446747384630406, 0.3432543006240763, 0.33609248549868714, 0.333996926307316, 0.3290099447048773, 0.3327915924868308, 0.33343725975143546, 0.33362318371835176, 0.3306912120119707, 0.3306083756904985, 0.32982460402019365, 0.3326920791563019, 0.33722579070469344, 0.3359573475848361, 0.32308323663710536, 0.3208345871301829, 0.3226591510784396, 0.31783449206417114, 0.31291380824520304, 0.3094637952085263, 0.3007511150848202, 0.2994516192667949, 0.2947004894194727, 0.2943132607814352, 0.29502211029219455, 0.2941842512955807, 0.2994207896304463, 0.30182130366937043, 0.29732576412939354, 0.2946791385237658, 0.29578388119208465, 0.2990627267610777, 0.30201819292811305, 0.30863213208701834, 0.30283390025321477, 0.2940895318974167, 0.28816395485948043, 0.28369067513132107, 0.2844722021020147, 0.290469124216198, 0.2949778511919388, 0.29962408826638126, 0.29469797191282754, 0.2828895618071624, 0.27678458050206717, 0.2736624776043711, 0.2726330098217871, 0.2771688146862153, 0.2830737827345977, 0.29136515005164204, 0.2938495674011225, 0.2943271871357767, 0.29335749724754223, 0.2916156549447656, 0.2905090988410195, 0.28588973357867076, 0.2847219159560924, 0.2865042217806643, 0.2838415423789692, 0.28977838482916574, 0.29177114568643236, 0.29002549984505016, 0.2907517466864906, 0.2860315736076838, 0.2851328456577912, 0.2873414285830691, 0.2822484703428587, 0.27811848850565396, 0.27986147359531566, 0.2802157019974821, 0.2780114360639952, 0.2784641620124211, 0.28235553613129927, 0.2848420296731716, 0.2864214850360184, 0.293857332726462, 0.295697942163109, 0.29225352216668016, 0.2821624510296264, 0.2740301186054309, 0.2750966717465307, 0.27109489150650734, 0.26613263263555703, 0.2623778125347454, 0.2641474872077638, 0.2632771636636873, 0.26650836609845074, 0.2667950132517722, 0.2666198929237136, 0.2653568491946156, 0.2621796075282094, 0.25587783728704755, 0.25169612072019854, 0.2515021378723131, 0.25198563472751634, 0.2537316852934982, 0.24961787022845858, 0.2483382029874045, 0.24890313224409988, 0.2487101645033651, 0.24732070564796402, 0.2440600532929808, 0.23684867021247943, 0.23420527242627814, 0.2348534771562912, 0.2403413337546563, 0.23673723101186325, 0.24276853425875014, 0.24582473494758236, 0.24385187724950658, 0.23973678379615865, 0.23774489056367637, 0.23903472445530055, 0.23874181893402027, 0.2330057228846725, 0.2314894705257137, 0.23177153087392469, 0.23166780142447127, 0.23481341013877824, 0.23587675150045623, 0.23546684301975557, 0.23300770190206707, 0.23384051932400235, 0.23535102461274973, 0.24161442799443195, 0.23734560321619574, 0.2330945447882144, 0.23124335619843603, 0.23763611892462846, 0.24003707424866294, 0.23522413396978414, 0.2323918935652594, 0.23287805231857, 0.23438019899029716, 0.24032348494641737, 0.2454944485629814, 0.24435146712722744, 0.24037527699705336, 0.2349426636970016, 0.2364957670951873, 0.24220420128742065, 0.24760032151124692, 0.2519297214646523, 0.24670296453116064, 0.2449790818830833, 0.24885136367015004, 0.2489732089095243, 0.25924327625140065, 0.2569968286845012, 0.25293670452880906, 0.25356836143047673, 0.2504765792103373, 0.2556865966634754, 0.25797050741040733, 0.2610226158132939, 0.26392938951605893, 0.2606922978144775, 0.2636187519223204, 0.2616060616198792, 0.26032509967562, 0.259140321357536, 0.2560570736574914, 0.25339790686781166, 0.24949379285896175, 0.252098113934977, 0.2513905129693758, 0.2559106638460112, 0.2566228886969502, 0.251972763377862, 0.24992249423147359, 0.2479939675428588, 0.2440954610036153, 0.24706928806668732, 0.25013691425370305, 0.24714775568683367, 0.24505584955531035, 0.24780013394840328, 0.2464768958828655, 0.24632108589935367, 0.24407835240985887, 0.24137711914358498, 0.24165291810289838, 0.24238482808191425, 0.23866394499257693, 0.24121307939279252, 0.2404342952625764, 0.23631245727169184, 0.24538804434878636, 0.249498586847815, 0.24975718063759117, 0.25414880406736756, 0.25838748343636603, 0.2602488666408553, 0.26401402004969426, 0.26273002189116157, 0.26420879057571595, 0.26658568756504974, 0.2692971920144851, 0.2664891583989275, 0.27635826051274426, 0.27524004759556986, 0.27665623714324905, 0.2804911009653852, 0.274345819263412, 0.27027774803533444, 0.2674257385833755, 0.26811217367335743, 0.2739149450594137, 0.2795480123596878, 0.2779446361826043, 0.2764525990569595, 0.27598084425851094, 0.27618500504333005, 0.27886630139165486, 0.2740481355261582, 0.275737686288135, 0.27600577437401724, 0.27094623085130004, 0.2690815057984328, 0.2667309022123772, 0.26348859586528883, 0.26406126812661623, 0.26119377734663546, 0.26519733010927576, 0.26538997575898543, 0.26362732783018794, 0.25835099261847105, 0.26524811365464335, 0.26755007257931884, 0.2641260063050535, 0.2661731621534635, 0.26986055471865483, 0.274684412158212, 0.2713350399042838, 0.26988847755934264, 0.2739036702953571, 0.27217366200922755, 0.2663333838143138, 0.26693743981593365, 0.2735629074468834, 0.2757920116861464, 0.2740115717193778, 0.27985341752685994, 0.2868694141386773, 0.2871673884341668, 0.28273042188883474, 0.2805812107521309, 0.28185819094925185, 0.2781309776909977, 0.2741246141629552, 0.2750680434828109, 0.2780493368264133, 0.27295252033807615, 0.2763489171795234, 0.28061175699401975, 0.2787103101781172, 0.27944543928687227, 0.2809159154253396, 0.27582201646301724, 0.2763872772620223, 0.27851725663244875, 0.28287554864554443, 0.2847640621339905, 0.28806065339818737, 0.2917440198840988, 0.29449001284876025, 0.2961099895075358, 0.3027403493760914, 0.31147916722246755, 0.3137610825194815, 0.31403166237824637, 0.312524279414138, 0.30816691934181983, 0.30481411626008625, 0.29986346718713175, 0.2997493804792613, 0.29996215027600803, 0.2981899367672831, 0.28994664752757676, 0.2866972575126169, 0.28468385894132464, 0.2908259947977132, 0.2959314318288241, 0.3026700381334929, 0.3073004590218729, 0.3098715146006356, 0.30711896349363216, 0.30518076937859706, 0.29992817248022, 0.30097784831179425, 0.2997133356471909, 0.2929073633462259, 0.28771073312021034, 0.28750547185838243, 0.2891675142523499, 0.29034101698088755, 0.2984714680847057, 0.2962908750421853, 0.2974047865031413, 0.30000974569472677, 0.30295441972320053, 0.29710311674327494, 0.29452098054676284, 0.2962301318629443, 0.2971607696409535, 0.29451960342033146, 0.295532570817195, 0.2985086643919376, 0.3058791688901427, 0.3024500827252634, 0.30031086553758113, 0.3005279276790949, 0.3024998742260959, 0.29893107464703605, 0.2964781477427534, 0.3042845773117525, 0.30190946567049526, 0.30457062744260266, 0.30955978326226896, 0.30572958107698445, 0.3039446043404717, 0.3075764446118967, 0.3056786487407387, 0.30867176129844354, 0.308160088517334, 0.3070881155230992, 0.3045511970469088, 0.30782252742068605, 0.3082433162056045, 0.3052205394597073, 0.30111539985371977, 0.3024818489523085, 0.3033633562021951, 0.30028543172867644, 0.3013148471982256, 0.302713573133509, 0.2965970857641345, 0.29416999820058365, 0.2952666183843502, 0.29782310280038055, 0.2979096848808277, 0.29497535218604193, 0.2937207497938393, 0.29961837982718614, 0.30183540801536135, 0.3045148922229339, 0.3100760656359688, 0.31100657733728987, 0.3170449219288597, 0.31837527767208695, 0.32106391388296235, 0.3244252650545267, 0.32196747854650415, 0.315195536652472, 0.31093349995795566, 0.3055431356443781, 0.298548054181049, 0.2940972599122758, 0.2905047243485826, 0.2917721800426074, 0.294276837908409, 0.29121073372746203, 0.29072550761489957, 0.28578990906440227, 0.28254319985091564, 0.28463207034243276, 0.2845816255798045, 0.2834859827321717, 0.2819009937069873, 0.2810024120879725, 0.2784144372648582, 0.2824390937531531, 0.28099549273221486, 0.28287731617544065, 0.28252872212679475, 0.28417947722987164, 0.2862041266532722, 0.28671467296267483, 0.28948303015521515, 0.29874800483431396, 0.298261385265453, 0.2976051692100151, 0.2944209133089102, 0.29772339230655426, 0.2953483384819601, 0.28815059672621607, 0.2853853147256174, 0.28687379397847984, 0.2903946216503195, 0.28978153604265056, 0.298259690841527, 0.3018261930333967, 0.30602485252538414, 0.30774678955145657, 0.3082319426519142, 0.3085495122990821, 0.30355256358572774, 0.302397486127431, 0.30358835342771584, 0.30179995049977837, 0.29901946204373414, 0.30068217777518685, 0.30132011685671034, 0.30726480233517955, 0.31008741417814356, 0.30738740220380456, 0.3091643791137629, 0.3085728752311, 0.30410391793432134, 0.3013192912409797, 0.30148496223578264, 0.3070243589438488, 0.30623197875524566, 0.30981062404365484, 0.3151897241213775, 0.31074297189902866, 0.30522966505319976, 0.3034390801810109, 0.3008386618990084, 0.29896235777061264, 0.2961018671001866, 0.29272806650373534, 0.29302949024043157, 0.296141157337472, 0.29986079783173936, 0.30399327936750636, 0.3096447604595187, 0.3118571268562175, 0.31007733439588203, 0.3075144674939592, 0.3103436242448668, 0.3087356675367048, 0.30621074054456404, 0.30345427223473603, 0.301707823568372, 0.29805891923791, 0.29519279970994394, 0.29442238381423413, 0.29070308927534955, 0.2967638741161978, 0.29583377080722395, 0.2931509337624031, 0.2907002855211565, 0.28398572605845424, 0.282146800463382, 0.2863758804405251, 0.2945225488711663, 0.2973295099196641, 0.2981555800894429, 0.2973230741308266, 0.29852278955193684, 0.30268857657980114, 0.3057645929732181, 0.30830520055341865, 0.30615286087323296, 0.3055957496209101, 0.3062914779784923, 0.3036838751701273, 0.30176652583422475, 0.3006325442495342, 0.3015757428462944, 0.3021237825251125, 0.3019910295029505, 0.307886928233526, 0.31047843413427995, 0.31047843413427995]], "Cosine score 0.25 Da": [[0.05, 0.15000000000000002, 0.25000000000000006, 0.35000000000000003, 0.45000000000000007, 0.5500000000000002, 0.6500000000000001, 0.7500000000000002, 0.8500000000000002, 0.9500000000000002, 1.0500000000000003, 1.1500000000000004, 1.2500000000000002, 1.3500000000000003, 1.4500000000000004, 1.5500000000000003, 1.6500000000000004, 1.7500000000000004, 1.8500000000000003, 1.9500000000000004, 2.0500000000000003, 2.1500000000000004, 2.2500000000000004, 2.35, 2.45, 2.5500000000000003, 2.6500000000000004, 2.7500000000000004, 2.8500000000000005, 2.95, 3.0500000000000003, 3.1500000000000004, 3.2500000000000004, 3.3500000000000005, 3.4500000000000006, 3.5500000000000007, 3.6500000000000004, 3.7500000000000004, 3.8500000000000005, 3.9500000000000006, 4.050000000000001, 4.15, 4.250000000000001, 4.3500000000000005, 4.450000000000001, 4.550000000000001, 4.65, 4.750000000000001, 4.8500000000000005, 4.950000000000001, 5.050000000000001, 5.150000000000001, 5.250000000000001, 5.3500000000000005, 5.450000000000001, 5.550000000000001, 5.650000000000001, 5.750000000000001, 5.8500000000000005, 5.950000000000001, 6.050000000000001, 6.150000000000001, 6.250000000000001, 6.350000000000001, 6.450000000000001, 6.550000000000001, 6.650000000000001, 6.750000000000001, 6.850000000000001, 6.950000000000001, 7.050000000000002, 7.150000000000001, 7.250000000000001, 7.350000000000001, 7.450000000000001, 7.550000000000002, 7.650000000000001, 7.750000000000001, 7.850000000000001, 7.950000000000001, 8.050000000000002, 8.150000000000002, 8.250000000000002, 8.350000000000003, 8.450000000000003, 8.550000000000002, 8.650000000000002, 8.750000000000002, 8.850000000000003, 8.950000000000003, 9.050000000000002, 9.150000000000002, 9.250000000000002, 9.350000000000003, 9.450000000000003, 9.550000000000002, 9.650000000000002, 9.750000000000002, 9.850000000000003, 9.950000000000003, 10.050000000000002, 10.150000000000002, 10.250000000000004, 10.350000000000003, 10.450000000000003, 10.550000000000002, 10.650000000000002, 10.750000000000004, 10.850000000000003, 10.950000000000003, 11.050000000000002, 11.150000000000002, 11.250000000000004, 11.350000000000003, 11.450000000000003, 11.550000000000002, 11.650000000000002, 11.750000000000004, 11.850000000000003, 11.950000000000003, 12.050000000000002, 12.150000000000004, 12.250000000000004, 12.350000000000003, 12.450000000000003, 12.550000000000002, 12.650000000000004, 12.750000000000004, 12.850000000000003, 12.950000000000003, 13.050000000000002, 13.150000000000004, 13.250000000000004, 13.350000000000003, 13.450000000000003, 13.550000000000002, 13.650000000000004, 13.750000000000004, 13.850000000000003, 13.950000000000003, 14.050000000000004, 14.150000000000004, 14.250000000000004, 14.350000000000003, 14.450000000000003, 14.550000000000004, 14.650000000000004, 14.750000000000004, 14.850000000000003, 14.950000000000003, 15.050000000000004, 15.150000000000004, 15.250000000000004, 15.350000000000003, 15.450000000000003, 15.550000000000004, 15.650000000000004, 15.750000000000004, 15.850000000000003, 15.950000000000005, 16.050000000000004, 16.150000000000002, 16.250000000000004, 16.350000000000005, 16.450000000000003, 16.550000000000004, 16.650000000000006, 16.750000000000004, 16.850000000000005, 16.950000000000003, 17.050000000000004, 17.150000000000006, 17.250000000000004, 17.350000000000005, 17.450000000000003, 17.550000000000004, 17.650000000000006, 17.750000000000004, 17.850000000000005, 17.950000000000003, 18.050000000000004, 18.150000000000006, 18.250000000000004, 18.350000000000005, 18.450000000000003, 18.550000000000004, 18.650000000000006, 18.750000000000004, 18.850000000000005, 18.950000000000003, 19.050000000000004, 19.150000000000006, 19.250000000000004, 19.350000000000005, 19.450000000000003, 19.550000000000004, 19.650000000000006, 19.750000000000004, 19.850000000000005, 19.950000000000003, 20.050000000000004, 20.150000000000006, 20.250000000000004, 20.350000000000005, 20.450000000000006, 20.550000000000004, 20.650000000000006, 20.750000000000004, 20.850000000000005, 20.950000000000006, 21.050000000000004, 21.150000000000006, 21.250000000000004, 21.350000000000005, 21.450000000000006, 21.550000000000004, 21.650000000000006, 21.750000000000004, 21.850000000000005, 21.950000000000006, 22.050000000000004, 22.150000000000006, 22.250000000000004, 22.350000000000005, 22.450000000000006, 22.550000000000004, 22.650000000000006, 22.750000000000004, 22.850000000000005, 22.950000000000006, 23.050000000000004, 23.150000000000006, 23.250000000000004, 23.350000000000005, 23.450000000000006, 23.550000000000004, 23.650000000000006, 23.750000000000004, 23.850000000000005, 23.950000000000006, 24.050000000000004, 24.150000000000006, 24.250000000000007, 24.350000000000005, 24.450000000000006, 24.550000000000004, 24.650000000000006, 24.750000000000007, 24.850000000000005, 24.950000000000006, 25.050000000000004, 25.150000000000006, 25.250000000000007, 25.350000000000005, 25.450000000000006, 25.550000000000004, 25.650000000000006, 25.750000000000007, 25.850000000000005, 25.950000000000006, 26.050000000000004, 26.150000000000006, 26.250000000000007, 26.350000000000005, 26.450000000000006, 26.550000000000004, 26.650000000000006, 26.750000000000007, 26.850000000000005, 26.950000000000006, 27.050000000000004, 27.150000000000006, 27.250000000000007, 27.350000000000005, 27.450000000000006, 27.550000000000008, 27.650000000000006, 27.750000000000007, 27.850000000000005, 27.950000000000006, 28.050000000000008, 28.150000000000006, 28.250000000000007, 28.350000000000005, 28.450000000000006, 28.550000000000008, 28.650000000000006, 28.750000000000007, 28.850000000000005, 28.950000000000006, 29.050000000000008, 29.150000000000006, 29.250000000000007, 29.350000000000005, 29.450000000000006, 29.550000000000008, 29.650000000000006, 29.750000000000007, 29.850000000000005, 29.950000000000006, 30.050000000000008, 30.150000000000006, 30.250000000000007, 30.350000000000005, 30.450000000000006, 30.550000000000008, 30.650000000000006, 30.750000000000007, 30.850000000000005, 30.950000000000006, 31.050000000000008, 31.150000000000006, 31.250000000000007, 31.35000000000001, 31.450000000000006, 31.550000000000008, 31.650000000000006, 31.750000000000007, 31.85000000000001, 31.950000000000006, 32.050000000000004, 32.150000000000006, 32.25, 32.35, 32.45, 32.550000000000004, 32.650000000000006, 32.75, 32.85, 32.95, 33.050000000000004, 33.150000000000006, 33.25000000000001, 33.35, 33.45, 33.550000000000004, 33.650000000000006, 33.75000000000001, 33.85, 33.95, 34.050000000000004, 34.150000000000006, 34.25000000000001, 34.35, 34.45, 34.550000000000004, 34.650000000000006, 34.75000000000001, 34.85, 34.95, 35.050000000000004, 35.150000000000006, 35.25000000000001, 35.35, 35.45, 35.550000000000004, 35.650000000000006, 35.75000000000001, 35.85, 35.95, 36.050000000000004, 36.150000000000006, 36.25000000000001, 36.35, 36.45, 36.550000000000004, 36.650000000000006, 36.75000000000001, 36.85, 36.95, 37.050000000000004, 37.150000000000006, 37.25000000000001, 37.35, 37.45, 37.550000000000004, 37.650000000000006, 37.75000000000001, 37.85, 37.95, 38.050000000000004, 38.150000000000006, 38.25000000000001, 38.35, 38.45, 38.550000000000004, 38.650000000000006, 38.75000000000001, 38.85, 38.95, 39.050000000000004, 39.150000000000006, 39.25000000000001, 39.35, 39.45, 39.550000000000004, 39.650000000000006, 39.75000000000001, 39.85, 39.95, 40.050000000000004, 40.150000000000006, 40.25000000000001, 40.35000000000001, 40.45, 40.550000000000004, 40.650000000000006, 40.75000000000001, 40.85000000000001, 40.95, 41.050000000000004, 41.150000000000006, 41.25000000000001, 41.35000000000001, 41.45, 41.550000000000004, 41.650000000000006, 41.75000000000001, 41.85000000000001, 41.95, 42.050000000000004, 42.150000000000006, 42.25000000000001, 42.35000000000001, 42.45, 42.550000000000004, 42.650000000000006, 42.75000000000001, 42.85000000000001, 42.95, 43.050000000000004, 43.150000000000006, 43.25000000000001, 43.35000000000001, 43.45, 43.550000000000004, 43.650000000000006, 43.75000000000001, 43.85000000000001, 43.95, 44.050000000000004, 44.150000000000006, 44.25000000000001, 44.35000000000001, 44.45, 44.550000000000004, 44.650000000000006, 44.75000000000001, 44.85000000000001, 44.95, 45.050000000000004, 45.150000000000006, 45.25000000000001, 45.35000000000001, 45.45, 45.550000000000004, 45.650000000000006, 45.75000000000001, 45.85000000000001, 45.95, 46.050000000000004, 46.150000000000006, 46.25000000000001, 46.35000000000001, 46.45, 46.550000000000004, 46.650000000000006, 46.75000000000001, 46.85000000000001, 46.95, 47.050000000000004, 47.150000000000006, 47.25000000000001, 47.35000000000001, 47.45, 47.550000000000004, 47.650000000000006, 47.75000000000001, 47.85000000000001, 47.95000000000001, 48.050000000000004, 48.150000000000006, 48.25000000000001, 48.35000000000001, 48.45000000000001, 48.550000000000004, 48.650000000000006, 48.75000000000001, 48.85000000000001, 48.95000000000001, 49.050000000000004, 49.150000000000006, 49.25000000000001, 49.35000000000001, 49.45000000000001, 49.550000000000004, 49.650000000000006, 49.75000000000001, 49.85000000000001, 49.95000000000001, 50.050000000000004, 50.150000000000006, 50.25000000000001, 50.35000000000001, 50.45000000000001, 50.550000000000004, 50.650000000000006, 50.75000000000001, 50.85000000000001, 50.95000000000001, 51.050000000000004, 51.150000000000006, 51.25000000000001, 51.35000000000001, 51.45000000000001, 51.550000000000004, 51.650000000000006, 51.75000000000001, 51.85000000000001, 51.95000000000001, 52.050000000000004, 52.150000000000006, 52.25000000000001, 52.35000000000001, 52.45000000000001, 52.550000000000004, 52.650000000000006, 52.75000000000001, 52.85000000000001, 52.95000000000001, 53.050000000000004, 53.150000000000006, 53.25000000000001, 53.35000000000001, 53.45000000000001, 53.550000000000004, 53.650000000000006, 53.75000000000001, 53.85000000000001, 53.95000000000001, 54.050000000000004, 54.150000000000006, 54.25000000000001, 54.35000000000001, 54.45000000000001, 54.550000000000004, 54.650000000000006, 54.75000000000001, 54.85000000000001, 54.95000000000001, 55.05000000000001, 55.150000000000006, 55.25000000000001, 55.35000000000001, 55.45000000000001, 55.55000000000001, 55.650000000000006, 55.75000000000001, 55.85000000000001, 55.95000000000001, 56.05000000000001, 56.150000000000006, 56.25000000000001, 56.35000000000001, 56.45000000000001, 56.55000000000001, 56.650000000000006, 56.75000000000001, 56.85000000000001, 56.95000000000001, 57.05000000000001, 57.150000000000006, 57.25000000000001, 57.35000000000001, 57.45000000000001, 57.55000000000001, 57.650000000000006, 57.75000000000001, 57.85000000000001, 57.95000000000001, 58.05000000000001, 58.150000000000006, 58.25000000000001, 58.35000000000001, 58.45000000000001, 58.55000000000001, 58.650000000000006, 58.75000000000001, 58.85000000000001, 58.95000000000001, 59.05000000000001, 59.150000000000006, 59.25000000000001, 59.35000000000001, 59.45000000000001, 59.55000000000001, 59.650000000000006, 59.75000000000001, 59.85000000000001, 59.95000000000001, 60.05000000000001, 60.150000000000006, 60.25000000000001, 60.35000000000001, 60.45000000000001, 60.55000000000001, 60.650000000000006, 60.75000000000001, 60.85000000000001, 60.95000000000001, 61.05000000000001, 61.150000000000006, 61.25000000000001, 61.35000000000001, 61.45000000000001, 61.55000000000001, 61.650000000000006, 61.75000000000001, 61.85000000000001, 61.95000000000001, 62.05000000000001, 62.150000000000006, 62.25000000000001, 62.35000000000001, 62.45000000000001, 62.55000000000001, 62.65000000000001, 62.75000000000001, 62.85000000000001, 62.95000000000001, 63.05000000000001, 63.15000000000001, 63.25000000000001, 63.35000000000001, 63.45000000000001, 63.55000000000001, 63.65000000000001, 63.75000000000001, 63.85000000000001, 63.95000000000001, 64.05000000000001, 64.15, 64.25000000000001, 64.35000000000001, 64.45, 64.55000000000001, 64.65, 64.75000000000001, 64.85000000000001, 64.95, 65.05000000000001, 65.15, 65.25000000000001, 65.35000000000001, 65.45, 65.55000000000001, 65.65, 65.75000000000001, 65.85000000000001, 65.95000000000002, 66.05000000000001, 66.15, 66.25000000000001, 66.35000000000001, 66.45000000000002, 66.55000000000001, 66.65, 66.75000000000001, 66.85000000000001, 66.95000000000002, 67.05000000000001, 67.15, 67.25000000000001, 67.35000000000001, 67.45000000000002, 67.55000000000001, 67.65, 67.75000000000001, 67.85000000000001, 67.95000000000002, 68.05000000000001, 68.15, 68.25000000000001, 68.35000000000001, 68.45000000000002, 68.55000000000001, 68.65, 68.75000000000001, 68.85000000000001, 68.95000000000002, 69.05000000000001, 69.15, 69.25000000000001, 69.35000000000001, 69.45000000000002, 69.55000000000001, 69.65, 69.75000000000001, 69.85000000000001, 69.95000000000002, 70.05000000000001, 70.15, 70.25000000000001, 70.35000000000001, 70.45000000000002, 70.55000000000001, 70.65, 70.75000000000001, 70.85000000000001, 70.95000000000002, 71.05000000000001, 71.15, 71.25000000000001, 71.35000000000001, 71.45000000000002, 71.55000000000001, 71.65, 71.75000000000001, 71.85000000000001, 71.95000000000002, 72.05000000000001, 72.15, 72.25000000000001, 72.35000000000001, 72.45000000000002, 72.55000000000001, 72.65, 72.75000000000001, 72.85000000000001, 72.95000000000002, 73.05000000000001, 73.15, 73.25000000000001, 73.35000000000001, 73.45000000000002, 73.55000000000001, 73.65, 73.75000000000001, 73.85000000000001, 73.95000000000002, 74.05000000000001, 74.15, 74.25000000000001, 74.35000000000001, 74.45000000000002, 74.55000000000001, 74.65, 74.75000000000001, 74.85000000000001, 74.95000000000002, 75.05000000000001, 75.15, 75.25000000000001, 75.35000000000001, 75.45000000000002, 75.55000000000001, 75.65, 75.75000000000001, 75.85000000000001, 75.95000000000002, 76.05000000000001, 76.15, 76.25000000000001, 76.35000000000001, 76.45000000000002, 76.55000000000001, 76.65, 76.75000000000001, 76.85000000000001, 76.95000000000002, 77.05000000000001, 77.15, 77.25000000000001, 77.35000000000001, 77.45000000000002, 77.55000000000001, 77.65, 77.75000000000001, 77.85000000000001, 77.95000000000002, 78.05000000000001, 78.15, 78.25000000000001, 78.35000000000001, 78.45000000000002, 78.55000000000001, 78.65, 78.75000000000001, 78.85000000000001, 78.95000000000002, 79.05000000000001, 79.15, 79.25000000000001, 79.35000000000001, 79.45000000000002, 79.55000000000001, 79.65, 79.75000000000001, 79.85000000000001, 79.95000000000002, 80.05000000000001, 80.15, 80.25000000000001, 80.35000000000001, 80.45000000000002, 80.55000000000001, 80.65000000000002, 80.75000000000001, 80.85000000000001, 80.95000000000002, 81.05000000000001, 81.15000000000002, 81.25000000000001, 81.35000000000001, 81.45000000000002, 81.55000000000001, 81.65000000000002, 81.75000000000001, 81.85000000000001, 81.95000000000002, 82.05000000000001, 82.15000000000002, 82.25000000000001, 82.35000000000001, 82.45000000000002, 82.55000000000001, 82.65000000000002, 82.75000000000001, 82.85000000000001, 82.95000000000002, 83.05000000000001, 83.15000000000002, 83.25000000000001, 83.35000000000001, 83.45000000000002, 83.55000000000001, 83.65000000000002, 83.75000000000001, 83.85000000000001, 83.95000000000002, 84.05000000000001, 84.15000000000002, 84.25000000000001, 84.35000000000001, 84.45000000000002, 84.55000000000001, 84.65000000000002, 84.75000000000001, 84.85000000000001, 84.95000000000002, 85.05000000000001, 85.15000000000002, 85.25000000000001, 85.35000000000001, 85.45000000000002, 85.55000000000001, 85.65000000000002, 85.75000000000001, 85.85000000000001, 85.95000000000002, 86.05000000000001, 86.15000000000002, 86.25000000000001, 86.35000000000001, 86.45000000000002, 86.55000000000001, 86.65000000000002, 86.75000000000001, 86.85000000000001, 86.95000000000002, 87.05000000000001, 87.15000000000002, 87.25000000000001, 87.35000000000001, 87.45000000000002, 87.55000000000001, 87.65000000000002, 87.75000000000001, 87.85000000000001, 87.95000000000002, 88.05000000000001, 88.15000000000002, 88.25000000000001, 88.35000000000001, 88.45000000000002, 88.55000000000001, 88.65000000000002, 88.75000000000001, 88.85000000000001, 88.95000000000002, 89.05000000000001, 89.15000000000002, 89.25000000000001, 89.35000000000001, 89.45000000000002, 89.55000000000001, 89.65000000000002, 89.75000000000001, 89.85000000000001, 89.95000000000002, 90.05000000000001, 90.15000000000002, 90.25000000000001, 90.35000000000001, 90.45000000000002, 90.55000000000001, 90.65000000000002, 90.75000000000001, 90.85000000000001, 90.95000000000002, 91.05000000000001, 91.15000000000002, 91.25000000000001, 91.35000000000001, 91.45000000000002, 91.55000000000001, 91.65000000000002, 91.75000000000001, 91.85000000000001, 91.95000000000002, 92.05000000000001, 92.15000000000002, 92.25000000000001, 92.35000000000001, 92.45000000000002, 92.55000000000001, 92.65000000000002, 92.75000000000001, 92.85000000000001, 92.95000000000002, 93.05000000000001, 93.15000000000002, 93.25000000000001, 93.35000000000001, 93.45000000000002, 93.55000000000001, 93.65000000000002, 93.75000000000001, 93.85000000000001, 93.95000000000002, 94.05000000000001, 94.15000000000002, 94.25000000000001, 94.35000000000001, 94.45000000000002, 94.55000000000001, 94.65000000000002, 94.75000000000001, 94.85000000000001, 94.95000000000002, 95.05000000000001, 95.15000000000002, 95.25000000000001, 95.35000000000002, 95.45000000000002, 95.55000000000001, 95.65000000000002, 95.75000000000001, 95.85000000000002, 95.95000000000002, 96.05000000000001, 96.15000000000002, 96.25000000000001, 96.35000000000002, 96.45000000000002, 96.55000000000001, 96.65000000000002, 96.75000000000001, 96.85000000000002, 96.95000000000002, 97.05000000000001, 97.15000000000002, 97.25000000000001, 97.35000000000002, 97.45000000000002, 97.55000000000001, 97.65000000000002, 97.75000000000001, 97.85000000000002, 97.95000000000002, 98.05000000000001, 98.15000000000002, 98.25000000000001, 98.35000000000002, 98.45000000000002, 98.55000000000001, 98.65000000000002, 98.75000000000001, 98.85000000000002, 98.95000000000002, 99.05000000000001, 99.15000000000002, 99.25000000000001, 99.35000000000002, 99.45000000000002, 99.55000000000001, 99.65000000000002, 99.75000000000001, 99.85000000000002, 99.95000000000002], [92.0221088435374, 95.91978334165836, 97.43867176338847, 97.97831591018465, 97.95963471063851, 97.91898227676964, 97.67709708438065, 97.31149313610392, 97.12979238163061, 96.93021290096166, 96.75264257430655, 96.74092377048687, 96.65872919907618, 96.73469657823603, 96.76903086353683, 96.50207045735503, 96.29812923811696, 96.18768661235828, 96.1054926149884, 96.01989994598057, 95.89998987375074, 95.7889616144673, 95.66504438677802, 95.71717851197494, 95.73274815557065, 95.69156850548048, 95.70080893343064, 95.57720060492375, 95.47964528108847, 95.4656925808407, 95.40654934589209, 95.32829742388041, 95.17251000273158, 95.15297717833667, 95.2215498670343, 95.27101354148621, 95.24393673584427, 95.22275883302488, 95.18196505649823, 95.21925280257494, 95.25805568103686, 95.29105469353658, 95.29528651707417, 95.2921318898012, 95.31028883996251, 95.3137717954105, 95.22237487538933, 95.1495135855038, 95.06519960178471, 95.00959952984155, 95.00316766976604, 94.98460972911374, 94.98801274736067, 94.9690820155474, 94.89431168829569, 94.83222963704634, 94.75428945075694, 94.6474667692724, 94.60233690531416, 94.51753099767492, 94.4929836789576, 94.43846756448825, 94.45255875276564, 94.42281674236521, 94.38546336599322, 94.31190610115083, 94.25239936753162, 94.21098934344005, 94.17977684324958, 94.11007011668204, 94.00963637434194, 94.00380197858496, 93.99699462956333, 93.93996041506064, 93.90136515969041, 93.87117984072773, 93.86540775055131, 93.88017724122896, 93.87149321934743, 93.83725557624501, 93.82637479465747, 93.82129467635693, 93.81695098209254, 93.76895959630464, 93.7211222381621, 93.67712980466152, 93.65789759915612, 93.64365165070768, 93.6243909121988, 93.59937846491917, 93.57408010716847, 93.54322858574642, 93.54378906127195, 93.54097476523019, 93.52566696021876, 93.50384837093836, 93.46141705794739, 93.45148767680382, 93.39772025542895, 93.34734941596341, 93.3333589677379, 93.32581811465764, 93.32846578224368, 93.319623027913, 93.31624311964622, 93.32633742014687, 93.32445226500474, 93.32183493123765, 93.30232705591337, 93.31629016574617, 93.34091952222826, 93.36302728024019, 93.36231798123093, 93.3879643200916, 93.3898280014707, 93.37451680139141, 93.38317937253065, 93.39908716617104, 93.41604163202089, 93.42280459498207, 93.4451744418712, 93.45866822351978, 93.47047613446935, 93.51811293964658, 93.54027646043792, 93.5589336815242, 93.59037951508523, 93.61330615866089, 93.6205025570193, 93.63917177600277, 93.66177927232494, 93.66427247970827, 93.67145087234815, 93.68916997181154, 93.7025240093416, 93.72106809279178, 93.7280423431569, 93.72589784743501, 93.72780461205615, 93.7223028462353, 93.73259202682256, 93.75890523628046, 93.77433784953628, 93.7917468255278, 93.82527682461316, 93.85455583064065, 93.87052314801511, 93.87985158300177, 93.90883212252155, 93.93677857398225, 93.95490694715976, 93.98323006360961, 93.99926830794047, 94.0238176808559, 94.05265998949275, 94.07909033332415, 94.10720244925075, 94.14094942920246, 94.17527467033983, 94.2056976259253, 94.23573769596265, 94.27028908014987, 94.2956905349247, 94.31444112183625, 94.33686894420507, 94.36045771538843, 94.38422203233628, 94.4091204192192, 94.42764345514448, 94.44360783791853, 94.46678350291054, 94.49796156870606, 94.53014917771685, 94.56196237301876, 94.59340764975346, 94.62256257114362, 94.64827414140792, 94.65872390056407, 94.65801233092189, 94.63708999855162, 94.63081560655175, 94.60724506174118, 94.58304946640106, 94.56773426756243, 94.53848143768883, 94.48616475211944, 94.46230443226435, 94.41307202635524, 94.3484654347417, 94.29951906388536, 94.27088275563712, 94.23477403531096, 94.17816198203528, 94.13557830030263, 94.06992528026835, 94.0198578070125, 93.9859810767318, 93.942856314336, 93.86879432112922, 93.82984118271447, 93.75828071637949, 93.7093277517279, 93.68225563717394, 93.62870727727537, 93.54176718884746, 93.4828956906874, 93.4177696788241, 93.337670205573, 93.26212047295681, 93.2080171165416, 93.12709599459784, 93.05513218401471, 92.9864420197075, 92.91325171740009, 92.85211787654266, 92.80145660767108, 92.75018454751702, 92.69583773828258, 92.64729413749907, 92.58804598385058, 92.55151737393822, 92.48863155188448, 92.43728088324892, 92.4174520669376, 92.3911327601292, 92.34756784492052, 92.28874000853011, 92.22555418305333, 92.15845778654787, 92.0961438719205, 92.04868443360749, 91.96787310613644, 91.88774780324707, 91.8120273728456, 91.74908012894727, 91.70440765411176, 91.6621266984546, 91.62684060376358, 91.56872056068202, 91.5123953101042, 91.46998874843264, 91.40345431914871, 91.36444717047343, 91.31940462499708, 91.27130849663885, 91.21339266434637, 91.17514769987129, 91.13817541708985, 91.08532550575106, 90.9946605939435, 90.9050274550927, 90.8208222819397, 90.72604928275504, 90.6236387470163, 90.51645428456986, 90.41628206122738, 90.34995892763597, 90.28426978648594, 90.21786195523514, 90.15137217994, 90.07995500305425, 89.97981840940216, 89.90510197012232, 89.83542547122201, 89.7606425710576, 89.67067413918485, 89.60150031734182, 89.52785128811719, 89.43976951763658, 89.36025071080097, 89.29606045544551, 89.22468759918357, 89.14218850996218, 89.05740061066373, 88.97727360379669, 88.89056390196761, 88.82018521848505, 88.71564370131283, 88.62460499769442, 88.54436953858773, 88.45797851190598, 88.36939300835158, 88.27419818683447, 88.1896699009931, 88.09715971994157, 88.027373696873, 87.95503817505218, 87.8843167883856, 87.82939848073744, 87.75988833422217, 87.67537167797569, 87.60660475846812, 87.52913460553972, 87.45596060589608, 87.38543783111096, 87.29858050856468, 87.22427936869525, 87.16195731242627, 87.09894128426188, 87.03340704596536, 86.96516570293751, 86.90653621585489, 86.84333899095131, 86.77797593205088, 86.71303830691487, 86.62091880437143, 86.55666075639445, 86.4851516118222, 86.41997120958796, 86.34835132545598, 86.27823561184715, 86.2249500987024, 86.16521964902532, 86.09807453849683, 86.03763051394381, 85.97257174796883, 85.9046978562692, 85.8332660915485, 85.76180323480338, 85.69177219480972, 85.6285829745269, 85.56701576205467, 85.50045896232685, 85.4355349509959, 85.34604900160716, 85.28228908879593, 85.20123183236869, 85.12956544099896, 85.06099631270052, 84.99211932334082, 84.92867406719573, 84.85991256848536, 84.78540204877056, 84.71464883660407, 84.64408673050681, 84.56267933757519, 84.48384785997357, 84.41390212201081, 84.33110069965083, 84.24923442021398, 84.1562652724105, 84.06569256069928, 83.9878625327102, 83.91094650194135, 83.85187065179099, 83.77808883495888, 83.7215696400405, 83.66220362488279, 83.61154934189923, 83.57652496588602, 83.54486242698918, 83.49682770221787, 83.45893355566004, 83.41157667298134, 83.36137567979641, 83.29127314467888, 83.26358952597707, 83.21556093330614, 83.15898847059329, 83.13082252964514, 83.0960265570052, 83.0511806594943, 83.00636175550548, 82.96743092241385, 82.9199519985555, 82.88452460202569, 82.85269070811407, 82.81245641744357, 82.7540332960369, 82.70703048825139, 82.65304174673119, 82.59913899316994, 82.55758509774158, 82.50803599033529, 82.45726864765189, 82.4143381001891, 82.3632645950403, 82.30932674195066, 82.26381870479516, 82.22174866627975, 82.15430083659791, 82.08617418534921, 82.01531269761456, 81.94235753062, 81.87429789506737, 81.81681642174408, 81.76596621537729, 81.69869449531612, 81.6520604203577, 81.61074113792515, 81.54903464621215, 81.50108935027731, 81.45456045890892, 81.41915719738965, 81.38694383933293, 81.34132847316698, 81.31464328273357, 81.2829375316023, 81.25040120783153, 81.21902001890308, 81.18562684965669, 81.14749705893674, 81.10445828076674, 81.06300383648795, 81.03813496425165, 81.00053542777923, 80.97218842498145, 80.94113515415357, 80.90463962128754, 80.87256195007573, 80.83718072533259, 80.79757520327908, 80.75069500799506, 80.70557815546329, 80.65801239764772, 80.6019566501587, 80.5491924026275, 80.5044274696303, 80.4666504885053, 80.43202458191038, 80.39723254150374, 80.35754963354252, 80.32757936271678, 80.29439569362917, 80.2621180876769, 80.2320305877192, 80.20430393243807, 80.17891895383946, 80.14978997200276, 80.12300247914263, 80.09707495398416, 80.0712653894806, 80.05417808492044, 80.03638916379558, 80.01434159278244, 79.9969240133967, 79.98085530773633, 79.94647426747791, 79.91926138714865, 79.89414717498806, 79.87398468659899, 79.8590892735759, 79.8314414623416, 79.79519814337303, 79.76905589814679, 79.7507801679842, 79.71846261579671, 79.68878146380226, 79.66346156073801, 79.62018466303797, 79.59722180307061, 79.58362903562664, 79.55771829721391, 79.5355816947119, 79.50989028339818, 79.47636280501644, 79.445216893767, 79.4226582145527, 79.39022284728864, 79.36652086755171, 79.3382707464827, 79.31664672064028, 79.28881443266323, 79.25191208076694, 79.22213047357931, 79.19552794815414, 79.16785426460994, 79.13861754329051, 79.10462433400411, 79.07279218439295, 79.04160053814778, 79.02023587027246, 78.99943093561225, 78.98501480756383, 78.9642365420917, 78.9516741586873, 78.92592803107343, 78.90573757132884, 78.88612806285451, 78.86183136987911, 78.85010721811321, 78.83352192133037, 78.80654690616956, 78.79207752772773, 78.77229852363926, 78.75341377572359, 78.73833313924925, 78.72072438027655, 78.703991123451, 78.6905564364308, 78.6760467276715, 78.66737634909467, 78.65089308392405, 78.62680861541047, 78.61159208599064, 78.59484920190384, 78.56959411147764, 78.55109938773187, 78.53378902923274, 78.50975820822143, 78.48950574884482, 78.47779757972334, 78.46296690688573, 78.450854829228, 78.44066630110095, 78.43223764190438, 78.42508448792303, 78.42044901769427, 78.4097835936194, 78.39575695761715, 78.37792202838611, 78.36601513543776, 78.36015519907438, 78.34415932519497, 78.32296244211594, 78.31599723626776, 78.30127309424913, 78.28645179254318, 78.27929268199195, 78.27550161140837, 78.27490614587143, 78.27174375102513, 78.26904574109285, 78.26831455051249, 78.26548462296486, 78.26431470723537, 78.26479512237435, 78.26118330337098, 78.25549171939826, 78.25211611096164, 78.25142837882024, 78.24184022913661, 78.24502410247504, 78.24568365621167, 78.24604744057189, 78.24228450498526, 78.24397258628312, 78.25211173308693, 78.25816864952259, 78.25441476167673, 78.25330249650558, 78.2439131740336, 78.24180149804822, 78.23534570438872, 78.23123144311711, 78.22236137847122, 78.22016110383126, 78.21796894297626, 78.2162152577196, 78.21676594433646, 78.21717020961597, 78.20642474772562, 78.1958561099814, 78.19359056582427, 78.18576495939938, 78.16681176282302, 78.15497165431336, 78.14176520404675, 78.12775497129931, 78.10971245656754, 78.08933882350513, 78.06566939019272, 78.04895309500053, 78.03999360567323, 78.02240893314222, 78.01101514554254, 78.01330584672228, 78.0049872552756, 78.01076342913856, 78.00681458998748, 78.00176945316645, 78.0017114080916, 77.99586907879399, 77.98509702688078, 77.97395136842192, 77.96092386923497, 77.95751766324415, 77.94634292260487, 77.93247895387705, 77.92505787368025, 77.92024568715027, 77.90998954609185, 77.90994184777159, 77.90477582429392, 77.898543408433, 77.89556597304858, 77.89475166930299, 77.8885718099463, 77.8856256479481, 77.87841147823308, 77.87496011591747, 77.86938901805895, 77.85771387092302, 77.85046528659248, 77.84001397995314, 77.83491467508914, 77.8262842283534, 77.81081804323756, 77.80028216349356, 77.7914884893225, 77.77668661570371, 77.75813038803672, 77.74552594878409, 77.72525639503698, 77.6952720483479, 77.67723363091012, 77.66419810626573, 77.65068770610999, 77.63514223728944, 77.63003386180421, 77.62000200775358, 77.6174832171645, 77.6140681197788, 77.62133707857511, 77.61959849921865, 77.6151739437228, 77.61421725741559, 77.61722247437669, 77.61741373909592, 77.62345964832512, 77.61843064838227, 77.62006263188272, 77.62389702088309, 77.62824968840971, 77.63107374653413, 77.63842515535137, 77.64134962508032, 77.6469028493963, 77.64340561880769, 77.64530494550029, 77.64682274209925, 77.64871121153844, 77.64498470616992, 77.64413031957922, 77.64638617833268, 77.65251424742142, 77.6491725440746, 77.64732893050761, 77.64499558337009, 77.64402722678146, 77.64109174409369, 77.63091428453625, 77.6303375307049, 77.6327077846771, 77.6331113637885, 77.62655278726159, 77.62623096007795, 77.62944387499802, 77.6281266214464, 77.62578959685345, 77.62535206132308, 77.62467339893973, 77.6294358947965, 77.62911473460558, 77.62855443931458, 77.6212598010833, 77.61638889636454, 77.615970490973, 77.6136364886357, 77.61286472554579, 77.61412511205415, 77.6165725354488, 77.61909233161383, 77.62574869852217, 77.62460934342688, 77.61766501273428, 77.61748621245017, 77.62439698102271, 77.62704019451617, 77.62272713370464, 77.61913136651857, 77.61390429903193, 77.61537255983778, 77.62163910791739, 77.62519819365716, 77.62207332673032, 77.61354094201957, 77.60859946295484, 77.61262137585646, 77.61477631376937, 77.61715502618257, 77.6128154870442, 77.61033815336313, 77.6102910423738, 77.60886064618913, 77.61123204309511, 77.61037881303535, 77.60700589054152, 77.6039848770889, 77.60580379894105, 77.60118702352344, 77.59533899074594, 77.59178324953578, 77.5886932750868, 77.5932191280613, 77.59999847475393, 77.60925090361182, 77.61926691565036, 77.62632009827398, 77.63177348347314, 77.64081421212435, 77.64926636907752, 77.65945599329785, 77.66287814807897, 77.66924742450635, 77.68074173318684, 77.68628917503395, 77.68501981514933, 77.68709322462325, 77.68793823698725, 77.69288708732381, 77.70203405129249, 77.70318763716324, 77.6973742114437, 77.69720604802859, 77.69197055054124, 77.68155880208559, 77.67541672334755, 77.67023079691064, 77.66768965614665, 77.67434890352597, 77.67825923485218, 77.67451705930412, 77.68015883847355, 77.68262873108829, 77.68672292339805, 77.69004456832133, 77.69791003712984, 77.70542764938905, 77.71470510041124, 77.72314025487181, 77.72703701234367, 77.73232151695797, 77.74673044244311, 77.75337057338419, 77.76095622918345, 77.76798584527003, 77.77873873661237, 77.78295048792894, 77.78522963336749, 77.78558593329998, 77.78668722934982, 77.78534085624946, 77.78902316514873, 77.79065328858256, 77.7915289282181, 77.79155819519184, 77.78694492583452, 77.78213266591071, 77.7814368338853, 77.77916745572414, 77.77491003229767, 77.77579828680652, 77.78013799042796, 77.78268896071805, 77.78366908848706, 77.7861424198429, 77.79201694774918, 77.79568253848035, 77.8019350926493, 77.81003625544969, 77.82008404490261, 77.83113948824197, 77.84268269142875, 77.84883193414343, 77.84857898315494, 77.85243931493154, 77.85413371930841, 77.8583885786052, 77.85720142675922, 77.8563237988519, 77.86092394021667, 77.86759842965357, 77.87099275539731, 77.87407365550679, 77.87287503218522, 77.8779743128427, 77.88417794319196, 77.88925059930511, 77.89339985997967, 77.89693205108952, 77.90136337029193, 77.90548217105301, 77.91062756184122, 77.91616362455301, 77.9203468284299, 77.92662569965034, 77.93148647118005, 77.93753391751041, 77.9453650704262, 77.95267646537386, 77.95867539405222, 77.96236923529403, 77.96257690180923, 77.96327932936808, 77.96318641919814, 77.96576835448172, 77.96709346769866, 77.96723167171659, 77.96545816028643, 77.96595505763544, 77.96822068386051, 77.9709728921051, 77.97489604144756, 77.96930164740083, 77.9691046171632, 77.97516550672356, 77.97867325150932, 77.97866113838168, 77.98381113977987, 77.98790208837566, 77.99113707055525, 77.99411834201427, 77.99873917045434, 77.99715400511226, 77.9970216653106, 77.99708319665166, 78.00351034725449, 78.00953739067734, 78.0100643902411, 78.01068688257905, 78.0053563913453, 78.00368160549166, 78.00612786526179, 78.00874377128306, 78.0147109952813, 78.01475047393627, 78.01479046595996, 78.00664394304509, 78.00260546536072, 77.99867060514961, 78.00640995491783, 78.00664950771912, 78.00480574760664, 78.00249475141752, 78.00462401235774, 78.00712586459613, 78.00434803991787, 78.00344129765418, 78.00490406600996, 77.99604152194682, 77.99544523110988, 77.99634962105412, 78.00033644019237, 78.00384650285727, 78.01023933719365, 78.01624541828127, 78.01953828835875, 78.01947797255767, 78.02071691439247, 78.02779358470369, 78.03039614685954, 78.02865776612596, 78.03080397915116, 78.02537869434343, 78.028076415678, 78.02386459813798, 78.0250857976188, 78.02823482870495, 78.0294491097126, 78.02983635359712, 78.0338836821899, 78.03106551379048, 78.02250048973319, 78.01351133249918, 78.00167735991415, 77.9948129157506, 77.9874199573693, 77.97550375974387, 77.96914745190591, 77.96552251491383, 77.96652255024676, 77.96182517199586, 77.95425098045388, 77.94182523343429, 77.92330348730383, 77.90518291661454, 77.89752720582312, 77.89345786068557, 77.88035444918089, 77.8663047516263, 77.85917540709792, 77.84500419297736, 77.83746993803149, 77.82718895645039, 77.80918434062548, 77.79095364101529, 77.77232036366915, 77.75647984842858, 77.74493062645435, 77.7305748358828, 77.72097789529552, 77.71356179481484, 77.70449529104792, 77.68487020908344, 77.66405633984805, 77.65419458776837, 77.63750424964583, 77.61760362522134, 77.59827295586304, 77.57688554066628, 77.54802277940954, 77.51284598446588, 77.4861261102106, 77.46025126102987, 77.43655530880358, 77.40900856428782, 77.37765287908707, 77.3484504561783, 77.32616217012283, 77.2995937986978, 77.27291046601813, 77.24827412046565, 77.2240370308651, 77.20295740178679, 77.17994490198438, 77.1541418800858, 77.1341546672871, 77.106850594949, 77.07804759145985, 77.04535619669178, 77.01384928138893, 76.9790776111593, 76.9391733584888, 76.8961994394163, 76.84888995327034, 76.81223473052574, 76.78297244538217, 76.74927297123403, 76.72217706180898, 76.69937864891507, 76.6671492920394, 76.6381913325607, 76.61012610033744, 76.57800967093272, 76.54056558267891, 76.50564450200973, 76.4628097757969, 76.41678801300147, 76.36851592994137, 76.32873103508476, 76.28610093233837, 76.2447329021141, 76.20988840822638, 76.17194559419497, 76.13443406817805, 76.09670058941218, 76.06099304760875, 76.01247557392377, 75.96513909828082, 75.91558149066813, 75.86579693044274, 75.81578718292828, 75.76497210251259, 75.72120535122902, 75.68173883054466, 75.63650440239402, 75.58452903325221, 75.54055972088138, 75.49817170663536, 75.45295978822286, 75.40245499486498, 75.35115420048041, 75.30413609891508, 75.24568798973945, 75.18703579939839, 75.12768858636007, 75.06805955498047, 75.00896052936848, 74.95779265091873, 74.90445720706535, 74.85074474643326, 74.79567086537416, 74.7362504890004, 74.6763173017868, 74.62402636856024, 74.56748327069744, 74.5152512106674, 74.4611935769756, 74.39959976104822, 74.33772929236613, 74.27807551614795, 74.21894558187738, 74.1603378461444, 74.09568401926467, 74.03052115394703, 73.97100892771623, 73.91339226461699, 73.85506927524588, 73.7909681738018, 73.72691795536852, 73.66259994346969, 73.59467940516468, 73.52443595955621, 73.45552429262067, 73.38580190187449, 73.3185282855104, 73.26075653206709, 73.2551184048341, 73.2551184048341], [10.903237707959788, 5.483859415424325, 3.12758204052405, 2.1584522469028893, 1.8430881866401225, 1.9284750810121263, 2.0085981399442745, 2.195353656197264, 1.8820906516785514, 1.5651848301025448, 1.4914947581128504, 1.5626616433400566, 1.6580867977181077, 1.5639183423464091, 1.4449421962918878, 1.3472885348576367, 1.454105117555941, 1.2967777318929061, 1.1902774392412585, 1.2221962850326558, 1.0133651104496484, 1.0799114973214727, 1.0819347392551566, 1.026759477686151, 1.0298121794244486, 0.9953061426073311, 0.9947930350343309, 1.0329917689730943, 0.9399396592774513, 0.9764652062011752, 0.9748513424172713, 1.0030138756302958, 0.9357230617965308, 0.9401641044514996, 0.9130695703490002, 0.902974085912347, 0.9136609986278384, 0.9120504302886887, 0.9246527537416357, 0.915429760243045, 0.9135127731579372, 0.8783631284947239, 0.9209677268586329, 0.873063006135622, 0.8705945661231559, 0.86715903623836, 0.8521718780694528, 0.7657147994065268, 0.7506335395867666, 0.7498510990597985, 0.7382512553982932, 0.7447750792908309, 0.7681736568122918, 0.7780434971239844, 0.7891494721021386, 0.8233686542424771, 0.8362912682509199, 0.8130946791565585, 0.7977981446943536, 0.7811524748234541, 0.7458112091516486, 0.754047669047886, 0.7775647069193998, 0.7465891774430714, 0.7441903704176559, 0.7478119945006465, 0.7365516269477846, 0.7300036309336914, 0.7521291294100843, 0.7490653484592953, 0.7806655536744644, 0.7827721809996059, 0.7922503992419286, 0.8031006895981143, 0.8294372397215215, 0.8253212822681852, 0.8173755246999199, 0.7898640847782509, 0.8029741717585902, 0.7975924049157272, 0.776773248214814, 0.7871562729243791, 0.7485683839441863, 0.7200255766921149, 0.7032387074707078, 0.6768391774222209, 0.6759551043499998, 0.6854206208086135, 0.6620947344378368, 0.6501989357884754, 0.6557527434018481, 0.6781305992260324, 0.6780439478305386, 0.6724918058690998, 0.6580602259175197, 0.6542574095881677, 0.657197969111823, 0.6656033828826206, 0.6284578433725948, 0.6191122639192386, 0.6473694725465279, 0.6612787518945014, 0.6345536975568132, 0.6026330759294631, 0.5960413128760967, 0.580626549397766, 0.5599310295659751, 0.5510209926517323, 0.5653726569100398, 0.5670100659619309, 0.5548343123846773, 0.5450524019855927, 0.5691599179454965, 0.5896170080017921, 0.5901759398753015, 0.5806826014560099, 0.5834638578138033, 0.5676278659152213, 0.5595944132147482, 0.5726924310574266, 0.5705592125705945, 0.5617135940044435, 0.5410208422956756, 0.5357854891423041, 0.5411082041434921, 0.5303988160752976, 0.5322074580165896, 0.5269456443481776, 0.5275710125514252, 0.5163299222741282, 0.5093660821026641, 0.47789284810640253, 0.4739206795308103, 0.46066845029271436, 0.45909457314139523, 0.4673224040159836, 0.4762570762158962, 0.46746433200738446, 0.4672909054816276, 0.4669144244288391, 0.463310629002713, 0.45292457675872777, 0.4530471772677618, 0.4603509015126599, 0.45460114688874825, 0.4506964757445318, 0.4435346761757066, 0.4437891035152443, 0.43315815352996995, 0.43548793626726257, 0.4430682588075156, 0.44412569544311253, 0.43806498630093754, 0.4366928002703992, 0.4306794151921532, 0.42619021882204755, 0.421303789425983, 0.41763058691221144, 0.41579643401185257, 0.4135022025141746, 0.41526944365249163, 0.41320675753700686, 0.4143279795327537, 0.416559224228599, 0.4208502266537286, 0.4161239253573554, 0.4156735448100053, 0.4111877509177312, 0.4192220628655666, 0.41388362620731745, 0.4099092275547931, 0.40752473988475496, 0.4051406694800447, 0.4027843311334144, 0.4004552437629839, 0.3982957983312144, 0.3965784935320526, 0.3954851523198413, 0.39281524482500274, 0.38583234834993696, 0.373817283389146, 0.363039584470831, 0.3546526675024721, 0.3513775465000386, 0.3598519615476993, 0.3685586648378731, 0.37334718056495586, 0.36995754934383374, 0.3741707653349113, 0.370953455378975, 0.38432256457742753, 0.40517915901647317, 0.3732097319184342, 0.3719832753841033, 0.38203333122813654, 0.37381607324106775, 0.3592322738861416, 0.3694725200187477, 0.4037116195974877, 0.4153560173660928, 0.42786806001028493, 0.4375574705590799, 0.4529880697641657, 0.47740288866965364, 0.49935128381146243, 0.5038103602150957, 0.4757092964560631, 0.47143337100205734, 0.46647395659426577, 0.48509710161791014, 0.4954719103284948, 0.4833546214051032, 0.48141000045683796, 0.45514866188601755, 0.4422002812977265, 0.45588276695958146, 0.4539040514295144, 0.46108807625302245, 0.4553886517436757, 0.4633961948958661, 0.4645914273605188, 0.4696781158699801, 0.47281356066337366, 0.4581272658869663, 0.4542590802972581, 0.47260523688529377, 0.5038866172696211, 0.5241274405249317, 0.5173641170332068, 0.48760524198804006, 0.48049331924315025, 0.4595351623361324, 0.46132697333811257, 0.4789653138091563, 0.4873550204591145, 0.4947069093766225, 0.4947578701339588, 0.4913241862069063, 0.47192490167883167, 0.47082189641854294, 0.446942243052468, 0.45473357161544764, 0.461838288333179, 0.46606579842112883, 0.45991832482463196, 0.4624891526782459, 0.44711730906215963, 0.4370236246010897, 0.4208271005610666, 0.44951033520565725, 0.4638366271400509, 0.4808281003905916, 0.47828410552586004, 0.4780000067803984, 0.4555431787996034, 0.4566046005535544, 0.45932025017005734, 0.4604569028900158, 0.46965714817937093, 0.49047231544634173, 0.49709215838225695, 0.46901106846426394, 0.44965526417062474, 0.4504721276409486, 0.43397147914416884, 0.4444114372302395, 0.4514853552058187, 0.4675556838641192, 0.4775724643845945, 0.4719031642256257, 0.4529144715236323, 0.47715416775812314, 0.5017832907668408, 0.4908281330653302, 0.47832895552331395, 0.45659901941773434, 0.45239954628904067, 0.45339549404259405, 0.444637568007913, 0.4295761131690772, 0.4276161497209277, 0.4465670409816009, 0.4308651652262656, 0.41512443749810096, 0.39604849990842306, 0.40634185673119433, 0.4075970634745819, 0.4036145469327964, 0.40507848181735906, 0.41237134549074445, 0.41855528945616566, 0.4067741442502816, 0.4187919944451953, 0.43955271066649987, 0.4436607318297364, 0.45303409461040783, 0.4423957920042726, 0.4412349171528013, 0.44621083965656133, 0.4509607284965396, 0.46468091796284955, 0.4820399446648647, 0.48939658805224834, 0.48375068537158394, 0.4870441739418752, 0.4810555622111228, 0.4893855864489961, 0.4799607415166375, 0.4793053099142727, 0.4853717081525757, 0.47908657369538626, 0.4853126609639211, 0.48534560458659354, 0.4816100390933558, 0.4922930739919104, 0.49945547872305857, 0.5047675787294428, 0.5140236950904927, 0.5070434540322469, 0.5092650285173942, 0.5074355507731177, 0.5168100142238506, 0.5023391115532281, 0.512409283819286, 0.5065475300972643, 0.5054859618720006, 0.5005141042234157, 0.5015571500365359, 0.5068500104054409, 0.4984574287933244, 0.4880574013161629, 0.48286808578883916, 0.49868428308812507, 0.49117906550203905, 0.4876168305849646, 0.4762795968284807, 0.4772150568546767, 0.4788899629379729, 0.47944325491331335, 0.48956805381278135, 0.49238666089716443, 0.48306864722313736, 0.4676816124786716, 0.45369541856119444, 0.46029741600023044, 0.4431740125948099, 0.4401503648264356, 0.4544706798356482, 0.4634062717251442, 0.4532924397646119, 0.459120088558626, 0.4704996830872281, 0.4751284159080168, 0.46730315931592165, 0.48628704331204214, 0.49439273029256464, 0.4940158542872937, 0.49026447099485754, 0.48487859062651156, 0.47512422488994926, 0.4872295953057845, 0.4772090541831781, 0.4663498388949644, 0.4688486663743443, 0.46639493330637444, 0.46550114057573455, 0.4648697516556384, 0.45978558698210187, 0.46177672289803334, 0.4491371867802203, 0.44129887635107323, 0.45310117243141573, 0.44995147618082215, 0.44903188520739784, 0.4500262362975145, 0.464980858827981, 0.4762409043727083, 0.4831909659989359, 0.4919591701534932, 0.491612526978769, 0.4963811420598756, 0.4908115417289165, 0.4929008159111918, 0.504835276443091, 0.5106569315928597, 0.5059934948455623, 0.5104207991372003, 0.5091547666997274, 0.5070317597662626, 0.5113894780019721, 0.5106747747515175, 0.5072316801734574, 0.5084933781184419, 0.5082877628619311, 0.5067845241330046, 0.5094746540381174, 0.5206477073506256, 0.5484328278156113, 0.572647005357691, 0.570829784784086, 0.557086411851305, 0.5645887654920863, 0.5717521348705951, 0.5717957983213663, 0.5594169605526377, 0.5552615286362838, 0.552231032623524, 0.5552991556521497, 0.5380692911730682, 0.5356195689833646, 0.5273360541194458, 0.5191103440655336, 0.5080082537355253, 0.5156353802670188, 0.5207860196704149, 0.5202538821610658, 0.5222826542073705, 0.5242426541581724, 0.5150119273237398, 0.5210261634023912, 0.5287760112206628, 0.5267933760387629, 0.5323628116216378, 0.5335941601861678, 0.537339425624184, 0.5278268300355917, 0.5127274448374184, 0.5170290653270625, 0.5178793726439301, 0.5265309268153822, 0.5318021804300747, 0.532654641107061, 0.5243749483721389, 0.5248605605786983, 0.5194154385432511, 0.5165885806335624, 0.5135878731115447, 0.5044617045791675, 0.5079683415853176, 0.5107525932813034, 0.5124218078058193, 0.5106211060510173, 0.5064822379685884, 0.5110150415273211, 0.5075499017533803, 0.5026774729658167, 0.4971874092775501, 0.49623813748363726, 0.489328692615418, 0.47853188419595927, 0.4685998399318125, 0.4763154805341181, 0.4725211750433993, 0.464268701470377, 0.46233806410999895, 0.456068191904934, 0.4622658132599484, 0.4603958485735506, 0.45449106073329276, 0.4488950315476426, 0.45514310891353094, 0.4599148381466201, 0.46630639951241504, 0.4564692212882437, 0.4517038640951738, 0.4491163946589174, 0.45649952599026744, 0.4698383767135642, 0.46829338332646203, 0.47331046199813387, 0.4784694465258921, 0.4741671461680588, 0.47998966103496593, 0.47484704023322116, 0.47846403691606576, 0.46904644876157114, 0.4680643254276433, 0.4720400826470911, 0.46363858891114057, 0.46663430844939047, 0.4552422013435795, 0.4647402688212768, 0.4718547402158356, 0.4735526855264427, 0.4747835535671928, 0.4752538473448287, 0.4779976429504069, 0.48359905260155056, 0.48824946454345, 0.4936214828267645, 0.48855810663715893, 0.47410748123792135, 0.4698101776989017, 0.47070858227447715, 0.4740091559458644, 0.4655619368198895, 0.46756075217465637, 0.4676561296256927, 0.46010391873958584, 0.4630896380562062, 0.460011943641797, 0.45897793697160133, 0.4562694750352589, 0.4540918950197776, 0.45225303302498343, 0.4441325973801596, 0.4355951717099156, 0.4284132993557096, 0.426550910004193, 0.4324365878391411, 0.4267134945062353, 0.42776902404575, 0.43065467917892175, 0.4359970538639446, 0.4354901619477745, 0.44378910047028064, 0.44164901555706143, 0.45231976478487984, 0.45075625990550555, 0.44799335972331167, 0.4418531639237996, 0.44084521395694115, 0.438954849350631, 0.44965664374500236, 0.45435613702596644, 0.4509498688573062, 0.44263114157911543, 0.4413517918466669, 0.4483194824608744, 0.4511376526158677, 0.4400536708076775, 0.4392010210719002, 0.44407812624404974, 0.44404347778867975, 0.44913749501994293, 0.45040637701656644, 0.4525039229023547, 0.451942159152256, 0.44900363559928635, 0.44778098459140214, 0.4470373708352585, 0.4462524716787568, 0.44483405526097225, 0.4396637730631469, 0.44159096092473393, 0.4383397099848048, 0.43335013027224717, 0.4237060579813317, 0.42407143268779934, 0.4250208152584019, 0.4217588995227993, 0.42150138915098423, 0.41953311707823193, 0.4183588101949399, 0.41923264655387776, 0.4190805532591755, 0.417988678510276, 0.4129362084069583, 0.41845806613944153, 0.4257343242459555, 0.4263433245077907, 0.4163138312484366, 0.4125026362642064, 0.423177651256994, 0.42673595082075394, 0.4218429744758718, 0.4250090536953123, 0.42771676928135527, 0.42581461592290115, 0.4247165058572219, 0.42763357902343185, 0.43315751065025665, 0.4396663352318547, 0.4311254588979383, 0.43011252486519114, 0.4248817471662637, 0.41972355682716417, 0.4193725393468795, 0.41241191042545694, 0.41251539941562265, 0.418268742795408, 0.42335617650601115, 0.4238341344940895, 0.4248887940209816, 0.4259342080137488, 0.42343317220028814, 0.41599875075891707, 0.4054071817133269, 0.40559496710981796, 0.4017487153712737, 0.39979090218549335, 0.3961190069560794, 0.40567448739569034, 0.4033826709660774, 0.40141626643345996, 0.40321586887401545, 0.3994290006722586, 0.39293021692865093, 0.3885520346209383, 0.38246405213760526, 0.3805180843175697, 0.38643369638858777, 0.39597587546934704, 0.40311590480386933, 0.4002643108617696, 0.4013673697347704, 0.4007236493003066, 0.4006381132769833, 0.4075160782699785, 0.41098040422645193, 0.4101973166291723, 0.4139868168536716, 0.41887826164091235, 0.42125235210770356, 0.41857439701197613, 0.4181862646817753, 0.4170050032653666, 0.4179404393106236, 0.4243143435664104, 0.4274449565374108, 0.42625010873876334, 0.4240037865336531, 0.4251645884356774, 0.42898192742992924, 0.42332120634213216, 0.4232577029958196, 0.4261614406259441, 0.42692349804532775, 0.41937722582762554, 0.41711100253405115, 0.41942043046296257, 0.41616743356141256, 0.41505251350449507, 0.41035784470535525, 0.41309202916103643, 0.41713434810954403, 0.41705060294990864, 0.41523056416506876, 0.4125801089724106, 0.4081675596207844, 0.40884270321939375, 0.4079211868833345, 0.3972757445067613, 0.4018788192883528, 0.40661566743403454, 0.4105332605288422, 0.41080442062341677, 0.4172772206747154, 0.4211822900057606, 0.4212956473120665, 0.41622794645358396, 0.41173586178154775, 0.41145009436521524, 0.4097713460326701, 0.40509694829810894, 0.40688359039788546, 0.40140923780400406, 0.4000084347797221, 0.41075286073033596, 0.41800442908367713, 0.41783406297933706, 0.4142128054240583, 0.4067457442876977, 0.40591157198155786, 0.4031367439007084, 0.4007853077334847, 0.4065374318804868, 0.4025959476074725, 0.4000694094601469, 0.40552546986468097, 0.4083687254057311, 0.40495140452800504, 0.40185827277421476, 0.4036328904188579, 0.4039518588323186, 0.40431454515464016, 0.4050022084753733, 0.40446234700803174, 0.40226959373351046, 0.40636529126346327, 0.4076665281660762, 0.41095039998946487, 0.4073286752585295, 0.404294582331758, 0.4080648995035861, 0.39938438182514435, 0.3926688712803847, 0.38349539570374475, 0.38705709976389224, 0.3813270475088373, 0.3746741413684893, 0.36665154737644423, 0.36706382829548495, 0.369351537108977, 0.3741355105402935, 0.37836066835981663, 0.3820189119477775, 0.38419972762668825, 0.3883058453433302, 0.3917706816170089, 0.3999345393437618, 0.40217376070797006, 0.3974455548919024, 0.3943680726858067, 0.39244284523406375, 0.39332377871956586, 0.3897519338914138, 0.3894742857834164, 0.3879802126542144, 0.38935118822703596, 0.3873105600627169, 0.38239618042992735, 0.3793919612807395, 0.3846515041787932, 0.38473526616641107, 0.38441449062673955, 0.38432739593107773, 0.38955265669147715, 0.38510130544274723, 0.37776304880641276, 0.3778891550221303, 0.3814476734787918, 0.3801521141314734, 0.38283384847777563, 0.3761149915736073, 0.3771817607670174, 0.37688353051023693, 0.37575565922469606, 0.3762523259047476, 0.37354769181015446, 0.36906228109262423, 0.3758176130161515, 0.38240537335085734, 0.383239331541058, 0.38583143565127215, 0.3873167293288274, 0.3863420749929167, 0.38917811467381996, 0.3909474739608682, 0.3975280887551284, 0.39113939057191943, 0.38855620454937057, 0.3845933958139743, 0.38541711257747285, 0.38554521145949694, 0.3905120152742536, 0.3891863385342421, 0.38838641838595717, 0.3855301951715872, 0.38464746387835314, 0.38346715483578686, 0.37947578330093457, 0.38035049746284133, 0.3824320720262733, 0.387616033174959, 0.38542406876711904, 0.38340177752298826, 0.3777664302674418, 0.3755214856563662, 0.3761375190744066, 0.376716148731199, 0.3789055330956716, 0.37782251721503635, 0.37649177043808363, 0.3746614709716295, 0.3719217868106621, 0.3716575461800887, 0.3755469976059018, 0.3722381329621754, 0.3673477095663031, 0.3647762278595974, 0.36697386355077316, 0.3739092930385666, 0.3722397728741179, 0.3743484545282124, 0.3755992778359174, 0.3770551383273898, 0.3773752761642967, 0.37980300861281213, 0.37643611121208825, 0.37609647165732235, 0.37515603491584737, 0.3714427115412045, 0.37395426907637624, 0.3783417586578384, 0.3777490727642255, 0.38116512293998367, 0.38279231019564747, 0.3821082643222084, 0.3844708288137298, 0.3888466915291174, 0.39289801246341416, 0.3919264367695485, 0.39456350397525747, 0.3970074975196295, 0.39558710032210015, 0.39152239223261964, 0.3856673234078493, 0.38845848280779444, 0.39180743709981436, 0.38925563857275586, 0.38657323366607493, 0.3825351031070543, 0.3831715775030001, 0.381132962673608, 0.38327085467034055, 0.3844245193681258, 0.38028939581275256, 0.37494007630362075, 0.3748648134794089, 0.37351683168886995, 0.3749909806281822, 0.37218011926761063, 0.3709818789051764, 0.38089540642964265, 0.37506273579654115, 0.3690618119777589, 0.36622845821782685, 0.3664979059742118, 0.36356627430793687, 0.36411846703939815, 0.35997047954445166, 0.35970564564086244, 0.35890608700774684, 0.3577400858306176, 0.35980740802727434, 0.36311679948346026, 0.3613089688213041, 0.3570547787107394, 0.35100701343887075, 0.3486317716931277, 0.3538194287637675, 0.35381299458109433, 0.3520926439029787, 0.3489652968466896, 0.3453970236961967, 0.3454400868162971, 0.34982776128023196, 0.34401348854006153, 0.3453740262610257, 0.345525442689942, 0.34413277431047756, 0.34313027190046247, 0.3419678333175808, 0.34488519718488425, 0.34671920456457883, 0.3405535599866806, 0.34173884725520615, 0.34518470629075865, 0.348876763718897, 0.34636553793884345, 0.34597603264864535, 0.34778408909736497, 0.35505981669397296, 0.351676035179369, 0.3488684144311269, 0.34509024746095934, 0.34246404019969146, 0.34429891950519287, 0.3413698075973509, 0.3430425648334292, 0.34260091007696003, 0.34213311893248416, 0.34432691421986655, 0.34679183526763624, 0.34543244116958766, 0.3446092718201999, 0.34501997807244533, 0.34622069658721316, 0.3467153218734641, 0.34649190601806457, 0.3423993457897025, 0.34292440193604123, 0.34054184546032307, 0.3424174510581319, 0.34513875959640766, 0.35282138411685177, 0.35076043264980006, 0.34683124981082264, 0.3498102762060245, 0.3510952671640261, 0.3469394392679051, 0.3413516039394871, 0.3402464849928777, 0.34227366243617796, 0.34020763632472906, 0.3428295393191352, 0.33533601288328424, 0.3271407773540335, 0.32799124745996266, 0.3254703017142296, 0.3316846909817622, 0.3363748353120896, 0.33142580085448514, 0.3304106032915537, 0.33209143164367955, 0.33384600770963757, 0.3425172859947672, 0.34946403784532737, 0.34885347853825444, 0.34897500473012844, 0.3464823184399245, 0.34260856991288674, 0.35071476539472296, 0.356600656467064, 0.3636239857178744, 0.362771446580065, 0.36160353644459975, 0.35436704265753044, 0.3535299083726557, 0.3543244884485961, 0.35394593057049023, 0.35734259454270695, 0.35447907883626484, 0.35275892723850094, 0.3522723225879598, 0.35482783374377463, 0.360202409945817, 0.3576457415068416, 0.35555665335112846, 0.3556984062336728, 0.36255307924891494, 0.36399414840808453, 0.36443632760003436, 0.3653198765664201, 0.36418559600994427, 0.3588588808992368, 0.3641114606400596, 0.36417045510189616, 0.36418640603847197, 0.3639777233020112, 0.35876798196328247, 0.3551089449318053, 0.3576090802587834, 0.35482886314163414, 0.35515415592100563, 0.3615688444602736, 0.36828100590726837, 0.37360948233878827, 0.37582400515526454, 0.3779626236044411, 0.37540289074357486, 0.3694486391231141, 0.365070734463943, 0.3656333690805034, 0.36371897091274946, 0.3660305220390547, 0.3655468002799741, 0.3678309818516766, 0.3641980506073664, 0.36329989988411054, 0.36741492029240974, 0.36439406992644574, 0.35858762767087465, 0.34894255016274695, 0.3495831375568318, 0.3535574552496057, 0.35071620606736026, 0.35127152270353457, 0.34889479949615776, 0.3509827618877844, 0.34831505307060756, 0.34567256334218455, 0.3410441574779679, 0.3407213900971348, 0.34150147973523554, 0.34368435586192425, 0.34439356846469377, 0.3437321984776353, 0.34298797526812735, 0.3409109306235531, 0.3403013370713177, 0.33962405358259107, 0.33678414911582216, 0.3361553766399519, 0.33944034187282973, 0.3420308153612833, 0.3429946489179585, 0.34727783458474226, 0.34814644487491025, 0.34609308086372015, 0.3488375533807538, 0.3525720455203162, 0.35247974470373883, 0.34993907558027376, 0.3473295295079836, 0.3460812063232375, 0.34737628191298947, 0.3510224337223309, 0.3539656146619193, 0.3530700145814436, 0.3519402358403201, 0.35191772251342773, 0.3520812836115856, 0.35050421832400747, 0.35086620519956396, 0.34738968125735, 0.3414315515098613, 0.33849217717233876, 0.33849217717233876]], "Modified cosine score 0.25 Da": [[0.05, 0.15000000000000002, 0.25000000000000006, 0.35000000000000003, 0.45000000000000007, 0.5500000000000002, 0.6500000000000001, 0.7500000000000002, 0.8500000000000002, 0.9500000000000002, 1.0500000000000003, 1.1500000000000004, 1.2500000000000002, 1.3500000000000003, 1.4500000000000004, 1.5500000000000003, 1.6500000000000004, 1.7500000000000004, 1.8500000000000003, 1.9500000000000004, 2.0500000000000003, 2.1500000000000004, 2.2500000000000004, 2.35, 2.45, 2.5500000000000003, 2.6500000000000004, 2.7500000000000004, 2.8500000000000005, 2.95, 3.0500000000000003, 3.1500000000000004, 3.2500000000000004, 3.3500000000000005, 3.4500000000000006, 3.5500000000000007, 3.6500000000000004, 3.7500000000000004, 3.8500000000000005, 3.9500000000000006, 4.050000000000001, 4.15, 4.250000000000001, 4.3500000000000005, 4.450000000000001, 4.550000000000001, 4.65, 4.750000000000001, 4.8500000000000005, 4.950000000000001, 5.050000000000001, 5.150000000000001, 5.250000000000001, 5.3500000000000005, 5.450000000000001, 5.550000000000001, 5.650000000000001, 5.750000000000001, 5.8500000000000005, 5.950000000000001, 6.050000000000001, 6.150000000000001, 6.250000000000001, 6.350000000000001, 6.450000000000001, 6.550000000000001, 6.650000000000001, 6.750000000000001, 6.850000000000001, 6.950000000000001, 7.050000000000002, 7.150000000000001, 7.250000000000001, 7.350000000000001, 7.450000000000001, 7.550000000000002, 7.650000000000001, 7.750000000000001, 7.850000000000001, 7.950000000000001, 8.050000000000002, 8.150000000000002, 8.250000000000002, 8.350000000000003, 8.450000000000003, 8.550000000000002, 8.650000000000002, 8.750000000000002, 8.850000000000003, 8.950000000000003, 9.050000000000002, 9.150000000000002, 9.250000000000002, 9.350000000000003, 9.450000000000003, 9.550000000000002, 9.650000000000002, 9.750000000000002, 9.850000000000003, 9.950000000000003, 10.050000000000002, 10.150000000000002, 10.250000000000004, 10.350000000000003, 10.450000000000003, 10.550000000000002, 10.650000000000002, 10.750000000000004, 10.850000000000003, 10.950000000000003, 11.050000000000002, 11.150000000000002, 11.250000000000004, 11.350000000000003, 11.450000000000003, 11.550000000000002, 11.650000000000002, 11.750000000000004, 11.850000000000003, 11.950000000000003, 12.050000000000002, 12.150000000000004, 12.250000000000004, 12.350000000000003, 12.450000000000003, 12.550000000000002, 12.650000000000004, 12.750000000000004, 12.850000000000003, 12.950000000000003, 13.050000000000002, 13.150000000000004, 13.250000000000004, 13.350000000000003, 13.450000000000003, 13.550000000000002, 13.650000000000004, 13.750000000000004, 13.850000000000003, 13.950000000000003, 14.050000000000004, 14.150000000000004, 14.250000000000004, 14.350000000000003, 14.450000000000003, 14.550000000000004, 14.650000000000004, 14.750000000000004, 14.850000000000003, 14.950000000000003, 15.050000000000004, 15.150000000000004, 15.250000000000004, 15.350000000000003, 15.450000000000003, 15.550000000000004, 15.650000000000004, 15.750000000000004, 15.850000000000003, 15.950000000000005, 16.050000000000004, 16.150000000000002, 16.250000000000004, 16.350000000000005, 16.450000000000003, 16.550000000000004, 16.650000000000006, 16.750000000000004, 16.850000000000005, 16.950000000000003, 17.050000000000004, 17.150000000000006, 17.250000000000004, 17.350000000000005, 17.450000000000003, 17.550000000000004, 17.650000000000006, 17.750000000000004, 17.850000000000005, 17.950000000000003, 18.050000000000004, 18.150000000000006, 18.250000000000004, 18.350000000000005, 18.450000000000003, 18.550000000000004, 18.650000000000006, 18.750000000000004, 18.850000000000005, 18.950000000000003, 19.050000000000004, 19.150000000000006, 19.250000000000004, 19.350000000000005, 19.450000000000003, 19.550000000000004, 19.650000000000006, 19.750000000000004, 19.850000000000005, 19.950000000000003, 20.050000000000004, 20.150000000000006, 20.250000000000004, 20.350000000000005, 20.450000000000006, 20.550000000000004, 20.650000000000006, 20.750000000000004, 20.850000000000005, 20.950000000000006, 21.050000000000004, 21.150000000000006, 21.250000000000004, 21.350000000000005, 21.450000000000006, 21.550000000000004, 21.650000000000006, 21.750000000000004, 21.850000000000005, 21.950000000000006, 22.050000000000004, 22.150000000000006, 22.250000000000004, 22.350000000000005, 22.450000000000006, 22.550000000000004, 22.650000000000006, 22.750000000000004, 22.850000000000005, 22.950000000000006, 23.050000000000004, 23.150000000000006, 23.250000000000004, 23.350000000000005, 23.450000000000006, 23.550000000000004, 23.650000000000006, 23.750000000000004, 23.850000000000005, 23.950000000000006, 24.050000000000004, 24.150000000000006, 24.250000000000007, 24.350000000000005, 24.450000000000006, 24.550000000000004, 24.650000000000006, 24.750000000000007, 24.850000000000005, 24.950000000000006, 25.050000000000004, 25.150000000000006, 25.250000000000007, 25.350000000000005, 25.450000000000006, 25.550000000000004, 25.650000000000006, 25.750000000000007, 25.850000000000005, 25.950000000000006, 26.050000000000004, 26.150000000000006, 26.250000000000007, 26.350000000000005, 26.450000000000006, 26.550000000000004, 26.650000000000006, 26.750000000000007, 26.850000000000005, 26.950000000000006, 27.050000000000004, 27.150000000000006, 27.250000000000007, 27.350000000000005, 27.450000000000006, 27.550000000000008, 27.650000000000006, 27.750000000000007, 27.850000000000005, 27.950000000000006, 28.050000000000008, 28.150000000000006, 28.250000000000007, 28.350000000000005, 28.450000000000006, 28.550000000000008, 28.650000000000006, 28.750000000000007, 28.850000000000005, 28.950000000000006, 29.050000000000008, 29.150000000000006, 29.250000000000007, 29.350000000000005, 29.450000000000006, 29.550000000000008, 29.650000000000006, 29.750000000000007, 29.850000000000005, 29.950000000000006, 30.050000000000008, 30.150000000000006, 30.250000000000007, 30.350000000000005, 30.450000000000006, 30.550000000000008, 30.650000000000006, 30.750000000000007, 30.850000000000005, 30.950000000000006, 31.050000000000008, 31.150000000000006, 31.250000000000007, 31.35000000000001, 31.450000000000006, 31.550000000000008, 31.650000000000006, 31.750000000000007, 31.85000000000001, 31.950000000000006, 32.050000000000004, 32.150000000000006, 32.25, 32.35, 32.45, 32.550000000000004, 32.650000000000006, 32.75, 32.85, 32.95, 33.050000000000004, 33.150000000000006, 33.25000000000001, 33.35, 33.45, 33.550000000000004, 33.650000000000006, 33.75000000000001, 33.85, 33.95, 34.050000000000004, 34.150000000000006, 34.25000000000001, 34.35, 34.45, 34.550000000000004, 34.650000000000006, 34.75000000000001, 34.85, 34.95, 35.050000000000004, 35.150000000000006, 35.25000000000001, 35.35, 35.45, 35.550000000000004, 35.650000000000006, 35.75000000000001, 35.85, 35.95, 36.050000000000004, 36.150000000000006, 36.25000000000001, 36.35, 36.45, 36.550000000000004, 36.650000000000006, 36.75000000000001, 36.85, 36.95, 37.050000000000004, 37.150000000000006, 37.25000000000001, 37.35, 37.45, 37.550000000000004, 37.650000000000006, 37.75000000000001, 37.85, 37.95, 38.050000000000004, 38.150000000000006, 38.25000000000001, 38.35, 38.45, 38.550000000000004, 38.650000000000006, 38.75000000000001, 38.85, 38.95, 39.050000000000004, 39.150000000000006, 39.25000000000001, 39.35, 39.45, 39.550000000000004, 39.650000000000006, 39.75000000000001, 39.85, 39.95, 40.050000000000004, 40.150000000000006, 40.25000000000001, 40.35000000000001, 40.45, 40.550000000000004, 40.650000000000006, 40.75000000000001, 40.85000000000001, 40.95, 41.050000000000004, 41.150000000000006, 41.25000000000001, 41.35000000000001, 41.45, 41.550000000000004, 41.650000000000006, 41.75000000000001, 41.85000000000001, 41.95, 42.050000000000004, 42.150000000000006, 42.25000000000001, 42.35000000000001, 42.45, 42.550000000000004, 42.650000000000006, 42.75000000000001, 42.85000000000001, 42.95, 43.050000000000004, 43.150000000000006, 43.25000000000001, 43.35000000000001, 43.45, 43.550000000000004, 43.650000000000006, 43.75000000000001, 43.85000000000001, 43.95, 44.050000000000004, 44.150000000000006, 44.25000000000001, 44.35000000000001, 44.45, 44.550000000000004, 44.650000000000006, 44.75000000000001, 44.85000000000001, 44.95, 45.050000000000004, 45.150000000000006, 45.25000000000001, 45.35000000000001, 45.45, 45.550000000000004, 45.650000000000006, 45.75000000000001, 45.85000000000001, 45.95, 46.050000000000004, 46.150000000000006, 46.25000000000001, 46.35000000000001, 46.45, 46.550000000000004, 46.650000000000006, 46.75000000000001, 46.85000000000001, 46.95, 47.050000000000004, 47.150000000000006, 47.25000000000001, 47.35000000000001, 47.45, 47.550000000000004, 47.650000000000006, 47.75000000000001, 47.85000000000001, 47.95000000000001, 48.050000000000004, 48.150000000000006, 48.25000000000001, 48.35000000000001, 48.45000000000001, 48.550000000000004, 48.650000000000006, 48.75000000000001, 48.85000000000001, 48.95000000000001, 49.050000000000004, 49.150000000000006, 49.25000000000001, 49.35000000000001, 49.45000000000001, 49.550000000000004, 49.650000000000006, 49.75000000000001, 49.85000000000001, 49.95000000000001, 50.050000000000004, 50.150000000000006, 50.25000000000001, 50.35000000000001, 50.45000000000001, 50.550000000000004, 50.650000000000006, 50.75000000000001, 50.85000000000001, 50.95000000000001, 51.050000000000004, 51.150000000000006, 51.25000000000001, 51.35000000000001, 51.45000000000001, 51.550000000000004, 51.650000000000006, 51.75000000000001, 51.85000000000001, 51.95000000000001, 52.050000000000004, 52.150000000000006, 52.25000000000001, 52.35000000000001, 52.45000000000001, 52.550000000000004, 52.650000000000006, 52.75000000000001, 52.85000000000001, 52.95000000000001, 53.050000000000004, 53.150000000000006, 53.25000000000001, 53.35000000000001, 53.45000000000001, 53.550000000000004, 53.650000000000006, 53.75000000000001, 53.85000000000001, 53.95000000000001, 54.050000000000004, 54.150000000000006, 54.25000000000001, 54.35000000000001, 54.45000000000001, 54.550000000000004, 54.650000000000006, 54.75000000000001, 54.85000000000001, 54.95000000000001, 55.05000000000001, 55.150000000000006, 55.25000000000001, 55.35000000000001, 55.45000000000001, 55.55000000000001, 55.650000000000006, 55.75000000000001, 55.85000000000001, 55.95000000000001, 56.05000000000001, 56.150000000000006, 56.25000000000001, 56.35000000000001, 56.45000000000001, 56.55000000000001, 56.650000000000006, 56.75000000000001, 56.85000000000001, 56.95000000000001, 57.05000000000001, 57.150000000000006, 57.25000000000001, 57.35000000000001, 57.45000000000001, 57.55000000000001, 57.650000000000006, 57.75000000000001, 57.85000000000001, 57.95000000000001, 58.05000000000001, 58.150000000000006, 58.25000000000001, 58.35000000000001, 58.45000000000001, 58.55000000000001, 58.650000000000006, 58.75000000000001, 58.85000000000001, 58.95000000000001, 59.05000000000001, 59.150000000000006, 59.25000000000001, 59.35000000000001, 59.45000000000001, 59.55000000000001, 59.650000000000006, 59.75000000000001, 59.85000000000001, 59.95000000000001, 60.05000000000001, 60.150000000000006, 60.25000000000001, 60.35000000000001, 60.45000000000001, 60.55000000000001, 60.650000000000006, 60.75000000000001, 60.85000000000001, 60.95000000000001, 61.05000000000001, 61.150000000000006, 61.25000000000001, 61.35000000000001, 61.45000000000001, 61.55000000000001, 61.650000000000006, 61.75000000000001, 61.85000000000001, 61.95000000000001, 62.05000000000001, 62.150000000000006, 62.25000000000001, 62.35000000000001, 62.45000000000001, 62.55000000000001, 62.65000000000001, 62.75000000000001, 62.85000000000001, 62.95000000000001, 63.05000000000001, 63.15000000000001, 63.25000000000001, 63.35000000000001, 63.45000000000001, 63.55000000000001, 63.65000000000001, 63.75000000000001, 63.85000000000001, 63.95000000000001, 64.05000000000001, 64.15, 64.25000000000001, 64.35000000000001, 64.45, 64.55000000000001, 64.65, 64.75000000000001, 64.85000000000001, 64.95, 65.05000000000001, 65.15, 65.25000000000001, 65.35000000000001, 65.45, 65.55000000000001, 65.65, 65.75000000000001, 65.85000000000001, 65.95000000000002, 66.05000000000001, 66.15, 66.25000000000001, 66.35000000000001, 66.45000000000002, 66.55000000000001, 66.65, 66.75000000000001, 66.85000000000001, 66.95000000000002, 67.05000000000001, 67.15, 67.25000000000001, 67.35000000000001, 67.45000000000002, 67.55000000000001, 67.65, 67.75000000000001, 67.85000000000001, 67.95000000000002, 68.05000000000001, 68.15, 68.25000000000001, 68.35000000000001, 68.45000000000002, 68.55000000000001, 68.65, 68.75000000000001, 68.85000000000001, 68.95000000000002, 69.05000000000001, 69.15, 69.25000000000001, 69.35000000000001, 69.45000000000002, 69.55000000000001, 69.65, 69.75000000000001, 69.85000000000001, 69.95000000000002, 70.05000000000001, 70.15, 70.25000000000001, 70.35000000000001, 70.45000000000002, 70.55000000000001, 70.65, 70.75000000000001, 70.85000000000001, 70.95000000000002, 71.05000000000001, 71.15, 71.25000000000001, 71.35000000000001, 71.45000000000002, 71.55000000000001, 71.65, 71.75000000000001, 71.85000000000001, 71.95000000000002, 72.05000000000001, 72.15, 72.25000000000001, 72.35000000000001, 72.45000000000002, 72.55000000000001, 72.65, 72.75000000000001, 72.85000000000001, 72.95000000000002, 73.05000000000001, 73.15, 73.25000000000001, 73.35000000000001, 73.45000000000002, 73.55000000000001, 73.65, 73.75000000000001, 73.85000000000001, 73.95000000000002, 74.05000000000001, 74.15, 74.25000000000001, 74.35000000000001, 74.45000000000002, 74.55000000000001, 74.65, 74.75000000000001, 74.85000000000001, 74.95000000000002, 75.05000000000001, 75.15, 75.25000000000001, 75.35000000000001, 75.45000000000002, 75.55000000000001, 75.65, 75.75000000000001, 75.85000000000001, 75.95000000000002, 76.05000000000001, 76.15, 76.25000000000001, 76.35000000000001, 76.45000000000002, 76.55000000000001, 76.65, 76.75000000000001, 76.85000000000001, 76.95000000000002, 77.05000000000001, 77.15, 77.25000000000001, 77.35000000000001, 77.45000000000002, 77.55000000000001, 77.65, 77.75000000000001, 77.85000000000001, 77.95000000000002, 78.05000000000001, 78.15, 78.25000000000001, 78.35000000000001, 78.45000000000002, 78.55000000000001, 78.65, 78.75000000000001, 78.85000000000001, 78.95000000000002, 79.05000000000001, 79.15, 79.25000000000001, 79.35000000000001, 79.45000000000002, 79.55000000000001, 79.65, 79.75000000000001, 79.85000000000001, 79.95000000000002, 80.05000000000001, 80.15, 80.25000000000001, 80.35000000000001, 80.45000000000002, 80.55000000000001, 80.65000000000002, 80.75000000000001, 80.85000000000001, 80.95000000000002, 81.05000000000001, 81.15000000000002, 81.25000000000001, 81.35000000000001, 81.45000000000002, 81.55000000000001, 81.65000000000002, 81.75000000000001, 81.85000000000001, 81.95000000000002, 82.05000000000001, 82.15000000000002, 82.25000000000001, 82.35000000000001, 82.45000000000002, 82.55000000000001, 82.65000000000002, 82.75000000000001, 82.85000000000001, 82.95000000000002, 83.05000000000001, 83.15000000000002, 83.25000000000001, 83.35000000000001, 83.45000000000002, 83.55000000000001, 83.65000000000002, 83.75000000000001, 83.85000000000001, 83.95000000000002, 84.05000000000001, 84.15000000000002, 84.25000000000001, 84.35000000000001, 84.45000000000002, 84.55000000000001, 84.65000000000002, 84.75000000000001, 84.85000000000001, 84.95000000000002, 85.05000000000001, 85.15000000000002, 85.25000000000001, 85.35000000000001, 85.45000000000002, 85.55000000000001, 85.65000000000002, 85.75000000000001, 85.85000000000001, 85.95000000000002, 86.05000000000001, 86.15000000000002, 86.25000000000001, 86.35000000000001, 86.45000000000002, 86.55000000000001, 86.65000000000002, 86.75000000000001, 86.85000000000001, 86.95000000000002, 87.05000000000001, 87.15000000000002, 87.25000000000001, 87.35000000000001, 87.45000000000002, 87.55000000000001, 87.65000000000002, 87.75000000000001, 87.85000000000001, 87.95000000000002, 88.05000000000001, 88.15000000000002, 88.25000000000001, 88.35000000000001, 88.45000000000002, 88.55000000000001, 88.65000000000002, 88.75000000000001, 88.85000000000001, 88.95000000000002, 89.05000000000001, 89.15000000000002, 89.25000000000001, 89.35000000000001, 89.45000000000002, 89.55000000000001, 89.65000000000002, 89.75000000000001, 89.85000000000001, 89.95000000000002, 90.05000000000001, 90.15000000000002, 90.25000000000001, 90.35000000000001, 90.45000000000002, 90.55000000000001, 90.65000000000002, 90.75000000000001, 90.85000000000001, 90.95000000000002, 91.05000000000001, 91.15000000000002, 91.25000000000001, 91.35000000000001, 91.45000000000002, 91.55000000000001, 91.65000000000002, 91.75000000000001, 91.85000000000001, 91.95000000000002, 92.05000000000001, 92.15000000000002, 92.25000000000001, 92.35000000000001, 92.45000000000002, 92.55000000000001, 92.65000000000002, 92.75000000000001, 92.85000000000001, 92.95000000000002, 93.05000000000001, 93.15000000000002, 93.25000000000001, 93.35000000000001, 93.45000000000002, 93.55000000000001, 93.65000000000002, 93.75000000000001, 93.85000000000001, 93.95000000000002, 94.05000000000001, 94.15000000000002, 94.25000000000001, 94.35000000000001, 94.45000000000002, 94.55000000000001, 94.65000000000002, 94.75000000000001, 94.85000000000001, 94.95000000000002, 95.05000000000001, 95.15000000000002, 95.25000000000001, 95.35000000000002, 95.45000000000002, 95.55000000000001, 95.65000000000002, 95.75000000000001, 95.85000000000002, 95.95000000000002, 96.05000000000001, 96.15000000000002, 96.25000000000001, 96.35000000000002, 96.45000000000002, 96.55000000000001, 96.65000000000002, 96.75000000000001, 96.85000000000002, 96.95000000000002, 97.05000000000001, 97.15000000000002, 97.25000000000001, 97.35000000000002, 97.45000000000002, 97.55000000000001, 97.65000000000002, 97.75000000000001, 97.85000000000002, 97.95000000000002, 98.05000000000001, 98.15000000000002, 98.25000000000001, 98.35000000000002, 98.45000000000002, 98.55000000000001, 98.65000000000002, 98.75000000000001, 98.85000000000002, 98.95000000000002, 99.05000000000001, 99.15000000000002, 99.25000000000001, 99.35000000000002, 99.45000000000002, 99.55000000000001, 99.65000000000002, 99.75000000000001, 99.85000000000002, 99.95000000000002], [91.42687074829931, 95.7853968947719, 97.16477470911741, 97.69781830068953, 97.8205077785428, 97.81000296681637, 97.76762288644622, 97.84516384943232, 97.72727798106595, 97.3374311459563, 97.15507650077683, 97.21329862958768, 97.03604867285591, 96.89578070138275, 96.78591164438332, 96.67922588589344, 96.64838208707766, 96.42737103767415, 96.28888642522868, 96.25827455007155, 96.17743982224427, 96.07820233256015, 95.945607422569, 95.76801755403558, 95.71992713437622, 95.6913097985409, 95.65058842036163, 95.5831536413481, 95.6153623215754, 95.59699352531219, 95.61849473585723, 95.58892333802433, 95.62115389305566, 95.6402344686774, 95.57829827237293, 95.50408085943414, 95.4794387772994, 95.43696597205326, 95.41143877144516, 95.37076969072595, 95.34062010240557, 95.3253615613939, 95.33988117457318, 95.3158204606453, 95.31561574440913, 95.2948329083022, 95.1901600126886, 95.0948391180119, 95.04559167874038, 95.04628301371346, 94.99232363161289, 94.97400247148221, 94.90556215887497, 94.85587477520939, 94.77691863276775, 94.72555059908841, 94.67602545112496, 94.60904343903384, 94.54970450582917, 94.46995585718838, 94.40307819903622, 94.34238403110841, 94.31891887482146, 94.2937349321838, 94.25098772498772, 94.22163067464092, 94.1766315655376, 94.10557370569951, 94.03918322363323, 94.03047404509057, 94.00179388292607, 93.99826511422444, 93.98720247993259, 93.97637535266146, 93.92470998867631, 93.8899579037234, 93.8767528089993, 93.85480029943746, 93.80028537821337, 93.77478152003397, 93.77449699008456, 93.74944714458118, 93.72804448673193, 93.70370532979283, 93.66136568995124, 93.64116719436649, 93.62599619839088, 93.61844038491168, 93.61900957225816, 93.6284727136692, 93.5644999404748, 93.54411552887552, 93.49865694644154, 93.48535856361038, 93.4856107031501, 93.46998855267393, 93.41976282401625, 93.36815100418195, 93.34800960967735, 93.34814459159598, 93.34667945944334, 93.34369272131559, 93.31311417876302, 93.29677644401059, 93.29132349411486, 93.30841974150306, 93.306700665389, 93.30060172741317, 93.29400972659293, 93.29107765300837, 93.31664264867013, 93.35099998264282, 93.36721722027045, 93.38797513640606, 93.4138960385947, 93.41821128057242, 93.42649969864912, 93.41921033142964, 93.42534525678481, 93.44260199636221, 93.47721391450044, 93.48613697756036, 93.49817316406433, 93.52516157046186, 93.53331921557837, 93.5413519659276, 93.56108351504625, 93.5799091316257, 93.59902206965208, 93.62516690646646, 93.65995831698035, 93.68044609543679, 93.69882515681424, 93.71811287829082, 93.72478387634435, 93.74699479603099, 93.75866188431426, 93.76892683297038, 93.78530196460989, 93.79408971463347, 93.80613409229183, 93.81463787825098, 93.83022001128057, 93.84561009139057, 93.85529496966859, 93.85241573813204, 93.8484580568402, 93.86488421173877, 93.89366600496298, 93.91672071950427, 93.95176315752352, 93.98842366738647, 94.01632705776402, 94.04284050003841, 94.06490908914559, 94.08213911649725, 94.10871657351946, 94.13444460674695, 94.16731286672136, 94.20075728742692, 94.22542852748532, 94.24441733875693, 94.27461038108375, 94.3067183434342, 94.33447392794304, 94.35902096439304, 94.38801566231919, 94.40535571204336, 94.42951086635102, 94.44733086055254, 94.4764917080899, 94.50026410503568, 94.53014917771685, 94.56105559016461, 94.58573289347405, 94.60869901126807, 94.63263314044266, 94.64228186129216, 94.64166203581198, 94.62170916957294, 94.61595817792836, 94.59204047810795, 94.56231059350893, 94.53895177003407, 94.5008821011426, 94.43177175168736, 94.39213522881445, 94.34832500791154, 94.29452211551754, 94.24673062354033, 94.21125665838747, 94.16559279405467, 94.1150707151645, 94.05488595048043, 94.00059184663539, 93.92144785299526, 93.86438567099707, 93.805518688715, 93.75518447699203, 93.68956024436308, 93.6489602255992, 93.59197277807522, 93.53005274760268, 93.50079379859393, 93.45112413269383, 93.37045820772195, 93.30356789583459, 93.2293614509826, 93.14148790831607, 93.04882233559366, 92.97874383724755, 92.91233788612975, 92.83062125059968, 92.74928928720722, 92.67792418999127, 92.60062677635294, 92.53124065782038, 92.48695397638633, 92.43541590060202, 92.37067601462118, 92.30831729195998, 92.23834844125035, 92.19593177449062, 92.15462583065849, 92.09996972398451, 92.06819000788556, 92.04366274971684, 92.00687459718577, 91.94903641062405, 91.87310047196553, 91.82831763951441, 91.74982171393023, 91.69133716906191, 91.61513168787585, 91.52949178570103, 91.4465837669067, 91.3757243016902, 91.31143527669336, 91.25597844297913, 91.19767200571025, 91.15003677784253, 91.08907631658153, 91.0331827204449, 90.96818311877203, 90.91292414535997, 90.85872425836716, 90.80243292248602, 90.73065803913383, 90.65626833165754, 90.61885580679711, 90.56441778881182, 90.50666803464422, 90.41472619303916, 90.31634038778651, 90.22803043224253, 90.11483080318526, 90.01056630101318, 89.9130474305527, 89.78829384300086, 89.70552836025377, 89.60950094724704, 89.52535151797058, 89.45898151232906, 89.39732048798358, 89.30989106197664, 89.20738262437844, 89.11215749493232, 89.03709414134815, 88.95351875339057, 88.8395486684336, 88.7636752422416, 88.67073413168582, 88.5873659889965, 88.5196270768782, 88.45181744883385, 88.36674743540557, 88.2914385130996, 88.20161095857252, 88.11129375429717, 88.02699473329577, 87.93824448380083, 87.85265424113393, 87.74003834416405, 87.66166318000704, 87.59233790353866, 87.48566183999645, 87.40973482507351, 87.32145698228044, 87.21247446710905, 87.1260290169186, 87.04535446604658, 86.98226986746306, 86.90912153069056, 86.84076920391162, 86.76699370692657, 86.69345765453954, 86.6315844604649, 86.5594543537956, 86.47592532775141, 86.40616886872917, 86.32193464632813, 86.23092841314161, 86.15200430120744, 86.07333759785637, 86.00142144264007, 85.91680307478813, 85.85256488163138, 85.78078638170393, 85.71868157427342, 85.64527337480612, 85.57469570070086, 85.49576293592403, 85.42375164726414, 85.35647751885779, 85.30067056935422, 85.23147289531252, 85.16570075770792, 85.1043269293659, 85.04309670091752, 84.97015684277588, 84.90727088120147, 84.8423259614799, 84.75579088241038, 84.66881482799957, 84.60315916212683, 84.53941319882439, 84.47514187755019, 84.40403340440301, 84.33577234772652, 84.24829125867663, 84.18139739715106, 84.11538723505107, 84.03886598504022, 83.96445917450555, 83.89498055703056, 83.83626519434752, 83.76618163500308, 83.70575423840555, 83.62886173141501, 83.55952967531672, 83.50265502471305, 83.42256883845648, 83.3404105558582, 83.26585973322818, 83.19128401406483, 83.10619135643587, 83.02750812825137, 82.93612973379211, 82.83531662351939, 82.74907247498264, 82.67165133900677, 82.59564332274836, 82.52954783959402, 82.46030359869496, 82.40724536683638, 82.3544913773019, 82.31022196580761, 82.25980618879512, 82.2101083157093, 82.16223215553984, 82.12074507376263, 82.06444641659934, 82.00779722100903, 81.96578176701847, 81.91886535973826, 81.86174611055318, 81.80733807919805, 81.76739065671781, 81.71975189346321, 81.66703573920874, 81.6154546140582, 81.57603769309227, 81.53938451916096, 81.4944769723252, 81.45023810898175, 81.4043440210028, 81.33860030643456, 81.28614342961015, 81.24596039397481, 81.18808402847375, 81.13291048240447, 81.08236302988027, 81.03477458662589, 80.97920406566021, 80.92618115573643, 80.86832106971863, 80.81443998575246, 80.77161993137965, 80.71360252366325, 80.65669448851418, 80.59260853371202, 80.53290296367757, 80.482248891086, 80.42469825600315, 80.36623687690602, 80.30548272785381, 80.25001218952676, 80.19779640271594, 80.14149518420001, 80.0825162293289, 80.02147475170469, 79.96642384899685, 79.9312500823725, 79.88999669175925, 79.84933521421887, 79.81843259069672, 79.77980945735007, 79.73816482812508, 79.71274391155437, 79.68861346533086, 79.64039719423991, 79.59279869889507, 79.53224060808279, 79.4876140857906, 79.4433949254869, 79.40546351017619, 79.3682876661582, 79.33714261919548, 79.30057897957467, 79.26079883220306, 79.22787937225941, 79.18257673046088, 79.13749854170321, 79.08219819362162, 79.03255783753843, 78.97332529100574, 78.91825415520987, 78.85680758389445, 78.80355632702027, 78.75643365416548, 78.7157579585063, 78.67984344151901, 78.63332022862265, 78.59955429483095, 78.5681387001687, 78.55190104846241, 78.5151471493648, 78.4832442070032, 78.44447654078084, 78.40983081900521, 78.37695802979499, 78.34726686023342, 78.32680540140761, 78.29647785528381, 78.26362799971218, 78.23765353017788, 78.20881404697359, 78.19117831337124, 78.16412858554548, 78.12789896133694, 78.09218796138677, 78.05400774268453, 78.03395046143231, 78.00877215729193, 77.97259449843558, 77.93779359205304, 77.90745894280714, 77.87209547351569, 77.83584760628369, 77.8157650821336, 77.79045841653672, 77.75820730772794, 77.72235202614208, 77.69106957220518, 77.65789103955676, 77.62671580655653, 77.59297374365974, 77.56713542980043, 77.53938796860743, 77.51545595439067, 77.48123696742947, 77.45451990966761, 77.43181688272547, 77.39974243848852, 77.3557452154347, 77.3232113067873, 77.29362933384017, 77.2618630755633, 77.22990335914479, 77.18195707040414, 77.14307358807342, 77.10632059472243, 77.07217297999131, 77.0420797321118, 77.01845824885594, 76.99444830442084, 76.9816994388403, 76.97068965193844, 76.94595586623541, 76.92260875270951, 76.89791507361264, 76.87492298165904, 76.8633943148356, 76.84328436308593, 76.82469316479053, 76.81047288993183, 76.80012403015506, 76.78236639611495, 76.76910884438944, 76.76364064884822, 76.73899150596088, 76.73135217133786, 76.7200251275379, 76.70906409200745, 76.69344895890923, 76.67837012676634, 76.65618910422944, 76.61933343469043, 76.60092132570335, 76.5715968392461, 76.54300580936192, 76.5223852673355, 76.50631046212432, 76.48473408535045, 76.46643433710068, 76.44581677458581, 76.43428897406643, 76.42143263047306, 76.4096951914652, 76.3961757750499, 76.39104544469524, 76.38472365707214, 76.37118425371422, 76.35558807348306, 76.34140393058388, 76.32892410271891, 76.32233120100895, 76.31103581902963, 76.2934244561051, 76.2833626702679, 76.26888090378351, 76.2519305276888, 76.24259731107567, 76.23315214513295, 76.2263958465629, 76.22423199279571, 76.22325008767926, 76.22902170358223, 76.23491819096932, 76.23217139494241, 76.23182707152782, 76.23165027602417, 76.22238182008132, 76.21474247768465, 76.21654555604941, 76.20923564200464, 76.2101740151172, 76.21370518676477, 76.21017978993083, 76.21383716680603, 76.21634118413604, 76.21439856077163, 76.21689014602613, 76.22492795626857, 76.23370690912165, 76.23211256017572, 76.23072716107221, 76.23528998549088, 76.23093969635508, 76.22843727972759, 76.22298845993842, 76.21110174366274, 76.20528286684865, 76.20312369259031, 76.19678223331775, 76.19255507856485, 76.18194160058337, 76.163217533736, 76.15345242082843, 76.14753126376942, 76.12753410420585, 76.10084074960812, 76.08801994828433, 76.0676795301129, 76.0535869583518, 76.04050304138183, 76.02869854758937, 76.00955885629429, 76.00125595637275, 75.97597538266143, 75.96042265738465, 75.95852818921566, 75.95229116545825, 75.94604938919292, 75.9449538064745, 75.9400930079156, 75.93834279433636, 75.93230005597613, 75.92319682174775, 75.91078314624971, 75.90481745061209, 75.90314166107626, 75.89188892156189, 75.88625351092024, 75.88118632690006, 75.87085755351958, 75.85933430715042, 75.85009694024728, 75.84062545792439, 75.8335529638025, 75.82808092819914, 75.83023057694447, 75.83368189868777, 75.83555515254662, 75.83442134871498, 75.82951403296951, 75.82709316353365, 75.82390254723471, 75.81469873890937, 75.8084051355443, 75.80371006096532, 75.80264203197137, 75.7920503294038, 75.78444764670311, 75.77212554062213, 75.7604798497442, 75.74849362675214, 75.72441351136689, 75.69722479347782, 75.67101285170497, 75.65302161546052, 75.64076979121293, 75.62303859842099, 75.60343858491694, 75.58137440408908, 75.56253278241957, 75.55143204927538, 75.53659550217132, 75.53171751713492, 75.53086507898902, 75.53214109447364, 75.5286683258948, 75.52832443229939, 75.52561420971297, 75.52863106274529, 75.52865923567754, 75.53164187503982, 75.53636733905734, 75.54218827569346, 75.5451558488873, 75.54528196643352, 75.54934007384199, 75.55289690187739, 75.54835399417479, 75.5462708993056, 75.54724937294093, 75.54139568755207, 75.528131344505, 75.51876058222831, 75.5174847901751, 75.51474168681108, 75.51237062111336, 75.50734855532954, 75.50873646397304, 75.50759137805287, 75.50885361364442, 75.50687139720426, 75.4951812476454, 75.48927036303088, 75.48756598899715, 75.4846722717311, 75.480237107955, 75.48303658933301, 75.4861178064632, 75.49214237862128, 75.49566266186686, 75.49668776079264, 75.49593618251613, 75.49589549132199, 75.49349845414778, 75.49334444902684, 75.49389316608817, 75.48811244655408, 75.48468743472257, 75.4801033368139, 75.47627950877197, 75.47980953809954, 75.48072422485401, 75.48175272834268, 75.48475017161739, 75.48577057599195, 75.4807698849234, 75.47670785768244, 75.47600332982894, 75.48025513872136, 75.48138789952272, 75.4789590637982, 75.47401142936208, 75.47492036998193, 75.47379398000167, 75.4781860424189, 75.4731549771921, 75.47212286657643, 75.4737101288245, 75.47710984383755, 75.47743736431764, 75.4788974956875, 75.47108343570412, 75.46137084280592, 75.45968896664517, 75.46341781321985, 75.46376214823401, 75.4632335681611, 75.4652055354303, 75.46196380946598, 75.45850944692472, 75.45439375403174, 75.44460685502085, 75.4374065783801, 75.4328935941891, 75.43250008669375, 75.43498888335691, 75.43924256143572, 75.44746222199367, 75.45212663261222, 75.45677864372252, 75.46348631465149, 75.46964308063642, 75.47578727959748, 75.47972233576034, 75.49174707576105, 75.49674235186271, 75.49986890035912, 75.50516617096547, 75.50163343059019, 75.4939799305919, 75.4835250068202, 75.48361153011408, 75.48857055335743, 75.48870828231583, 75.49183793015996, 75.49266987017555, 75.48865388430731, 75.48411095529802, 75.47625309760726, 75.47163120087804, 75.47355446584262, 75.47173066465966, 75.47685083624444, 75.47630774132311, 75.46873746864256, 75.47118174202588, 75.47202944474701, 75.4690795092083, 75.47167507826046, 75.474951502168, 75.47082361199601, 75.47219073068882, 75.48177340715091, 75.48754269521945, 75.49077450168245, 75.49882400618323, 75.50287028868179, 75.51056829097121, 75.5179332716945, 75.52266716496024, 75.52701799113294, 75.53114762024418, 75.53428772062229, 75.53825048733054, 75.54137272025051, 75.54179416967438, 75.5382854820672, 75.53447555483842, 75.53108715645138, 75.53327135852638, 75.53359824373018, 75.53402625361925, 75.53722400918137, 75.53457304331332, 75.53533415984455, 75.53632761558757, 75.53889375980829, 75.53717037154831, 75.53769278184885, 75.54390625907958, 75.54919169156534, 75.55111534930958, 75.55556622178258, 75.56627694185592, 75.5712029663282, 75.57601443253537, 75.57779132466112, 75.58016916270972, 75.5879566417869, 75.59081532886631, 75.59346605235626, 75.59721257786771, 75.59684757194141, 75.6021767096667, 75.6016083871569, 75.60163756459929, 75.60435362912992, 75.61054115931861, 75.61194947202404, 75.61236206859084, 75.61514988970096, 75.62083223706743, 75.62949345605315, 75.63274226037096, 75.638840042941, 75.64531640059023, 75.6534456268939, 75.66607050386503, 75.66788176892469, 75.66968840156672, 75.67236900356359, 75.68100099176463, 75.68453999168062, 75.68388181306109, 75.68293009794633, 75.68180082629412, 75.68202143960721, 75.68388879219827, 75.68313903510496, 75.68064882307019, 75.68135263438225, 75.68128369812982, 75.67986477212189, 75.68287683259258, 75.68213290058762, 75.68091053008933, 75.68084242315476, 75.6818265521846, 75.68302569841741, 75.6837979172666, 75.68468003077537, 75.68565645855415, 75.68386915888141, 75.68218196020321, 75.67764855294169, 75.68109366387316, 75.67742724334944, 75.67178215356397, 75.67352014854919, 75.67185727830233, 75.67312072906967, 75.67006003541665, 75.66708713398023, 75.65961636300918, 75.65488214661686, 75.65147342565487, 75.6480725762182, 75.64327668842967, 75.64288134721315, 75.63857054241119, 75.6377149211396, 75.63304877516899, 75.63182969511824, 75.63553553303562, 75.63338989686575, 75.63681366170965, 75.63734881337389, 75.6408453776264, 75.63704314649155, 75.63795044010365, 75.63821174064901, 75.63911579400569, 75.64038482846614, 75.6405509620686, 75.64300555692537, 75.64554819025246, 75.64360422904801, 75.64467761399223, 75.64861116390787, 75.6479156976335, 75.64552285086612, 75.64631658424784, 75.64229742193996, 75.63810565340346, 75.6300282838696, 75.62269326539004, 75.6145624745031, 75.60247847979998, 75.5966420955539, 75.601267739966, 75.5989568868664, 75.59943573108552, 75.59139201665228, 75.58137954055039, 75.57077261146918, 75.55920423460711, 75.5480212410083, 75.52936618172185, 75.52269778908612, 75.51560269433207, 75.50540896176342, 75.49408337484306, 75.48535728645982, 75.47505626177899, 75.45769471349745, 75.43872172783004, 75.42102697120377, 75.40669439977343, 75.38860474443366, 75.37522090043203, 75.36134128079213, 75.34643793946562, 75.33042722545355, 75.31480250794871, 75.29728751281223, 75.2766619329875, 75.25660670532129, 75.238691281397, 75.22325579790181, 75.21288347853964, 75.1978231727157, 75.18543771102968, 75.16752497419286, 75.14982476430238, 75.13069197654202, 75.11021668780576, 75.0922066886421, 75.07104334486073, 75.05070200568217, 75.0307504757192, 75.00697085275759, 74.98006473476582, 74.95388729718104, 74.92573158156841, 74.89591416070174, 74.86830237936937, 74.8369037614348, 74.80497608954485, 74.7702181454792, 74.73800504622763, 74.7125880939508, 74.68918173176768, 74.65860643038019, 74.63547887973837, 74.6106221034061, 74.58251736605983, 74.55979497569894, 74.52997492989867, 74.50314120611552, 74.47173095938186, 74.43533530387442, 74.3985127867845, 74.35765356086765, 74.31016623122196, 74.26504528605163, 74.22278436817854, 74.18069750832325, 74.13753136464786, 74.09696105701111, 74.06411070318964, 74.0270317798589, 73.98637042661605, 73.95228036479448, 73.91718505789342, 73.8841536191815, 73.84588983659066, 73.8050567028301, 73.76877596666596, 73.73067271118148, 73.68464458133646, 73.63681773791248, 73.59123175220044, 73.54631816428648, 73.5042763772797, 73.4668342797892, 73.43038841516282, 73.39197077880948, 73.35076951568266, 73.30875528062508, 73.26421485135195, 73.2152803746875, 73.16636699992127, 73.11584479656754, 73.06420766629819, 73.01739088189751, 72.97261941419684, 72.92998310235706, 72.88218992789818, 72.83121724873656, 72.78002792739684, 72.7253102385831, 72.66973635148919, 72.6166959729495, 72.56191311090392, 72.50394564304568, 72.444571035834, 72.38435479988142, 72.33155784245075, 72.27614689471571, 72.217888904228, 72.16195342894578, 72.10774768674574, 72.0499129308751, 71.98478370617306, 71.922096016616, 71.86287672782392, 71.79948721845268, 71.73305215743267, 71.66564170119686, 71.59710008764473, 71.53356864466106, 71.4811488755666, 71.47518654116087, 71.47518654116087], [11.38272025666675, 5.411057039479612, 3.1905638671535588, 2.5851984985825993, 2.3924388550113447, 2.1773486278348315, 2.035328003997659, 1.9384121902314595, 1.7731857038286636, 1.8015260694074724, 1.7038630197538938, 1.5903208976090308, 1.6147575349308765, 1.5382536392317723, 1.3763471474366733, 1.3608388986120654, 1.368909973976929, 1.4092940599256905, 1.409867597414486, 1.410317594809599, 1.4229004024064658, 1.385123027765373, 1.2210060502852216, 1.0781503658553533, 1.0665822249512376, 0.9826321791187086, 1.0258720227933598, 1.047097431002381, 1.0323491773842928, 1.0055090803812008, 0.9727819553386219, 0.9456249675772919, 0.9565168431170562, 0.9336739994429804, 0.8343382512936145, 0.8254978316881145, 0.8575222813543344, 0.9105864265921583, 0.8825608554858895, 0.8344149632315391, 0.857495526113042, 0.8922534001148211, 0.8898905310603713, 0.8414420074976205, 0.8188959002450431, 0.8434608197556827, 0.8302276762818672, 0.8945370063608885, 0.900356743928846, 0.9015822937065453, 0.8728360654015809, 0.8737219502228608, 0.9140861823189272, 0.930214459940388, 0.9403386093894249, 0.9600884827053768, 0.9354254791708029, 0.9441275150398339, 0.9762424679118934, 0.9498151261298512, 0.9496575252932258, 1.0027363370942795, 0.9499551435689421, 0.9253227612258773, 0.8967978798595244, 0.863572635921798, 0.8941062037243583, 0.8934301089490164, 0.931328258646134, 0.9182198630504369, 0.9251281285946453, 0.90713914163452, 0.8867860044212607, 0.8524616809095059, 0.8255908849711927, 0.8087011343326453, 0.8039437294200317, 0.8172599461265341, 0.8388433653050521, 0.8466964927820706, 0.8267204568697623, 0.7626388968296401, 0.7357948993904478, 0.7565424070144723, 0.7475621350266997, 0.7385161843710506, 0.760001160510501, 0.7642012845419921, 0.7747618804495269, 0.782534756641661, 0.7693544323784169, 0.7502068815103784, 0.7297235164849812, 0.7126580225467638, 0.7109735780578325, 0.7040153901578405, 0.6726884905648154, 0.6867281534626217, 0.6758976228445499, 0.6688359283414266, 0.6720186259188631, 0.6613724843724151, 0.6473288168656689, 0.6178010851826226, 0.6090946727988201, 0.6247847809144284, 0.6053203705395809, 0.6325199235555796, 0.6616852634960928, 0.6348174749893364, 0.6332598369585449, 0.6226750345411513, 0.613989631217684, 0.6125164053280356, 0.612005076853572, 0.6202400886145913, 0.616939771087198, 0.6132121989494903, 0.5959897258867065, 0.598943568346256, 0.5954232241938915, 0.590550071436477, 0.6036911491754988, 0.6003156755595052, 0.5704686710785768, 0.5668398180532903, 0.5860982943801933, 0.5768866964576305, 0.5685127773411549, 0.5515739091966405, 0.5447469762067126, 0.5311874826500558, 0.5057728226562985, 0.49363498297252634, 0.4930973490148802, 0.49323894681037356, 0.48242665971687115, 0.47206398833440966, 0.482468162745489, 0.4795082723289866, 0.4642399157424387, 0.4596180435161782, 0.46210315867510277, 0.45063321994820976, 0.4419001650343843, 0.42330511617919253, 0.43296986496811724, 0.4203190628160223, 0.41828403366475203, 0.42455761324389013, 0.4240927407352591, 0.41795003311987355, 0.426955927265107, 0.42557900164766765, 0.4197664981984666, 0.4194131869656478, 0.4172149669768128, 0.4170351128470343, 0.4094584839480325, 0.40518412376287477, 0.4077734988859713, 0.4202476565078981, 0.41565218339625415, 0.4128744273870137, 0.41178656275667613, 0.4151068868083336, 0.41468050139755874, 0.421184012765208, 0.41715208756749567, 0.411430976317793, 0.40829949872394117, 0.406691542777604, 0.4051406694800447, 0.40128584906118525, 0.3982174043236734, 0.3945596599674739, 0.38868425656491185, 0.3877391754940051, 0.38657680355186996, 0.3775106254386996, 0.36658577943201875, 0.3590583302732754, 0.34899640194665804, 0.35233177557768514, 0.36277838864160367, 0.375283697736054, 0.3779187877534054, 0.38654705513049875, 0.3851929644559525, 0.3758994708708578, 0.3881390036981822, 0.40271627018126466, 0.41466766120592596, 0.3967688532237421, 0.39462727697740924, 0.3845745932705645, 0.397045007201007, 0.38774079402981837, 0.38687935755372743, 0.40178087199917223, 0.4200617882484141, 0.42830231396269086, 0.4305293932652977, 0.4404443908931236, 0.46974117032563817, 0.48318900460229636, 0.4856556864178202, 0.48053535360766314, 0.47076864937120755, 0.4760264633284591, 0.47665008272613685, 0.4922037105470977, 0.4807353806195224, 0.4700194530231395, 0.47862191985464475, 0.47971547532545544, 0.47338961024981235, 0.4890015367846622, 0.4868442103272244, 0.48107229548940267, 0.48492113915858853, 0.484885011692696, 0.48080872245277567, 0.48509159571113925, 0.4767752836012332, 0.46553137977374537, 0.4595440885444409, 0.4757439402501991, 0.49462392331333555, 0.5176907262589452, 0.5016859276902994, 0.4858776628638233, 0.4811512883107915, 0.46485777713539267, 0.472485523007434, 0.4849110713369472, 0.4982669305653316, 0.48850668166043165, 0.4958899312940325, 0.4860389614717877, 0.4721877160939921, 0.48027705389030223, 0.4806048984312849, 0.4621868724382239, 0.4686415428309695, 0.4647951025379022, 0.4728397425262388, 0.47091859725552976, 0.4602405209837459, 0.4503436181519489, 0.4423803983005853, 0.43547844598289565, 0.4505895078704109, 0.469356259370343, 0.4828312134778132, 0.48154130235728104, 0.4804922748287889, 0.47049552384370436, 0.4723958842579052, 0.48167034921543356, 0.4659387438411491, 0.4685422808496583, 0.4812967306876246, 0.5045977759941862, 0.5107448735368536, 0.49476061757900586, 0.48709912004326344, 0.4763623909281151, 0.4732001214641638, 0.4610425938797204, 0.48065220092885574, 0.492483298482828, 0.49028965934167934, 0.4931253354637326, 0.4880552496628104, 0.4837914966560994, 0.4995616990270182, 0.5092325271508599, 0.4980350017884164, 0.49393582569710265, 0.47556697550571775, 0.47674019151525326, 0.4553899286925371, 0.4549118634641273, 0.45496274503946643, 0.45465047384619794, 0.4462423214087784, 0.429126128988758, 0.42339618782680555, 0.43191155831095074, 0.4257583059896426, 0.41589162064973617, 0.42620883240166346, 0.4283916866968016, 0.42607974620952077, 0.4094940788542611, 0.41596787116308276, 0.4355233498908554, 0.462682076026499, 0.47495243006001653, 0.4658331511477139, 0.466199445013876, 0.4633165695248533, 0.45167875533065405, 0.45102629737630884, 0.4735074767786704, 0.4891472533115425, 0.4923245321606309, 0.48780693865075003, 0.5001449356997826, 0.50011986929731, 0.5129083159222143, 0.512679789083647, 0.5088235426570317, 0.4984343584116738, 0.5004290295516332, 0.4995469950121884, 0.5059950694419211, 0.5213664933319903, 0.5390862309622202, 0.5364296241089597, 0.5359491036096878, 0.545999782098388, 0.5609052986962235, 0.5364275848979088, 0.528736916564622, 0.5222592428466791, 0.5171169960317863, 0.5105140982235228, 0.5089873027793993, 0.4955559027265976, 0.5107695689399109, 0.5009431226681622, 0.49173661796778695, 0.4873613810660724, 0.48784489933027747, 0.48604863598620396, 0.4751661256024404, 0.4726850412755784, 0.47948093315941465, 0.46923223395812097, 0.4590031447076879, 0.4678189672375735, 0.46215199117229194, 0.4660497800187667, 0.47483905237895546, 0.4752298872948888, 0.4942012264902279, 0.48232620004358184, 0.4668878672260537, 0.46430010957224904, 0.4628937920622346, 0.44027473078490925, 0.4343519564083833, 0.4449819585897251, 0.4391357513959057, 0.44157284047493955, 0.44662924920106073, 0.4495182298439095, 0.457426074078135, 0.4645908081990943, 0.47494266228166654, 0.46892572433075613, 0.47307000383010755, 0.4656401055814433, 0.4553545573903157, 0.45816782993612365, 0.44749520873506266, 0.4413409507064126, 0.43783833760832097, 0.43497395381496934, 0.4350500553073207, 0.43458197125668524, 0.43233338684817757, 0.4363037673995344, 0.44374180984751344, 0.4371588823754376, 0.4282095690471999, 0.42271149678337455, 0.42452834615558255, 0.41812401199677063, 0.4197399800729568, 0.4161401636113217, 0.412523735186754, 0.4174575001972747, 0.4191323751428576, 0.43971965193763024, 0.441499425715366, 0.45192210085014833, 0.4465468331311665, 0.4410477805087624, 0.44306560344124357, 0.44620126110335573, 0.4454511430217474, 0.44477519438108193, 0.43811180852392884, 0.4568939562620307, 0.44968637786125537, 0.4558911073707258, 0.44846595788016314, 0.45236776629873565, 0.4590382275173959, 0.4587413253635484, 0.4463309470033683, 0.4471348537683104, 0.4484106510481283, 0.4623223830229202, 0.48542587379939445, 0.4959430564894721, 0.4845324409542615, 0.48800431230496955, 0.4884260225062022, 0.4806195130574703, 0.48296943313601337, 0.4864858940093702, 0.4882362671333636, 0.48720017680059713, 0.48780523423095096, 0.4815569042867735, 0.466150342415853, 0.4692157015030418, 0.46313674394806503, 0.4693757126981041, 0.4747215685009102, 0.47820260443197393, 0.48245110858450113, 0.48886573042475695, 0.4973922181037035, 0.4830636856840744, 0.47325205827933603, 0.48079444724049764, 0.4830790860489043, 0.48486881267354226, 0.48374194387490704, 0.48587621571888184, 0.4875675323974577, 0.47881387980228723, 0.47551097590084057, 0.47092019665507534, 0.47487661526804353, 0.48871145270233796, 0.49729525098190175, 0.497549330703871, 0.49155700546625886, 0.490635333524342, 0.48819700234523705, 0.4899027782502099, 0.4834881977118413, 0.48557249160360366, 0.4942002676062214, 0.5021394018197011, 0.49537284121464215, 0.5003242140694507, 0.4949118151277832, 0.48891976146877064, 0.49258506827318976, 0.4922248305668833, 0.49150578595571626, 0.49031867014165914, 0.4920353418665212, 0.4842229024028056, 0.47708853004589474, 0.4894926994414812, 0.4908271261207966, 0.48858726997420554, 0.48939661810362817, 0.494116789458112, 0.49784013832513324, 0.5107074255965124, 0.505235192312848, 0.49993955165346143, 0.49655536978646286, 0.5012092918814665, 0.5017273630719451, 0.5026929127145144, 0.5093940912684085, 0.5082499059768788, 0.49750487466985716, 0.5029726236852855, 0.5067674099584673, 0.5100571601884452, 0.5190927968516397, 0.5204960314287966, 0.5204161071740188, 0.5195021424770431, 0.5213246748845648, 0.521755641161255, 0.5227237256982077, 0.5212455424393851, 0.5147974116563652, 0.5043307431344204, 0.5075631543510546, 0.5004348365342187, 0.4966631061308186, 0.5035499827264143, 0.5079884363800392, 0.5102319619900546, 0.518118185862544, 0.5139638191633252, 0.5069947458885284, 0.5070854826445231, 0.5124976177044291, 0.5128392854039686, 0.5126174978150413, 0.5046709334641457, 0.5025120699159252, 0.5102610662082624, 0.5135602986628973, 0.5104502680592578, 0.507381073255343, 0.5151242500387705, 0.5140440533935158, 0.5142474925985299, 0.5157963902596167, 0.5137125744407764, 0.5032170334670916, 0.5022451854462657, 0.49825834966927796, 0.49712181728927424, 0.49187692255802096, 0.4863535514736335, 0.4741215667264406, 0.467482462022605, 0.46641869787287, 0.45741051803638555, 0.45625895390674615, 0.4496528529941874, 0.4419140576997642, 0.44647498515442047, 0.45222711882231564, 0.45151091948488264, 0.45185520794408984, 0.466469094378711, 0.470470672185886, 0.46409393385794145, 0.4540176455606569, 0.44871516366206204, 0.4576453791037516, 0.4606749937307003, 0.46141754077832486, 0.45993328040947906, 0.4616841432200067, 0.46081334013327546, 0.4564279512245903, 0.45120646658955677, 0.4489227965697805, 0.4429259221445614, 0.436253709524685, 0.4407148738643833, 0.44689860799325826, 0.4442457930711688, 0.4335742390199369, 0.43713125245330714, 0.4431634372014123, 0.449962809932009, 0.4457053680431364, 0.4441823972077808, 0.4409036714407416, 0.4345929919205273, 0.426930329640416, 0.42316000677374105, 0.4254652230359425, 0.4269924082857442, 0.4236261514806552, 0.42359555817747374, 0.424751260412407, 0.42395907082185963, 0.4215055736812219, 0.41905875807674503, 0.42313362038108127, 0.4254157365853959, 0.42223527125638327, 0.415433321209055, 0.40972042800034364, 0.41318870752340653, 0.41713209693877107, 0.4117863745964922, 0.4018257171338377, 0.3999419444200514, 0.4027125311960633, 0.4116778385996628, 0.41201993330623365, 0.4065894337959427, 0.401136437418385, 0.39642331376938256, 0.3978508823170552, 0.40313943231358035, 0.40309605085260886, 0.40230192643773244, 0.395202846595452, 0.3904133167376929, 0.38191885766584444, 0.38112038818313015, 0.3705650761058763, 0.36758688256280475, 0.3675339324502034, 0.37178740106335856, 0.3778441282297985, 0.37528654714346066, 0.3664150616832282, 0.3704417315978561, 0.3709861725981604, 0.3631352869752829, 0.35265913155422024, 0.344753876186777, 0.3379616183585573, 0.3355895862537538, 0.34123419253571935, 0.33956448029530223, 0.34032237706829055, 0.3385081552853347, 0.33120586692894793, 0.33020467316080154, 0.33620512941580966, 0.33439891429564916, 0.32909588280480323, 0.32736710543891495, 0.3289188483343954, 0.3265908497505101, 0.33013826396483165, 0.3376806056485941, 0.33621491216272165, 0.33696990507659547, 0.3359779186794143, 0.3389489189461107, 0.35013310351363036, 0.3527348891826395, 0.35707054284932066, 0.3575558332788332, 0.3587360003332112, 0.35283627646724997, 0.35502879266199594, 0.3541172650278565, 0.3592312404902993, 0.3634558354897679, 0.3593211549739683, 0.36097079085613487, 0.3565891891344451, 0.3621764272484933, 0.3667740077732404, 0.36433285829117634, 0.361028389558099, 0.36030490318687525, 0.36181408832391465, 0.3548915886596899, 0.3552286286267561, 0.3574974856995112, 0.3517051374125338, 0.35158158311737353, 0.3541382576291477, 0.3500828089674462, 0.35279455606798255, 0.34974014118255986, 0.3484527447073918, 0.3420915818042071, 0.3441025419923008, 0.342497540915527, 0.34111579017726745, 0.3439594681423951, 0.3447602372152535, 0.33962259513710624, 0.3395952117883765, 0.34584571661834956, 0.3441971517312443, 0.3453474024884532, 0.3489469363945129, 0.34570665771026926, 0.35010850470904165, 0.35123759553654205, 0.3445259158897675, 0.3440530075094644, 0.3411633050105503, 0.34201951307555684, 0.34336962042200914, 0.3398073795587899, 0.3439390741233681, 0.3498873170887717, 0.35339981577172797, 0.350719448047482, 0.3440363678010627, 0.3374048440457921, 0.3389437533692783, 0.3438876528309451, 0.3469894876175774, 0.348115273081019, 0.34659763201355187, 0.34141713597562645, 0.34481364553854443, 0.34518256787146123, 0.3493216392556417, 0.35102500559623373, 0.355611397129149, 0.3544898174921435, 0.3559435142412038, 0.3501886248566559, 0.3501458039278978, 0.34258756831934095, 0.33945922715391663, 0.3421443298396985, 0.3412485181023218, 0.3428167850190493, 0.34494810528132414, 0.34585309603473324, 0.3472904184476912, 0.3417546571323092, 0.3411233074005722, 0.3381515133991008, 0.33356771339448754, 0.33315129461544807, 0.32655543220289374, 0.32413859962234415, 0.32836136742471367, 0.3275686078996735, 0.3274813906386992, 0.33283107801168077, 0.33752424085536675, 0.34038590443443933, 0.34281344504225064, 0.34509078603446924, 0.3465067418258109, 0.3474006991068362, 0.34353577999484014, 0.3447105898330487, 0.3473206793080697, 0.34054996854634073, 0.34002138658926984, 0.34233680148129036, 0.34192900397628856, 0.3448024018783839, 0.34277105181071216, 0.34004409595120616, 0.34090450762274427, 0.3371478041759681, 0.3416810837023475, 0.34528399520097147, 0.34310718399287216, 0.3347457127127526, 0.3291737120860276, 0.3356991046694218, 0.335740887672684, 0.3340425083831514, 0.33001600188594454, 0.3271742224388069, 0.3217815548900201, 0.31785864316062046, 0.3211038699008196, 0.3242551041496558, 0.3219859642432597, 0.32024190194521374, 0.32484788237917744, 0.33013749772982337, 0.335520655101851, 0.3421286893158639, 0.3467383753206987, 0.344827934580955, 0.34909946394906655, 0.35468321323515384, 0.35301801478937894, 0.3490651370128582, 0.3493414017829824, 0.34473699431033766, 0.339062071772943, 0.34067505525736413, 0.3439474396052841, 0.34829619019819763, 0.3479381723786829, 0.346415521051109, 0.348677954165319, 0.34393396160163103, 0.344849064732788, 0.3466969907133612, 0.3454163488736349, 0.3419569997047921, 0.33951075708912337, 0.34057338754074734, 0.3391705214086084, 0.33585659754267677, 0.32665512785518563, 0.326013209511644, 0.32710010738959944, 0.32159626383708956, 0.3210587478969706, 0.3196847299021613, 0.3143667004277449, 0.3115685572363008, 0.3102000883110305, 0.310871141468668, 0.31219580372852634, 0.31520393766039106, 0.3216264510402218, 0.32127754985355234, 0.32458408799408417, 0.322760876777848, 0.3309765350283261, 0.3309778831431139, 0.33375915047074045, 0.3420050393969971, 0.3429764769588138, 0.3436869299443015, 0.3447753860899131, 0.345729401426604, 0.3449025668147313, 0.34306219497462054, 0.3435771053620071, 0.3421353361596097, 0.3472027030330057, 0.3532406220717464, 0.3482757564908494, 0.3451446118773949, 0.3523742183365857, 0.3515060099844438, 0.35418032000376964, 0.3559485820204691, 0.3525916618274783, 0.34498313952961157, 0.341109399523312, 0.3435621920737904, 0.34285398373116555, 0.3433659204164408, 0.34365519899177754, 0.34245115693281364, 0.33844785634042723, 0.3329351935232917, 0.32985636970888316, 0.3318961776587332, 0.33145978446810537, 0.3255533883345583, 0.3282563221520315, 0.324969057569842, 0.320309221319739, 0.3191075307725587, 0.3203296018609023, 0.3258783188482616, 0.3209225303904276, 0.318740380298196, 0.31993087822661354, 0.3263795553728523, 0.323695206276732, 0.3164909761596293, 0.3193734921254514, 0.3197910291426736, 0.3201423868539628, 0.3182395602597317, 0.3104830863014749, 0.308313996531267, 0.30939725939598367, 0.3026502308064755, 0.30113284881048497, 0.298981907936507, 0.30183837665563856, 0.29747212197668466, 0.3011688172927607, 0.2981360820094233, 0.29797133686057276, 0.29137988689421485, 0.2937165088825076, 0.2960500182644668, 0.29075884700182, 0.2906588661667736, 0.29443406142456013, 0.29442350053795674, 0.297174181466025, 0.2965511168577446, 0.29744178383325964, 0.2935491857183343, 0.2903296075357112, 0.2955047826482681, 0.30100197377116233, 0.3005329153445614, 0.2959117375956016, 0.3002199005658475, 0.2995026578657574, 0.2949541214139897, 0.2929427668102107, 0.2919861352924939, 0.2928592437574152, 0.2959593405402923, 0.2981929514069187, 0.300309021838432, 0.2970673231336998, 0.2981697909206835, 0.2984541882247397, 0.2989790712308069, 0.29723388323906286, 0.2955255592234697, 0.2966164072405661, 0.2952601268152468, 0.29391677514692904, 0.2929900335882552, 0.29316212366197997, 0.2888845497854851, 0.29259441615523635, 0.2989283804854808, 0.3058013319002155, 0.30476514900450985, 0.30223923564403504, 0.2998165181887023, 0.29802809178654766, 0.29764241878938313, 0.3006895988497275, 0.3005409760236848, 0.2981593451638218, 0.2907834814102047, 0.288786533502431, 0.28652960394786586, 0.2867133547915481, 0.28763003760127065, 0.2920749418057655, 0.29098693424380784, 0.28508087229362955, 0.2828736704675263, 0.28711939505552236, 0.2871704964539433, 0.2851921249185123, 0.28661847219519976, 0.2913650350053701, 0.2949249213127406, 0.2911396660127949, 0.2949403512759277, 0.2977635597458317, 0.3013373319592065, 0.30098774341873513, 0.3059743505194947, 0.31243975535549795, 0.31037739610899245, 0.3106190483788461, 0.3101748728664342, 0.30776480229817776, 0.30039983963745975, 0.297623072145611, 0.2992979875089938, 0.3000263895679673, 0.29553702909428714, 0.2967152259651457, 0.297967213150328, 0.29848609598927134, 0.3008707459467537, 0.3006012275774199, 0.30392501039854225, 0.3045677300737982, 0.30742520472589685, 0.3032271842932807, 0.30387810993588193, 0.3021901288108769, 0.30266658526022516, 0.3031472999378213, 0.3029036556149101, 0.29894024127675956, 0.2932986332821979, 0.2986772314998582, 0.3021975325610769, 0.3028817805688512, 0.29968501678382314, 0.2995896125207456, 0.29406802855980557, 0.29815750893703097, 0.3046901668895384, 0.3089184383266054, 0.30790637486979533, 0.307995749469086, 0.30316014076702846, 0.299980821593188, 0.29935662407666996, 0.2992400549943604, 0.29977983358887345, 0.3038392077639916, 0.3071275585787513, 0.3056500983690199, 0.3050167484269509, 0.304121695020866, 0.3005596376835327, 0.2935613697418217, 0.29250033227721767, 0.29115436773168757, 0.2960921395080139, 0.2985892923202851, 0.29963176089737775, 0.29832087645686617, 0.29812107680699385, 0.2996535743283769, 0.30086633543621033, 0.30197848041751396, 0.29993614517383094, 0.29613121758782207, 0.2914185372054227, 0.29019758539305873, 0.2895986366307027, 0.2883775335557815, 0.2873071881193581, 0.2907915747841408, 0.29293725151011696, 0.2923977259060656, 0.29145584867154894, 0.29266048621732704, 0.29442677759628744, 0.2950386953570352, 0.2920937076231158, 0.2888640498448719, 0.2839140278121065, 0.2839140278121065]], "MS2Query": [[0.05, 0.15000000000000002, 0.25000000000000006, 0.35000000000000003, 0.45000000000000007, 0.5500000000000002, 0.6500000000000001, 0.7500000000000002, 0.8500000000000002, 0.9500000000000002, 1.0500000000000003, 1.1500000000000004, 1.2500000000000002, 1.3500000000000003, 1.4500000000000004, 1.5500000000000003, 1.6500000000000004, 1.7500000000000004, 1.8500000000000003, 1.9500000000000004, 2.0500000000000003, 2.1500000000000004, 2.2500000000000004, 2.35, 2.45, 2.5500000000000003, 2.6500000000000004, 2.7500000000000004, 2.8500000000000005, 2.95, 3.0500000000000003, 3.1500000000000004, 3.2500000000000004, 3.3500000000000005, 3.4500000000000006, 3.5500000000000007, 3.6500000000000004, 3.7500000000000004, 3.8500000000000005, 3.9500000000000006, 4.050000000000001, 4.15, 4.250000000000001, 4.3500000000000005, 4.450000000000001, 4.550000000000001, 4.65, 4.750000000000001, 4.8500000000000005, 4.950000000000001, 5.050000000000001, 5.150000000000001, 5.250000000000001, 5.3500000000000005, 5.450000000000001, 5.550000000000001, 5.650000000000001, 5.750000000000001, 5.8500000000000005, 5.950000000000001, 6.050000000000001, 6.150000000000001, 6.250000000000001, 6.350000000000001, 6.450000000000001, 6.550000000000001, 6.650000000000001, 6.750000000000001, 6.850000000000001, 6.950000000000001, 7.050000000000002, 7.150000000000001, 7.250000000000001, 7.350000000000001, 7.450000000000001, 7.550000000000002, 7.650000000000001, 7.750000000000001, 7.850000000000001, 7.950000000000001, 8.050000000000002, 8.150000000000002, 8.250000000000002, 8.350000000000003, 8.450000000000003, 8.550000000000002, 8.650000000000002, 8.750000000000002, 8.850000000000003, 8.950000000000003, 9.050000000000002, 9.150000000000002, 9.250000000000002, 9.350000000000003, 9.450000000000003, 9.550000000000002, 9.650000000000002, 9.750000000000002, 9.850000000000003, 9.950000000000003, 10.050000000000002, 10.150000000000002, 10.250000000000004, 10.350000000000003, 10.450000000000003, 10.550000000000002, 10.650000000000002, 10.750000000000004, 10.850000000000003, 10.950000000000003, 11.050000000000002, 11.150000000000002, 11.250000000000004, 11.350000000000003, 11.450000000000003, 11.550000000000002, 11.650000000000002, 11.750000000000004, 11.850000000000003, 11.950000000000003, 12.050000000000002, 12.150000000000004, 12.250000000000004, 12.350000000000003, 12.450000000000003, 12.550000000000002, 12.650000000000004, 12.750000000000004, 12.850000000000003, 12.950000000000003, 13.050000000000002, 13.150000000000004, 13.250000000000004, 13.350000000000003, 13.450000000000003, 13.550000000000002, 13.650000000000004, 13.750000000000004, 13.850000000000003, 13.950000000000003, 14.050000000000004, 14.150000000000004, 14.250000000000004, 14.350000000000003, 14.450000000000003, 14.550000000000004, 14.650000000000004, 14.750000000000004, 14.850000000000003, 14.950000000000003, 15.050000000000004, 15.150000000000004, 15.250000000000004, 15.350000000000003, 15.450000000000003, 15.550000000000004, 15.650000000000004, 15.750000000000004, 15.850000000000003, 15.950000000000005, 16.050000000000004, 16.150000000000002, 16.250000000000004, 16.350000000000005, 16.450000000000003, 16.550000000000004, 16.650000000000006, 16.750000000000004, 16.850000000000005, 16.950000000000003, 17.050000000000004, 17.150000000000006, 17.250000000000004, 17.350000000000005, 17.450000000000003, 17.550000000000004, 17.650000000000006, 17.750000000000004, 17.850000000000005, 17.950000000000003, 18.050000000000004, 18.150000000000006, 18.250000000000004, 18.350000000000005, 18.450000000000003, 18.550000000000004, 18.650000000000006, 18.750000000000004, 18.850000000000005, 18.950000000000003, 19.050000000000004, 19.150000000000006, 19.250000000000004, 19.350000000000005, 19.450000000000003, 19.550000000000004, 19.650000000000006, 19.750000000000004, 19.850000000000005, 19.950000000000003, 20.050000000000004, 20.150000000000006, 20.250000000000004, 20.350000000000005, 20.450000000000006, 20.550000000000004, 20.650000000000006, 20.750000000000004, 20.850000000000005, 20.950000000000006, 21.050000000000004, 21.150000000000006, 21.250000000000004, 21.350000000000005, 21.450000000000006, 21.550000000000004, 21.650000000000006, 21.750000000000004, 21.850000000000005, 21.950000000000006, 22.050000000000004, 22.150000000000006, 22.250000000000004, 22.350000000000005, 22.450000000000006, 22.550000000000004, 22.650000000000006, 22.750000000000004, 22.850000000000005, 22.950000000000006, 23.050000000000004, 23.150000000000006, 23.250000000000004, 23.350000000000005, 23.450000000000006, 23.550000000000004, 23.650000000000006, 23.750000000000004, 23.850000000000005, 23.950000000000006, 24.050000000000004, 24.150000000000006, 24.250000000000007, 24.350000000000005, 24.450000000000006, 24.550000000000004, 24.650000000000006, 24.750000000000007, 24.850000000000005, 24.950000000000006, 25.050000000000004, 25.150000000000006, 25.250000000000007, 25.350000000000005, 25.450000000000006, 25.550000000000004, 25.650000000000006, 25.750000000000007, 25.850000000000005, 25.950000000000006, 26.050000000000004, 26.150000000000006, 26.250000000000007, 26.350000000000005, 26.450000000000006, 26.550000000000004, 26.650000000000006, 26.750000000000007, 26.850000000000005, 26.950000000000006, 27.050000000000004, 27.150000000000006, 27.250000000000007, 27.350000000000005, 27.450000000000006, 27.550000000000008, 27.650000000000006, 27.750000000000007, 27.850000000000005, 27.950000000000006, 28.050000000000008, 28.150000000000006, 28.250000000000007, 28.350000000000005, 28.450000000000006, 28.550000000000008, 28.650000000000006, 28.750000000000007, 28.850000000000005, 28.950000000000006, 29.050000000000008, 29.150000000000006, 29.250000000000007, 29.350000000000005, 29.450000000000006, 29.550000000000008, 29.650000000000006, 29.750000000000007, 29.850000000000005, 29.950000000000006, 30.050000000000008, 30.150000000000006, 30.250000000000007, 30.350000000000005, 30.450000000000006, 30.550000000000008, 30.650000000000006, 30.750000000000007, 30.850000000000005, 30.950000000000006, 31.050000000000008, 31.150000000000006, 31.250000000000007, 31.35000000000001, 31.450000000000006, 31.550000000000008, 31.650000000000006, 31.750000000000007, 31.85000000000001, 31.950000000000006, 32.050000000000004, 32.150000000000006, 32.25, 32.35, 32.45, 32.550000000000004, 32.650000000000006, 32.75, 32.85, 32.95, 33.050000000000004, 33.150000000000006, 33.25000000000001, 33.35, 33.45, 33.550000000000004, 33.650000000000006, 33.75000000000001, 33.85, 33.95, 34.050000000000004, 34.150000000000006, 34.25000000000001, 34.35, 34.45, 34.550000000000004, 34.650000000000006, 34.75000000000001, 34.85, 34.95, 35.050000000000004, 35.150000000000006, 35.25000000000001, 35.35, 35.45, 35.550000000000004, 35.650000000000006, 35.75000000000001, 35.85, 35.95, 36.050000000000004, 36.150000000000006, 36.25000000000001, 36.35, 36.45, 36.550000000000004, 36.650000000000006, 36.75000000000001, 36.85, 36.95, 37.050000000000004, 37.150000000000006, 37.25000000000001, 37.35, 37.45, 37.550000000000004, 37.650000000000006, 37.75000000000001, 37.85, 37.95, 38.050000000000004, 38.150000000000006, 38.25000000000001, 38.35, 38.45, 38.550000000000004, 38.650000000000006, 38.75000000000001, 38.85, 38.95, 39.050000000000004, 39.150000000000006, 39.25000000000001, 39.35, 39.45, 39.550000000000004, 39.650000000000006, 39.75000000000001, 39.85, 39.95, 40.050000000000004, 40.150000000000006, 40.25000000000001, 40.35000000000001, 40.45, 40.550000000000004, 40.650000000000006, 40.75000000000001, 40.85000000000001, 40.95, 41.050000000000004, 41.150000000000006, 41.25000000000001, 41.35000000000001, 41.45, 41.550000000000004, 41.650000000000006, 41.75000000000001, 41.85000000000001, 41.95, 42.050000000000004, 42.150000000000006, 42.25000000000001, 42.35000000000001, 42.45, 42.550000000000004, 42.650000000000006, 42.75000000000001, 42.85000000000001, 42.95, 43.050000000000004, 43.150000000000006, 43.25000000000001, 43.35000000000001, 43.45, 43.550000000000004, 43.650000000000006, 43.75000000000001, 43.85000000000001, 43.95, 44.050000000000004, 44.150000000000006, 44.25000000000001, 44.35000000000001, 44.45, 44.550000000000004, 44.650000000000006, 44.75000000000001, 44.85000000000001, 44.95, 45.050000000000004, 45.150000000000006, 45.25000000000001, 45.35000000000001, 45.45, 45.550000000000004, 45.650000000000006, 45.75000000000001, 45.85000000000001, 45.95, 46.050000000000004, 46.150000000000006, 46.25000000000001, 46.35000000000001, 46.45, 46.550000000000004, 46.650000000000006, 46.75000000000001, 46.85000000000001, 46.95, 47.050000000000004, 47.150000000000006, 47.25000000000001, 47.35000000000001, 47.45, 47.550000000000004, 47.650000000000006, 47.75000000000001, 47.85000000000001, 47.95000000000001, 48.050000000000004, 48.150000000000006, 48.25000000000001, 48.35000000000001, 48.45000000000001, 48.550000000000004, 48.650000000000006, 48.75000000000001, 48.85000000000001, 48.95000000000001, 49.050000000000004, 49.150000000000006, 49.25000000000001, 49.35000000000001, 49.45000000000001, 49.550000000000004, 49.650000000000006, 49.75000000000001, 49.85000000000001, 49.95000000000001, 50.050000000000004, 50.150000000000006, 50.25000000000001, 50.35000000000001, 50.45000000000001, 50.550000000000004, 50.650000000000006, 50.75000000000001, 50.85000000000001, 50.95000000000001, 51.050000000000004, 51.150000000000006, 51.25000000000001, 51.35000000000001, 51.45000000000001, 51.550000000000004, 51.650000000000006, 51.75000000000001, 51.85000000000001, 51.95000000000001, 52.050000000000004, 52.150000000000006, 52.25000000000001, 52.35000000000001, 52.45000000000001, 52.550000000000004, 52.650000000000006, 52.75000000000001, 52.85000000000001, 52.95000000000001, 53.050000000000004, 53.150000000000006, 53.25000000000001, 53.35000000000001, 53.45000000000001, 53.550000000000004, 53.650000000000006, 53.75000000000001, 53.85000000000001, 53.95000000000001, 54.050000000000004, 54.150000000000006, 54.25000000000001, 54.35000000000001, 54.45000000000001, 54.550000000000004, 54.650000000000006, 54.75000000000001, 54.85000000000001, 54.95000000000001, 55.05000000000001, 55.150000000000006, 55.25000000000001, 55.35000000000001, 55.45000000000001, 55.55000000000001, 55.650000000000006, 55.75000000000001, 55.85000000000001, 55.95000000000001, 56.05000000000001, 56.150000000000006, 56.25000000000001, 56.35000000000001, 56.45000000000001, 56.55000000000001, 56.650000000000006, 56.75000000000001, 56.85000000000001, 56.95000000000001, 57.05000000000001, 57.150000000000006, 57.25000000000001, 57.35000000000001, 57.45000000000001, 57.55000000000001, 57.650000000000006, 57.75000000000001, 57.85000000000001, 57.95000000000001, 58.05000000000001, 58.150000000000006, 58.25000000000001, 58.35000000000001, 58.45000000000001, 58.55000000000001, 58.650000000000006, 58.75000000000001, 58.85000000000001, 58.95000000000001, 59.05000000000001, 59.150000000000006, 59.25000000000001, 59.35000000000001, 59.45000000000001, 59.55000000000001, 59.650000000000006, 59.75000000000001, 59.85000000000001, 59.95000000000001, 60.05000000000001, 60.150000000000006, 60.25000000000001, 60.35000000000001, 60.45000000000001, 60.55000000000001, 60.650000000000006, 60.75000000000001, 60.85000000000001, 60.95000000000001, 61.05000000000001, 61.150000000000006, 61.25000000000001, 61.35000000000001, 61.45000000000001, 61.55000000000001, 61.650000000000006, 61.75000000000001, 61.85000000000001, 61.95000000000001, 62.05000000000001, 62.150000000000006, 62.25000000000001, 62.35000000000001, 62.45000000000001, 62.55000000000001, 62.65000000000001, 62.75000000000001, 62.85000000000001, 62.95000000000001, 63.05000000000001, 63.15000000000001, 63.25000000000001, 63.35000000000001, 63.45000000000001, 63.55000000000001, 63.65000000000001, 63.75000000000001, 63.85000000000001, 63.95000000000001, 64.05000000000001, 64.15, 64.25000000000001, 64.35000000000001, 64.45, 64.55000000000001, 64.65, 64.75000000000001, 64.85000000000001, 64.95, 65.05000000000001, 65.15, 65.25000000000001, 65.35000000000001, 65.45, 65.55000000000001, 65.65, 65.75000000000001, 65.85000000000001, 65.95000000000002, 66.05000000000001, 66.15, 66.25000000000001, 66.35000000000001, 66.45000000000002, 66.55000000000001, 66.65, 66.75000000000001, 66.85000000000001, 66.95000000000002, 67.05000000000001, 67.15, 67.25000000000001, 67.35000000000001, 67.45000000000002, 67.55000000000001, 67.65, 67.75000000000001, 67.85000000000001, 67.95000000000002, 68.05000000000001, 68.15, 68.25000000000001, 68.35000000000001, 68.45000000000002, 68.55000000000001, 68.65, 68.75000000000001, 68.85000000000001, 68.95000000000002, 69.05000000000001, 69.15, 69.25000000000001, 69.35000000000001, 69.45000000000002, 69.55000000000001, 69.65, 69.75000000000001, 69.85000000000001, 69.95000000000002, 70.05000000000001, 70.15, 70.25000000000001, 70.35000000000001, 70.45000000000002, 70.55000000000001, 70.65, 70.75000000000001, 70.85000000000001, 70.95000000000002, 71.05000000000001, 71.15, 71.25000000000001, 71.35000000000001, 71.45000000000002, 71.55000000000001, 71.65, 71.75000000000001, 71.85000000000001, 71.95000000000002, 72.05000000000001, 72.15, 72.25000000000001, 72.35000000000001, 72.45000000000002, 72.55000000000001, 72.65, 72.75000000000001, 72.85000000000001, 72.95000000000002, 73.05000000000001, 73.15, 73.25000000000001, 73.35000000000001, 73.45000000000002, 73.55000000000001, 73.65, 73.75000000000001, 73.85000000000001, 73.95000000000002, 74.05000000000001, 74.15, 74.25000000000001, 74.35000000000001, 74.45000000000002, 74.55000000000001, 74.65, 74.75000000000001, 74.85000000000001, 74.95000000000002, 75.05000000000001, 75.15, 75.25000000000001, 75.35000000000001, 75.45000000000002, 75.55000000000001, 75.65, 75.75000000000001, 75.85000000000001, 75.95000000000002, 76.05000000000001, 76.15, 76.25000000000001, 76.35000000000001, 76.45000000000002, 76.55000000000001, 76.65, 76.75000000000001, 76.85000000000001, 76.95000000000002, 77.05000000000001, 77.15, 77.25000000000001, 77.35000000000001, 77.45000000000002, 77.55000000000001, 77.65, 77.75000000000001, 77.85000000000001, 77.95000000000002, 78.05000000000001, 78.15, 78.25000000000001, 78.35000000000001, 78.45000000000002, 78.55000000000001, 78.65, 78.75000000000001, 78.85000000000001, 78.95000000000002, 79.05000000000001, 79.15, 79.25000000000001, 79.35000000000001, 79.45000000000002, 79.55000000000001, 79.65, 79.75000000000001, 79.85000000000001, 79.95000000000002, 80.05000000000001, 80.15, 80.25000000000001, 80.35000000000001, 80.45000000000002, 80.55000000000001, 80.65000000000002, 80.75000000000001, 80.85000000000001, 80.95000000000002, 81.05000000000001, 81.15000000000002, 81.25000000000001, 81.35000000000001, 81.45000000000002, 81.55000000000001, 81.65000000000002, 81.75000000000001, 81.85000000000001, 81.95000000000002, 82.05000000000001, 82.15000000000002, 82.25000000000001, 82.35000000000001, 82.45000000000002, 82.55000000000001, 82.65000000000002, 82.75000000000001, 82.85000000000001, 82.95000000000002, 83.05000000000001, 83.15000000000002, 83.25000000000001, 83.35000000000001, 83.45000000000002, 83.55000000000001, 83.65000000000002, 83.75000000000001, 83.85000000000001, 83.95000000000002, 84.05000000000001, 84.15000000000002, 84.25000000000001, 84.35000000000001, 84.45000000000002, 84.55000000000001, 84.65000000000002, 84.75000000000001, 84.85000000000001, 84.95000000000002, 85.05000000000001, 85.15000000000002, 85.25000000000001, 85.35000000000001, 85.45000000000002, 85.55000000000001, 85.65000000000002, 85.75000000000001, 85.85000000000001, 85.95000000000002, 86.05000000000001, 86.15000000000002, 86.25000000000001, 86.35000000000001, 86.45000000000002, 86.55000000000001, 86.65000000000002, 86.75000000000001, 86.85000000000001, 86.95000000000002, 87.05000000000001, 87.15000000000002, 87.25000000000001, 87.35000000000001, 87.45000000000002, 87.55000000000001, 87.65000000000002, 87.75000000000001, 87.85000000000001, 87.95000000000002, 88.05000000000001, 88.15000000000002, 88.25000000000001, 88.35000000000001, 88.45000000000002, 88.55000000000001, 88.65000000000002, 88.75000000000001, 88.85000000000001, 88.95000000000002, 89.05000000000001, 89.15000000000002, 89.25000000000001, 89.35000000000001, 89.45000000000002, 89.55000000000001, 89.65000000000002, 89.75000000000001, 89.85000000000001, 89.95000000000002, 90.05000000000001, 90.15000000000002, 90.25000000000001, 90.35000000000001, 90.45000000000002, 90.55000000000001, 90.65000000000002, 90.75000000000001, 90.85000000000001, 90.95000000000002, 91.05000000000001, 91.15000000000002, 91.25000000000001, 91.35000000000001, 91.45000000000002, 91.55000000000001, 91.65000000000002, 91.75000000000001, 91.85000000000001, 91.95000000000002, 92.05000000000001, 92.15000000000002, 92.25000000000001, 92.35000000000001, 92.45000000000002, 92.55000000000001, 92.65000000000002, 92.75000000000001, 92.85000000000001, 92.95000000000002, 93.05000000000001, 93.15000000000002, 93.25000000000001, 93.35000000000001, 93.45000000000002, 93.55000000000001, 93.65000000000002, 93.75000000000001, 93.85000000000001, 93.95000000000002, 94.05000000000001, 94.15000000000002, 94.25000000000001, 94.35000000000001, 94.45000000000002, 94.55000000000001, 94.65000000000002, 94.75000000000001, 94.85000000000001, 94.95000000000002, 95.05000000000001, 95.15000000000002, 95.25000000000001, 95.35000000000002, 95.45000000000002, 95.55000000000001, 95.65000000000002, 95.75000000000001, 95.85000000000002, 95.95000000000002, 96.05000000000001, 96.15000000000002, 96.25000000000001, 96.35000000000002, 96.45000000000002, 96.55000000000001, 96.65000000000002, 96.75000000000001, 96.85000000000002, 96.95000000000002, 97.05000000000001, 97.15000000000002, 97.25000000000001, 97.35000000000002, 97.45000000000002, 97.55000000000001, 97.65000000000002, 97.75000000000001, 97.85000000000002, 97.95000000000002, 98.05000000000001, 98.15000000000002, 98.25000000000001, 98.35000000000002, 98.45000000000002, 98.55000000000001, 98.65000000000002, 98.75000000000001, 98.85000000000002, 98.95000000000002, 99.05000000000001, 99.15000000000002, 99.25000000000001, 99.35000000000002, 99.45000000000002, 99.55000000000001, 99.65000000000002, 99.75000000000001, 99.85000000000002, 99.95000000000002], [86.12414965986395, 80.79235694860695, 78.78304711884581, 78.46746735027116, 78.47900996621489, 78.94707562497408, 79.24147086203233, 79.57857500883433, 79.45214731112615, 79.67410486455712, 80.078904371266, 80.5853980776278, 80.83473982611646, 80.84233265420535, 80.77370732320004, 80.97818447899309, 81.0203431221669, 81.07961346777942, 81.04071395342554, 81.15272883175594, 81.1842105533206, 81.28990826021082, 81.3896891838244, 81.41774343691665, 81.32739704959727, 81.32397662708995, 81.30668056925236, 81.29083973289353, 81.32751602421192, 81.42882073176644, 81.55510062481514, 81.59087080190075, 81.5461978006326, 81.56304545692059, 81.63845119143056, 81.64307631726128, 81.63623944524016, 81.71832073594581, 81.77378072989134, 81.77617885727625, 81.8222720794554, 81.80773118972316, 81.74390307566951, 81.76359261670608, 81.76583580007429, 81.6974389803752, 81.64368177569813, 81.53220210396563, 81.5231002443802, 81.53017096144325, 81.50754391761558, 81.5590328706375, 81.58602559593284, 81.62399399004026, 81.61041155754253, 81.61260102792536, 81.6508718366426, 81.67385797655001, 81.75281156111826, 81.81597703497008, 81.84564686243148, 81.8922470252732, 81.98903311613542, 82.075275551553, 82.1871331814764, 82.23768402324745, 82.28309383409156, 82.3070959638055, 82.30994783407728, 82.32733380321562, 82.35899291616153, 82.36434168868799, 82.34438297236079, 82.35404571249795, 82.38146897192237, 82.36533766457441, 82.28462453729138, 82.26610322327659, 82.29911020009611, 82.37701396379401, 82.4539249176697, 82.52318579329375, 82.58791557452058, 82.66428819252809, 82.7034860473606, 82.74811494557142, 82.75986368624876, 82.75590155267892, 82.80381836924147, 82.80829410232295, 82.8144758460165, 82.81615202715902, 82.86550072819396, 82.89274884145371, 82.94100882777433, 82.97173227332691, 82.9651588291649, 83.02421466641152, 83.10209304665645, 83.17848607792959, 83.18660479532953, 83.15961273394927, 83.1522967873681, 83.13452892160826, 83.16229110397119, 83.24261459369016, 83.26599887110365, 83.26172749670815, 83.25913258981069, 83.29675332088308, 83.3231258987498, 83.32622713330944, 83.36228731533706, 83.41226076382894, 83.45866405731982, 83.48102407046227, 83.49619708555412, 83.4829739880111, 83.43074730088263, 83.39117695299338, 83.3582149134204, 83.35113080573292, 83.33397967312978, 83.33293816416275, 83.29133856103694, 83.26672416774029, 83.24004158017257, 83.21997368328394, 83.16398323074193, 83.1374988545746, 83.12347749636214, 83.13250596572021, 83.11636193872886, 83.13828354342962, 83.12764965784785, 83.11851708771138, 83.11836225686332, 83.11838776711446, 83.11106426833437, 83.09928505678684, 83.08095935338613, 83.06230705937269, 83.05887203233065, 83.03079359641785, 82.98233881560341, 82.96165346220505, 82.93265738519221, 82.92859219006587, 82.96212646664569, 82.95590630393086, 82.93920892248624, 82.94042660558064, 82.94684422295583, 82.93978402710495, 82.94150099586508, 82.93865011231541, 82.93279046645958, 82.94501809430177, 82.94766726728724, 82.97893505864144, 83.00047136684664, 83.04029953143039, 83.04238205565701, 83.04130035701502, 83.0557058872061, 83.07852580993509, 83.10532788593625, 83.1205344776649, 83.12663016619332, 83.13778887300661, 83.14419434670587, 83.1472878252858, 83.17000778874417, 83.18972764579595, 83.21556534138817, 83.20634224229, 83.16411320700372, 83.13766658747228, 83.13141179801202, 83.13004818524911, 83.12172889610359, 83.13042520384965, 83.13126267306777, 83.13380704952512, 83.1542577197194, 83.14858616158472, 83.15396670933288, 83.12606123595795, 83.11057997413964, 83.10918787677659, 83.12684790816482, 83.13550134467137, 83.15060191778944, 83.15577137726221, 83.1519585512102, 83.15384671637706, 83.14888025531069, 83.14715489362678, 83.16015342180211, 83.13864205952197, 83.14642584009242, 83.14554025172865, 83.13529719954212, 83.11511499762116, 83.09588673171915, 83.08297828559725, 83.08203899868836, 83.07577859457123, 83.0824450800693, 83.08792122935102, 83.0967117658144, 83.08531185223126, 83.0424706238917, 83.01182519710885, 82.96863064629824, 82.94118904653399, 82.91500877828993, 82.89636501020367, 82.87071993707032, 82.82626397876099, 82.79113232522839, 82.77307720146905, 82.73357220455088, 82.71134042004914, 82.67421561273225, 82.64582878576093, 82.59643678838998, 82.5551196312193, 82.50449466788028, 82.45977114349888, 82.39805058857489, 82.35692758172547, 82.29411771885673, 82.24467653945801, 82.20004599131724, 82.14842459436471, 82.11291015854798, 82.08566469402797, 82.0612953722782, 82.05096808480036, 82.02007445595864, 81.97931703244359, 81.94051438983915, 81.91414586841992, 81.88549474788022, 81.8629614135142, 81.83581840285152, 81.79711243339288, 81.77393027723892, 81.76612232565344, 81.74642125884859, 81.72247641583581, 81.71653039906985, 81.68917939856897, 81.65489404131993, 81.62800461910321, 81.60881468535017, 81.58785156992482, 81.54962965533171, 81.50165563787805, 81.46101839631292, 81.41888899600188, 81.38789801781176, 81.35714776000256, 81.30635428582596, 81.28831384291136, 81.28195494093515, 81.28948724530824, 81.30021154235797, 81.30060887167187, 81.29664416045253, 81.29531524519726, 81.2882052074185, 81.26759945364725, 81.26063140000487, 81.25600490131411, 81.25969591639237, 81.25739334612516, 81.2531103437379, 81.23138485336315, 81.2241416126958, 81.20491355519678, 81.18609487908182, 81.16727623992396, 81.14604846039637, 81.12873251396935, 81.12557793845887, 81.11532652805352, 81.08545145016487, 81.08357143256197, 81.06027212839568, 81.04171646078689, 81.01844324521144, 80.99559820990706, 80.99619911562236, 80.97226133983968, 80.93677843167487, 80.90785850907447, 80.87271125243095, 80.83791005257032, 80.80805675024443, 80.78050934585653, 80.74062497830286, 80.70880044557315, 80.68210666130229, 80.65198102723234, 80.60378693657474, 80.57795375009047, 80.54438105864662, 80.50820565902917, 80.49631826326086, 80.48764566075744, 80.45150589870093, 80.41734609913965, 80.39368358972405, 80.38092823281372, 80.35554915375424, 80.32511469588873, 80.28521768198495, 80.24458242778526, 80.22830034406576, 80.20527812193215, 80.15427672493517, 80.11260606668628, 80.07166039833763, 80.02618309751325, 79.98237371737142, 79.96075477115221, 79.93326839768466, 79.91432835330781, 79.88452614399435, 79.86703876387513, 79.8349496750933, 79.81440646798866, 79.79469539858643, 79.78332898531161, 79.76945153233183, 79.75674418287767, 79.74371372725749, 79.72148131548708, 79.69775329450607, 79.67624888778178, 79.65210760191677, 79.61869675822015, 79.58410067886616, 79.56865408601917, 79.55830841381615, 79.52963782065616, 79.51651898491187, 79.48611260516365, 79.44845072098933, 79.43313734647579, 79.41113971892716, 79.37110549485332, 79.35131048105538, 79.32897928963921, 79.29482314691538, 79.26483031197819, 79.23214807910418, 79.19942805484288, 79.17542323275546, 79.1334514560442, 79.08953264149254, 79.05974223573108, 79.0300715015078, 78.99254385424915, 78.94991251928336, 78.9081662096537, 78.86813873704494, 78.83345642666501, 78.79214993203011, 78.75871020342598, 78.72862499852957, 78.6959628156919, 78.66010583103619, 78.62171444798727, 78.57305107865766, 78.54720537116816, 78.51572330863121, 78.47507099462874, 78.4304116609101, 78.38164816358172, 78.33354735804393, 78.30626678061198, 78.26477797330725, 78.21000246280029, 78.15530412179483, 78.11534387939784, 78.06158790510622, 78.017213876226, 77.98882018809876, 77.95751298211056, 77.92317326760424, 77.87198329031163, 77.8300510609705, 77.79251801531088, 77.7450377844107, 77.68569869947117, 77.62289488511632, 77.58330138073032, 77.53348362330927, 77.46819574008562, 77.42028301865928, 77.3737781148781, 77.33452634881215, 77.29443086302628, 77.26234496468028, 77.23080679118883, 77.21351694770934, 77.18611210550151, 77.15460976856946, 77.13054396467837, 77.09455564399961, 77.05206693009032, 77.02557064924775, 76.99370805116212, 76.95158306262354, 76.90833946521865, 76.87454730227803, 76.84370610413806, 76.8062719835417, 76.77986692905476, 76.73306527054409, 76.67213874884598, 76.62654821949542, 76.59767163546158, 76.53954034203974, 76.49218985587056, 76.44211746765782, 76.39962703649148, 76.35128835027132, 76.31980580451443, 76.28042715731681, 76.24218427984944, 76.2022710991006, 76.18065196742769, 76.15172361915214, 76.12059199502512, 76.07719271400335, 76.03381089850292, 75.9927732966797, 75.97192880479122, 75.95652351869481, 75.93586130535917, 75.90251641815466, 75.8777422108907, 75.84340473305888, 75.83374958032819, 75.81217873094272, 75.80105345526849, 75.80013132924788, 75.79904432048971, 75.794125360621, 75.7831435010419, 75.77532871779108, 75.76599855972746, 75.75083116381381, 75.72883941516913, 75.71898047893528, 75.70742205216767, 75.70129687498377, 75.6884846397707, 75.67999181855238, 75.6633699395723, 75.63663095293927, 75.62762908167282, 75.61409894685669, 75.60686876480425, 75.59361316492524, 75.58041540577698, 75.5640837802986, 75.5523436038258, 75.53881503271647, 75.5351443471303, 75.51074176573088, 75.48361707802817, 75.4718360861128, 75.43929899140957, 75.39025386547259, 75.34864369941492, 75.31033347714519, 75.26055479488092, 75.21081963833447, 75.17939165352091, 75.15281704025512, 75.12765059892611, 75.10651585601825, 75.08962352140006, 75.06183483654159, 75.03367530107042, 74.9979161916262, 74.96406693255275, 74.93659940234173, 74.92202603787196, 74.90990921039634, 74.88813233084736, 74.85612335734284, 74.8270926602048, 74.8030848251847, 74.77996254694645, 74.76394729854324, 74.7612918751272, 74.74921866195501, 74.72544470417357, 74.71255017878639, 74.68364322749238, 74.66340866268118, 74.65056339215978, 74.6202413991077, 74.60180567114615, 74.58282188202067, 74.56360440724511, 74.53585117545745, 74.51105910939764, 74.49019313901732, 74.45998695118145, 74.43218215014542, 74.41865972568543, 74.39819785352115, 74.37356260115828, 74.34659850255827, 74.32049686282478, 74.29011701662965, 74.26392286814789, 74.23752510201307, 74.21438483118303, 74.18818470808056, 74.16476198042776, 74.14199871282443, 74.12829239820137, 74.12222317893912, 74.09941076970142, 74.07771876164469, 74.06231685418251, 74.04800795401016, 74.02889380962507, 74.01132005837334, 73.98647813798355, 73.96333871789949, 73.94204155919896, 73.92173742185571, 73.89942664701032, 73.88010469019102, 73.86738353342798, 73.86615071330799, 73.8563968496523, 73.85014054664363, 73.83526555969178, 73.8267666918487, 73.82820667713881, 73.82405160050403, 73.8170561633275, 73.807085265746, 73.79971769405282, 73.77913417052514, 73.75908919939432, 73.73554896939854, 73.72241958350716, 73.7022778062473, 73.68911543521776, 73.66742104284813, 73.65296146762714, 73.64486579043482, 73.62140758761909, 73.59426024985301, 73.5808718252138, 73.56586336848554, 73.5518972418282, 73.53900953352934, 73.52470601718008, 73.50934694917164, 73.49942165068299, 73.48443810825681, 73.46977869929944, 73.4699940601436, 73.4707622962148, 73.45565993367083, 73.43473899040075, 73.41525034952707, 73.40630886632201, 73.39576969218456, 73.38638762119379, 73.37336413684667, 73.35550029331883, 73.34754420537169, 73.3464877554214, 73.33804162629565, 73.33216896033068, 73.33020894906258, 73.30792164425989, 73.2902500675059, 73.28116706998567, 73.2695900748453, 73.26110819162639, 73.24581815358229, 73.22373011546829, 73.19262642735042, 73.1679636594541, 73.15444980305169, 73.1386156960817, 73.12388689431891, 73.10605906970498, 73.09980648216558, 73.08770004981646, 73.07302225346696, 73.05748149746516, 73.0408240815221, 73.02279366628538, 73.00702210945637, 72.98610809009078, 72.96127627413463, 72.94001082623723, 72.91855882137793, 72.89087688527965, 72.86995905966873, 72.85589977362345, 72.84585183171676, 72.83047701780767, 72.80431134190856, 72.78052556589196, 72.75160327137677, 72.73693648799248, 72.7267682189937, 72.7095791313424, 72.69459222851224, 72.67977995775242, 72.66237267161551, 72.64238223217043, 72.6298562357479, 72.61950258399234, 72.60542889990809, 72.59726768889166, 72.58228147257564, 72.55812781310684, 72.53616470537203, 72.51893266300604, 72.50991321150349, 72.49307498718895, 72.46863355369655, 72.43822504085973, 72.40828345190576, 72.37167360628409, 72.33493366377488, 72.30565956024064, 72.27452202213156, 72.24519066990565, 72.21375689497576, 72.17779325935307, 72.15175392095634, 72.12506374832728, 72.10055118315702, 72.06897348580173, 72.03652615574455, 72.00695464477018, 71.9750638201552, 71.95349629991726, 71.92683151708184, 71.90384489141181, 71.88104958852747, 71.85820398127818, 71.83566829235431, 71.81296124813863, 71.79571463658772, 71.77819408758435, 71.76113368220184, 71.73985933223261, 71.71805738295602, 71.69974679689167, 71.68455845634323, 71.67660073156937, 71.66125932747185, 71.65171373348161, 71.65275302253158, 71.64559295511063, 71.65154776060913, 71.65470312783269, 71.65380667510992, 71.6422627012589, 71.62796553562174, 71.6098812542808, 71.59254312755169, 71.58023343073589, 71.56796091178303, 71.56010708712527, 71.54997363777473, 71.54400914235599, 71.54621826126095, 71.55621933506431, 71.55955135146738, 71.56123389127859, 71.5599593988168, 71.55734097115605, 71.54391148676794, 71.52517695922612, 71.51092381362075, 71.5018161898614, 71.4859401882495, 71.4723714946541, 71.46098749323492, 71.45775157960892, 71.44439527114801, 71.43737247982389, 71.42421124411517, 71.41018975624266, 71.39439984187781, 71.38737432491772, 71.37211176865935, 71.35109457985502, 71.34137673083201, 71.3416908660304, 71.3376773641522, 71.33045990266186, 71.32370642594655, 71.31542410542644, 71.3106960629536, 71.3062026938033, 71.30027976193136, 71.29506326218102, 71.29324362246628, 71.29493620786842, 71.29465468653657, 71.28759787039624, 71.278596047457, 71.27179865366472, 71.27078790224937, 71.27119393561512, 71.2694282671941, 71.26918356664798, 71.26850857676759, 71.26340426638929, 71.25734156675928, 71.2552825894083, 71.24935539575857, 71.24161476994962, 71.2352927602519, 71.2328449110933, 71.23800804997079, 71.24262235522238, 71.24113824464017, 71.238271027765, 71.24062887099345, 71.24542705171787, 71.2497871263946, 71.25087909580836, 71.2431159675776, 71.23825857377183, 71.23119829313138, 71.22141096964575, 71.21502432652008, 71.2071806132001, 71.19988329610138, 71.19134567709473, 71.18922496106202, 71.18354940850163, 71.17956392346801, 71.16629977424563, 71.15338905493836, 71.14173187207714, 71.13147749742787, 71.12488627864295, 71.12069722637727, 71.11486390811713, 71.09694463464709, 71.09146588458434, 71.08517626507665, 71.08075920838704, 71.07316287234497, 71.07216303140663, 71.0674715540964, 71.05971822649971, 71.0561657825848, 71.04669375653665, 71.04236393446313, 71.04222794061579, 71.03506629435438, 71.02904206952117, 71.01653371638659, 71.011460725909, 71.0076175346417, 71.00398580708665, 70.99854635251033, 70.99382538471227, 70.98256911753163, 70.97343051573021, 70.97084946500988, 70.95986275137994, 70.95331783407167, 70.93607522311751, 70.92087481789416, 70.91360474774946, 70.89917151596214, 70.89085087068956, 70.88344832657968, 70.87328170755225, 70.86750752699623, 70.8599651622758, 70.84115561039508, 70.83237352522806, 70.81950834801248, 70.80367903517833, 70.78729683814399, 70.78355019524952, 70.77666963668672, 70.75822591119503, 70.74894162214338, 70.7382149257786, 70.72340805731076, 70.70961355947739, 70.69878012766927, 70.68388349813003, 70.67336891847341, 70.66741814012788, 70.66736619609769, 70.65093245721177, 70.64053981576164, 70.63085155425942, 70.6201239014475, 70.61549857835404, 70.60924931416932, 70.60311091276749, 70.59160551036328, 70.58511944571708, 70.5757734736267, 70.56578073341906, 70.55492502403676, 70.54279907527025, 70.52620159980049, 70.50402386346066, 70.49084435203879, 70.48416279352216, 70.4826245350057, 70.47634957526722, 70.46743726538024, 70.45542347491431, 70.45024292530701, 70.43158003631257, 70.41823864217076, 70.4095472726535, 70.40290499056591, 70.39171258779459, 70.37688745156291, 70.36800011131623, 70.36213171150337, 70.34561863112302, 70.33484022762443, 70.3263266861199, 70.32463259766709, 70.33224749007313, 70.33501238152992, 70.33433545034237, 70.33644198463061, 70.33454697782507, 70.33726749894869, 70.3361304347613, 70.33305611454999, 70.33026734005088, 70.32306577550833, 70.3111904706985, 70.30062936789979, 70.28889978189784, 70.2740842413717, 70.2571959915314, 70.23979860795613, 70.22636910607181, 70.21297372303826, 70.19790187271404, 70.18338305116679, 70.17925998770053, 70.17560218915752, 70.1643336815823, 70.16450404905012, 70.16160072381822, 70.15725530116434, 70.15716406940734, 70.15148299102597, 70.14059090061073, 70.13017383228183, 70.11879221553463, 70.10966130934932, 70.10176937964647, 70.09484594968485, 70.08588114968454, 70.07452315405544, 70.06711981099558, 70.05188741549462, 70.04621781141985, 70.02971079768069, 70.01128520900762, 69.99316808258132, 69.9754464661036, 69.95935960911225, 69.93702370035102, 69.92074454800813, 69.90424123825979, 69.89262397605799, 69.88481920630753, 69.87351470030872, 69.86495777607557, 69.85422760238711, 69.84544945028166, 69.83423925962295, 69.82751467111737, 69.81809656788792, 69.80931108879307, 69.80254930640513, 69.79587639154848, 69.78756434287051, 69.78241252698703, 69.77892161037843, 69.77517866410552, 69.774302128126, 69.76841063893079, 69.76123432964776, 69.75623346023858, 69.73960301954176, 69.73127610544472, 69.72141971209001, 69.7119294264113, 69.7030035184404, 69.69013856166558, 69.67591439405102, 69.6589831858121, 69.64072121481937, 69.62651234033606, 69.61148227433321, 69.59069166480154, 69.55964791340361, 69.53019953846956, 69.51397993218343, 69.49279114539087, 69.47520687578913, 69.45520623988959, 69.4256552894666, 69.39540374859085, 69.36787206160145, 69.33660693512766, 69.30136664402212, 69.27873496773802, 69.25758061751986, 69.22925418458449, 69.20207815198127, 69.17186220375129, 69.13853143929722, 69.10309912174168, 69.06315062350716, 69.0239839199591, 68.98237418493292, 68.93510278215533, 68.89491534175932, 68.85622538268908, 68.81388558675671, 68.77030730155828, 68.73377693847688, 68.69070855938219, 68.65194296589243, 68.61226993508328, 68.56963053397237, 68.52716280443602, 68.48939087798799, 68.45656284737787, 68.41453645436737, 68.37166530416222, 68.32151270755199, 68.27531000768133, 68.22413645140934, 68.16963841961453, 68.12276045568873, 68.06994973996139, 68.01773750420506, 67.95977808832471, 67.90112601573858, 67.84689747424764, 67.79765338338093, 67.74399427567661, 67.68879515750967, 67.63395371213824, 67.5777715363138, 67.51872079769245, 67.45946896000032, 67.40460630409734, 67.34575579391642, 67.28798881181156, 67.23250924052579, 67.17497742302065, 67.11836534221192, 67.05586844356006, 66.99898080250236, 66.9374935035222, 66.87265221457308, 66.8072257277741, 66.74527588642668, 66.68440741772814, 66.62358270967488, 66.56089820915737, 66.4941381905804, 66.42672127209833, 66.36118154681716, 66.29656518037899, 66.23128965313091, 66.16709288400244], [26.64273605965912, 26.955000345054298, 26.960080089657225, 27.29427158172983, 27.404198441791088, 26.69997870965427, 26.713873576766215, 26.0302241431125, 25.65678856093989, 25.511038039779628, 24.924228909710916, 24.59060430337639, 24.083931812393374, 23.581240777960616, 23.580668377007516, 23.238302220652315, 23.072069683775425, 22.760231653161505, 22.727533783534266, 22.662541615381905, 22.54296101359298, 22.358263770384827, 22.47025565318124, 22.564506736507006, 22.701135165031193, 22.835116029616174, 22.908666214790607, 22.88074672808484, 22.980746257141988, 22.94213191523689, 23.062089069903994, 23.050344976586945, 23.101169098696925, 23.12470497623467, 22.98601908223436, 23.035536437047327, 23.04962969232823, 23.024434395977803, 23.013314684559294, 23.01575863831207, 23.030681613803367, 22.987228669061484, 22.985688225772805, 23.029565067715776, 23.139102260897975, 23.26732676737289, 23.354833667719685, 23.447537504693088, 23.39011657933083, 23.357601554668086, 23.253546203490536, 23.120995580878443, 22.971341155237077, 22.883532522671636, 22.795190869566255, 22.735888427865245, 22.557985552439813, 22.400056539931036, 22.277823793354624, 22.070822739191946, 21.94333682279399, 21.82887683464194, 21.67941470067768, 21.513751414654564, 21.30265220744088, 21.15070333472353, 21.036801211052033, 20.956672334182162, 20.89467467870157, 20.738576081807008, 20.599320134437974, 20.457062523386433, 20.344775018367343, 20.29750597146958, 20.222473161989644, 20.14938121139715, 20.145748881015848, 20.10781101987134, 19.968903159696485, 19.782728338264928, 19.575594362524026, 19.392816906124057, 19.25841569601114, 19.136429145825055, 19.018765028363752, 18.865852554754028, 18.75295880350329, 18.627363710386593, 18.508774575726438, 18.429415461231905, 18.278031062743345, 18.18019771973495, 18.071482944111526, 17.965106208858554, 17.899735479288303, 17.839169575751644, 17.783430956667672, 17.675163208057196, 17.53754021471265, 17.406242749862784, 17.345607291071353, 17.28144756060406, 17.175930159372495, 17.122012470137616, 17.04828581330315, 16.96174851830123, 16.84758031019893, 16.728114576686874, 16.60936491501185, 16.497137332497175, 16.376063735205832, 16.28587638721048, 16.18485051314612, 16.07882851539472, 15.939204152876966, 15.88327984293013, 15.825964502012969, 15.82253186602973, 15.812384096845372, 15.820114574706631, 15.80444093150509, 15.78592344595582, 15.743117740224932, 15.720982145085193, 15.676803454644688, 15.65290443473588, 15.64145117869388, 15.610352145038053, 15.566079957124366, 15.505956446646334, 15.46568890947381, 15.43605591758254, 15.410892824186591, 15.40706671461786, 15.409617102178638, 15.409815981307766, 15.432220335653467, 15.46778171650802, 15.479312949141583, 15.48614895571327, 15.487291172542406, 15.51137337757797, 15.503175934860801, 15.515474500473077, 15.508324985849526, 15.532140673274904, 15.53970195370499, 15.50509660900681, 15.421295751710819, 15.355365562588043, 15.28596564189919, 15.210068259609386, 15.152579417511827, 15.081918999293721, 15.018590427201394, 14.940109107039424, 14.866076108918499, 14.80626247740612, 14.737097065046893, 14.632318887683775, 14.512403356491031, 14.402485305316759, 14.302366994457131, 14.193730725644405, 14.095280301037073, 13.992725336775274, 13.898940289034101, 13.823382317528807, 13.726059752572313, 13.633728031426191, 13.534399418507821, 13.45585025365438, 13.381338465939775, 13.303476018418255, 13.222431068788577, 13.158959373457314, 13.127987333813023, 13.091260357427064, 13.026909456800155, 12.956971528381056, 12.882097169996072, 12.821000094043226, 12.761818642163515, 12.686668078459036, 12.596090039112456, 12.488199897884035, 12.409831709321413, 12.333441868781783, 12.257803520130109, 12.178127545131373, 12.107454504162414, 12.037466929644308, 11.963534964485522, 11.896189389722217, 11.81518029160018, 11.73839456498173, 11.672328283415169, 11.61238010866054, 11.545510793809191, 11.469365108256763, 11.400174963819648, 11.328991977662506, 11.273866145325728, 11.21437139294072, 11.160031277264384, 11.08973032068928, 11.033097954529545, 10.96521898316294, 10.909477322078905, 10.855726776052414, 10.815835238636101, 10.777566473064232, 10.725867478251764, 10.703967364978308, 10.684188889093573, 10.655348545577127, 10.631281432218533, 10.567867265981661, 10.525742556706204, 10.483657618518732, 10.427290990966503, 10.385958017595708, 10.349926502208644, 10.291009415029473, 10.24199468661636, 10.171908066856513, 10.09006258029421, 10.01991312594076, 9.980977418544956, 9.944673594347147, 9.91889179601695, 9.887450212017335, 9.85138702697255, 9.804098846833883, 9.75452740051561, 9.712957866587102, 9.651854008689162, 9.591321803339646, 9.560591977806228, 9.534914391402504, 9.494757212486306, 9.466641782981974, 9.446493121133733, 9.4225359514317, 9.393582114522935, 9.340735415384996, 9.296443563450667, 9.252069865680415, 9.213017236538308, 9.157580679476784, 9.120296251912281, 9.072517556053327, 9.019610950470728, 8.975048292202686, 8.937961388761643, 8.882902116359395, 8.853579969455783, 8.835362177180913, 8.808931195808725, 8.773385393039458, 8.726825959924357, 8.689953911637875, 8.649281725812553, 8.625540522899817, 8.617352134270531, 8.594754220823594, 8.5596001032977, 8.500196696221328, 8.448782866539458, 8.417748449303431, 8.383906435419336, 8.350655920772844, 8.326931902897469, 8.303700446180063, 8.286566975865005, 8.23369234661754, 8.1892849227277, 8.139763854556115, 8.090076987654747, 8.036703111227506, 7.999874136599132, 7.959484491295525, 7.923171264840922, 7.892913043976022, 7.851580868236287, 7.804565271451396, 7.7678852767251465, 7.709494904787166, 7.662266760881289, 7.626097667804783, 7.5694982998228735, 7.530072868719654, 7.504619676224495, 7.466395358470813, 7.437305829083909, 7.4002369046925285, 7.357191340974295, 7.309403593281089, 7.270664423259799, 7.238734347037062, 7.195129593464479, 7.152880540270124, 7.108878008930819, 7.086853966787792, 7.0659766700821445, 7.038565865330386, 7.013603272240923, 6.98645324202805, 6.953552527054531, 6.91181399337618, 6.883220603645183, 6.859497625863122, 6.807911740558808, 6.763432733980009, 6.72456339598679, 6.676079553244738, 6.645931198799059, 6.622974328796351, 6.598391581609617, 6.571469457596271, 6.535155523623589, 6.48847987442787, 6.454909286503045, 6.428730734016634, 6.393468977530147, 6.349485883493059, 6.3050077845016865, 6.26946897211484, 6.253890540705317, 6.23359334812612, 6.20570921506622, 6.18459891238256, 6.1831725740984504, 6.178384704332128, 6.156179243429037, 6.140763373425103, 6.122430606361472, 6.10819665411861, 6.089817215088826, 6.062002737946542, 6.042781805757978, 6.029542387454931, 6.014670561518618, 6.003073136373225, 5.9866642363539455, 5.975335933191823, 5.982183230995702, 5.970766442374298, 5.952232998031534, 5.929186571682239, 5.9138666646377365, 5.915840241615174, 5.918334439086854, 5.91377280899672, 5.904874667603573, 5.909674145832965, 5.914592848261035, 5.923788869980965, 5.9284403353575374, 5.943642902447026, 5.9695736223245355, 5.973535651414358, 5.980343052951555, 5.991744108953511, 5.998040907467295, 5.994120564176177, 6.003086947759861, 5.996346113382798, 5.992486665138286, 5.995739996958473, 5.996311865741438, 6.008661578007283, 6.017304622696026, 6.016355075340754, 5.992941336954208, 5.996613980672736, 5.991947777230694, 5.994904032663554, 6.006939249606835, 6.023068516592973, 6.038204657217761, 6.0495279707933225, 6.057177581866209, 6.0816777314350965, 6.105587680026689, 6.126040841040723, 6.151861171377797, 6.176933030027129, 6.202935899222031, 6.215373304058812, 6.23248617201763, 6.251660224375846, 6.26986166223167, 6.303847306322084, 6.3417624681579605, 6.3723369669632035, 6.397268673841563, 6.410145501961511, 6.427404141777243, 6.448415363801936, 6.466838164467165, 6.490622049588028, 6.520928612875527, 6.538013827190604, 6.546789160890046, 6.554880998088089, 6.57098489296065, 6.590649789899548, 6.611158195256912, 6.633546945957297, 6.643362622279039, 6.652585706404602, 6.659075922409824, 6.664865839943515, 6.679455580369955, 6.692762602597447, 6.709243207604514, 6.724289885861426, 6.747365943732401, 6.765501409003632, 6.773657860195945, 6.766115177384821, 6.765483605422535, 6.767685893789008, 6.76846695098047, 6.763182872020443, 6.76530792881074, 6.774130000091246, 6.798701262194341, 6.8175643187403585, 6.836447122030597, 6.8576369623336095, 6.877899862183574, 6.888893506521333, 6.897041796362251, 6.909180498038146, 6.917773910031976, 6.920486798117845, 6.929221708031145, 6.947999809796864, 6.964118207907061, 6.970195471955981, 6.9752093804060875, 6.989497592513147, 6.994972421672834, 6.999786079887599, 7.012557600974932, 7.018874220048508, 7.0336337224180845, 7.032178744310067, 7.035238242946613, 7.047897001675758, 7.063051305538952, 7.071287637014611, 7.0783166628432905, 7.091183261675808, 7.090818276491934, 7.095088206279532, 7.097105316038204, 7.0976583162422, 7.113111713885378, 7.119409127888256, 7.122367357082712, 7.123740687154839, 7.115705199923772, 7.1074600728749004, 7.10529756280315, 7.106852232788697, 7.10608341107377, 7.108002974464776, 7.103987529430008, 7.0952143207780844, 7.087884392401629, 7.084200827087987, 7.080877663580047, 7.077494075171253, 7.078557821090547, 7.086218809149172, 7.090388803601846, 7.094477216818127, 7.102004330448411, 7.104597371206501, 7.1121887644472634, 7.123657815614397, 7.13063033745895, 7.1431198031870045, 7.135514261803625, 7.151054003024445, 7.156668541239516, 7.144187905950581, 7.141029510396094, 7.155505498096614, 7.170777036858151, 7.188136730463091, 7.216073497714879, 7.235657101349926, 7.2495731787118345, 7.2633131479880655, 7.276829769340644, 7.276023178304469, 7.272896119349241, 7.265361156378151, 7.261695626361647, 7.261032039162384, 7.2602795762467025, 7.259652251962458, 7.255511693947378, 7.2352774453424695, 7.219794459409454, 7.209700922247236, 7.20069692276957, 7.197393269420788, 7.192588459839265, 7.1900049412078415, 7.190759763908814, 7.1831597795334785, 7.171726038848425, 7.161768100498778, 7.15190599315242, 7.1444340541659175, 7.135388694434273, 7.130397077976443, 7.128153124304585, 7.126030100109224, 7.122027274822983, 7.121647425396849, 7.110242667746199, 7.095051278952848, 7.081444761927451, 7.077382810351261, 7.068007171456394, 7.065819894949127, 7.061380651739458, 7.052987045127054, 7.037736170448944, 7.020711792908713, 6.996292985943073, 6.977800594173626, 6.964449693709166, 6.956516587993606, 6.9542186676445095, 6.951995395950047, 6.9446884187520785, 6.938011277629941, 6.928630864201926, 6.916957520214227, 6.905305694911648, 6.885891360302653, 6.867427166427153, 6.844306428633203, 6.832150398576195, 6.825425081915701, 6.829155275786016, 6.826261849141441, 6.844158519763263, 6.858658247401036, 6.8676232388246365, 6.869616727012425, 6.8683789123071195, 6.8627079928614325, 6.852667364286591, 6.8246351463778945, 6.802431534322305, 6.791470596304957, 6.780367710809392, 6.771331085928155, 6.762520950668215, 6.754379027569711, 6.756107175927707, 6.760638064164124, 6.757235855247803, 6.739383442416922, 6.722272512702266, 6.706645843508653, 6.697046063707623, 6.686885041795303, 6.678147898270687, 6.667300994467769, 6.657442505502751, 6.654822340330234, 6.64170900559454, 6.635795478931074, 6.637026719913232, 6.631580775891567, 6.626337474084397, 6.61971229454926, 6.619793203347119, 6.62218686649193, 6.625797342455413, 6.622512184897104, 6.6230886897954795, 6.636444315103106, 6.649186426896517, 6.660080282318396, 6.667611582755667, 6.672608793962415, 6.680097468978324, 6.6824299314839894, 6.6943769129650565, 6.703537817169706, 6.716668153132073, 6.734850632818235, 6.7470931672642855, 6.770768258297341, 6.783186370101752, 6.797711010574741, 6.810066426187161, 6.815596749288873, 6.821329344838536, 6.825860698512356, 6.824700198598255, 6.824954509547115, 6.833470529520553, 6.840337911744899, 6.842953947877327, 6.837480236666371, 6.83348688588782, 6.818818457690956, 6.807042507869679, 6.799173279851701, 6.784843514653807, 6.779412085957702, 6.778294160470331, 6.788436619959312, 6.798237035523491, 6.797181939816793, 6.800686039098167, 6.809676099315446, 6.810430406767672, 6.818534079241819, 6.823419671633539, 6.8221104289711905, 6.820204816377621, 6.821116255948791, 6.807866434927673, 6.806165411492662, 6.801910433116614, 6.785574703832794, 6.77002910824251, 6.76561697655187, 6.7773604061208035, 6.781447949477459, 6.78613701340941, 6.797241069344403, 6.802244537035551, 6.805775961165032, 6.79216087650719, 6.789177031826689, 6.789780448489751, 6.786717633878172, 6.787716894658862, 6.782829668416326, 6.769954272751508, 6.7551915767132, 6.74502085992891, 6.746234699619961, 6.757984360797125, 6.767285559138896, 6.7748258183788455, 6.778957946508108, 6.767419956499834, 6.760917528921937, 6.7577270605289, 6.755832340252957, 6.753579463897308, 6.752035355068592, 6.74556990408687, 6.736932746671194, 6.7223349496183324, 6.716394968646646, 6.713366849361001, 6.703935959443853, 6.6956448560072594, 6.686142060165287, 6.679154100842799, 6.679362881840885, 6.6792662089796, 6.677839154763319, 6.685906258017475, 6.6943232848563925, 6.6923844753048645, 6.6932018197910885, 6.693648065590278, 6.688608966614185, 6.675569166812823, 6.669943335104622, 6.6710629174691265, 6.675520022660251, 6.684233733952573, 6.689113471186697, 6.6910471332800565, 6.688811290881578, 6.679390866417512, 6.673420834200287, 6.670465162521403, 6.675268183040087, 6.6814722706176415, 6.683289589606165, 6.69151087284372, 6.701735111100576, 6.711126747237931, 6.719334590218365, 6.723086067858753, 6.721163567838528, 6.724050679247279, 6.723604988505403, 6.723255006249293, 6.725657583172282, 6.730450340419419, 6.738964386288944, 6.747117154725804, 6.7597970663328235, 6.765953200208873, 6.766476905657685, 6.759849237441381, 6.748709940470858, 6.745483672962026, 6.746310260135946, 6.745181796598862, 6.740665080755256, 6.732069971991955, 6.720038163440119, 6.70828593319082, 6.698659239895522, 6.691353946669667, 6.686745471111965, 6.6811740387582965, 6.673626326060762, 6.664785744485402, 6.65945782125923, 6.657500464477301, 6.6484844123030165, 6.641569904007401, 6.636430846692629, 6.626478004552078, 6.620579157601754, 6.613229705717247, 6.5998251723986865, 6.594139859267436, 6.591999953838963, 6.584490763455691, 6.574765192990033, 6.569726163182502, 6.560001524064526, 6.5442911526243925, 6.525746728062958, 6.5060804001561605, 6.497088306530295, 6.478638193173703, 6.463865541128807, 6.457064344097839, 6.451035393605041, 6.442341531088439, 6.424307502181219, 6.40516163566557, 6.389268111172179, 6.3765822278330315, 6.359673133410756, 6.339478556886038, 6.3282701488002475, 6.318183571145956, 6.3066237755061, 6.290450157623406, 6.268980487666324, 6.2513500195012845, 6.2320717682437685, 6.222506846652106, 6.204066549290771, 6.195516542645995, 6.178428203643455, 6.164444672257863, 6.150135217029471, 6.1310619908771, 6.115284798025416, 6.097300515305189, 6.079432796350675, 6.0635433694943375, 6.055997374589273, 6.047574143501125, 6.037285890767836, 6.0269905317705375, 6.017815611381766, 6.008711419899084, 5.998792301871984, 5.9887364188308965, 5.979380921038692, 5.977376021433477, 5.9592003372165125, 5.938544395929362, 5.924818443172844, 5.914059724033496, 5.899846005315404, 5.876795639768652, 5.8663731789575255, 5.85815604826616, 5.8509541679059724, 5.843094052641096, 5.833047508114681, 5.829755562921028, 5.82974627960553, 5.828574956501779, 5.812040057553385, 5.801362513787001, 5.801649600303413, 5.794810553183485, 5.796883790738467, 5.801329348227584, 5.801639841987518, 5.804852914107628, 5.80840045618821, 5.816396077092829, 5.8147869239446575, 5.810845009774121, 5.80963810402928, 5.810418787530998, 5.811185376204462, 5.820906346748743, 5.828862916103529, 5.827194163368588, 5.816028657264769, 5.811266565652508, 5.804884631456935, 5.797440369927777, 5.7997090588564815, 5.804735654895137, 5.807566746110311, 5.811595163140882, 5.818974216060586, 5.834253008399215, 5.846948434354603, 5.85352344634569, 5.862488024558514, 5.877175304167835, 5.88687859956743, 5.8897312109269135, 5.887651076359261, 5.887872930587582, 5.893689022773978, 5.898898068588087, 5.904370103218854, 5.905657784115103, 5.904141167185081, 5.895024059110304, 5.89367002704658, 5.892682536858861, 5.892934103602006, 5.882034894180749, 5.875008819868325, 5.867824755445271, 5.864025726249903, 5.856671418103464, 5.852414267270204, 5.851320034670589, 5.8561047055889, 5.853566139434465, 5.851217962092814, 5.842358386384429, 5.835127021371396, 5.832331934179825, 5.837966020692487, 5.836976013406919, 5.833296371380929, 5.837492390751677, 5.834997905916946, 5.823470717294599, 5.810061181971209, 5.798446456510332, 5.786407260207605, 5.780905791885476, 5.772810685671838, 5.771146419156234, 5.7761929797267335, 5.783210830573389, 5.785430816838796, 5.781664209187248, 5.77361016633484, 5.767854565442764, 5.765300254879948, 5.7731119164121205, 5.7763035235091715, 5.7753516841298, 5.772166366157346, 5.759862293967617, 5.7441730511108196, 5.741811730544101, 5.747359853267436, 5.746017247463451, 5.742942650027973, 5.741264182173263, 5.734505854992661, 5.720026703396215, 5.722074017175774, 5.713964835543442, 5.702470450984393, 5.685391687408834, 5.6854250032044975, 5.686849538317192, 5.691088668123418, 5.692127644010314, 5.689009299086828, 5.675631063585044, 5.662630953206103, 5.659555227003965, 5.655197799542072, 5.649174992279444, 5.6403245284927905, 5.628220615849021, 5.619516957068758, 5.60805374826655, 5.602219416289068, 5.591604360005702, 5.581802311146819, 5.572672770939997, 5.567692406984756, 5.563014892170896, 5.557552767968292, 5.5550649351845225, 5.543227882124454, 5.531930030857001, 5.529758119069625, 5.522829898380722, 5.510131279272754, 5.502864788467942, 5.492492313875804, 5.481665008204622, 5.471821248176948, 5.464097952835777, 5.457661219545053, 5.443958521355045, 5.423897607693391, 5.406606783020441, 5.385604228967318, 5.3774781339783795, 5.367017560198416, 5.344887865918358, 5.323369734444571, 5.302047405778305, 5.275239502490577, 5.26071367283422, 5.249170386448359, 5.241910984457517, 5.234712339799347, 5.226321816330287, 5.221779426778769, 5.22443586294843, 5.227167724858212, 5.231518050112095, 5.23412959317685, 5.236434157026071, 5.239523919609122, 5.233824081065537, 5.223939622639849, 5.214819951141857, 5.208014775835073, 5.1960160328462015, 5.1723748631110364, 5.145372140556516, 5.121993327106418, 5.103859857591834, 5.087438053525772, 5.068512476663032, 5.054929770945312, 5.039595540722739, 5.025283748035909, 5.019206443511323, 5.010855582203905, 4.993987503542363, 4.987580470021988, 4.976428209516243, 4.95285224449364, 4.935527600319098, 4.922814044242943, 4.92138308467098, 4.91694673954083, 4.910022696148398, 4.9047656855309905, 4.898284069182182, 4.885443377795984, 4.880478337603325, 4.873736483717921, 4.868860495396939, 4.861416201583068, 4.854621931201542, 4.849992373997785, 4.844210590313277, 4.841015487419188, 4.837603940096009, 4.833190601673917, 4.828652435676944, 4.820197419312771, 4.806659494100047, 4.799824226003387, 4.7950272113329255, 4.79255667721204, 4.787966919151193, 4.783112506653081, 4.773766539277945, 4.766749604674667, 4.758933841119993, 4.74768580882841]], "MS2Deepscore": [[0.05, 0.15000000000000002, 0.25000000000000006, 0.35000000000000003, 0.45000000000000007, 0.5500000000000002, 0.6500000000000001, 0.7500000000000002, 0.8500000000000002, 0.9500000000000002, 1.0500000000000003, 1.1500000000000004, 1.2500000000000002, 1.3500000000000003, 1.4500000000000004, 1.5500000000000003, 1.6500000000000004, 1.7500000000000004, 1.8500000000000003, 1.9500000000000004, 2.0500000000000003, 2.1500000000000004, 2.2500000000000004, 2.35, 2.45, 2.5500000000000003, 2.6500000000000004, 2.7500000000000004, 2.8500000000000005, 2.95, 3.0500000000000003, 3.1500000000000004, 3.2500000000000004, 3.3500000000000005, 3.4500000000000006, 3.5500000000000007, 3.6500000000000004, 3.7500000000000004, 3.8500000000000005, 3.9500000000000006, 4.050000000000001, 4.15, 4.250000000000001, 4.3500000000000005, 4.450000000000001, 4.550000000000001, 4.65, 4.750000000000001, 4.8500000000000005, 4.950000000000001, 5.050000000000001, 5.150000000000001, 5.250000000000001, 5.3500000000000005, 5.450000000000001, 5.550000000000001, 5.650000000000001, 5.750000000000001, 5.8500000000000005, 5.950000000000001, 6.050000000000001, 6.150000000000001, 6.250000000000001, 6.350000000000001, 6.450000000000001, 6.550000000000001, 6.650000000000001, 6.750000000000001, 6.850000000000001, 6.950000000000001, 7.050000000000002, 7.150000000000001, 7.250000000000001, 7.350000000000001, 7.450000000000001, 7.550000000000002, 7.650000000000001, 7.750000000000001, 7.850000000000001, 7.950000000000001, 8.050000000000002, 8.150000000000002, 8.250000000000002, 8.350000000000003, 8.450000000000003, 8.550000000000002, 8.650000000000002, 8.750000000000002, 8.850000000000003, 8.950000000000003, 9.050000000000002, 9.150000000000002, 9.250000000000002, 9.350000000000003, 9.450000000000003, 9.550000000000002, 9.650000000000002, 9.750000000000002, 9.850000000000003, 9.950000000000003, 10.050000000000002, 10.150000000000002, 10.250000000000004, 10.350000000000003, 10.450000000000003, 10.550000000000002, 10.650000000000002, 10.750000000000004, 10.850000000000003, 10.950000000000003, 11.050000000000002, 11.150000000000002, 11.250000000000004, 11.350000000000003, 11.450000000000003, 11.550000000000002, 11.650000000000002, 11.750000000000004, 11.850000000000003, 11.950000000000003, 12.050000000000002, 12.150000000000004, 12.250000000000004, 12.350000000000003, 12.450000000000003, 12.550000000000002, 12.650000000000004, 12.750000000000004, 12.850000000000003, 12.950000000000003, 13.050000000000002, 13.150000000000004, 13.250000000000004, 13.350000000000003, 13.450000000000003, 13.550000000000002, 13.650000000000004, 13.750000000000004, 13.850000000000003, 13.950000000000003, 14.050000000000004, 14.150000000000004, 14.250000000000004, 14.350000000000003, 14.450000000000003, 14.550000000000004, 14.650000000000004, 14.750000000000004, 14.850000000000003, 14.950000000000003, 15.050000000000004, 15.150000000000004, 15.250000000000004, 15.350000000000003, 15.450000000000003, 15.550000000000004, 15.650000000000004, 15.750000000000004, 15.850000000000003, 15.950000000000005, 16.050000000000004, 16.150000000000002, 16.250000000000004, 16.350000000000005, 16.450000000000003, 16.550000000000004, 16.650000000000006, 16.750000000000004, 16.850000000000005, 16.950000000000003, 17.050000000000004, 17.150000000000006, 17.250000000000004, 17.350000000000005, 17.450000000000003, 17.550000000000004, 17.650000000000006, 17.750000000000004, 17.850000000000005, 17.950000000000003, 18.050000000000004, 18.150000000000006, 18.250000000000004, 18.350000000000005, 18.450000000000003, 18.550000000000004, 18.650000000000006, 18.750000000000004, 18.850000000000005, 18.950000000000003, 19.050000000000004, 19.150000000000006, 19.250000000000004, 19.350000000000005, 19.450000000000003, 19.550000000000004, 19.650000000000006, 19.750000000000004, 19.850000000000005, 19.950000000000003, 20.050000000000004, 20.150000000000006, 20.250000000000004, 20.350000000000005, 20.450000000000006, 20.550000000000004, 20.650000000000006, 20.750000000000004, 20.850000000000005, 20.950000000000006, 21.050000000000004, 21.150000000000006, 21.250000000000004, 21.350000000000005, 21.450000000000006, 21.550000000000004, 21.650000000000006, 21.750000000000004, 21.850000000000005, 21.950000000000006, 22.050000000000004, 22.150000000000006, 22.250000000000004, 22.350000000000005, 22.450000000000006, 22.550000000000004, 22.650000000000006, 22.750000000000004, 22.850000000000005, 22.950000000000006, 23.050000000000004, 23.150000000000006, 23.250000000000004, 23.350000000000005, 23.450000000000006, 23.550000000000004, 23.650000000000006, 23.750000000000004, 23.850000000000005, 23.950000000000006, 24.050000000000004, 24.150000000000006, 24.250000000000007, 24.350000000000005, 24.450000000000006, 24.550000000000004, 24.650000000000006, 24.750000000000007, 24.850000000000005, 24.950000000000006, 25.050000000000004, 25.150000000000006, 25.250000000000007, 25.350000000000005, 25.450000000000006, 25.550000000000004, 25.650000000000006, 25.750000000000007, 25.850000000000005, 25.950000000000006, 26.050000000000004, 26.150000000000006, 26.250000000000007, 26.350000000000005, 26.450000000000006, 26.550000000000004, 26.650000000000006, 26.750000000000007, 26.850000000000005, 26.950000000000006, 27.050000000000004, 27.150000000000006, 27.250000000000007, 27.350000000000005, 27.450000000000006, 27.550000000000008, 27.650000000000006, 27.750000000000007, 27.850000000000005, 27.950000000000006, 28.050000000000008, 28.150000000000006, 28.250000000000007, 28.350000000000005, 28.450000000000006, 28.550000000000008, 28.650000000000006, 28.750000000000007, 28.850000000000005, 28.950000000000006, 29.050000000000008, 29.150000000000006, 29.250000000000007, 29.350000000000005, 29.450000000000006, 29.550000000000008, 29.650000000000006, 29.750000000000007, 29.850000000000005, 29.950000000000006, 30.050000000000008, 30.150000000000006, 30.250000000000007, 30.350000000000005, 30.450000000000006, 30.550000000000008, 30.650000000000006, 30.750000000000007, 30.850000000000005, 30.950000000000006, 31.050000000000008, 31.150000000000006, 31.250000000000007, 31.35000000000001, 31.450000000000006, 31.550000000000008, 31.650000000000006, 31.750000000000007, 31.85000000000001, 31.950000000000006, 32.050000000000004, 32.150000000000006, 32.25, 32.35, 32.45, 32.550000000000004, 32.650000000000006, 32.75, 32.85, 32.95, 33.050000000000004, 33.150000000000006, 33.25000000000001, 33.35, 33.45, 33.550000000000004, 33.650000000000006, 33.75000000000001, 33.85, 33.95, 34.050000000000004, 34.150000000000006, 34.25000000000001, 34.35, 34.45, 34.550000000000004, 34.650000000000006, 34.75000000000001, 34.85, 34.95, 35.050000000000004, 35.150000000000006, 35.25000000000001, 35.35, 35.45, 35.550000000000004, 35.650000000000006, 35.75000000000001, 35.85, 35.95, 36.050000000000004, 36.150000000000006, 36.25000000000001, 36.35, 36.45, 36.550000000000004, 36.650000000000006, 36.75000000000001, 36.85, 36.95, 37.050000000000004, 37.150000000000006, 37.25000000000001, 37.35, 37.45, 37.550000000000004, 37.650000000000006, 37.75000000000001, 37.85, 37.95, 38.050000000000004, 38.150000000000006, 38.25000000000001, 38.35, 38.45, 38.550000000000004, 38.650000000000006, 38.75000000000001, 38.85, 38.95, 39.050000000000004, 39.150000000000006, 39.25000000000001, 39.35, 39.45, 39.550000000000004, 39.650000000000006, 39.75000000000001, 39.85, 39.95, 40.050000000000004, 40.150000000000006, 40.25000000000001, 40.35000000000001, 40.45, 40.550000000000004, 40.650000000000006, 40.75000000000001, 40.85000000000001, 40.95, 41.050000000000004, 41.150000000000006, 41.25000000000001, 41.35000000000001, 41.45, 41.550000000000004, 41.650000000000006, 41.75000000000001, 41.85000000000001, 41.95, 42.050000000000004, 42.150000000000006, 42.25000000000001, 42.35000000000001, 42.45, 42.550000000000004, 42.650000000000006, 42.75000000000001, 42.85000000000001, 42.95, 43.050000000000004, 43.150000000000006, 43.25000000000001, 43.35000000000001, 43.45, 43.550000000000004, 43.650000000000006, 43.75000000000001, 43.85000000000001, 43.95, 44.050000000000004, 44.150000000000006, 44.25000000000001, 44.35000000000001, 44.45, 44.550000000000004, 44.650000000000006, 44.75000000000001, 44.85000000000001, 44.95, 45.050000000000004, 45.150000000000006, 45.25000000000001, 45.35000000000001, 45.45, 45.550000000000004, 45.650000000000006, 45.75000000000001, 45.85000000000001, 45.95, 46.050000000000004, 46.150000000000006, 46.25000000000001, 46.35000000000001, 46.45, 46.550000000000004, 46.650000000000006, 46.75000000000001, 46.85000000000001, 46.95, 47.050000000000004, 47.150000000000006, 47.25000000000001, 47.35000000000001, 47.45, 47.550000000000004, 47.650000000000006, 47.75000000000001, 47.85000000000001, 47.95000000000001, 48.050000000000004, 48.150000000000006, 48.25000000000001, 48.35000000000001, 48.45000000000001, 48.550000000000004, 48.650000000000006, 48.75000000000001, 48.85000000000001, 48.95000000000001, 49.050000000000004, 49.150000000000006, 49.25000000000001, 49.35000000000001, 49.45000000000001, 49.550000000000004, 49.650000000000006, 49.75000000000001, 49.85000000000001, 49.95000000000001, 50.050000000000004, 50.150000000000006, 50.25000000000001, 50.35000000000001, 50.45000000000001, 50.550000000000004, 50.650000000000006, 50.75000000000001, 50.85000000000001, 50.95000000000001, 51.050000000000004, 51.150000000000006, 51.25000000000001, 51.35000000000001, 51.45000000000001, 51.550000000000004, 51.650000000000006, 51.75000000000001, 51.85000000000001, 51.95000000000001, 52.050000000000004, 52.150000000000006, 52.25000000000001, 52.35000000000001, 52.45000000000001, 52.550000000000004, 52.650000000000006, 52.75000000000001, 52.85000000000001, 52.95000000000001, 53.050000000000004, 53.150000000000006, 53.25000000000001, 53.35000000000001, 53.45000000000001, 53.550000000000004, 53.650000000000006, 53.75000000000001, 53.85000000000001, 53.95000000000001, 54.050000000000004, 54.150000000000006, 54.25000000000001, 54.35000000000001, 54.45000000000001, 54.550000000000004, 54.650000000000006, 54.75000000000001, 54.85000000000001, 54.95000000000001, 55.05000000000001, 55.150000000000006, 55.25000000000001, 55.35000000000001, 55.45000000000001, 55.55000000000001, 55.650000000000006, 55.75000000000001, 55.85000000000001, 55.95000000000001, 56.05000000000001, 56.150000000000006, 56.25000000000001, 56.35000000000001, 56.45000000000001, 56.55000000000001, 56.650000000000006, 56.75000000000001, 56.85000000000001, 56.95000000000001, 57.05000000000001, 57.150000000000006, 57.25000000000001, 57.35000000000001, 57.45000000000001, 57.55000000000001, 57.650000000000006, 57.75000000000001, 57.85000000000001, 57.95000000000001, 58.05000000000001, 58.150000000000006, 58.25000000000001, 58.35000000000001, 58.45000000000001, 58.55000000000001, 58.650000000000006, 58.75000000000001, 58.85000000000001, 58.95000000000001, 59.05000000000001, 59.150000000000006, 59.25000000000001, 59.35000000000001, 59.45000000000001, 59.55000000000001, 59.650000000000006, 59.75000000000001, 59.85000000000001, 59.95000000000001, 60.05000000000001, 60.150000000000006, 60.25000000000001, 60.35000000000001, 60.45000000000001, 60.55000000000001, 60.650000000000006, 60.75000000000001, 60.85000000000001, 60.95000000000001, 61.05000000000001, 61.150000000000006, 61.25000000000001, 61.35000000000001, 61.45000000000001, 61.55000000000001, 61.650000000000006, 61.75000000000001, 61.85000000000001, 61.95000000000001, 62.05000000000001, 62.150000000000006, 62.25000000000001, 62.35000000000001, 62.45000000000001, 62.55000000000001, 62.65000000000001, 62.75000000000001, 62.85000000000001, 62.95000000000001, 63.05000000000001, 63.15000000000001, 63.25000000000001, 63.35000000000001, 63.45000000000001, 63.55000000000001, 63.65000000000001, 63.75000000000001, 63.85000000000001, 63.95000000000001, 64.05000000000001, 64.15, 64.25000000000001, 64.35000000000001, 64.45, 64.55000000000001, 64.65, 64.75000000000001, 64.85000000000001, 64.95, 65.05000000000001, 65.15, 65.25000000000001, 65.35000000000001, 65.45, 65.55000000000001, 65.65, 65.75000000000001, 65.85000000000001, 65.95000000000002, 66.05000000000001, 66.15, 66.25000000000001, 66.35000000000001, 66.45000000000002, 66.55000000000001, 66.65, 66.75000000000001, 66.85000000000001, 66.95000000000002, 67.05000000000001, 67.15, 67.25000000000001, 67.35000000000001, 67.45000000000002, 67.55000000000001, 67.65, 67.75000000000001, 67.85000000000001, 67.95000000000002, 68.05000000000001, 68.15, 68.25000000000001, 68.35000000000001, 68.45000000000002, 68.55000000000001, 68.65, 68.75000000000001, 68.85000000000001, 68.95000000000002, 69.05000000000001, 69.15, 69.25000000000001, 69.35000000000001, 69.45000000000002, 69.55000000000001, 69.65, 69.75000000000001, 69.85000000000001, 69.95000000000002, 70.05000000000001, 70.15, 70.25000000000001, 70.35000000000001, 70.45000000000002, 70.55000000000001, 70.65, 70.75000000000001, 70.85000000000001, 70.95000000000002, 71.05000000000001, 71.15, 71.25000000000001, 71.35000000000001, 71.45000000000002, 71.55000000000001, 71.65, 71.75000000000001, 71.85000000000001, 71.95000000000002, 72.05000000000001, 72.15, 72.25000000000001, 72.35000000000001, 72.45000000000002, 72.55000000000001, 72.65, 72.75000000000001, 72.85000000000001, 72.95000000000002, 73.05000000000001, 73.15, 73.25000000000001, 73.35000000000001, 73.45000000000002, 73.55000000000001, 73.65, 73.75000000000001, 73.85000000000001, 73.95000000000002, 74.05000000000001, 74.15, 74.25000000000001, 74.35000000000001, 74.45000000000002, 74.55000000000001, 74.65, 74.75000000000001, 74.85000000000001, 74.95000000000002, 75.05000000000001, 75.15, 75.25000000000001, 75.35000000000001, 75.45000000000002, 75.55000000000001, 75.65, 75.75000000000001, 75.85000000000001, 75.95000000000002, 76.05000000000001, 76.15, 76.25000000000001, 76.35000000000001, 76.45000000000002, 76.55000000000001, 76.65, 76.75000000000001, 76.85000000000001, 76.95000000000002, 77.05000000000001, 77.15, 77.25000000000001, 77.35000000000001, 77.45000000000002, 77.55000000000001, 77.65, 77.75000000000001, 77.85000000000001, 77.95000000000002, 78.05000000000001, 78.15, 78.25000000000001, 78.35000000000001, 78.45000000000002, 78.55000000000001, 78.65, 78.75000000000001, 78.85000000000001, 78.95000000000002, 79.05000000000001, 79.15, 79.25000000000001, 79.35000000000001, 79.45000000000002, 79.55000000000001, 79.65, 79.75000000000001, 79.85000000000001, 79.95000000000002, 80.05000000000001, 80.15, 80.25000000000001, 80.35000000000001, 80.45000000000002, 80.55000000000001, 80.65000000000002, 80.75000000000001, 80.85000000000001, 80.95000000000002, 81.05000000000001, 81.15000000000002, 81.25000000000001, 81.35000000000001, 81.45000000000002, 81.55000000000001, 81.65000000000002, 81.75000000000001, 81.85000000000001, 81.95000000000002, 82.05000000000001, 82.15000000000002, 82.25000000000001, 82.35000000000001, 82.45000000000002, 82.55000000000001, 82.65000000000002, 82.75000000000001, 82.85000000000001, 82.95000000000002, 83.05000000000001, 83.15000000000002, 83.25000000000001, 83.35000000000001, 83.45000000000002, 83.55000000000001, 83.65000000000002, 83.75000000000001, 83.85000000000001, 83.95000000000002, 84.05000000000001, 84.15000000000002, 84.25000000000001, 84.35000000000001, 84.45000000000002, 84.55000000000001, 84.65000000000002, 84.75000000000001, 84.85000000000001, 84.95000000000002, 85.05000000000001, 85.15000000000002, 85.25000000000001, 85.35000000000001, 85.45000000000002, 85.55000000000001, 85.65000000000002, 85.75000000000001, 85.85000000000001, 85.95000000000002, 86.05000000000001, 86.15000000000002, 86.25000000000001, 86.35000000000001, 86.45000000000002, 86.55000000000001, 86.65000000000002, 86.75000000000001, 86.85000000000001, 86.95000000000002, 87.05000000000001, 87.15000000000002, 87.25000000000001, 87.35000000000001, 87.45000000000002, 87.55000000000001, 87.65000000000002, 87.75000000000001, 87.85000000000001, 87.95000000000002, 88.05000000000001, 88.15000000000002, 88.25000000000001, 88.35000000000001, 88.45000000000002, 88.55000000000001, 88.65000000000002, 88.75000000000001, 88.85000000000001, 88.95000000000002, 89.05000000000001, 89.15000000000002, 89.25000000000001, 89.35000000000001, 89.45000000000002, 89.55000000000001, 89.65000000000002, 89.75000000000001, 89.85000000000001, 89.95000000000002, 90.05000000000001, 90.15000000000002, 90.25000000000001, 90.35000000000001, 90.45000000000002, 90.55000000000001, 90.65000000000002, 90.75000000000001, 90.85000000000001, 90.95000000000002, 91.05000000000001, 91.15000000000002, 91.25000000000001, 91.35000000000001, 91.45000000000002, 91.55000000000001, 91.65000000000002, 91.75000000000001, 91.85000000000001, 91.95000000000002, 92.05000000000001, 92.15000000000002, 92.25000000000001, 92.35000000000001, 92.45000000000002, 92.55000000000001, 92.65000000000002, 92.75000000000001, 92.85000000000001, 92.95000000000002, 93.05000000000001, 93.15000000000002, 93.25000000000001, 93.35000000000001, 93.45000000000002, 93.55000000000001, 93.65000000000002, 93.75000000000001, 93.85000000000001, 93.95000000000002, 94.05000000000001, 94.15000000000002, 94.25000000000001, 94.35000000000001, 94.45000000000002, 94.55000000000001, 94.65000000000002, 94.75000000000001, 94.85000000000001, 94.95000000000002, 95.05000000000001, 95.15000000000002, 95.25000000000001, 95.35000000000002, 95.45000000000002, 95.55000000000001, 95.65000000000002, 95.75000000000001, 95.85000000000002, 95.95000000000002, 96.05000000000001, 96.15000000000002, 96.25000000000001, 96.35000000000002, 96.45000000000002, 96.55000000000001, 96.65000000000002, 96.75000000000001, 96.85000000000002, 96.95000000000002, 97.05000000000001, 97.15000000000002, 97.25000000000001, 97.35000000000002, 97.45000000000002, 97.55000000000001, 97.65000000000002, 97.75000000000001, 97.85000000000002, 97.95000000000002, 98.05000000000001, 98.15000000000002, 98.25000000000001, 98.35000000000002, 98.45000000000002, 98.55000000000001, 98.65000000000002, 98.75000000000001, 98.85000000000002, 98.95000000000002, 99.05000000000001, 99.15000000000002, 99.25000000000001, 99.35000000000002, 99.45000000000002, 99.55000000000001, 99.65000000000002, 99.75000000000001, 99.85000000000002, 99.95000000000002], [93.88945578231292, 90.89374514374516, 90.8460520628229, 90.49757444847823, 90.33465199994806, 90.50697532929179, 90.61326996203623, 90.59248388282717, 90.32699684853135, 90.15034000816641, 90.1414754703188, 90.10223843087836, 89.9269220552881, 89.87323776162461, 89.7647438711431, 89.81588635965576, 89.88913710789966, 90.00013228562698, 89.84734579918316, 89.66915854888369, 89.59201524790669, 89.70294583414956, 89.63593763539427, 89.5813550087092, 89.54760423387428, 89.33959244973738, 89.31732944212442, 89.31480010098588, 89.42081080510772, 89.38966324599294, 89.43067488356255, 89.42397044376847, 89.49007257704986, 89.51758249944984, 89.39008326452817, 89.3826745344824, 89.41508533246858, 89.39080476447654, 89.43734846035987, 89.41986662452868, 89.37925248117907, 89.39118277530082, 89.38146350488353, 89.3885558818828, 89.3669063711013, 89.44853987501949, 89.50814503509416, 89.45894773033112, 89.38397968509557, 89.42023264368541, 89.43665989686531, 89.45058398867818, 89.48829963912809, 89.50973584153775, 89.48087041303819, 89.52061163134029, 89.5851112318285, 89.60480482160104, 89.57401200721785, 89.52541136724044, 89.53331386236206, 89.54871583653245, 89.56736098138343, 89.5457127812907, 89.55649155916717, 89.53083838723519, 89.55557657967236, 89.62478046536309, 89.64861657977686, 89.66166332158875, 89.66764995017753, 89.6436909462536, 89.61817713643744, 89.61907355639835, 89.66546094543095, 89.66376059100628, 89.68666994459565, 89.68271908319666, 89.6857250638454, 89.70464741722785, 89.6867449742398, 89.69699615986256, 89.72647387090268, 89.73825464919194, 89.72090608462784, 89.72137583891107, 89.75197509805062, 89.78907190879136, 89.79420727777895, 89.81237886940296, 89.7883150563458, 89.79320246039156, 89.80233902304548, 89.84569184655973, 89.91982131773321, 90.01973660005167, 90.1241755133332, 90.22645123285267, 90.32663027810813, 90.42477646889485, 90.52095106089028, 90.61211305318126, 90.70146451297384, 90.792128071586, 90.88104069410862, 90.96825261813387, 91.05381217756732, 91.13776589195464, 91.21506876708023, 91.28813030581782, 91.36487517826394, 91.44306638606267, 91.51985424630855, 91.59527620339004, 91.66936838129949, 91.74216564132638, 91.81370163675129, 91.88400886472144, 91.9531187154761, 92.02106151907749, 92.08786658979491, 92.14949884877952, 92.21015750646464, 92.27384624043745, 92.33650199278716, 92.39814969271615, 92.45881347366065, 92.51851670479151, 92.57728202103053, 92.63513135166298, 92.6920859476227, 92.74816640752067, 92.8033927024843, 92.85778419987034, 92.9113596859104, 92.96086944453508, 93.00967736133047, 93.06100648259886, 93.11158728791418, 93.1614360232239, 93.21056846758592, 93.25899994982136, 93.30674536445964, 93.35381918701053, 93.4002354885966, 93.4433023182143, 93.48684507993138, 93.5313988556915, 93.57262375250885, 93.61331506334797, 93.65616106588746, 93.69843602004462, 93.74015126662223, 93.78131784809834, 93.82194651837138, 93.86204775212626, 93.90163175383765, 93.94070846642742, 93.97928757959113, 94.0173785378084, 94.05499054805149, 94.09213258720438, 94.12653863307746, 94.1605375033453, 94.19637639061476, 94.23177804762922, 94.26675042713889, 94.30130129018632, 94.33543821184843, 94.36916858677348, 94.4024996345211, 94.43543840471409, 94.4679917820091, 94.49063290694995, 94.50668556747453, 94.50703622116713, 94.50929978472843, 94.49609299257241, 94.4684823722973, 94.43015193349008, 94.39750925291487, 94.37348860171853, 94.3354937093765, 94.2785529530361, 94.20217146669555, 94.13382886667029, 94.05058631191827, 93.98085981843155, 93.9310946243609, 93.89244586184594, 93.83780175145459, 93.77430925820563, 93.72831462739246, 93.65668895147604, 93.57611042328097, 93.47737948301064, 93.36722051265916, 93.2745515739353, 93.20823725563007, 93.14341612630633, 93.04974238476113, 92.95114524492955, 92.84203872293483, 92.76553361966668, 92.67360310956983, 92.5840797153264, 92.48362544744786, 92.38906123778786, 92.29920702097665, 92.2196185610313, 92.13032981622153, 92.02656630468832, 91.95424946030396, 91.873370597133, 91.75946525734489, 91.65097640043105, 91.57261634315911, 91.48467027424815, 91.3539946459862, 91.23064493668082, 91.12164269807144, 91.02645533167802, 90.93213039962085, 90.82490495463614, 90.73865526981533, 90.62137693021018, 90.50443514940648, 90.39024618672288, 90.26054085849933, 90.12765864408003, 90.00653869919259, 89.88863903699442, 89.75716931415387, 89.63426856277718, 89.52148758357357, 89.3979841238601, 89.2678538092084, 89.15076689328014, 89.03303070342653, 88.92089271886701, 88.80315360051192, 88.66843022443294, 88.5507616876288, 88.41750232328909, 88.30810602275925, 88.18560211618023, 88.07336395874944, 87.97065940704827, 87.84815896398095, 87.72065618687574, 87.5853465864359, 87.43703081697304, 87.31267927735445, 87.18746231192355, 87.06819117880681, 86.94586510703188, 86.83335173730724, 86.74622985841195, 86.65825940551295, 86.55850743244885, 86.43713699107036, 86.29798861100113, 86.18544883626996, 86.07527419112645, 85.9662300062246, 85.85148619972026, 85.72873668545381, 85.62429806517534, 85.48718498676682, 85.36014320197712, 85.25389372841202, 85.15690042279928, 85.03302635589934, 84.91036349530732, 84.78112576763884, 84.66256229208821, 84.54458143017986, 84.42461015528541, 84.33977963832999, 84.24286419338725, 84.13681101096171, 84.03375432977909, 83.94119184795525, 83.85849729865643, 83.76722131247094, 83.67571415667874, 83.58733874365885, 83.50699763426536, 83.40534507062941, 83.30275726804305, 83.22288029931693, 83.13409483020325, 83.03243066620928, 82.94302046735064, 82.84726489864742, 82.76363233579244, 82.65983955193886, 82.55787693122848, 82.4593418294343, 82.35651108409625, 82.28350885842792, 82.2021055587982, 82.12149732786574, 82.04092401708475, 81.94662624960922, 81.86379240560389, 81.77894182766669, 81.69104696535182, 81.61395319907214, 81.54449611732424, 81.46864266720283, 81.38952694376586, 81.31135021328117, 81.215305696239, 81.14043983277878, 81.06830483192334, 80.99911937625713, 80.93286226731945, 80.86207172396465, 80.79123386446491, 80.72181951890168, 80.65653345966619, 80.58113707289718, 80.50499341799372, 80.43741213290687, 80.36322461364013, 80.28649101762372, 80.20903116938445, 80.13565488373591, 80.06416252571, 79.99142650821369, 79.92247203827698, 79.85298777270593, 79.78533708585078, 79.73035773993688, 79.67946483474853, 79.61271358263168, 79.55381810070024, 79.49069707569531, 79.43993622622936, 79.37999809751985, 79.30377556638173, 79.24136120516671, 79.16851889978676, 79.11487542954148, 79.05583973614644, 78.97803255113465, 78.91950928539501, 78.86426497782062, 78.80573775830844, 78.72999861000017, 78.66451072150511, 78.60592527290079, 78.56083079674768, 78.50174515452667, 78.46318618694883, 78.41666708448106, 78.36069379126414, 78.30812374174445, 78.27426683862922, 78.23426166331151, 78.19055376045608, 78.12729873143206, 78.06070326869079, 78.00426232588163, 77.9645808099259, 77.9105793965158, 77.86910925626458, 77.80839551616825, 77.7533431672318, 77.69603484297019, 77.64095293254653, 77.59103450455683, 77.56334120612242, 77.51517031554337, 77.47460218599751, 77.43006731246331, 77.371982792711, 77.33857723000452, 77.30092407725195, 77.24342375165386, 77.19035177968516, 77.13983164447123, 77.09348654986066, 77.05435689493908, 77.00500257159845, 76.96773048793366, 76.9263906624532, 76.87896729634939, 76.83725676066382, 76.78284008856974, 76.74532514624407, 76.70290913838821, 76.65685815674068, 76.61603041859047, 76.57761166968294, 76.53103548539741, 76.49480997115026, 76.46153853009243, 76.42843739340398, 76.3852686623606, 76.34211330290111, 76.31034172592805, 76.26974440819983, 76.22856925670435, 76.19455586005776, 76.16192637250583, 76.1276991520979, 76.08649519981896, 76.03760010566167, 76.00488620630108, 75.96582203698804, 75.93000274797582, 75.88997577285616, 75.86288677721754, 75.84371128347792, 75.81970946630747, 75.77580553730652, 75.74271383709998, 75.7144016241447, 75.68473842453503, 75.65521944960597, 75.62435585008433, 75.58413365939082, 75.56063731573178, 75.53076850020958, 75.51010066461946, 75.47053502003318, 75.44089784026218, 75.41416223469868, 75.38407616993226, 75.33785983005036, 75.30693337067217, 75.28180402014456, 75.25447047590451, 75.22291753601897, 75.19204772725922, 75.16637087973494, 75.13811775589434, 75.10370610156446, 75.07912613914826, 75.05572568912396, 75.03599893629064, 75.00729352554973, 74.98315406065664, 74.95367862932626, 74.93359394053144, 74.90854109350853, 74.87991230781678, 74.85158381001452, 74.82915820688292, 74.815916952055, 74.79437225176224, 74.77222329188503, 74.75659801150022, 74.73532391318165, 74.70810317525527, 74.68788971341054, 74.68049459869286, 74.65266666014841, 74.63796522871021, 74.61500777530387, 74.5834511464136, 74.55543652088018, 74.54112008537757, 74.525512437313, 74.51183583483034, 74.50243304678422, 74.47506031009853, 74.46258493146598, 74.45602679048838, 74.44565659580657, 74.42781165340492, 74.40273621695104, 74.38156682113197, 74.36778808607798, 74.35142108380239, 74.31629590192327, 74.28906191350394, 74.26737117053858, 74.24429181087903, 74.22687706382607, 74.21705712069482, 74.19667902909796, 74.16449998784796, 74.1525951201073, 74.12622518377069, 74.10039752323108, 74.07965804263905, 74.05594085914716, 74.0319967685559, 74.01056068557554, 73.99449595939834, 73.96939002120124, 73.94119563283135, 73.9255259120878, 73.91389585288019, 73.88884129093587, 73.87210757191573, 73.85481447825177, 73.83917592458648, 73.82485434368354, 73.79834366017101, 73.76331493420942, 73.75328355760092, 73.73705530375217, 73.72540340616209, 73.71364350832903, 73.70828739594826, 73.6887193714621, 73.66165335290867, 73.64656739372322, 73.63077269606279, 73.61074234479742, 73.60515195420186, 73.5918212361171, 73.5759460132347, 73.55845748950425, 73.54544432749387, 73.53385108857844, 73.5185153328739, 73.49673793056814, 73.477155303254, 73.45418451247092, 73.43506171253061, 73.41735868643966, 73.41020771397106, 73.39939425986738, 73.38337278895591, 73.37200766977341, 73.36276672951018, 73.35445359797903, 73.34646390318201, 73.33835931742533, 73.32674701104952, 73.31635021941142, 73.30276545682662, 73.28878949240438, 73.2712042622887, 73.25383109374886, 73.24930054461286, 73.23765264216226, 73.21839890940669, 73.21097028316578, 73.20342613533433, 73.186511988175, 73.17990512462572, 73.1702964364965, 73.16978317403431, 73.16080236956724, 73.15773123519645, 73.14051575795614, 73.11936444675806, 73.10698286826955, 73.08906362541087, 73.08503747250509, 73.08142698063212, 73.07018929667676, 73.06548826146545, 73.04910570471898, 73.03306412540888, 73.01848246891348, 73.00942197804586, 73.00319098842465, 72.9920959191388, 72.98117858875567, 72.97085611377769, 72.96671672847351, 72.95694298834938, 72.94616248929349, 72.94661528815288, 72.94182808471764, 72.9355388189093, 72.93092079995527, 72.91246169899651, 72.88693578226244, 72.88229224105028, 72.86087185336322, 72.84252124854463, 72.82981643728496, 72.81525303417848, 72.80832642664129, 72.8025842707559, 72.7867895557291, 72.77752310591481, 72.7751608659235, 72.77051789966237, 72.759720011175, 72.75096681929884, 72.72873548969713, 72.71739246870968, 72.71435486263086, 72.70773653015986, 72.69648961236503, 72.6840299077169, 72.68341408071797, 72.67543801005692, 72.65587274865649, 72.64414562458589, 72.63140846306833, 72.61779204454317, 72.6119561972879, 72.6054873470462, 72.5915935966108, 72.5740916192406, 72.55860176680896, 72.5427733568327, 72.53413458686587, 72.52569597829117, 72.51915058050727, 72.5107216075553, 72.49987281099496, 72.4922760820878, 72.48110590988053, 72.47638935149276, 72.46976694429719, 72.45856104038808, 72.44764567015132, 72.43919077512193, 72.42427221840934, 72.41257500473188, 72.4061836267081, 72.40093291855221, 72.39565521858029, 72.37953576072765, 72.36674387061763, 72.35865007110382, 72.35787233394254, 72.3486913051186, 72.33816185948008, 72.33029209870224, 72.31607995795795, 72.30103986830946, 72.28169206374214, 72.26327311800264, 72.25077461472345, 72.2320131124782, 72.21239549275617, 72.20148822720927, 72.18938318530651, 72.17411235575759, 72.17376415418117, 72.16605313218301, 72.15738807101685, 72.13969432985047, 72.1335401971598, 72.11911066416914, 72.11154303150454, 72.10519824544353, 72.0939796781988, 72.08151661493613, 72.06872919838086, 72.06093623579629, 72.04713408576103, 72.02783465909317, 72.00943329654999, 71.99673515573338, 71.97664153164912, 71.95876276802737, 71.9463186456924, 71.93546659461109, 71.92202340513677, 71.9105212145669, 71.90002084691208, 71.89535237259386, 71.89200495626932, 71.87967515885495, 71.86620045880497, 71.85335653881343, 71.83631210488221, 71.81708356605297, 71.79931997953804, 71.7814948981597, 71.77378998897225, 71.76026667082746, 71.7467586160731, 71.73902029234202, 71.72304424166076, 71.70746317708104, 71.69494531377072, 71.68594389580201, 71.66342877482862, 71.64802776993217, 71.64236379516144, 71.63752246607474, 71.63074038805578, 71.62558662352785, 71.61597549086473, 71.60696322002984, 71.59325757542844, 71.58337230594795, 71.57798047766036, 71.57647987990401, 71.56474749853173, 71.55259566429046, 71.53582867017278, 71.52465904225673, 71.51295692693627, 71.49948259662196, 71.48649688650968, 71.47197459556025, 71.45400785946215, 71.4461460260679, 71.44090260561337, 71.43424958571971, 71.42761422112152, 71.41686865215604, 71.40782542210516, 71.39691630036279, 71.38514800291989, 71.36708972962225, 71.34176569005002, 71.32392897758822, 71.304704440417, 71.28619952945176, 71.26972719510199, 71.25248528570965, 71.240659484257, 71.22870854290974, 71.22018916254851, 71.20447274218775, 71.18508060947232, 71.171746801825, 71.16259139754825, 71.15204749612077, 71.13653366708188, 71.12562032715557, 71.10747610871562, 71.10052914468208, 71.08971347560804, 71.07263329687608, 71.05789271584243, 71.04373268464683, 71.02950103419415, 71.01391658637621, 70.99665609191163, 70.97805366109648, 70.96890803847842, 70.95434548898578, 70.93811489159053, 70.91958675408625, 70.9033405261427, 70.88894468045078, 70.87137472564794, 70.85204845030492, 70.83640317707109, 70.82101118320111, 70.80386670746108, 70.79098329355914, 70.77213841505727, 70.75071675850694, 70.73512244414941, 70.72323951001252, 70.70050461315603, 70.68462255060673, 70.66607053870534, 70.65305524483718, 70.64337574570163, 70.63160452038292, 70.60709183271825, 70.59591625291655, 70.57420896114004, 70.55793532799616, 70.54222294315272, 70.53026329926847, 70.51885190725083, 70.50551512191876, 70.49283064627268, 70.47597296452116, 70.45608463843627, 70.43357922134177, 70.40896966693217, 70.3829142889389, 70.36416455634999, 70.34403984370314, 70.31786636726603, 70.30272781011496, 70.28296357322034, 70.26082007362011, 70.24237413648893, 70.22518948340672, 70.20623380577408, 70.18208663210392, 70.15907707449539, 70.14003048541605, 70.12278287551803, 70.10768613474568, 70.0881213628743, 70.06900841017384, 70.04394958356289, 70.02184815758517, 69.99940364490563, 69.98089881449197, 69.95150939557456, 69.92636219417815, 69.90118091796333, 69.87675424330637, 69.85637655655424, 69.83359287206055, 69.80855262835051, 69.78288565594399, 69.76416942405382, 69.73921418049035, 69.71147223833081, 69.6869388261948, 69.6638370486784, 69.63570848914824, 69.61272753252067, 69.58902500279882, 69.56577045206325, 69.54467781441153, 69.5218871490729, 69.50500985351164, 69.48488068124087, 69.46053958788733, 69.43674306558748, 69.4116536682519, 69.39279852776573, 69.36917427095753, 69.34272036100216, 69.32401983618789, 69.3035418536368, 69.28062247258046, 69.24837602159309, 69.22188360532489, 69.2031931119204, 69.17640141499345, 69.15348641687977, 69.12377486782185, 69.0948004607587, 69.06694232445749, 69.03345965055848, 69.00782633409162, 68.97941804273185, 68.9477689163076, 68.92459708595135, 68.89808666671846, 68.87649253695577, 68.84865955225477, 68.82017292861474, 68.79719492147689, 68.76602783472246, 68.73643088854911, 68.70466266718813, 68.67754381256262, 68.65963053915434, 68.63645049295563, 68.60858069223545, 68.5915565509389, 68.56789098970003, 68.54326068340107, 68.52115863899324, 68.49265754624506, 68.46856977030787, 68.44140163479598, 68.40895182837716, 68.37943056621432, 68.3570611100342, 68.3283149939862, 68.300920161204, 68.27533054079414, 68.24586579268382, 68.21272123758995, 68.18586318183706, 68.1658132696931, 68.14236010938897, 68.11167046229329, 68.08277791869361, 68.05813087865509, 68.03471946312693, 68.00773837543024, 67.98145400017316, 67.94890413327224, 67.91010997186319, 67.88348715353399, 67.85683686904886, 67.82493993762239, 67.79311619871717, 67.76399968751716, 67.73241061583595, 67.70464965093959, 67.67167366700714, 67.63439442626989, 67.60496567285126, 67.57346432214294, 67.54577473551615, 67.51316699469217, 67.48631990950085, 67.45580721770962, 67.42296890614273, 67.3885247151707, 67.35635695091624, 67.32443582759757, 67.28438883132661, 67.25016128324775, 67.21935838629098, 67.18097217178055, 67.15075467948584, 67.11832438976204, 67.08675522107642, 67.05227994319577, 67.0169196249454, 66.98137638984393, 66.94215919403241, 66.91052679904313, 66.87842385822186, 66.84416420124235, 66.81091667432564, 66.77687603215821, 66.74802621234728, 66.7131778720939, 66.67044811173952, 66.63593407090634, 66.60555520820019, 66.5666208077139, 66.53018321970308, 66.48909465085265, 66.45617307236274, 66.42641541997185, 66.39254223223611, 66.35340549952204, 66.32351272244594, 66.2853930126039, 66.24522181022135, 66.20718497626544, 66.1708501980537, 66.13774342698333, 66.10283932767359, 66.06826560051576, 66.02579260658511, 65.98400440822446, 65.94916391794206, 65.90912009164677, 65.8645372364823, 65.82039791571003, 65.78124242558435, 65.74394116150715, 65.70150413657402, 65.65957910890448, 65.61799502939407, 65.5811961997425, 65.53878100190202, 65.49695808368527, 65.45756567013098, 65.41725489343362, 65.3743973879351, 65.33818577706376, 65.30170484724378, 65.2541605021357, 65.21444103099003, 65.1783728273712, 65.13939939164378, 65.09148377108282, 65.04383479407646, 65.00025136803681, 64.95948365225, 64.91905016114303, 64.87450156686452, 64.82979978689947, 64.79139925370849, 64.75090683973409, 64.70622412744575, 64.66024193654621, 64.6182839353751, 64.57428948655942, 64.52679308187595, 64.47719255685838, 64.42883609589555, 64.38147643419771, 64.33893255269149, 64.29436504081602, 64.24932240199657, 64.20379879362099, 64.15851611698632, 64.11091561132284, 64.06365578720677, 64.01681723609063, 63.96846120969896, 63.92181763999126, 63.87607458398803, 63.829782369455394, 63.78205953053644, 63.73547786816406, 63.686345381711135, 63.634111196836535, 63.584142519682516, 63.5400980741307, 63.49254510889308, 63.44462403784753, 63.39512686982117, 63.34525293503814, 63.295400703615655, 63.24549117958344, 63.201714781793115, 63.152795559343815, 63.0999345626621, 63.04710197414723, 62.99650986522765, 62.942388898242896, 62.88553646062879], [12.015951897363625, 8.671090103743035, 7.1587350077315355, 6.879224699134127, 6.201874752570528, 5.596169613700924, 5.055521675496466, 4.471491136082417, 4.222802353890167, 3.60339060243486, 3.4048964934363637, 3.4942938612692798, 3.436252564700571, 3.3176693491365725, 3.0291146657431574, 2.893396399806647, 2.8062390084033026, 2.655954677343855, 2.718579399403677, 2.6504900634731325, 2.452859705712925, 2.3270502351287794, 2.1233099421178587, 2.091634155221084, 2.0984923537425644, 2.021147446232086, 1.895446611464509, 1.970220618255081, 1.9515905426059261, 1.8755020945311056, 1.8386583100521718, 1.7618195275840904, 1.6593570129821262, 1.575833233153407, 1.5021210725382468, 1.454747554309593, 1.4296301232287658, 1.3785271360328477, 1.4181950227659024, 1.4537794913047022, 1.3794190284970673, 1.3050541835436125, 1.2386245887962504, 1.2133019862127468, 1.2197399450575672, 1.2094179992887308, 1.2140720641181, 1.2660414770071344, 1.2611500847897885, 1.240543982275946, 1.2028241627431566, 1.1720426914926774, 1.100007495809658, 1.0679319141267336, 1.0960571794466138, 1.0972279383156855, 1.1378402005877446, 1.0844728428228656, 1.0309616586420711, 0.9854995985927976, 0.9811645428039276, 1.01155522498779, 0.9683333135688794, 0.9141008875613255, 0.9069991102547152, 0.8918066345478417, 0.9542681102663656, 0.9673784430416077, 0.9877053152661551, 0.9776468194890312, 0.9550302936370069, 0.9932299681396218, 1.0235026462929953, 1.045010722143059, 1.0279041899510313, 0.9644464494009434, 0.9215885391073482, 0.8981674541589274, 0.8586896749829855, 0.8694138339372555, 0.8716487484018329, 0.8720758299281893, 0.8720490354035298, 0.8718769464673349, 0.8695020056618747, 0.8892334808789384, 0.8950868828647223, 0.8656250979503837, 0.8330953841770052, 0.8192493507738754, 0.8111050048512058, 0.8062178217252414, 0.7543472968022005, 0.7333953896870553, 0.7254807763057534, 0.7182897711791574, 0.7107731957024432, 0.703412307494703, 0.696202319079575, 0.6891386372810945, 0.6822168534654495, 0.6806589715685788, 0.6793972941102984, 0.6727729631625441, 0.6662765643222762, 0.6599044269809065, 0.6536530196226751, 0.6475189432979875, 0.641870810400009, 0.6350530246313769, 0.6282440779623927, 0.6225553167386245, 0.6169686553463719, 0.6114813695383551, 0.6060908311320307, 0.6007945038121705, 0.5955899391515969, 0.590474772837036, 0.5854467210877246, 0.58050357725553, 0.5756432085958445, 0.5711591852009451, 0.5667459956692902, 0.5621123544912716, 0.5575538673614802, 0.5530687205685988, 0.5486551582968298, 0.5443114803341487, 0.5400360398884204, 0.5358272415057462, 0.5316835390853295, 0.527603433985793, 0.5235854732180018, 0.5196282477198496, 0.5157303907086945, 0.5121283336105729, 0.5085773386548091, 0.5048429147605812, 0.5011629342097644, 0.49753621503675316, 0.493961609244318, 0.4904380015919084, 0.4869643084356941, 0.48353947661736885, 0.48016248239964504, 0.4761568916571098, 0.4726203146310103, 0.46938731621839397, 0.46639587444500274, 0.4634431517833245, 0.460334076158772, 0.4572664380663362, 0.4542394145724444, 0.4512522043911528, 0.44830402717701723, 0.44539412284541097, 0.4425217509192447, 0.4396861899007205, 0.43688673666717487, 0.4341227058897407, 0.4313934294740601, 0.42869825602188827, 0.4262016170772764, 0.4237345244070913, 0.42113391281636164, 0.4185650283844708, 0.41602729402837557, 0.4135201465760843, 0.41104303635001466, 0.40859542676520255, 0.40617679394181866, 0.40378662633131146, 0.4014244243557323, 0.4056776852109707, 0.4005956101669532, 0.3908962095618572, 0.3839229185491308, 0.36605816367601646, 0.34713244985804464, 0.34184863886309913, 0.3424726685830381, 0.3541730561267564, 0.3850966064183066, 0.3857026851528017, 0.39124526048721, 0.371219093331937, 0.3451539808943738, 0.3426250866946396, 0.3523036543343436, 0.3537880575602075, 0.3589226404907818, 0.3504415107904088, 0.3321368983570794, 0.332272350740501, 0.3507631685222977, 0.3702754251009546, 0.3764245764428287, 0.36900391676755495, 0.36827361468954684, 0.3592801119053687, 0.33337016095698485, 0.31251898044451853, 0.3204611097649497, 0.30302843343367925, 0.32247725771145014, 0.33308695308997155, 0.3711136940191752, 0.39267853257631374, 0.4144647508048647, 0.4152104283700285, 0.43585784677980727, 0.4431352551390081, 0.4239094807989258, 0.4148860738842538, 0.4205722955297634, 0.4551798248689408, 0.4849726717053324, 0.5068749658668406, 0.5058906591651928, 0.4898576026404051, 0.48663558124447104, 0.4972874694742034, 0.514215492178654, 0.5020252990765824, 0.5172142803251075, 0.5278293864331933, 0.5116187991357306, 0.5055528867949476, 0.48316420914988384, 0.47703187550450044, 0.4685225658771767, 0.46822696106986167, 0.47642001037070486, 0.48943556174363384, 0.5008655120251162, 0.5237411242807971, 0.5242446454487989, 0.5342542956850794, 0.5468413448451132, 0.5359148734981668, 0.5567398274380526, 0.5688276808277312, 0.5799767106695874, 0.5742704090477319, 0.5559115721074869, 0.5474125523530347, 0.5604500011319445, 0.5568752860141087, 0.5453826967128221, 0.5176523075897949, 0.5182545203614891, 0.5365436388602184, 0.5349284656608596, 0.5293421703791238, 0.535530812650377, 0.5553589187125114, 0.5562689877648096, 0.5625689927586256, 0.5727803871675454, 0.5580336739389721, 0.5630346999986274, 0.5708482829415963, 0.5551923836959537, 0.5470487409333243, 0.5345467657337101, 0.5239252107719946, 0.5054384011691682, 0.5255531518647246, 0.5391824872732178, 0.541946802297344, 0.5502376681927443, 0.5525533493640234, 0.558629611300501, 0.5679911366207117, 0.5966583858287778, 0.6073380814552666, 0.5978764484322671, 0.5978007032533934, 0.5768911492789277, 0.5498906469573949, 0.542700355635327, 0.5337826796460036, 0.5080118321447742, 0.5079560500680808, 0.5205203680888955, 0.5285584610492705, 0.5168552670874651, 0.5057028069983952, 0.504955083588205, 0.5112372315255648, 0.5101557556763423, 0.5148531224755961, 0.5244746404169532, 0.5152036852330358, 0.5123902362945391, 0.5191752943096449, 0.5374731827269631, 0.5399345967985046, 0.5396760051708487, 0.5437254706937408, 0.5444769511060574, 0.5300479355922504, 0.5233544992176655, 0.5179242293276742, 0.5060136930918597, 0.4926992697360449, 0.48635049280086257, 0.4866653858652593, 0.469383412796092, 0.4745949304865401, 0.4754210881584116, 0.4673369086992436, 0.4719999396766418, 0.47199194327353716, 0.48914912467628757, 0.4975195505570535, 0.5130495594926449, 0.4976006554733318, 0.49860103241464016, 0.49398200349274723, 0.4930806699852204, 0.5005418012423583, 0.5225217259030389, 0.5288886233371458, 0.5390543856645914, 0.5388425022800368, 0.5313112672870026, 0.5260373223497502, 0.5147294180211067, 0.5029276495092799, 0.5008871477105475, 0.4964219925711885, 0.49448578960755435, 0.5104641103714167, 0.5231731355090417, 0.5139150172032981, 0.517959369953198, 0.5128162714349134, 0.5250999368845011, 0.5305863251203129, 0.5228206704169688, 0.520581505743016, 0.5236912893240222, 0.5377912114595077, 0.5398677061617104, 0.5371539987151351, 0.5476244428100262, 0.552368814746937, 0.5284928860385543, 0.5127252139144309, 0.5104671495440721, 0.5143550845485864, 0.5073652778221528, 0.5043044930853181, 0.5035148551937252, 0.4808676375015896, 0.46359616869711917, 0.46448787435140243, 0.4761783285006737, 0.4726366044937777, 0.4802225831190798, 0.48418109842965124, 0.47780514222723336, 0.4868129009609234, 0.4829312831154829, 0.47395306072531196, 0.4585245764048491, 0.47371106798844276, 0.47371533836022084, 0.47905500718405486, 0.4828616322140744, 0.48434346115162047, 0.4814138040576297, 0.4876414957545942, 0.485159744711181, 0.4875346813392402, 0.48256206777936445, 0.4925625833705303, 0.49253346316967317, 0.49372105819318934, 0.4981925168261757, 0.4968060916904102, 0.49013731857271875, 0.48009717512090105, 0.4761002366317628, 0.45351117737633095, 0.4409351859671662, 0.42023777073266416, 0.4019558616025039, 0.40668168157034706, 0.40349341852604664, 0.4050606846713862, 0.41550565974131265, 0.4165073331976619, 0.4228696204856745, 0.4357431521848342, 0.44911479424255535, 0.4355916179603716, 0.442439000313375, 0.4419487332749527, 0.45519599061121946, 0.4510599618932198, 0.4391984214134207, 0.42812295953387286, 0.444776608893917, 0.4457962766243833, 0.45449938682603364, 0.4572347024888942, 0.4560809177403158, 0.47754987454445036, 0.4768825615983908, 0.47450644340394565, 0.4788466963892389, 0.48088743722101035, 0.48144128935621877, 0.47426253240617483, 0.47876756754176286, 0.4653944899569283, 0.4581906747880949, 0.45905369753749387, 0.47204591161021175, 0.4899418464153256, 0.4925722222773665, 0.4986832728072245, 0.5050715999106096, 0.5057115346643646, 0.49763442970780847, 0.49012020320382177, 0.47071805354174734, 0.4751236054220909, 0.4709032281761742, 0.46533634004082935, 0.46228771902205545, 0.4648012583439234, 0.4723568723818721, 0.4731984174680612, 0.47607839671875385, 0.464331645337068, 0.4571298120989447, 0.45020371645120044, 0.43674662880883475, 0.4437840205091498, 0.4537595008922926, 0.4477336581989066, 0.4313243164533446, 0.4331942492127826, 0.44260375398834634, 0.43924098106253334, 0.4340557164283964, 0.42789525009184853, 0.43880321572079806, 0.4399156090677727, 0.4388850640632499, 0.43846137053094864, 0.43257027412103954, 0.43546517290035985, 0.4333992618190537, 0.4364171990048325, 0.437886503072155, 0.4463304766190478, 0.4540115742577711, 0.463544434883721, 0.47163089970910343, 0.4718064242422036, 0.4708823727082116, 0.47534278046069844, 0.47204481548793037, 0.47086487400174715, 0.45942595583530693, 0.4557992743951331, 0.46402844155831785, 0.46851939734142367, 0.4681026552240821, 0.47057179791696807, 0.47175405026120054, 0.47413374850873324, 0.47733783716517925, 0.4740480391228911, 0.46792633715733095, 0.46592468709664675, 0.4778634406244919, 0.47438509536105916, 0.48674707874097667, 0.49305123970367587, 0.5015389032722822, 0.4996222798102118, 0.49996297825012165, 0.5078407364254882, 0.5112090901100109, 0.5153131537083351, 0.5110975762610706, 0.5114914592623995, 0.5165564750610999, 0.5151207824234072, 0.49941047005627476, 0.5030408100885099, 0.504204600225981, 0.49845398717529255, 0.48853166897518835, 0.4851927252905199, 0.4987235682864127, 0.4998404794670961, 0.5046285662179517, 0.5059970018002286, 0.4931569114865737, 0.4796695848427788, 0.46598042902340575, 0.46826077488088136, 0.47957828066818325, 0.47168463478872613, 0.46443503492710053, 0.45815050718879063, 0.4633103554154599, 0.464023966680872, 0.4723221641106963, 0.469798123029405, 0.468366761071791, 0.4654863882198437, 0.4521098712473612, 0.45532771170108133, 0.4590071823334847, 0.46346385535092816, 0.47193027599062887, 0.47658347977765636, 0.47701237869263696, 0.474507943921055, 0.4694116327978816, 0.47010802480460934, 0.4699699622042319, 0.46210601544347135, 0.44461846822132883, 0.4293332907376207, 0.42435279214259514, 0.4212732965079797, 0.4137826490025929, 0.41572665367889705, 0.41433673898421974, 0.4096071631221539, 0.4072144985783287, 0.39872729755811726, 0.4009121633181074, 0.40371096536034595, 0.41025204439193735, 0.4096346978307536, 0.40181655887476314, 0.39696285164696626, 0.39186067918775463, 0.38752955479492335, 0.387091513237017, 0.38481758069103617, 0.3889327482657853, 0.39010993407722283, 0.3966758451576766, 0.4043734528098502, 0.4109085707304798, 0.4092934160150616, 0.40770020763759074, 0.4015167174507676, 0.3938197642467987, 0.39985832529602794, 0.4133300187127532, 0.41938332708142156, 0.4240760409997356, 0.4308240834238822, 0.4287934919825753, 0.42450617447059324, 0.4217535632156945, 0.41731477185986565, 0.413444571004588, 0.40868411608557326, 0.40052169648017993, 0.3962730962852547, 0.3931104382292964, 0.39056574967066127, 0.39338303731481766, 0.3983273666882759, 0.4062150912546923, 0.41100621184150954, 0.4067718101114237, 0.4097299032939295, 0.4142193219437508, 0.4231069336580368, 0.4222541025011555, 0.41982727134656267, 0.4180436205220177, 0.4129003698265774, 0.4129936268923842, 0.40750573029587395, 0.409458205355354, 0.405676570825773, 0.4011316827659102, 0.39984481909650044, 0.4025378176369883, 0.40114092706265275, 0.41172324321215614, 0.4130405806015779, 0.4234615807815492, 0.4356981104443422, 0.4463079493764215, 0.4477502846341377, 0.4530392312405252, 0.4524513848211026, 0.4571780534100649, 0.45602636773981386, 0.45091702088783914, 0.4449802394705571, 0.4494470077444059, 0.45447358404646265, 0.4562276402458835, 0.4532398591041562, 0.4527612316526628, 0.45131075715267327, 0.4493337005366694, 0.4555808607168008, 0.4603742075450167, 0.45226592104426044, 0.44402091045512443, 0.4471001428739184, 0.4462784380968344, 0.4395684223692303, 0.4295619630143918, 0.4223757773958768, 0.42606174834714317, 0.43034505605599144, 0.4275827784405107, 0.4295164352975017, 0.42346610962300124, 0.4203635610202061, 0.4194468728791506, 0.4199830692570973, 0.42220727143993186, 0.4222630825241699, 0.42798904910996327, 0.4286177330367343, 0.4272898029157512, 0.4284479440493716, 0.4172835644764481, 0.4166568891577685, 0.4252002604783413, 0.4273546757148398, 0.42824908489551455, 0.4346836596976446, 0.43689861107325273, 0.44108176335581045, 0.4415158585069651, 0.436110407791574, 0.43019343452643766, 0.4259654943659608, 0.4142074162958998, 0.40820370351850044, 0.40250897267458113, 0.41007028609699375, 0.41011296639811995, 0.40195575608965906, 0.4064439709337391, 0.4067541616515104, 0.4032095667584735, 0.40242522422935517, 0.40276029907927247, 0.39829895499194756, 0.4044148383168256, 0.39808860196608264, 0.39912123931517135, 0.4070748108643068, 0.39986499906346257, 0.40083661069409077, 0.3975451021203027, 0.3946841109202929, 0.4014653347929619, 0.40027722722898995, 0.40417409832583895, 0.4111330184403636, 0.4196855042400942, 0.42834987809746783, 0.4337682281419755, 0.42673726771939036, 0.4289071744711974, 0.44047533219913293, 0.44393860992221146, 0.437612247188234, 0.44069250148011446, 0.4434512769300617, 0.4421718405599028, 0.4443788114530702, 0.44376635699388545, 0.4440145943183549, 0.448480786845597, 0.45313042834915207, 0.45216218748272663, 0.453330000223078, 0.4600051438711458, 0.4626706762176184, 0.4598714384330401, 0.46182803185181215, 0.46778677484363224, 0.4736640078459118, 0.4698093088828266, 0.46862820578681924, 0.46254537887927566, 0.45960456097405045, 0.4603244120383518, 0.4604614530411607, 0.4661179934602219, 0.45449859703396434, 0.4576525679541844, 0.4626039586142978, 0.4733668815967244, 0.4770458399083543, 0.48617775275831193, 0.49012228191392065, 0.49082686104043605, 0.4869929083281216, 0.47992168670874086, 0.48154762513153176, 0.4795974722487966, 0.47744375208394885, 0.4735229657017966, 0.46869487412580324, 0.46489619630320955, 0.46413299243878586, 0.46138565452893604, 0.4584456819713962, 0.45672409155248156, 0.4506258223435719, 0.4514207390690149, 0.4528101120075016, 0.4523346936427429, 0.45355909754966417, 0.4512231358175997, 0.4508002834993661, 0.4417162510314556, 0.43226216498684517, 0.42460768280602645, 0.42158429780309625, 0.4237314044905687, 0.4219796888755515, 0.41947459439372214, 0.4164297136728693, 0.4184138701119028, 0.41513101001370606, 0.41016976847551506, 0.4042166928961691, 0.4036103540445593, 0.40493558904936444, 0.4163544470765991, 0.4213190593837142, 0.41304924484807626, 0.41748462866238406, 0.42323452967393843, 0.4238315781337594, 0.42892223738140806, 0.4334384715657516, 0.43588420697770214, 0.4423734065991179, 0.4425166093391768, 0.4397462134591236, 0.4350927927303344, 0.4314819950650828, 0.4364044029401127, 0.434802340034985, 0.42844248992489053, 0.4237012425468382, 0.4258783937065268, 0.42344712997288314, 0.4140976248910458, 0.4010426861246342, 0.39622752689266366, 0.38665201878362343, 0.377958751717292, 0.3674273785785223, 0.3681188941733519, 0.36734916669740847, 0.3715101001067774, 0.3708373897349163, 0.36645139620456435, 0.3744429677007435, 0.37222082566048387, 0.3698411273122963, 0.3695213563253022, 0.3799324219508925, 0.37878419732470503, 0.38012256766759195, 0.36981489857842564, 0.3637354028897917, 0.3602560647269621, 0.3618994877656764, 0.3658962669397364, 0.36701116861166877, 0.36756934999251645, 0.3688659806466523, 0.3660818876286522, 0.3634131214432863, 0.36741533073917143, 0.3717720614032642, 0.3726374637997153, 0.36908014241834697, 0.372116760730994, 0.36907301416678645, 0.3678098272052686, 0.3633320385643127, 0.37168215121788806, 0.3726194488793415, 0.37175672141408195, 0.3744407443247354, 0.37890178023240917, 0.3743766188430358, 0.3753368665052467, 0.36344775557105585, 0.35889369399516036, 0.36002529502589503, 0.36002032756480573, 0.3584229185012546, 0.35915655675884167, 0.3536853942505938, 0.3639188970403993, 0.3690333738176757, 0.37174670045704117, 0.36949084144272987, 0.3698465442846887, 0.37315385626889025, 0.3709828246340191, 0.3671586991890163, 0.36719792494822007, 0.36523932208670656, 0.3617790164025535, 0.3672741840351554, 0.36752747004133496, 0.3652022599448728, 0.36011329997706315, 0.36200574321439927, 0.3656620421866076, 0.37189886708528685, 0.36634987136399566, 0.36778772510460556, 0.37189624373385327, 0.37010250886856805, 0.37250750492107637, 0.3767247858720462, 0.3731968423395022, 0.37041109523163496, 0.3700229683698947, 0.3684744072150944, 0.36773116006110673, 0.36464705549885507, 0.37429125292350746, 0.3738022295416279, 0.3752985813143265, 0.37706688087313367, 0.3740443638916416, 0.3757071794324702, 0.36983863329890276, 0.3697291493022293, 0.37565308221537397, 0.373744136566853, 0.37109366199084426, 0.376365396525502, 0.3754052395247857, 0.37506436054820635, 0.37298610291801854, 0.3678151885669886, 0.36269638202032606, 0.35655715049951964, 0.35342772799175376, 0.35264502323181257, 0.35193617886972084, 0.35062025032818217, 0.34998119083668555, 0.35550871430891, 0.3633505080432943, 0.3630927929357109, 0.36551148501020925, 0.36321560226393235, 0.3669094960330957, 0.36938711395787865, 0.37525384357745, 0.3825979358602769, 0.37755498226910006, 0.38073531076672296, 0.384607498844742, 0.38514616312728217, 0.38300324786728024, 0.3886901398910284, 0.39074736984049935, 0.3964819598441374, 0.4104321044886199, 0.4141100467881719, 0.41437397504777534, 0.4145217747733441, 0.41426561927921024, 0.4133704694441395, 0.4138846411118575, 0.4136164303203877, 0.4061213135545403, 0.4021489476316931, 0.4030354812176915, 0.40375774580045465, 0.40631781966133584, 0.403141151737429, 0.414781920901003, 0.42108061545033193, 0.42270107541518903, 0.4234750738067468, 0.4278841590565688, 0.4322675617860465, 0.42958694095465244, 0.427029795588481, 0.432152493391997, 0.4367383045633796, 0.43676200736190685, 0.42979801669200196, 0.42790067427694195, 0.43301516792662353, 0.4311876116759701, 0.42789647088724203, 0.4293946260834555, 0.4330956726799312, 0.43304470400957995, 0.4297918808074233, 0.4222746475556834, 0.4212778846783695, 0.42206335379992016, 0.419140947626392, 0.41600946291014995, 0.4223042781047757, 0.4260454097702514, 0.4306557896066529, 0.4312784181482304, 0.42931555817110817, 0.42388642513729907, 0.42082930595251017, 0.4204094252345144, 0.4277175045313939, 0.4249070394753653, 0.4210221003950828, 0.4205763398308345, 0.42464133706191254, 0.4268325903848013, 0.42464626516599424, 0.4253751078531067, 0.42457266652245834, 0.4257234101195664, 0.4277309143882923, 0.42259396056310283, 0.42478865636473967, 0.4207792858523923, 0.41947867714670106, 0.41860710599024703, 0.4129645648390645, 0.4120994210272018, 0.4141091179195868, 0.4171764608795548, 0.4162166723914737, 0.4121083185252421, 0.41194451766944973, 0.4049856128514932, 0.4032500003685154, 0.4037320277460574, 0.40246601504708296, 0.39854843235909654, 0.3986833935623238, 0.4024121678851141, 0.40558683453821365, 0.40973996241555793, 0.4074774732389555, 0.403014827357273, 0.4007627179924166, 0.4065932132435729, 0.4018271043130464, 0.39577551313453374, 0.3909586954368029, 0.39322743457777165, 0.3944156797139799, 0.3973169209241973, 0.39644774564727453, 0.3934437222843938, 0.39560667048741915, 0.3965921500227229, 0.3957117271342966, 0.400595654715013, 0.4020104406562055, 0.40565557680730063, 0.3996510225298759, 0.4012699003962722, 0.39843496727493755, 0.39437038383650946, 0.3916154075242752, 0.3904328123813495, 0.3869475886039637, 0.3843204800129786, 0.3867954590300789, 0.3885940428972066, 0.3944601625623581, 0.3979735831364799, 0.3985758382227869, 0.4044162399226586, 0.4039919486334863, 0.40439930276914976, 0.40222394790033433, 0.3990721717068233, 0.40141400022396323]], "Optimal": [[0.05, 0.15000000000000002, 0.25000000000000006, 0.35000000000000003, 0.45000000000000007, 0.5500000000000002, 0.6500000000000001, 0.7500000000000002, 0.8500000000000002, 0.9500000000000002, 1.0500000000000003, 1.1500000000000004, 1.2500000000000002, 1.3500000000000003, 1.4500000000000004, 1.5500000000000003, 1.6500000000000004, 1.7500000000000004, 1.8500000000000003, 1.9500000000000004, 2.0500000000000003, 2.1500000000000004, 2.2500000000000004, 2.35, 2.45, 2.5500000000000003, 2.6500000000000004, 2.7500000000000004, 2.8500000000000005, 2.95, 3.0500000000000003, 3.1500000000000004, 3.2500000000000004, 3.3500000000000005, 3.4500000000000006, 3.5500000000000007, 3.6500000000000004, 3.7500000000000004, 3.8500000000000005, 3.9500000000000006, 4.050000000000001, 4.15, 4.250000000000001, 4.3500000000000005, 4.450000000000001, 4.550000000000001, 4.65, 4.750000000000001, 4.8500000000000005, 4.950000000000001, 5.050000000000001, 5.150000000000001, 5.250000000000001, 5.3500000000000005, 5.450000000000001, 5.550000000000001, 5.650000000000001, 5.750000000000001, 5.8500000000000005, 5.950000000000001, 6.050000000000001, 6.150000000000001, 6.250000000000001, 6.350000000000001, 6.450000000000001, 6.550000000000001, 6.650000000000001, 6.750000000000001, 6.850000000000001, 6.950000000000001, 7.050000000000002, 7.150000000000001, 7.250000000000001, 7.350000000000001, 7.450000000000001, 7.550000000000002, 7.650000000000001, 7.750000000000001, 7.850000000000001, 7.950000000000001, 8.050000000000002, 8.150000000000002, 8.250000000000002, 8.350000000000003, 8.450000000000003, 8.550000000000002, 8.650000000000002, 8.750000000000002, 8.850000000000003, 8.950000000000003, 9.050000000000002, 9.150000000000002, 9.250000000000002, 9.350000000000003, 9.450000000000003, 9.550000000000002, 9.650000000000002, 9.750000000000002, 9.850000000000003, 9.950000000000003, 10.050000000000002, 10.150000000000002, 10.250000000000004, 10.350000000000003, 10.450000000000003, 10.550000000000002, 10.650000000000002, 10.750000000000004, 10.850000000000003, 10.950000000000003, 11.050000000000002, 11.150000000000002, 11.250000000000004, 11.350000000000003, 11.450000000000003, 11.550000000000002, 11.650000000000002, 11.750000000000004, 11.850000000000003, 11.950000000000003, 12.050000000000002, 12.150000000000004, 12.250000000000004, 12.350000000000003, 12.450000000000003, 12.550000000000002, 12.650000000000004, 12.750000000000004, 12.850000000000003, 12.950000000000003, 13.050000000000002, 13.150000000000004, 13.250000000000004, 13.350000000000003, 13.450000000000003, 13.550000000000002, 13.650000000000004, 13.750000000000004, 13.850000000000003, 13.950000000000003, 14.050000000000004, 14.150000000000004, 14.250000000000004, 14.350000000000003, 14.450000000000003, 14.550000000000004, 14.650000000000004, 14.750000000000004, 14.850000000000003, 14.950000000000003, 15.050000000000004, 15.150000000000004, 15.250000000000004, 15.350000000000003, 15.450000000000003, 15.550000000000004, 15.650000000000004, 15.750000000000004, 15.850000000000003, 15.950000000000005, 16.050000000000004, 16.150000000000002, 16.250000000000004, 16.350000000000005, 16.450000000000003, 16.550000000000004, 16.650000000000006, 16.750000000000004, 16.850000000000005, 16.950000000000003, 17.050000000000004, 17.150000000000006, 17.250000000000004, 17.350000000000005, 17.450000000000003, 17.550000000000004, 17.650000000000006, 17.750000000000004, 17.850000000000005, 17.950000000000003, 18.050000000000004, 18.150000000000006, 18.250000000000004, 18.350000000000005, 18.450000000000003, 18.550000000000004, 18.650000000000006, 18.750000000000004, 18.850000000000005, 18.950000000000003, 19.050000000000004, 19.150000000000006, 19.250000000000004, 19.350000000000005, 19.450000000000003, 19.550000000000004, 19.650000000000006, 19.750000000000004, 19.850000000000005, 19.950000000000003, 20.050000000000004, 20.150000000000006, 20.250000000000004, 20.350000000000005, 20.450000000000006, 20.550000000000004, 20.650000000000006, 20.750000000000004, 20.850000000000005, 20.950000000000006, 21.050000000000004, 21.150000000000006, 21.250000000000004, 21.350000000000005, 21.450000000000006, 21.550000000000004, 21.650000000000006, 21.750000000000004, 21.850000000000005, 21.950000000000006, 22.050000000000004, 22.150000000000006, 22.250000000000004, 22.350000000000005, 22.450000000000006, 22.550000000000004, 22.650000000000006, 22.750000000000004, 22.850000000000005, 22.950000000000006, 23.050000000000004, 23.150000000000006, 23.250000000000004, 23.350000000000005, 23.450000000000006, 23.550000000000004, 23.650000000000006, 23.750000000000004, 23.850000000000005, 23.950000000000006, 24.050000000000004, 24.150000000000006, 24.250000000000007, 24.350000000000005, 24.450000000000006, 24.550000000000004, 24.650000000000006, 24.750000000000007, 24.850000000000005, 24.950000000000006, 25.050000000000004, 25.150000000000006, 25.250000000000007, 25.350000000000005, 25.450000000000006, 25.550000000000004, 25.650000000000006, 25.750000000000007, 25.850000000000005, 25.950000000000006, 26.050000000000004, 26.150000000000006, 26.250000000000007, 26.350000000000005, 26.450000000000006, 26.550000000000004, 26.650000000000006, 26.750000000000007, 26.850000000000005, 26.950000000000006, 27.050000000000004, 27.150000000000006, 27.250000000000007, 27.350000000000005, 27.450000000000006, 27.550000000000008, 27.650000000000006, 27.750000000000007, 27.850000000000005, 27.950000000000006, 28.050000000000008, 28.150000000000006, 28.250000000000007, 28.350000000000005, 28.450000000000006, 28.550000000000008, 28.650000000000006, 28.750000000000007, 28.850000000000005, 28.950000000000006, 29.050000000000008, 29.150000000000006, 29.250000000000007, 29.350000000000005, 29.450000000000006, 29.550000000000008, 29.650000000000006, 29.750000000000007, 29.850000000000005, 29.950000000000006, 30.050000000000008, 30.150000000000006, 30.250000000000007, 30.350000000000005, 30.450000000000006, 30.550000000000008, 30.650000000000006, 30.750000000000007, 30.850000000000005, 30.950000000000006, 31.050000000000008, 31.150000000000006, 31.250000000000007, 31.35000000000001, 31.450000000000006, 31.550000000000008, 31.650000000000006, 31.750000000000007, 31.85000000000001, 31.950000000000006, 32.050000000000004, 32.150000000000006, 32.25, 32.35, 32.45, 32.550000000000004, 32.650000000000006, 32.75, 32.85, 32.95, 33.050000000000004, 33.150000000000006, 33.25000000000001, 33.35, 33.45, 33.550000000000004, 33.650000000000006, 33.75000000000001, 33.85, 33.95, 34.050000000000004, 34.150000000000006, 34.25000000000001, 34.35, 34.45, 34.550000000000004, 34.650000000000006, 34.75000000000001, 34.85, 34.95, 35.050000000000004, 35.150000000000006, 35.25000000000001, 35.35, 35.45, 35.550000000000004, 35.650000000000006, 35.75000000000001, 35.85, 35.95, 36.050000000000004, 36.150000000000006, 36.25000000000001, 36.35, 36.45, 36.550000000000004, 36.650000000000006, 36.75000000000001, 36.85, 36.95, 37.050000000000004, 37.150000000000006, 37.25000000000001, 37.35, 37.45, 37.550000000000004, 37.650000000000006, 37.75000000000001, 37.85, 37.95, 38.050000000000004, 38.150000000000006, 38.25000000000001, 38.35, 38.45, 38.550000000000004, 38.650000000000006, 38.75000000000001, 38.85, 38.95, 39.050000000000004, 39.150000000000006, 39.25000000000001, 39.35, 39.45, 39.550000000000004, 39.650000000000006, 39.75000000000001, 39.85, 39.95, 40.050000000000004, 40.150000000000006, 40.25000000000001, 40.35000000000001, 40.45, 40.550000000000004, 40.650000000000006, 40.75000000000001, 40.85000000000001, 40.95, 41.050000000000004, 41.150000000000006, 41.25000000000001, 41.35000000000001, 41.45, 41.550000000000004, 41.650000000000006, 41.75000000000001, 41.85000000000001, 41.95, 42.050000000000004, 42.150000000000006, 42.25000000000001, 42.35000000000001, 42.45, 42.550000000000004, 42.650000000000006, 42.75000000000001, 42.85000000000001, 42.95, 43.050000000000004, 43.150000000000006, 43.25000000000001, 43.35000000000001, 43.45, 43.550000000000004, 43.650000000000006, 43.75000000000001, 43.85000000000001, 43.95, 44.050000000000004, 44.150000000000006, 44.25000000000001, 44.35000000000001, 44.45, 44.550000000000004, 44.650000000000006, 44.75000000000001, 44.85000000000001, 44.95, 45.050000000000004, 45.150000000000006, 45.25000000000001, 45.35000000000001, 45.45, 45.550000000000004, 45.650000000000006, 45.75000000000001, 45.85000000000001, 45.95, 46.050000000000004, 46.150000000000006, 46.25000000000001, 46.35000000000001, 46.45, 46.550000000000004, 46.650000000000006, 46.75000000000001, 46.85000000000001, 46.95, 47.050000000000004, 47.150000000000006, 47.25000000000001, 47.35000000000001, 47.45, 47.550000000000004, 47.650000000000006, 47.75000000000001, 47.85000000000001, 47.95000000000001, 48.050000000000004, 48.150000000000006, 48.25000000000001, 48.35000000000001, 48.45000000000001, 48.550000000000004, 48.650000000000006, 48.75000000000001, 48.85000000000001, 48.95000000000001, 49.050000000000004, 49.150000000000006, 49.25000000000001, 49.35000000000001, 49.45000000000001, 49.550000000000004, 49.650000000000006, 49.75000000000001, 49.85000000000001, 49.95000000000001, 50.050000000000004, 50.150000000000006, 50.25000000000001, 50.35000000000001, 50.45000000000001, 50.550000000000004, 50.650000000000006, 50.75000000000001, 50.85000000000001, 50.95000000000001, 51.050000000000004, 51.150000000000006, 51.25000000000001, 51.35000000000001, 51.45000000000001, 51.550000000000004, 51.650000000000006, 51.75000000000001, 51.85000000000001, 51.95000000000001, 52.050000000000004, 52.150000000000006, 52.25000000000001, 52.35000000000001, 52.45000000000001, 52.550000000000004, 52.650000000000006, 52.75000000000001, 52.85000000000001, 52.95000000000001, 53.050000000000004, 53.150000000000006, 53.25000000000001, 53.35000000000001, 53.45000000000001, 53.550000000000004, 53.650000000000006, 53.75000000000001, 53.85000000000001, 53.95000000000001, 54.050000000000004, 54.150000000000006, 54.25000000000001, 54.35000000000001, 54.45000000000001, 54.550000000000004, 54.650000000000006, 54.75000000000001, 54.85000000000001, 54.95000000000001, 55.05000000000001, 55.150000000000006, 55.25000000000001, 55.35000000000001, 55.45000000000001, 55.55000000000001, 55.650000000000006, 55.75000000000001, 55.85000000000001, 55.95000000000001, 56.05000000000001, 56.150000000000006, 56.25000000000001, 56.35000000000001, 56.45000000000001, 56.55000000000001, 56.650000000000006, 56.75000000000001, 56.85000000000001, 56.95000000000001, 57.05000000000001, 57.150000000000006, 57.25000000000001, 57.35000000000001, 57.45000000000001, 57.55000000000001, 57.650000000000006, 57.75000000000001, 57.85000000000001, 57.95000000000001, 58.05000000000001, 58.150000000000006, 58.25000000000001, 58.35000000000001, 58.45000000000001, 58.55000000000001, 58.650000000000006, 58.75000000000001, 58.85000000000001, 58.95000000000001, 59.05000000000001, 59.150000000000006, 59.25000000000001, 59.35000000000001, 59.45000000000001, 59.55000000000001, 59.650000000000006, 59.75000000000001, 59.85000000000001, 59.95000000000001, 60.05000000000001, 60.150000000000006, 60.25000000000001, 60.35000000000001, 60.45000000000001, 60.55000000000001, 60.650000000000006, 60.75000000000001, 60.85000000000001, 60.95000000000001, 61.05000000000001, 61.150000000000006, 61.25000000000001, 61.35000000000001, 61.45000000000001, 61.55000000000001, 61.650000000000006, 61.75000000000001, 61.85000000000001, 61.95000000000001, 62.05000000000001, 62.150000000000006, 62.25000000000001, 62.35000000000001, 62.45000000000001, 62.55000000000001, 62.65000000000001, 62.75000000000001, 62.85000000000001, 62.95000000000001, 63.05000000000001, 63.15000000000001, 63.25000000000001, 63.35000000000001, 63.45000000000001, 63.55000000000001, 63.65000000000001, 63.75000000000001, 63.85000000000001, 63.95000000000001, 64.05000000000001, 64.15, 64.25000000000001, 64.35000000000001, 64.45, 64.55000000000001, 64.65, 64.75000000000001, 64.85000000000001, 64.95, 65.05000000000001, 65.15, 65.25000000000001, 65.35000000000001, 65.45, 65.55000000000001, 65.65, 65.75000000000001, 65.85000000000001, 65.95000000000002, 66.05000000000001, 66.15, 66.25000000000001, 66.35000000000001, 66.45000000000002, 66.55000000000001, 66.65, 66.75000000000001, 66.85000000000001, 66.95000000000002, 67.05000000000001, 67.15, 67.25000000000001, 67.35000000000001, 67.45000000000002, 67.55000000000001, 67.65, 67.75000000000001, 67.85000000000001, 67.95000000000002, 68.05000000000001, 68.15, 68.25000000000001, 68.35000000000001, 68.45000000000002, 68.55000000000001, 68.65, 68.75000000000001, 68.85000000000001, 68.95000000000002, 69.05000000000001, 69.15, 69.25000000000001, 69.35000000000001, 69.45000000000002, 69.55000000000001, 69.65, 69.75000000000001, 69.85000000000001, 69.95000000000002, 70.05000000000001, 70.15, 70.25000000000001, 70.35000000000001, 70.45000000000002, 70.55000000000001, 70.65, 70.75000000000001, 70.85000000000001, 70.95000000000002, 71.05000000000001, 71.15, 71.25000000000001, 71.35000000000001, 71.45000000000002, 71.55000000000001, 71.65, 71.75000000000001, 71.85000000000001, 71.95000000000002, 72.05000000000001, 72.15, 72.25000000000001, 72.35000000000001, 72.45000000000002, 72.55000000000001, 72.65, 72.75000000000001, 72.85000000000001, 72.95000000000002, 73.05000000000001, 73.15, 73.25000000000001, 73.35000000000001, 73.45000000000002, 73.55000000000001, 73.65, 73.75000000000001, 73.85000000000001, 73.95000000000002, 74.05000000000001, 74.15, 74.25000000000001, 74.35000000000001, 74.45000000000002, 74.55000000000001, 74.65, 74.75000000000001, 74.85000000000001, 74.95000000000002, 75.05000000000001, 75.15, 75.25000000000001, 75.35000000000001, 75.45000000000002, 75.55000000000001, 75.65, 75.75000000000001, 75.85000000000001, 75.95000000000002, 76.05000000000001, 76.15, 76.25000000000001, 76.35000000000001, 76.45000000000002, 76.55000000000001, 76.65, 76.75000000000001, 76.85000000000001, 76.95000000000002, 77.05000000000001, 77.15, 77.25000000000001, 77.35000000000001, 77.45000000000002, 77.55000000000001, 77.65, 77.75000000000001, 77.85000000000001, 77.95000000000002, 78.05000000000001, 78.15, 78.25000000000001, 78.35000000000001, 78.45000000000002, 78.55000000000001, 78.65, 78.75000000000001, 78.85000000000001, 78.95000000000002, 79.05000000000001, 79.15, 79.25000000000001, 79.35000000000001, 79.45000000000002, 79.55000000000001, 79.65, 79.75000000000001, 79.85000000000001, 79.95000000000002, 80.05000000000001, 80.15, 80.25000000000001, 80.35000000000001, 80.45000000000002, 80.55000000000001, 80.65000000000002, 80.75000000000001, 80.85000000000001, 80.95000000000002, 81.05000000000001, 81.15000000000002, 81.25000000000001, 81.35000000000001, 81.45000000000002, 81.55000000000001, 81.65000000000002, 81.75000000000001, 81.85000000000001, 81.95000000000002, 82.05000000000001, 82.15000000000002, 82.25000000000001, 82.35000000000001, 82.45000000000002, 82.55000000000001, 82.65000000000002, 82.75000000000001, 82.85000000000001, 82.95000000000002, 83.05000000000001, 83.15000000000002, 83.25000000000001, 83.35000000000001, 83.45000000000002, 83.55000000000001, 83.65000000000002, 83.75000000000001, 83.85000000000001, 83.95000000000002, 84.05000000000001, 84.15000000000002, 84.25000000000001, 84.35000000000001, 84.45000000000002, 84.55000000000001, 84.65000000000002, 84.75000000000001, 84.85000000000001, 84.95000000000002, 85.05000000000001, 85.15000000000002, 85.25000000000001, 85.35000000000001, 85.45000000000002, 85.55000000000001, 85.65000000000002, 85.75000000000001, 85.85000000000001, 85.95000000000002, 86.05000000000001, 86.15000000000002, 86.25000000000001, 86.35000000000001, 86.45000000000002, 86.55000000000001, 86.65000000000002, 86.75000000000001, 86.85000000000001, 86.95000000000002, 87.05000000000001, 87.15000000000002, 87.25000000000001, 87.35000000000001, 87.45000000000002, 87.55000000000001, 87.65000000000002, 87.75000000000001, 87.85000000000001, 87.95000000000002, 88.05000000000001, 88.15000000000002, 88.25000000000001, 88.35000000000001, 88.45000000000002, 88.55000000000001, 88.65000000000002, 88.75000000000001, 88.85000000000001, 88.95000000000002, 89.05000000000001, 89.15000000000002, 89.25000000000001, 89.35000000000001, 89.45000000000002, 89.55000000000001, 89.65000000000002, 89.75000000000001, 89.85000000000001, 89.95000000000002, 90.05000000000001, 90.15000000000002, 90.25000000000001, 90.35000000000001, 90.45000000000002, 90.55000000000001, 90.65000000000002, 90.75000000000001, 90.85000000000001, 90.95000000000002, 91.05000000000001, 91.15000000000002, 91.25000000000001, 91.35000000000001, 91.45000000000002, 91.55000000000001, 91.65000000000002, 91.75000000000001, 91.85000000000001, 91.95000000000002, 92.05000000000001, 92.15000000000002, 92.25000000000001, 92.35000000000001, 92.45000000000002, 92.55000000000001, 92.65000000000002, 92.75000000000001, 92.85000000000001, 92.95000000000002, 93.05000000000001, 93.15000000000002, 93.25000000000001, 93.35000000000001, 93.45000000000002, 93.55000000000001, 93.65000000000002, 93.75000000000001, 93.85000000000001, 93.95000000000002, 94.05000000000001, 94.15000000000002, 94.25000000000001, 94.35000000000001, 94.45000000000002, 94.55000000000001, 94.65000000000002, 94.75000000000001, 94.85000000000001, 94.95000000000002, 95.05000000000001, 95.15000000000002, 95.25000000000001, 95.35000000000002, 95.45000000000002, 95.55000000000001, 95.65000000000002, 95.75000000000001, 95.85000000000002, 95.95000000000002, 96.05000000000001, 96.15000000000002, 96.25000000000001, 96.35000000000002, 96.45000000000002, 96.55000000000001, 96.65000000000002, 96.75000000000001, 96.85000000000002, 96.95000000000002, 97.05000000000001, 97.15000000000002, 97.25000000000001, 97.35000000000002, 97.45000000000002, 97.55000000000001, 97.65000000000002, 97.75000000000001, 97.85000000000002, 97.95000000000002, 98.05000000000001, 98.15000000000002, 98.25000000000001, 98.35000000000002, 98.45000000000002, 98.55000000000001, 98.65000000000002, 98.75000000000001, 98.85000000000002, 98.95000000000002, 99.05000000000001, 99.15000000000002, 99.25000000000001, 99.35000000000002, 99.45000000000002, 99.55000000000001, 99.65000000000002, 99.75000000000001, 99.85000000000002, 99.95000000000002], [81.3265306122449, 85.69578685203686, 87.77785362355019, 88.15053594376106, 88.7941188874698, 89.10961676907432, 89.30052287703982, 89.31735741004225, 89.13043225546356, 89.23663115743284, 89.39817767091864, 89.3937442188953, 89.49520238369921, 89.54042538595328, 89.60063141050323, 89.77992802360208, 89.93762524605843, 90.00009970299742, 90.03413804508621, 89.99683211918503, 89.7013962845305, 89.68426314090453, 89.62595976518608, 89.50391331651272, 89.50898720419475, 89.35832436626823, 89.24578262388864, 89.23309111871997, 89.28756628922508, 89.27197080196258, 89.37073409393949, 89.44889147396366, 89.47341557345742, 89.50085023892646, 89.46308175276427, 89.48949744211352, 89.41316867064049, 89.36134774470625, 89.22276416425633, 89.28209894616994, 89.28142289993549, 89.18203912783352, 89.20862491702039, 89.21972830612735, 89.2782301655703, 89.291009108419, 89.20815295492346, 89.16832024430651, 89.21644912343324, 89.2960647049656, 89.36800889151553, 89.22743895937711, 89.21218433706694, 89.24611176812323, 89.24281186484654, 89.22346044666509, 89.2082094574379, 89.22879549075921, 89.27591433779821, 89.2511145155103, 89.29602777587336, 89.31929325385592, 89.29108211347875, 89.32716834291752, 89.29745640281146, 89.284189453396, 89.24533307650947, 89.22968362840538, 89.19932947045157, 89.19956196447845, 89.21446632294688, 89.18571634684336, 89.21996804783842, 89.19533102122486, 89.19670677697755, 89.18547609621797, 89.16944184939022, 89.18831516482248, 89.22982780098624, 89.27833164603143, 89.3206676946227, 89.32327788504155, 89.37160028900831, 89.36038266158786, 89.36610522789148, 89.39390110443843, 89.42465897528594, 89.4340475361801, 89.42444781868295, 89.4590894220501, 89.46429176949229, 89.4822216922562, 89.50409441165348, 89.4883809175962, 89.48598141383415, 89.50426965290782, 89.51764785127212, 89.51781506152852, 89.51152893565003, 89.49989401603183, 89.4860111599884, 89.52685252268452, 89.55306055147707, 89.55210816978463, 89.56168410700542, 89.57784788734207, 89.59221439234258, 89.59237498573859, 89.58556039890911, 89.57853772437053, 89.58951213734397, 89.55579728946375, 89.56039869319669, 89.56507114100683, 89.54956496952886, 89.57059944699553, 89.56347829052017, 89.57057957674138, 89.56160110193082, 89.57057900873575, 89.57153809261163, 89.5853628218793, 89.6084264953354, 89.6116633937987, 89.62618759855198, 89.62356865791752, 89.6078530188623, 89.59612809105523, 89.59375607765018, 89.6176130271273, 89.62663057388441, 89.65044773650668, 89.67812253271505, 89.65223160592005, 89.63667678304269, 89.63686467182683, 89.63188848327106, 89.63514738965299, 89.6395198193829, 89.6455088504867, 89.65535997618544, 89.6628546849866, 89.64587081435091, 89.63461802018153, 89.62572207497007, 89.63587053403882, 89.63625732873344, 89.645132880946, 89.6504451018983, 89.64279979756087, 89.62526835835048, 89.61994344389507, 89.61730478088452, 89.59054808614397, 89.56921916909472, 89.57352855932974, 89.58634859513816, 89.60301325964977, 89.61251264577233, 89.61299215276094, 89.60903219460828, 89.61586405535975, 89.62234748534898, 89.62127341171512, 89.62984673206697, 89.6339988418378, 89.65611366996575, 89.6520682263351, 89.63310601649974, 89.63527888031994, 89.6212631668579, 89.59315677980427, 89.58545014302148, 89.60196148629882, 89.58846920655157, 89.56147157668491, 89.55443932125343, 89.54541531508497, 89.52765980729723, 89.53646550961551, 89.54254639818961, 89.52991190057477, 89.51736815578684, 89.53033202368059, 89.54700275182898, 89.54522709931508, 89.54133589942938, 89.54381397915954, 89.5383099652141, 89.53680566383392, 89.52965683457695, 89.51894127991673, 89.50632292846588, 89.49461636500664, 89.49480703861836, 89.5123368058468, 89.5220668878413, 89.52052479977962, 89.52374912112977, 89.51944356591919, 89.53483591910997, 89.54576574955176, 89.55495759877837, 89.56317729045561, 89.56841164228373, 89.56747403643877, 89.55392752184935, 89.53937878635193, 89.54576391742691, 89.5505831417367, 89.5546153183064, 89.56046463532458, 89.55587618576722, 89.55317997970482, 89.54829153669615, 89.55662889373833, 89.56043556876689, 89.56991195092961, 89.5794745529018, 89.57997905211626, 89.57046207119124, 89.56672108687306, 89.56903871722699, 89.56922177318911, 89.57080608902352, 89.56223626007146, 89.55827664552123, 89.54463411985535, 89.55009759496758, 89.53349788428494, 89.53291357682693, 89.54756030358895, 89.54443389824053, 89.54606593041646, 89.55777577267264, 89.5466210262174, 89.53420673905838, 89.53088188445429, 89.53220127061269, 89.5210081854567, 89.50826135879694, 89.50378805251366, 89.49479806399033, 89.49222781950922, 89.49548366606027, 89.50719260249329, 89.52136812535105, 89.51472777043043, 89.50336707294578, 89.50568338156329, 89.51680848733923, 89.52313447076077, 89.52504099065143, 89.52351609951765, 89.51889691472189, 89.50907219738697, 89.50776598924979, 89.50135188025111, 89.49230664368459, 89.50401105403064, 89.50442044270636, 89.49698370433113, 89.49831970280731, 89.4969504744953, 89.49618052791206, 89.49869677677445, 89.50561966720113, 89.50218669236193, 89.49993717570848, 89.50474156912466, 89.50692920831916, 89.50790063718746, 89.50886108936926, 89.48933411546456, 89.49264071242492, 89.50681158439147, 89.51145985508816, 89.51494908620398, 89.50481651402791, 89.49588374406424, 89.49179218501976, 89.49081307045773, 89.50044662673452, 89.49679378179819, 89.49212584095403, 89.48757042723005, 89.48909540152077, 89.48650737148967, 89.48584058784999, 89.49226122983755, 89.49457273854253, 89.48901638137104, 89.48754806053954, 89.4871594219569, 89.49025461048419, 89.49199296829624, 89.50781492459373, 89.50836062856234, 89.51939073389565, 89.52233244298024, 89.51999839336146, 89.52238688466662, 89.52919523619876, 89.53154311577597, 89.53594001439544, 89.54547712329042, 89.54646268589792, 89.5497416148341, 89.55862639788916, 89.56159514150772, 89.56347706606525, 89.56046256648268, 89.55809597990216, 89.56630853129715, 89.56294141597921, 89.56458621766069, 89.56423179597995, 89.56859635799579, 89.57268524854148, 89.57428517326719, 89.57365568743744, 89.57254708825151, 89.55896832171533, 89.56180497413958, 89.5592663924624, 89.55611705414302, 89.558210298997, 89.55957544983433, 89.55708622554617, 89.55868277587278, 89.55334816945995, 89.55162119514863, 89.54467916422212, 89.54629151419228, 89.54389342268648, 89.54596447511832, 89.55646302038373, 89.56635509712382, 89.57012638423627, 89.56908695886119, 89.5680481685481, 89.56539712214976, 89.57128209741943, 89.574609220687, 89.57448319212897, 89.575270635967, 89.57582629673556, 89.57070391924167, 89.56402607174473, 89.57114953501831, 89.56721660262494, 89.56901659130482, 89.57065452401575, 89.57656528534392, 89.58222226166492, 89.584959282866, 89.56645486472853, 89.5456188711894, 89.53677666781937, 89.54136633984768, 89.54527281118678, 89.55265176659192, 89.55498492661812, 89.54863164866816, 89.53889302347035, 89.5384519983061, 89.53606443883697, 89.54098466618812, 89.54909157405079, 89.55821905823443, 89.56027665742808, 89.55870998757707, 89.55906268460159, 89.55539735007929, 89.55553930475827, 89.5642947369555, 89.57174308204587, 89.57080115984618, 89.56618949026384, 89.57003386458163, 89.5720021536365, 89.57024307549288, 89.5649835380221, 89.5525635496759, 89.53589240210547, 89.52830954143406, 89.5303577713818, 89.52893567446122, 89.52103062062318, 89.51052761979925, 89.50835762875815, 89.50232599344584, 89.4936534937307, 89.49655063017147, 89.50683616555548, 89.50949228384452, 89.50974469025309, 89.5004790624269, 89.50094974208186, 89.49175126352482, 89.4953895186277, 89.5005917690821, 89.4865623548118, 89.48921184346771, 89.48970759813193, 89.49284471858103, 89.4913083201194, 89.49314826973284, 89.48803456695157, 89.47581341171693, 89.47690872126984, 89.48432423647988, 89.48558654984598, 89.48360127403487, 89.48086370128631, 89.47605154945066, 89.47788698154748, 89.48236253345985, 89.47542941412023, 89.47360610330131, 89.4688671346202, 89.46565039548055, 89.46785746205273, 89.46484591365646, 89.46574459203583, 89.470719410942, 89.46864311956955, 89.47321630995386, 89.47905824893846, 89.48156800744333, 89.48260122406444, 89.47814773117769, 89.47178611629946, 89.4715121306187, 89.47382529166623, 89.48428128668044, 89.48691890987757, 89.48215724683202, 89.4824462223791, 89.49332540692214, 89.49144249186622, 89.49653375337451, 89.50338358688145, 89.50700617840873, 89.50049846739243, 89.49245511075205, 89.49219168406954, 89.4928106942194, 89.49148989495828, 89.49684110846964, 89.49849329887323, 89.5045052155139, 89.50683097081392, 89.50584375145846, 89.50364129707691, 89.51443583208116, 89.50843057161633, 89.49968998798626, 89.4954609194885, 89.49360769368141, 89.4903402849674, 89.49213853958517, 89.49836124480304, 89.5003067244966, 89.50376825987311, 89.50450650524232, 89.50574638842268, 89.51440432833076, 89.50838259412487, 89.50037048139481, 89.50060230064071, 89.50200578589978, 89.50505380946001, 89.49567220632674, 89.48809992929719, 89.49449267508024, 89.48828235001996, 89.49167560364819, 89.49670309875947, 89.49529828364838, 89.49487895886253, 89.50068682907023, 89.5018965621421, 89.49999884268516, 89.50201834022326, 89.49980641847907, 89.50077758591033, 89.50562889207379, 89.49987130167143, 89.50428411429405, 89.5088427899402, 89.51161402699302, 89.51229648925005, 89.51409291225357, 89.51046035052323, 89.50843579471093, 89.50514493963014, 89.50282283884658, 89.49386360002903, 89.48983488250019, 89.48755716659387, 89.48735775878109, 89.48493486185264, 89.48345992104882, 89.48668245469551, 89.4922313047509, 89.49215230877078, 89.49642647816646, 89.48998394890039, 89.48727843165098, 89.48643917230336, 89.48436987189564, 89.48276974809703, 89.48069420854219, 89.48237236948286, 89.47971631014948, 89.47141726507083, 89.4797622614328, 89.48123432871682, 89.47525826941884, 89.48036457044788, 89.48348830082485, 89.48222244839754, 89.48623321508194, 89.48496814502002, 89.48430557563276, 89.48499386173705, 89.48730754962126, 89.48907483815961, 89.49511542944659, 89.48938758122893, 89.48204804694379, 89.48169727577724, 89.473515148854, 89.4708183081615, 89.47284678295412, 89.47589506612515, 89.48157516129413, 89.48020390903143, 89.48322166843178, 89.48395971025641, 89.4818252716751, 89.48133509445212, 89.47881681412773, 89.4732647426643, 89.47915358787205, 89.47780982136902, 89.4744499897839, 89.47110395240743, 89.46719796671029, 89.46273040879097, 89.4692890156374, 89.46868980562013, 89.46837641011692, 89.46627705715169, 89.46933484844956, 89.47143163569764, 89.46390419362362, 89.45950443779914, 89.46541276062823, 89.46637619982695, 89.466913436171, 89.46716920086033, 89.46686373103184, 89.47326423507447, 89.47490288315491, 89.47555882009355, 89.47865725416118, 89.47231216015038, 89.47186254564879, 89.46630051242721, 89.46751769868278, 89.46900896386559, 89.46774236954272, 89.46360080040601, 89.45919656497408, 89.46233158460858, 89.45849302829696, 89.45425883185355, 89.45085459845293, 89.45656304560043, 89.45742875178412, 89.4526433368678, 89.44548117253284, 89.44293066938442, 89.44510238591815, 89.45022578899805, 89.44727812411347, 89.4511726212456, 89.45465420639724, 89.46012686548679, 89.46078203995789, 89.45611070504997, 89.45637148679012, 89.4606478111258, 89.45929101301732, 89.45835544988499, 89.45531097501245, 89.45715145985783, 89.45517292066289, 89.44610862207234, 89.44428506384232, 89.44495280061331, 89.44849424870284, 89.44954564586212, 89.45137514040906, 89.45319786842718, 89.45423615624318, 89.4529188316645, 89.45386106923425, 89.45179366900524, 89.44431582686785, 89.44214204990166, 89.43933178569696, 89.44256211018734, 89.44206775399296, 89.4337730225324, 89.43124837612903, 89.42886337638016, 89.42750195901559, 89.43122841902058, 89.4376772124672, 89.43954612294236, 89.44209630790672, 89.44817661822769, 89.449444645974, 89.45549240474473, 89.45674585201226, 89.45699130552856, 89.45347815371264, 89.44597427161285, 89.44573436384995, 89.44699337598678, 89.44650519799806, 89.44427871395295, 89.43915022760609, 89.44270937401282, 89.443962768161, 89.44669475525816, 89.44584294654055, 89.44252938202013, 89.44217704365518, 89.44452607931605, 89.44490715395136, 89.44455303611711, 89.4438339577051, 89.43836078662994, 89.43375496351156, 89.43663110628668, 89.43698392026762, 89.43919132654406, 89.43618674840612, 89.44068422402825, 89.44190980611373, 89.44120547693205, 89.43965900341153, 89.44040117182155, 89.43898096821063, 89.44079920930815, 89.4398609397305, 89.43474937299959, 89.43429850089875, 89.43942624122997, 89.4410235772682, 89.44567063284289, 89.44710388659625, 89.44794085353274, 89.44913140735558, 89.44724869495467, 89.44443119876175, 89.44903030853172, 89.45385095386244, 89.45478853470688, 89.45548819023232, 89.45443324209303, 89.45181180278512, 89.45281213514292, 89.45490712852404, 89.45292971115035, 89.4484034829904, 89.4496846527176, 89.45362361653912, 89.45547164007566, 89.45869841577905, 89.45742388284643, 89.4538514986277, 89.44960053424224, 89.45155528080443, 89.4490386060229, 89.45052900574758, 89.45294666358511, 89.45363132424228, 89.45271989087468, 89.45772220572717, 89.46169012522668, 89.46711986307591, 89.46959037158379, 89.47001904451858, 89.46999433769793, 89.46997045524577, 89.47050885178324, 89.47003425133032, 89.46967336952855, 89.46933051800787, 89.47109733745603, 89.47286006363319, 89.47618071154277, 89.4770391544015, 89.48268116212655, 89.48419608530614, 89.48359649942353, 89.48421864903639, 89.48417353504597, 89.49241840038485, 89.49434983731643, 89.49274926392366, 89.49261660286581, 89.49463610565118, 89.49435865435115, 89.49451986581717, 89.49676021515705, 89.49560696277578, 89.49947510573448, 89.50333517843833, 89.50185039708354, 89.4987395007165, 89.49943551876369, 89.49861210873038, 89.50309532476983, 89.50227336779797, 89.49682652885312, 89.49655021427971, 89.49842786757972, 89.50030081625991, 89.50120221426816, 89.49909973545653, 89.4965737982172, 89.49608672004541, 89.49677593100239, 89.49799493495091, 89.49591104340283, 89.4955346071575, 89.49197191650525, 89.48970932277454, 89.49400444452228, 89.49617070398811, 89.49389419868257, 89.49056920234474, 89.4885170576039, 89.48762721005565, 89.4885261784581, 89.49257088952365, 89.49597566130106, 89.49623278193698, 89.49680184953462, 89.50102260731589, 89.50443149046711, 89.50331036639703, 89.50282813484657, 89.50317711077493, 89.50290309843213, 89.50262986462967, 89.50173808511059, 89.49661283289655, 89.4940796169064, 89.49248094182884, 89.48841720424727, 89.48713780637036, 89.48657967177479, 89.49114603786333, 89.49332144600477, 89.49167968483715, 89.4893839839475, 89.49035522020637, 89.49264919114438, 89.49300349920283, 89.49447523641608, 89.49918835775351, 89.49902810412054, 89.4959333524229, 89.497090876039, 89.4972347712655, 89.50221679627666, 89.49885013699813, 89.49869301539995, 89.50224847382715, 89.50379002711199, 89.50823054261265, 89.51326079533501, 89.51268488051772, 89.51290816981962, 89.51323041157565, 89.51126361172768, 89.50840666909824, 89.51022185957245, 89.5137177096988, 89.51661173850644, 89.51522141183659, 89.51637403299624, 89.51560395342551, 89.51719966432849, 89.51967727632062, 89.51949524483213, 89.51646803986715, 89.51295846427243, 89.51112057394843, 89.51183015351509, 89.51234243335773, 89.51324439385455, 89.50820207909051, 89.50764961164188, 89.50964009636257, 89.50646406177263, 89.50707633149614, 89.50768738386057, 89.5052993732904, 89.50465512038043, 89.50680975081806, 89.50761072112843, 89.50773609341469, 89.50497837451472, 89.50501072500158, 89.49919522041328, 89.49837249538602, 89.50092871549107, 89.50305685989255, 89.50347304392118, 89.50350662084324, 89.50230385546051, 89.50319393981053, 89.50104459907229, 89.50060698894609, 89.50253823777865, 89.50257294877485, 89.50175817838957, 89.50320849898733, 89.5054101809333, 89.50447676780153, 89.5007901187661, 89.49791522832683, 89.49476478075923, 89.49499620351656, 89.49541386053167, 89.48984796543505, 89.48821587576188, 89.48630911444847, 89.48645570479975, 89.48781166085493, 89.48860685310841, 89.49162718935979, 89.49362130530363, 89.49272909978308, 89.4930810346843, 89.48795269086034, 89.48357306534142, 89.48584162539491, 89.48681586660224, 89.48401753831732, 89.48646097890999, 89.48706439776842, 89.48601665188697, 89.4828660991686, 89.48127709807065, 89.48069626124808, 89.48065189861013, 89.48456511084855, 89.48525662605599, 89.4811295262788, 89.47782686085026, 89.48169827367983, 89.4813031065233, 89.48289922130598, 89.48268388701646, 89.48481588195216, 89.48640265047187, 89.48384286145567, 89.48047903141028, 89.47577469089865, 89.47313367907583, 89.47125377911642, 89.47087468293384, 89.46942330195323, 89.4724423213412, 89.4730455776812, 89.47328977968654, 89.47549339725413, 89.47573470076544, 89.47721902209764, 89.47683704938514, 89.47574640847209, 89.47722588406572, 89.47757867679837, 89.4775390342879, 89.4791884960185, 89.48189222436956, 89.4799228631006, 89.4779572795705, 89.47538180007862, 89.47324986439062, 89.47436704896326, 89.4781079142054, 89.48079228601542, 89.4793632746975, 89.47715226839988, 89.48122227410938, 89.48277243281979, 89.48439339114961, 89.48470646854636, 89.48458429143052, 89.48446296345757, 89.48165688610234, 89.48456558776623, 89.48807479085653, 89.49053899021521, 89.4895494871654, 89.48778695662006, 89.48981323628212, 89.48925816466458, 89.48587115192835, 89.48490591544605, 89.48495641744675, 89.48406560300509, 89.48856216670806, 89.49134139101814, 89.49036229408759, 89.4881058763444, 89.48985493570835, 89.4881149619555, 89.48926515637763, 89.49338315606306, 89.49105140507882, 89.4901640190864, 89.4896306001545, 89.48874776140465, 89.48862511521386, 89.486647872102, 89.48433810051387, 89.48455711656179, 89.48427121065114, 89.48390181243136, 89.48521011454126, 89.48467364931925, 89.4810423804822, 89.48259978680696, 89.48190068380823, 89.48015568133005, 89.47843759716815, 89.47658007700981, 89.47605573246145, 89.47221180062931, 89.46978486191604, 89.4700988147347, 89.47090867001336, 89.47254307087162, 89.47632331207777, 89.47745445148547, 89.47726386578431, 89.47921435325078, 89.48132646380509, 89.48201356581488, 89.48234794072278, 89.48010308835968, 89.47712552904231, 89.47489050714879, 89.47445874608623, 89.47590662088257, 89.4744142834818, 89.47634775066184, 89.47852199753976, 89.47947118356473, 89.48058177919562, 89.48039099578052, 89.47957577143488, 89.48067195176283, 89.48209978712728, 89.48336308589553, 89.48656212316321, 89.48862521933998, 89.48931408931267, 89.49145023394718, 89.49189337136986, 89.49490646697485, 89.495505677328, 89.48560222695293, 89.44712724105199, 89.3887271425854, 89.32207732949567, 89.25230607433856, 89.17688473495838, 89.09635642712553, 89.020132280296, 88.95249267784976, 88.89039507764558, 88.82445496325626, 88.75880676041484, 88.69471730120839, 88.6381162256359, 88.58700506701177, 88.54018333611046, 88.48359691576908], [22.396544454109492, 10.9632559480978, 7.176002831812657, 5.728357965183414, 5.030372873003831, 4.258696311040178, 4.085017671737166, 3.6631304753971152, 3.4139282562040085, 3.1432749420333885, 3.256102360559906, 3.005424979080885, 2.699727502806927, 2.825861731731303, 2.8491511159252063, 2.700440820118514, 2.448832386059972, 2.326126792004955, 2.33271783178603, 2.256562229135129, 2.1756928312425354, 2.0863559590851075, 2.0122680308319967, 1.9205695612435962, 1.7963266546290435, 1.7735645386804733, 1.7493235663213331, 1.6797986894778418, 1.643125062773295, 1.5833366441060626, 1.60903939034077, 1.579902016930421, 1.5263617709539075, 1.53396665266505, 1.6108692995941354, 1.5442689644007401, 1.4607967955076018, 1.4198635718952886, 1.427454347920157, 1.3889921610033544, 1.414917533552738, 1.4950662355824809, 1.646908128565389, 1.6783619788035813, 1.5776965103486074, 1.5279484811368051, 1.520417084666182, 1.5835753157149164, 1.5416199446239989, 1.488820123001402, 1.5044963688832158, 1.5212048556449715, 1.5387612739628431, 1.5130926683953547, 1.438621475152277, 1.3447087584326611, 1.2322901739987864, 1.1721410798978202, 1.1422718359491961, 1.1210536428212594, 1.135419187609665, 1.0980980026632845, 1.0862788758060353, 1.0751067189727666, 1.1112836790672072, 1.090501072134187, 1.0751224799398997, 1.074179424697338, 1.1213400641440703, 1.1048687052773856, 1.0983436304175407, 1.0640604890615377, 1.0722152899526132, 1.0743222530991272, 1.0950939270348232, 1.106213283363279, 1.1395453637047022, 1.1399167309094234, 1.118798705713684, 1.0836592742637379, 1.0537143152735262, 1.0025554156457581, 0.9756498204465663, 0.9650603537782364, 0.9316511412001763, 0.9347427486769464, 0.9161621105956914, 0.937558991991614, 0.9475518330453125, 0.9393557418769775, 0.9724118498924307, 0.9842877608163534, 0.9882747423441585, 1.0455912200140522, 1.042184760754481, 1.0149485470587276, 1.0011177496915011, 0.9939973898946962, 1.0010994476564272, 0.994313050247648, 1.0005005726795078, 1.0032885625819237, 1.048082879718345, 1.068430135831751, 1.0874678505531352, 1.100818168101982, 1.1114904963832402, 1.126776174296067, 1.1203027951022506, 1.1161844872876472, 1.0985230491858131, 1.0943727359546365, 1.0796724919523473, 1.0634542971262952, 1.04698159864154, 1.0305587841198809, 0.9865924473608587, 0.968910597335532, 0.9697387772494849, 0.9523539654500454, 0.9457597352155586, 0.9400490065131811, 0.9527436831242915, 0.9308598762864068, 0.916402708739254, 0.9126179312042735, 0.9082846426858237, 0.9078024099952389, 0.886695385921198, 0.8853899134907328, 0.8681685047961886, 0.8402401864670394, 0.8121965684261925, 0.82258870046521, 0.8468287244694639, 0.8443342782754569, 0.8619559053289261, 0.8796206389655706, 0.8620950392134531, 0.8588041411439709, 0.8622942705115224, 0.84362434063491, 0.8114209361093734, 0.8015572178413024, 0.79023985773852, 0.7892152932767654, 0.7668503955773186, 0.7644977153124718, 0.776293118641957, 0.7528251587178807, 0.7082937675318898, 0.7250946530244348, 0.7177014896126637, 0.70615292820067, 0.7040747239310576, 0.7088878693921608, 0.6966456604673738, 0.6857282786943113, 0.6800850857826204, 0.653943237735447, 0.646434106903839, 0.6390665382679084, 0.6224583346197696, 0.6422232592602795, 0.6496362785728187, 0.6529234484747104, 0.6261696463050781, 0.6292217297863262, 0.6427198665977043, 0.6377915369384639, 0.6336987235697346, 0.6091704780397934, 0.5951782821071298, 0.6063867629051731, 0.5999994228158528, 0.5706261740731133, 0.5556529445724139, 0.5585334417270155, 0.5606860265222805, 0.5492156536344484, 0.5524678366715273, 0.5546605586024836, 0.55918054658853, 0.5721857546885272, 0.5726427286649423, 0.5928555112672166, 0.5974585150032055, 0.5991371401659034, 0.5816988770105452, 0.5818997920230424, 0.5881633252853041, 0.5777601753021727, 0.5640143674587244, 0.5605525993681608, 0.5552439119237343, 0.5571504749634495, 0.5523287240432133, 0.5569584209277831, 0.5667815893262063, 0.5690054014130385, 0.5706459019592333, 0.5712243400446632, 0.566816426987658, 0.5466695238331984, 0.556418291881046, 0.5578189676621943, 0.54802707097323, 0.5572781610157235, 0.5701490411067699, 0.5657470864255029, 0.5758455738703268, 0.5848447390017123, 0.5766407703829214, 0.5781203983305424, 0.5824150283175931, 0.5803356609509274, 0.5768823224042644, 0.566327957964463, 0.5722158935847709, 0.5831189175535745, 0.5798836162831942, 0.5761841925891993, 0.5834609545002182, 0.5847257294581808, 0.5936093301543814, 0.5852353966409949, 0.5845400098935569, 0.584207905555871, 0.5752111000885748, 0.5568173594465339, 0.5555842837322547, 0.5501378859394506, 0.5563504318042249, 0.575981940902705, 0.574562325028762, 0.5746468376939171, 0.5885836812619724, 0.601698581726899, 0.5954145088983284, 0.6000937019092492, 0.6056032984855602, 0.594251584902594, 0.5888563663062403, 0.5887033393299315, 0.6025402513418231, 0.6111210759820157, 0.6157516064014672, 0.6234457557044555, 0.6069460186322684, 0.6057836145310221, 0.6012449137450244, 0.5957880468495513, 0.5870400853182268, 0.5752350226786497, 0.5662849274595183, 0.5663140792994152, 0.5599287240145376, 0.5553114016131011, 0.5621635031957182, 0.5650618531947059, 0.5751381041722572, 0.5644062604008486, 0.5638630083106111, 0.5815970726607143, 0.5815704063035867, 0.5779717060306809, 0.5750395671823184, 0.5716219484342451, 0.5708380536946484, 0.5742148298884775, 0.5690357114912495, 0.5677528693161099, 0.5587267795319529, 0.559599577038168, 0.5521475961790508, 0.5515527934035854, 0.5538005743851413, 0.5601975912962017, 0.5487460283182345, 0.551323581401684, 0.5418903359351845, 0.5388200559164781, 0.5371984325872965, 0.5319455439912554, 0.5345998528119558, 0.5370898777899119, 0.5348068408629976, 0.5227020620322291, 0.5178999277483334, 0.5245966601605676, 0.5358379068408146, 0.5546704401469931, 0.5664271509610228, 0.5697297160186475, 0.567929638335876, 0.5639252650844246, 0.5605913512168064, 0.560509383751413, 0.561284949570497, 0.5598092290673863, 0.5602739007305484, 0.5710998914779727, 0.5809084728533506, 0.5810650123955707, 0.5813097727549922, 0.5857712182073171, 0.5881880916313508, 0.5988661853333129, 0.6046334291226229, 0.584901421870809, 0.5786109358703475, 0.5962555659957006, 0.5962259738322353, 0.6022323435502077, 0.6073228503386573, 0.6063626570110925, 0.6127179645672836, 0.6191394038234709, 0.6082625346657424, 0.6134172592746433, 0.607682141207297, 0.6062130678352629, 0.6040440038764041, 0.5947404035591242, 0.586403397976393, 0.589582143368401, 0.5913996173538549, 0.5817478654404652, 0.5732444847066438, 0.5685636679247197, 0.5732133132262723, 0.5740578452791628, 0.5712021587034052, 0.5691710802409837, 0.5680940344260058, 0.5712706932480472, 0.5688038992563087, 0.5698040824424386, 0.5739110008892427, 0.5760475099135997, 0.5851026783803899, 0.5882330800602895, 0.5826581114677624, 0.580832177232496, 0.5778806920561557, 0.5695764112964996, 0.5750954172643771, 0.5781895088352345, 0.5829789282336353, 0.5885505721438438, 0.5900282997133445, 0.5904476284842146, 0.5923876693005259, 0.5862618301674529, 0.5804791296104981, 0.5846053240362707, 0.5751308572184362, 0.5706295098795306, 0.563566927245371, 0.5586362163892258, 0.5637431468334487, 0.5631663391002337, 0.5601827736713981, 0.5637568143713884, 0.5614855477181242, 0.5667659206551302, 0.5674461681236452, 0.5614875376446405, 0.5582079479615326, 0.5524687162515654, 0.5493783331398194, 0.5443075565233779, 0.5501178228813334, 0.5544994747433261, 0.547861010972577, 0.5474948057201637, 0.544384272468689, 0.5481843132133899, 0.5452432376769775, 0.5439822065566416, 0.546782757281195, 0.5407519228447311, 0.5368604330388405, 0.5340927245334451, 0.5337524717970221, 0.5225350994934945, 0.5270225870229146, 0.5294098142390882, 0.5368858484891191, 0.5414950295083889, 0.5493029725174071, 0.5495105353888267, 0.5546625541338945, 0.5437468602943591, 0.5299964842074892, 0.5185917037030612, 0.5112819441576212, 0.5076451331477562, 0.5141273774715535, 0.5172787301505144, 0.5202393605607455, 0.5176785258862027, 0.5185088752470783, 0.5156551098583069, 0.5066117979703819, 0.5026469684076069, 0.5035989877964292, 0.49863226171563696, 0.4969515363370505, 0.49620665047697177, 0.49496050892939375, 0.4879881616545907, 0.47977615762286296, 0.4745381494731667, 0.4731752232830843, 0.47422319657546774, 0.47169725101478666, 0.4681916835620787, 0.46695651620433565, 0.4653952834207172, 0.46152932625675486, 0.46370618176004974, 0.46126501514588114, 0.4637715684180023, 0.4685791240455115, 0.46705415051811583, 0.4646590428000215, 0.46384952427568155, 0.47055573470575307, 0.4656863666574302, 0.46307092582031983, 0.45507721150051117, 0.4497728252299926, 0.44697913980509574, 0.4460575161488065, 0.4414196718947337, 0.4467237980834211, 0.45458766482904894, 0.45848539783135944, 0.45818441172134344, 0.4565950560674625, 0.4556813644862355, 0.4599802573532395, 0.4606215157146013, 0.46817250166309654, 0.47153169750254803, 0.47577806778071896, 0.4733964241402845, 0.46805524088932454, 0.46244978319982555, 0.46462839087987573, 0.46522000267137964, 0.46070206684061066, 0.45110318802288185, 0.4458996098938833, 0.4451344846508842, 0.4418536123136563, 0.43464905271915555, 0.42949984846246325, 0.4343245641642022, 0.43216322919870614, 0.43843534003993734, 0.4435249081906376, 0.44209759364471996, 0.44196130068214134, 0.44130054067015345, 0.4365847568755016, 0.43887874115459, 0.4450182276173163, 0.45263412026129496, 0.46062093126950654, 0.45759392443630476, 0.45960558141147323, 0.46990872929385497, 0.46866191563344184, 0.46686080098792504, 0.46942756665012314, 0.4656918196045326, 0.46304558057782874, 0.4660352016973167, 0.46816284863349317, 0.46769714294609915, 0.4678246231354459, 0.4603790476157313, 0.4505138110786842, 0.4502594563733829, 0.443937019762302, 0.4432461081233829, 0.43719628056256554, 0.4375467693324715, 0.44058753769739856, 0.4387020992336927, 0.4404082243397326, 0.4457973424097625, 0.4485822879095097, 0.43997650915271924, 0.4405076808310828, 0.4406693201002293, 0.4458487911446964, 0.4512542254509404, 0.4474278116942772, 0.44271391547622324, 0.4411400723950711, 0.4381305914886806, 0.4404408111325184, 0.4440427519347064, 0.44523368808118463, 0.4401972245755115, 0.43499506010227845, 0.4294735157507595, 0.4293041890969944, 0.4327818985750957, 0.4362481660430558, 0.43959810840357005, 0.4333559592920693, 0.43519695879368764, 0.42922810957036783, 0.42374520291610157, 0.4218405485814044, 0.4184815704690997, 0.4165944496236821, 0.4125642458495036, 0.4152704052733269, 0.4142245007112846, 0.4200905156723658, 0.4273983741946467, 0.4256260149387102, 0.422884355634122, 0.4248742190173899, 0.42556765983537775, 0.4251632818498012, 0.42588905475496525, 0.4266581212558034, 0.42818863767856585, 0.4333265180554082, 0.43437504903172025, 0.42764796575644787, 0.42567465712368713, 0.42442823723609224, 0.42710372625245135, 0.4289563780552897, 0.43106184048507723, 0.43485182512023374, 0.44090093279083054, 0.43864633877341386, 0.44261756677534964, 0.4409646236788745, 0.4333236311485402, 0.4219632242623393, 0.41435387563264775, 0.41676613471248164, 0.42012126341524064, 0.4205626764083154, 0.42261443998843445, 0.41106257752499936, 0.4121150868863, 0.413621318278214, 0.40673930988273405, 0.4020304881818586, 0.39604933117357516, 0.3995336626587319, 0.40402443221295065, 0.40385755147467517, 0.407515554509214, 0.407549732675902, 0.4021355252902715, 0.3953910216839863, 0.39622262898169963, 0.39827539655106864, 0.39921638862328196, 0.4037947709461457, 0.4062975797109749, 0.4073235909345224, 0.4057559862666451, 0.40060359190148115, 0.39890679192065587, 0.3984061822625366, 0.389381004524, 0.3839201408454693, 0.3811203258447626, 0.3791068860936236, 0.38174891812711065, 0.3844018211578445, 0.38202263845038337, 0.3843461983381124, 0.3863692885590597, 0.38554860733480856, 0.3940370363061865, 0.39133132500175116, 0.39629887806441233, 0.3927543144598479, 0.3926634438304849, 0.38743737438842907, 0.3870976263051118, 0.38867927362722804, 0.3892152160393137, 0.38462617109541797, 0.37993623007915023, 0.3792530850339402, 0.381137956228894, 0.38200089381051233, 0.3758903171297707, 0.3715850729890976, 0.3700967678159118, 0.36781678431076814, 0.36780699031690167, 0.36941070052657365, 0.3674709201132308, 0.3700715247185934, 0.3714764081816872, 0.3662581840408934, 0.37122524869117396, 0.36955369679480293, 0.36437611619961974, 0.36449490413048724, 0.3637553271302282, 0.3605344459149185, 0.35742919088795816, 0.34830430308136495, 0.3432915147557139, 0.33761298395785116, 0.3371160743525711, 0.33593731043311637, 0.3368633982531368, 0.3339695518873004, 0.3276795963205725, 0.3257200147634926, 0.3197730785000958, 0.316165344273073, 0.3148587246902456, 0.3191711754772747, 0.31947952469088686, 0.3147507867323457, 0.3141203455837298, 0.30959381763325394, 0.31392362102316695, 0.3130993078170513, 0.31633911094999034, 0.313327979206392, 0.3140674884780306, 0.3179653237381797, 0.3206946630577772, 0.32283166289690923, 0.32265227426290877, 0.32414628111996185, 0.32225888021675797, 0.3255385088622172, 0.32845474003882613, 0.33098954984530826, 0.3270547056182179, 0.3274743560598825, 0.32371582451480596, 0.3222081747049849, 0.32385497417521547, 0.32590021042477507, 0.3280798578545645, 0.326872056801096, 0.3281601029115399, 0.328843273687925, 0.3256240956362361, 0.32924577926897675, 0.32908962728937013, 0.32719457514732825, 0.32439705393069407, 0.32143490790893015, 0.32314821698487894, 0.3257449343578244, 0.3294557874615075, 0.3296021546277041, 0.33025970202908217, 0.3296962514409539, 0.32988908764198516, 0.3316031672060701, 0.3289593852941241, 0.3260149068297199, 0.3247205497451479, 0.3280068281420406, 0.32883447411667854, 0.3293353530937947, 0.32780431450421743, 0.32113718345880726, 0.3216957747269533, 0.31981872638584913, 0.3234208403568922, 0.3249748390210824, 0.3256598379294976, 0.3218645393646734, 0.3211722778138322, 0.32268521556776886, 0.3186170853719198, 0.3166105481478127, 0.31237757616428297, 0.3131183172337359, 0.313330907102165, 0.3126277050383535, 0.3111859408558438, 0.31596910290269814, 0.31474349836904764, 0.31540798296763395, 0.30983524097705956, 0.3072997877349963, 0.3057549825082709, 0.3029620202910088, 0.3023181915217872, 0.2993960271808471, 0.29784174259642215, 0.29847499847563597, 0.3005073680625855, 0.30012642731930905, 0.29995584377556644, 0.29753791751156405, 0.2937589976159241, 0.2892123036345222, 0.28867349736681513, 0.2900878111824689, 0.2868173289592637, 0.2806496490759432, 0.28286276932060483, 0.28520388424349397, 0.28704202342023094, 0.28436540563166096, 0.28219127359862056, 0.2796309042224452, 0.2804701389884246, 0.28311167373899565, 0.28184216428846837, 0.27874730291685346, 0.27641098206266307, 0.27380887848434465, 0.2767533596512449, 0.27222687834431997, 0.27106825419693875, 0.27473686777759887, 0.27642033380847053, 0.27659829631819577, 0.2762703058771083, 0.2733181013591413, 0.2758188743409515, 0.2741395601277889, 0.27082798987933376, 0.271634065449291, 0.2705058226184821, 0.2709728344665368, 0.2651371318010231, 0.26304465335076027, 0.26127578272961605, 0.25811469587538705, 0.2561798421664683, 0.2554135472127146, 0.2546348309665837, 0.255839569311698, 0.25760454960409845, 0.2624180529511909, 0.26415676572352415, 0.2620282585626457, 0.2614821215704229, 0.2614911148973851, 0.2636298718254637, 0.26507561180790434, 0.2630964632973319, 0.26150680563743584, 0.2609056795442576, 0.25681195229631476, 0.2557703862015114, 0.2554523581426601, 0.25640486780250527, 0.2588726991005618, 0.25435158095694, 0.2514209578413171, 0.2515189175718075, 0.251450008804986, 0.25127133403170915, 0.2469631929375612, 0.2418697791154007, 0.2390048404730509, 0.23876975985415283, 0.2370135972567469, 0.23698613629914275, 0.23566262430264176, 0.23594435542043862, 0.23634638514981143, 0.23862328132673197, 0.23734160987048458, 0.23429940297721602, 0.23234245516211646, 0.22788224991445827, 0.230236141536953, 0.22837599549458887, 0.22904045065424922, 0.2308205937934239, 0.23016683545765287, 0.22672242662429626, 0.23070135450476437, 0.23432056065674142, 0.2371389566277503, 0.23788766997885408, 0.23655015285016656, 0.23420755647939487, 0.23117075212224014, 0.2338133176221377, 0.2336363368466864, 0.23239234488368427, 0.2294913152007678, 0.227453320953519, 0.22682644569305768, 0.22703617319936062, 0.22795351901660707, 0.22875086266431113, 0.22780955135237319, 0.22289571627436622, 0.22189437828280437, 0.22446522625020102, 0.22265299619650739, 0.21851486079251953, 0.21686165788392872, 0.21524191141506607, 0.21572006013562955, 0.21386181593659914, 0.2145708379760881, 0.21419426202142156, 0.2116800699844118, 0.21285202225524985, 0.2131656990183605, 0.21030249344882218, 0.20853831402310793, 0.20619602645708848, 0.20595879208731294, 0.20403753725182952, 0.20442833280614323, 0.20260425131457324, 0.19756859044638134, 0.1914176146530533, 0.18904321336976468, 0.18792165784224046, 0.18995048309378024, 0.191063653510872, 0.1901520538384861, 0.18764762262955598, 0.18247572515836183, 0.18667732001013032, 0.19455497618776602, 0.1957269090305183, 0.1960542717646316, 0.19750010214869773, 0.19804367197539377, 0.19822572222528675, 0.20034031114777417, 0.2005965614746017, 0.1972426832128464, 0.19552862800438792, 0.19149774642300896, 0.18834631646126682, 0.18373368021005887, 0.17564052012011033, 0.16982531590155162, 0.1671822712474355, 0.16544987687040189, 0.16443422961322848, 0.16489956052340554, 0.16528709555399662, 0.16543842947787113, 0.1614588444541343, 0.16028096333441622, 0.1620410215734847, 0.16080913323812568, 0.15925862593919776, 0.15922853601517412, 0.16013598357254757, 0.1596995898206522, 0.1609320490798504, 0.16098774776264377, 0.16078092252522666, 0.15920768253128745, 0.15669548019017407, 0.15367828999401692, 0.15102786063208742, 0.1538514895327947, 0.15422815319236216, 0.1547179789664431, 0.15797053923122437, 0.15645588325442286, 0.15295561340900224, 0.15444231394556893, 0.15455251713927332, 0.15714506716323245, 0.1537002990084472, 0.15034341776757124, 0.15234697561601085, 0.15269679268173447, 0.1508375931927426, 0.14887905889115588, 0.14708693230821915, 0.14832655402017134, 0.1483862808558969, 0.14770748149058138, 0.14693210689712805, 0.14402590128504755, 0.1452246815221562, 0.14180180830560876, 0.14127312021357627, 0.1405413953921147, 0.13870417039879354, 0.135550486985282, 0.13765660424199827, 0.13865286436572014, 0.13829883292762685, 0.13739769207791921, 0.13790245970558107, 0.13572929052950639, 0.13655588725088108, 0.1402292610368621, 0.14071814081987755, 0.13943274651992704, 0.13862853597491123, 0.14136258560421527, 0.1375317014205729, 0.13392409633563818, 0.13063810374948437, 0.1261652703756126, 0.12460776117183084, 0.12093180490703075, 0.11898033798567646, 0.12028349051266014, 0.12050257034643991, 0.11995038810753471, 0.11943235958379964, 0.11713508570728216, 0.11292678982124975, 0.11082081834163822, 0.11168605433974578, 0.11267556199654377, 0.10933587950409714, 0.10652775724708947, 0.10158310245731643, 0.09777010185979568, 0.09942001085902417, 0.09350623097147936, 0.09433025060027089, 0.0961529469170774, 0.09881903709139428, 0.0997336638883723, 0.09701752714164577, 0.09567760639885524, 0.092208075371065, 0.08791042668612102, 0.08562029313165363, 0.08227641357798739, 0.0810055588243108, 0.07662733524726835, 0.07163648293276743, 0.07172668019165512, 0.07150590440937751, 0.06705164713161034, 0.060913089859921846, 0.062141285904288364, 0.05974409280959421, 0.058067815247107094, 0.060852897667895554, 0.06127261236873436, 0.0603265677984942, 0.05717295815993681, 0.055381363031814346, 0.05339885865205285, 0.04971727388314034, 0.049913344066258775, 0.04998065783821751, 0.04611542140543033, 0.041824792021567046, 0.04037838126906369, 0.039329063254348366, 0.041304923088762595, 0.04278399283232882, 0.042461318522820625, 0.0429879448179821, 0.03952720946790012, 0.03724250981660245, 0.03719512335242268, 0.038016810573033015, 0.03857932955258891, 0.03819949160428878, 0.033455290886640565, 0.03189154094202006, 0.03127732415050546, 0.03858592539817653, 0.060180083864999824, 0.08129138896440048, 0.09271381620460258, 0.09287764544366585, 0.09723620573806147, 0.09760294371172039, 0.09202526193853727, 0.0873049676378543, 0.08509208180540523, 0.08415699997707633, 0.08305972468051495, 0.0832932827097718, 0.08378658115997324, 0.08129985640878253, 0.07600039649128375, 0.07737287419786856]], "Random": [[0.05, 0.15000000000000002, 0.25000000000000006, 0.35000000000000003, 0.45000000000000007, 0.5500000000000002, 0.6500000000000001, 0.7500000000000002, 0.8500000000000002, 0.9500000000000002, 1.0500000000000003, 1.1500000000000004, 1.2500000000000002, 1.3500000000000003, 1.4500000000000004, 1.5500000000000003, 1.6500000000000004, 1.7500000000000004, 1.8500000000000003, 1.9500000000000004, 2.0500000000000003, 2.1500000000000004, 2.2500000000000004, 2.35, 2.45, 2.5500000000000003, 2.6500000000000004, 2.7500000000000004, 2.8500000000000005, 2.95, 3.0500000000000003, 3.1500000000000004, 3.2500000000000004, 3.3500000000000005, 3.4500000000000006, 3.5500000000000007, 3.6500000000000004, 3.7500000000000004, 3.8500000000000005, 3.9500000000000006, 4.050000000000001, 4.15, 4.250000000000001, 4.3500000000000005, 4.450000000000001, 4.550000000000001, 4.65, 4.750000000000001, 4.8500000000000005, 4.950000000000001, 5.050000000000001, 5.150000000000001, 5.250000000000001, 5.3500000000000005, 5.450000000000001, 5.550000000000001, 5.650000000000001, 5.750000000000001, 5.8500000000000005, 5.950000000000001, 6.050000000000001, 6.150000000000001, 6.250000000000001, 6.350000000000001, 6.450000000000001, 6.550000000000001, 6.650000000000001, 6.750000000000001, 6.850000000000001, 6.950000000000001, 7.050000000000002, 7.150000000000001, 7.250000000000001, 7.350000000000001, 7.450000000000001, 7.550000000000002, 7.650000000000001, 7.750000000000001, 7.850000000000001, 7.950000000000001, 8.050000000000002, 8.150000000000002, 8.250000000000002, 8.350000000000003, 8.450000000000003, 8.550000000000002, 8.650000000000002, 8.750000000000002, 8.850000000000003, 8.950000000000003, 9.050000000000002, 9.150000000000002, 9.250000000000002, 9.350000000000003, 9.450000000000003, 9.550000000000002, 9.650000000000002, 9.750000000000002, 9.850000000000003, 9.950000000000003, 10.050000000000002, 10.150000000000002, 10.250000000000004, 10.350000000000003, 10.450000000000003, 10.550000000000002, 10.650000000000002, 10.750000000000004, 10.850000000000003, 10.950000000000003, 11.050000000000002, 11.150000000000002, 11.250000000000004, 11.350000000000003, 11.450000000000003, 11.550000000000002, 11.650000000000002, 11.750000000000004, 11.850000000000003, 11.950000000000003, 12.050000000000002, 12.150000000000004, 12.250000000000004, 12.350000000000003, 12.450000000000003, 12.550000000000002, 12.650000000000004, 12.750000000000004, 12.850000000000003, 12.950000000000003, 13.050000000000002, 13.150000000000004, 13.250000000000004, 13.350000000000003, 13.450000000000003, 13.550000000000002, 13.650000000000004, 13.750000000000004, 13.850000000000003, 13.950000000000003, 14.050000000000004, 14.150000000000004, 14.250000000000004, 14.350000000000003, 14.450000000000003, 14.550000000000004, 14.650000000000004, 14.750000000000004, 14.850000000000003, 14.950000000000003, 15.050000000000004, 15.150000000000004, 15.250000000000004, 15.350000000000003, 15.450000000000003, 15.550000000000004, 15.650000000000004, 15.750000000000004, 15.850000000000003, 15.950000000000005, 16.050000000000004, 16.150000000000002, 16.250000000000004, 16.350000000000005, 16.450000000000003, 16.550000000000004, 16.650000000000006, 16.750000000000004, 16.850000000000005, 16.950000000000003, 17.050000000000004, 17.150000000000006, 17.250000000000004, 17.350000000000005, 17.450000000000003, 17.550000000000004, 17.650000000000006, 17.750000000000004, 17.850000000000005, 17.950000000000003, 18.050000000000004, 18.150000000000006, 18.250000000000004, 18.350000000000005, 18.450000000000003, 18.550000000000004, 18.650000000000006, 18.750000000000004, 18.850000000000005, 18.950000000000003, 19.050000000000004, 19.150000000000006, 19.250000000000004, 19.350000000000005, 19.450000000000003, 19.550000000000004, 19.650000000000006, 19.750000000000004, 19.850000000000005, 19.950000000000003, 20.050000000000004, 20.150000000000006, 20.250000000000004, 20.350000000000005, 20.450000000000006, 20.550000000000004, 20.650000000000006, 20.750000000000004, 20.850000000000005, 20.950000000000006, 21.050000000000004, 21.150000000000006, 21.250000000000004, 21.350000000000005, 21.450000000000006, 21.550000000000004, 21.650000000000006, 21.750000000000004, 21.850000000000005, 21.950000000000006, 22.050000000000004, 22.150000000000006, 22.250000000000004, 22.350000000000005, 22.450000000000006, 22.550000000000004, 22.650000000000006, 22.750000000000004, 22.850000000000005, 22.950000000000006, 23.050000000000004, 23.150000000000006, 23.250000000000004, 23.350000000000005, 23.450000000000006, 23.550000000000004, 23.650000000000006, 23.750000000000004, 23.850000000000005, 23.950000000000006, 24.050000000000004, 24.150000000000006, 24.250000000000007, 24.350000000000005, 24.450000000000006, 24.550000000000004, 24.650000000000006, 24.750000000000007, 24.850000000000005, 24.950000000000006, 25.050000000000004, 25.150000000000006, 25.250000000000007, 25.350000000000005, 25.450000000000006, 25.550000000000004, 25.650000000000006, 25.750000000000007, 25.850000000000005, 25.950000000000006, 26.050000000000004, 26.150000000000006, 26.250000000000007, 26.350000000000005, 26.450000000000006, 26.550000000000004, 26.650000000000006, 26.750000000000007, 26.850000000000005, 26.950000000000006, 27.050000000000004, 27.150000000000006, 27.250000000000007, 27.350000000000005, 27.450000000000006, 27.550000000000008, 27.650000000000006, 27.750000000000007, 27.850000000000005, 27.950000000000006, 28.050000000000008, 28.150000000000006, 28.250000000000007, 28.350000000000005, 28.450000000000006, 28.550000000000008, 28.650000000000006, 28.750000000000007, 28.850000000000005, 28.950000000000006, 29.050000000000008, 29.150000000000006, 29.250000000000007, 29.350000000000005, 29.450000000000006, 29.550000000000008, 29.650000000000006, 29.750000000000007, 29.850000000000005, 29.950000000000006, 30.050000000000008, 30.150000000000006, 30.250000000000007, 30.350000000000005, 30.450000000000006, 30.550000000000008, 30.650000000000006, 30.750000000000007, 30.850000000000005, 30.950000000000006, 31.050000000000008, 31.150000000000006, 31.250000000000007, 31.35000000000001, 31.450000000000006, 31.550000000000008, 31.650000000000006, 31.750000000000007, 31.85000000000001, 31.950000000000006, 32.050000000000004, 32.150000000000006, 32.25, 32.35, 32.45, 32.550000000000004, 32.650000000000006, 32.75, 32.85, 32.95, 33.050000000000004, 33.150000000000006, 33.25000000000001, 33.35, 33.45, 33.550000000000004, 33.650000000000006, 33.75000000000001, 33.85, 33.95, 34.050000000000004, 34.150000000000006, 34.25000000000001, 34.35, 34.45, 34.550000000000004, 34.650000000000006, 34.75000000000001, 34.85, 34.95, 35.050000000000004, 35.150000000000006, 35.25000000000001, 35.35, 35.45, 35.550000000000004, 35.650000000000006, 35.75000000000001, 35.85, 35.95, 36.050000000000004, 36.150000000000006, 36.25000000000001, 36.35, 36.45, 36.550000000000004, 36.650000000000006, 36.75000000000001, 36.85, 36.95, 37.050000000000004, 37.150000000000006, 37.25000000000001, 37.35, 37.45, 37.550000000000004, 37.650000000000006, 37.75000000000001, 37.85, 37.95, 38.050000000000004, 38.150000000000006, 38.25000000000001, 38.35, 38.45, 38.550000000000004, 38.650000000000006, 38.75000000000001, 38.85, 38.95, 39.050000000000004, 39.150000000000006, 39.25000000000001, 39.35, 39.45, 39.550000000000004, 39.650000000000006, 39.75000000000001, 39.85, 39.95, 40.050000000000004, 40.150000000000006, 40.25000000000001, 40.35000000000001, 40.45, 40.550000000000004, 40.650000000000006, 40.75000000000001, 40.85000000000001, 40.95, 41.050000000000004, 41.150000000000006, 41.25000000000001, 41.35000000000001, 41.45, 41.550000000000004, 41.650000000000006, 41.75000000000001, 41.85000000000001, 41.95, 42.050000000000004, 42.150000000000006, 42.25000000000001, 42.35000000000001, 42.45, 42.550000000000004, 42.650000000000006, 42.75000000000001, 42.85000000000001, 42.95, 43.050000000000004, 43.150000000000006, 43.25000000000001, 43.35000000000001, 43.45, 43.550000000000004, 43.650000000000006, 43.75000000000001, 43.85000000000001, 43.95, 44.050000000000004, 44.150000000000006, 44.25000000000001, 44.35000000000001, 44.45, 44.550000000000004, 44.650000000000006, 44.75000000000001, 44.85000000000001, 44.95, 45.050000000000004, 45.150000000000006, 45.25000000000001, 45.35000000000001, 45.45, 45.550000000000004, 45.650000000000006, 45.75000000000001, 45.85000000000001, 45.95, 46.050000000000004, 46.150000000000006, 46.25000000000001, 46.35000000000001, 46.45, 46.550000000000004, 46.650000000000006, 46.75000000000001, 46.85000000000001, 46.95, 47.050000000000004, 47.150000000000006, 47.25000000000001, 47.35000000000001, 47.45, 47.550000000000004, 47.650000000000006, 47.75000000000001, 47.85000000000001, 47.95000000000001, 48.050000000000004, 48.150000000000006, 48.25000000000001, 48.35000000000001, 48.45000000000001, 48.550000000000004, 48.650000000000006, 48.75000000000001, 48.85000000000001, 48.95000000000001, 49.050000000000004, 49.150000000000006, 49.25000000000001, 49.35000000000001, 49.45000000000001, 49.550000000000004, 49.650000000000006, 49.75000000000001, 49.85000000000001, 49.95000000000001, 50.050000000000004, 50.150000000000006, 50.25000000000001, 50.35000000000001, 50.45000000000001, 50.550000000000004, 50.650000000000006, 50.75000000000001, 50.85000000000001, 50.95000000000001, 51.050000000000004, 51.150000000000006, 51.25000000000001, 51.35000000000001, 51.45000000000001, 51.550000000000004, 51.650000000000006, 51.75000000000001, 51.85000000000001, 51.95000000000001, 52.050000000000004, 52.150000000000006, 52.25000000000001, 52.35000000000001, 52.45000000000001, 52.550000000000004, 52.650000000000006, 52.75000000000001, 52.85000000000001, 52.95000000000001, 53.050000000000004, 53.150000000000006, 53.25000000000001, 53.35000000000001, 53.45000000000001, 53.550000000000004, 53.650000000000006, 53.75000000000001, 53.85000000000001, 53.95000000000001, 54.050000000000004, 54.150000000000006, 54.25000000000001, 54.35000000000001, 54.45000000000001, 54.550000000000004, 54.650000000000006, 54.75000000000001, 54.85000000000001, 54.95000000000001, 55.05000000000001, 55.150000000000006, 55.25000000000001, 55.35000000000001, 55.45000000000001, 55.55000000000001, 55.650000000000006, 55.75000000000001, 55.85000000000001, 55.95000000000001, 56.05000000000001, 56.150000000000006, 56.25000000000001, 56.35000000000001, 56.45000000000001, 56.55000000000001, 56.650000000000006, 56.75000000000001, 56.85000000000001, 56.95000000000001, 57.05000000000001, 57.150000000000006, 57.25000000000001, 57.35000000000001, 57.45000000000001, 57.55000000000001, 57.650000000000006, 57.75000000000001, 57.85000000000001, 57.95000000000001, 58.05000000000001, 58.150000000000006, 58.25000000000001, 58.35000000000001, 58.45000000000001, 58.55000000000001, 58.650000000000006, 58.75000000000001, 58.85000000000001, 58.95000000000001, 59.05000000000001, 59.150000000000006, 59.25000000000001, 59.35000000000001, 59.45000000000001, 59.55000000000001, 59.650000000000006, 59.75000000000001, 59.85000000000001, 59.95000000000001, 60.05000000000001, 60.150000000000006, 60.25000000000001, 60.35000000000001, 60.45000000000001, 60.55000000000001, 60.650000000000006, 60.75000000000001, 60.85000000000001, 60.95000000000001, 61.05000000000001, 61.150000000000006, 61.25000000000001, 61.35000000000001, 61.45000000000001, 61.55000000000001, 61.650000000000006, 61.75000000000001, 61.85000000000001, 61.95000000000001, 62.05000000000001, 62.150000000000006, 62.25000000000001, 62.35000000000001, 62.45000000000001, 62.55000000000001, 62.65000000000001, 62.75000000000001, 62.85000000000001, 62.95000000000001, 63.05000000000001, 63.15000000000001, 63.25000000000001, 63.35000000000001, 63.45000000000001, 63.55000000000001, 63.65000000000001, 63.75000000000001, 63.85000000000001, 63.95000000000001, 64.05000000000001, 64.15, 64.25000000000001, 64.35000000000001, 64.45, 64.55000000000001, 64.65, 64.75000000000001, 64.85000000000001, 64.95, 65.05000000000001, 65.15, 65.25000000000001, 65.35000000000001, 65.45, 65.55000000000001, 65.65, 65.75000000000001, 65.85000000000001, 65.95000000000002, 66.05000000000001, 66.15, 66.25000000000001, 66.35000000000001, 66.45000000000002, 66.55000000000001, 66.65, 66.75000000000001, 66.85000000000001, 66.95000000000002, 67.05000000000001, 67.15, 67.25000000000001, 67.35000000000001, 67.45000000000002, 67.55000000000001, 67.65, 67.75000000000001, 67.85000000000001, 67.95000000000002, 68.05000000000001, 68.15, 68.25000000000001, 68.35000000000001, 68.45000000000002, 68.55000000000001, 68.65, 68.75000000000001, 68.85000000000001, 68.95000000000002, 69.05000000000001, 69.15, 69.25000000000001, 69.35000000000001, 69.45000000000002, 69.55000000000001, 69.65, 69.75000000000001, 69.85000000000001, 69.95000000000002, 70.05000000000001, 70.15, 70.25000000000001, 70.35000000000001, 70.45000000000002, 70.55000000000001, 70.65, 70.75000000000001, 70.85000000000001, 70.95000000000002, 71.05000000000001, 71.15, 71.25000000000001, 71.35000000000001, 71.45000000000002, 71.55000000000001, 71.65, 71.75000000000001, 71.85000000000001, 71.95000000000002, 72.05000000000001, 72.15, 72.25000000000001, 72.35000000000001, 72.45000000000002, 72.55000000000001, 72.65, 72.75000000000001, 72.85000000000001, 72.95000000000002, 73.05000000000001, 73.15, 73.25000000000001, 73.35000000000001, 73.45000000000002, 73.55000000000001, 73.65, 73.75000000000001, 73.85000000000001, 73.95000000000002, 74.05000000000001, 74.15, 74.25000000000001, 74.35000000000001, 74.45000000000002, 74.55000000000001, 74.65, 74.75000000000001, 74.85000000000001, 74.95000000000002, 75.05000000000001, 75.15, 75.25000000000001, 75.35000000000001, 75.45000000000002, 75.55000000000001, 75.65, 75.75000000000001, 75.85000000000001, 75.95000000000002, 76.05000000000001, 76.15, 76.25000000000001, 76.35000000000001, 76.45000000000002, 76.55000000000001, 76.65, 76.75000000000001, 76.85000000000001, 76.95000000000002, 77.05000000000001, 77.15, 77.25000000000001, 77.35000000000001, 77.45000000000002, 77.55000000000001, 77.65, 77.75000000000001, 77.85000000000001, 77.95000000000002, 78.05000000000001, 78.15, 78.25000000000001, 78.35000000000001, 78.45000000000002, 78.55000000000001, 78.65, 78.75000000000001, 78.85000000000001, 78.95000000000002, 79.05000000000001, 79.15, 79.25000000000001, 79.35000000000001, 79.45000000000002, 79.55000000000001, 79.65, 79.75000000000001, 79.85000000000001, 79.95000000000002, 80.05000000000001, 80.15, 80.25000000000001, 80.35000000000001, 80.45000000000002, 80.55000000000001, 80.65000000000002, 80.75000000000001, 80.85000000000001, 80.95000000000002, 81.05000000000001, 81.15000000000002, 81.25000000000001, 81.35000000000001, 81.45000000000002, 81.55000000000001, 81.65000000000002, 81.75000000000001, 81.85000000000001, 81.95000000000002, 82.05000000000001, 82.15000000000002, 82.25000000000001, 82.35000000000001, 82.45000000000002, 82.55000000000001, 82.65000000000002, 82.75000000000001, 82.85000000000001, 82.95000000000002, 83.05000000000001, 83.15000000000002, 83.25000000000001, 83.35000000000001, 83.45000000000002, 83.55000000000001, 83.65000000000002, 83.75000000000001, 83.85000000000001, 83.95000000000002, 84.05000000000001, 84.15000000000002, 84.25000000000001, 84.35000000000001, 84.45000000000002, 84.55000000000001, 84.65000000000002, 84.75000000000001, 84.85000000000001, 84.95000000000002, 85.05000000000001, 85.15000000000002, 85.25000000000001, 85.35000000000001, 85.45000000000002, 85.55000000000001, 85.65000000000002, 85.75000000000001, 85.85000000000001, 85.95000000000002, 86.05000000000001, 86.15000000000002, 86.25000000000001, 86.35000000000001, 86.45000000000002, 86.55000000000001, 86.65000000000002, 86.75000000000001, 86.85000000000001, 86.95000000000002, 87.05000000000001, 87.15000000000002, 87.25000000000001, 87.35000000000001, 87.45000000000002, 87.55000000000001, 87.65000000000002, 87.75000000000001, 87.85000000000001, 87.95000000000002, 88.05000000000001, 88.15000000000002, 88.25000000000001, 88.35000000000001, 88.45000000000002, 88.55000000000001, 88.65000000000002, 88.75000000000001, 88.85000000000001, 88.95000000000002, 89.05000000000001, 89.15000000000002, 89.25000000000001, 89.35000000000001, 89.45000000000002, 89.55000000000001, 89.65000000000002, 89.75000000000001, 89.85000000000001, 89.95000000000002, 90.05000000000001, 90.15000000000002, 90.25000000000001, 90.35000000000001, 90.45000000000002, 90.55000000000001, 90.65000000000002, 90.75000000000001, 90.85000000000001, 90.95000000000002, 91.05000000000001, 91.15000000000002, 91.25000000000001, 91.35000000000001, 91.45000000000002, 91.55000000000001, 91.65000000000002, 91.75000000000001, 91.85000000000001, 91.95000000000002, 92.05000000000001, 92.15000000000002, 92.25000000000001, 92.35000000000001, 92.45000000000002, 92.55000000000001, 92.65000000000002, 92.75000000000001, 92.85000000000001, 92.95000000000002, 93.05000000000001, 93.15000000000002, 93.25000000000001, 93.35000000000001, 93.45000000000002, 93.55000000000001, 93.65000000000002, 93.75000000000001, 93.85000000000001, 93.95000000000002, 94.05000000000001, 94.15000000000002, 94.25000000000001, 94.35000000000001, 94.45000000000002, 94.55000000000001, 94.65000000000002, 94.75000000000001, 94.85000000000001, 94.95000000000002, 95.05000000000001, 95.15000000000002, 95.25000000000001, 95.35000000000002, 95.45000000000002, 95.55000000000001, 95.65000000000002, 95.75000000000001, 95.85000000000002, 95.95000000000002, 96.05000000000001, 96.15000000000002, 96.25000000000001, 96.35000000000002, 96.45000000000002, 96.55000000000001, 96.65000000000002, 96.75000000000001, 96.85000000000002, 96.95000000000002, 97.05000000000001, 97.15000000000002, 97.25000000000001, 97.35000000000002, 97.45000000000002, 97.55000000000001, 97.65000000000002, 97.75000000000001, 97.85000000000002, 97.95000000000002, 98.05000000000001, 98.15000000000002, 98.25000000000001, 98.35000000000002, 98.45000000000002, 98.55000000000001, 98.65000000000002, 98.75000000000001, 98.85000000000002, 98.95000000000002, 99.05000000000001, 99.15000000000002, 99.25000000000001, 99.35000000000002, 99.45000000000002, 99.55000000000001, 99.65000000000002, 99.75000000000001, 99.85000000000002, 99.95000000000002], [0.0, 0.0, 0.0, 0.0, 0.0, 0.0, 0.0, 0.0, 0.0, 0.0, 0.0, 0.0, 0.0, 0.0, 0.0, 0.0, 0.0, 0.0, 0.0, 0.0, 0.0, 0.0, 0.0, 0.0, 0.0, 0.0, 0.0, 0.009740393906389071, 0.022175238649999564, 0.02141533848615211, 0.020705797751195486, 0.029982324833981798, 0.03883802676131395, 0.03766758900791494, 0.03656563779652231, 0.03552633251404942, 0.03454447835638029, 0.04406717830112657, 0.049102598564686226, 0.047849446057824215, 0.046730786081140674, 0.0456643221374611, 0.04457858998532218, 0.04354329056419045, 0.042554989554953015, 0.04161055755241546, 0.045761069793992554, 0.05312281746964902, 0.052017451938913016, 0.050957150599129544, 0.049939212609735176, 0.0489611487361898, 0.04802066102378828, 0.04711562477033737, 0.04629728862381858, 0.0455074940071325, 0.04469390916743003, 0.04390890470873299, 0.043151000592189, 0.042418817239255134, 0.04171106715007654, 0.041026547347266955, 0.040364132551789327, 0.0397227690094971, 0.03910146889708854, 0.03849930524500529, 0.03791540732238717, 0.03738370001351174, 0.036867017110477664, 0.036331237943267994, 0.035810808652337, 0.035305078890524, 0.034813434538366314, 0.03433529521612107, 0.03387011199804948, 0.03341736531003658, 0.03605538626186275, 0.040684048151540905, 0.040161186686425286, 0.039651594244625325, 0.039154772042614444, 0.03870006134765557, 0.03825601735103558, 0.037793348374831795, 0.03734173685481515, 0.03690079106949282, 0.0364701375844689, 0.03604942019760197, 0.0356382989563457, 0.03523644924157451, 0.03484356091270484, 0.034459337509380454, 0.03408349550540292, 0.033715763610961035, 0.033378075106843666, 0.03304722980115339, 0.03270140558498943, 0.03236274426207726, 0.03203102556917832, 0.03170603818246744, 0.0313875792685752, 0.031075454062418673, 0.030769475469974005, 0.030469463694288535, 0.030175245883161433, 0.029886655797042205, 0.029603533495806363, 0.029325725043168004, 0.02906992466220972, 0.028818644850387803, 0.028555306950185384, 0.028296738141327115, 0.028042810032048348, 0.027793398798313395, 0.027548384982475242, 0.027307653302492095, 0.02707109247106056, 0.02683859502406923, 0.02661005715781716, 0.026385378574479118, 0.026164462335334298, 0.025960651955094192, 0.025760061155870907, 0.025549450263103603, 0.025342255314857277, 0.02513839387329315, 0.02493778613207458, 0.024740354812197385, 0.024546025062729775, 0.024354724366193875, 0.024166382448337635, 0.023980931192061267, 0.02379830455527674, 0.023618438492492247, 0.023441270879926004, 0.023277548133151187, 0.023116146291896573, 0.02294640713426309, 0.0227791425664214, 0.02261429886500038, 0.02245182385057572, 0.02229166683260136, 0.02213377855668116, 0.021978111154065658, 0.021824618093265163, 0.0216732541336764, 0.021523975281125575, 0.021376738745236226, 0.021240503131167043, 0.02110603085476549, 0.02096443798450941, 0.020824732253653007, 0.02068687618432834, 0.020550833284539504, 0.02041656801595707, 0.02028404576296676, 0.02015323280291586, 0.020024096277503515, 0.019896604165264, 0.019770725255094518, 0.01964642912078164, 0.019523686096482563, 0.019409984689102926, 0.01929762887195876, 0.019179192364128357, 0.019062200767913953, 0.018946627801920378, 0.018832447818287194, 0.018719635783713096, 0.01860816726115839, 0.01849801839219723, 0.018389165879993046, 0.018281586972871487, 0.01817525944846669, 0.01852077443187103, 0.0215672624151994, 0.021451612820875755, 0.021329598020978495, 0.021208963392345882, 0.02108968564889213, 0.02097174202544328, 0.020855110263252163, 0.02073976859599397, 0.020625695736224005, 0.020512870862279924, 0.02040127360561151, 0.02029088403852177, 0.02018168266230395, 0.020073650395759497, 0.019973404255366235, 0.019874176298089897, 0.01976940256677858, 0.019665727748024924, 0.01956313464317306, 0.019461606410598017, 0.01936112655648894, 0.01926167892591632, 0.01916324769417318, 0.019065817358380303, 0.018969372729346394, 0.018873898923673957, 0.01877938135610234, 0.01869161780905011, 0.018604688727750913, 0.018512841701265246, 0.0184218970764956, 0.01833184161921512, 0.01824266235272167, 0.01815434655160416, 0.01806688173568916, 0.017980255664161525, 0.01789445632985348, 0.01780947195369636, 0.017725290979329726, 0.017641902067862657, 0.01755929409278225, 0.01748254123070273, 0.017406471147313203, 0.017326048243470376, 0.017246365077017795, 0.01716741148840166, 0.017089177503262394, 0.017011653328234032, 0.0169348293468574, 0.01685869611560351, 0.01678324436000374, 0.016708464970883512, 0.016634349000696175, 0.016560887659954036, 0.016492598277860784, 0.01642488213025682, 0.016353255273944003, 0.01628225041765356, 0.016211859494326485, 0.016142074575804966, 0.016072887869855647, 0.016004291717269085, 0.0159362785890332, 0.015868841083578486, 0.015801971924092842, 0.015735663955904075, 0.015669910143927938, 0.015604703570179951, 0.015544058142844814, 0.015483892622657505, 0.015420221851479617, 0.015357072573294156, 0.015294438407320818, 0.015232313076453518, 0.015170690405163296, 0.015109564317451907, 0.015048928834854713, 0.01498877807449146, 0.014929106247163601, 0.014869907655496908, 0.014811176692128083, 0.014756531743248166, 0.014702297391599926, 0.014644880416246151, 0.014587910158636266, 0.014531381425610187, 0.014475289104192227, 0.01441962816004943, 0.01436439363598537, 0.014309580650468412, 0.01425518439619356, 0.01420120013867695, 0.014147623214882207, 0.01409444903187774, 0.014041673065524216, 0.013992549489514842, 0.013943775981894644, 0.013892120293316526, 0.013840845916756092, 0.013789948645580715, 0.01373942433480789, 0.013689268899979918, 0.013639478316063247, 0.013590048616371666, 0.01354097589151286, 0.013492256288357726, 0.01344388600903181, 0.013395861309928429, 0.013351145423708577, 0.013306733638099533, 0.013259682107556755, 0.013212962145741955, 0.013166570260146093, 0.013120503007138703, 0.013074756991115807, 0.013029328863665517, 0.012984215322751097, 0.012939413111910816, 0.01289491901947439, 0.0128507298777955, 0.01280684256250004, 0.012763253991749723, 0.012722655463157076, 0.012682320079142325, 0.012639573607662722, 0.012597114327217936, 0.012816117790375378, 0.014598553479732056, 0.014550002808306131, 0.014501773998429912, 0.014453863860053845, 0.014406269245146094, 0.014358987047003011, 0.014312014199573153, 0.014265347676794504, 0.014221870424870959, 0.014178663218621598, 0.014132860876502071, 0.014087353498902503, 0.01404213824563331, 0.01399721231285223, 0.01395257293248472, 0.01390821737165541, 0.013864142932130414, 0.013820346949770143, 0.013776826793992503, 0.013733579867246206, 0.013690603604493909, 0.013647895472705136, 0.01360809532016131, 0.013568531737062548, 0.013526580655170053, 0.013484888181978938, 0.0134434519335337, 0.013402269555090732, 0.013361338720672262, 0.013320657132628411, 0.013280222521207275, 0.013240032644132765, 0.013200085286190117, 0.013160378258818873, 0.01312090939971321, 0.013084119463568845, 0.013047539808290706, 0.013008743870696221, 0.012970177963247408, 0.012931840046136622, 0.012893728103602665, 0.012855840143577482, 0.012818174197339072, 0.012780728319170483, 0.012743500586024772, 0.012706489097195784, 0.012669691973994668, 0.012633107359431989, 0.01259673341790537, 0.012562820544536548, 0.01252909380587971, 0.012493315513987562, 0.012457740978570156, 0.012422368463986545, 0.01238719625425272, 0.012352222652764108, 0.01231744598202281, 0.012501932231459048, 0.013998259219107292, 0.013959178354631053, 0.013920315097611807, 0.01388166763559347, 0.013845627957818987, 0.013809779054266683, 0.013771742087445976, 0.014162657017810252, 0.015408329977265225, 0.015366237851281198, 0.015324375071542435, 0.015282739768691395, 0.015241330093631206, 0.01520014421725192, 0.015159180330161193, 0.015118436642419283, 0.015077911383278372, 0.015037602800926008, 0.015000006666671853, 0.014962602200920123, 0.01492290697425443, 0.014883421810338467, 0.014844145046128349, 0.014805075036088832, 0.014766210151963523, 0.014727548782548677, 0.014689089333470523, 0.014650830226966116, 0.014612769901667547, 0.014574906812389557, 0.014537239429920412, 0.01450210077160898, 0.014467135321683765, 0.01443002221997008, 0.014393099046478574, 0.014356364346978238, 0.014319816682046497, 0.014283454626881196, 0.014247276771115458, 0.0142112817186353, 0.014175468087400084, 0.0141398345092656, 0.014104379629809862, 0.014069102108161476, 0.014034000616830633, 0.014001249976767804, 0.013968655211667102, 0.013934052531891297, 0.013899620861755776, 0.013865358936666614, 0.013831265504467907, 0.013797339325289237, 0.01376357917139535, 0.013729983827038078, 0.013696552088310363, 0.013663282763002483, 0.013630174670460304, 0.013597226641445628, 0.013566480663233332, 0.013535876485383869, 0.013503382227502764, 0.013471043607658379, 0.013438859510330367, 0.013406828830633478, 0.013374950474191127, 0.013343223357010773, 0.013311646405361014, 0.013280218555650486, 0.013248938754308423, 0.013217805957666954, 0.013186819131844987, 0.013155977252633792, 0.013127192333026418, 0.01309853588027637, 0.013068105103467745, 0.013037815393752894, 0.013007665772488597, 0.012977655270063119, 0.012947782925792245, 0.012918047787816803, 0.012888448913001518, 0.012858985366835333, 0.012829656223333024, 0.012800460564938217, 0.012948601905450103, 0.014160299077067205, 0.014130287117373009, 0.014098412764795823, 0.014066681889579288, 0.01403509352513747, 0.014003646713547322, 0.013972340505451843, 0.013941173959964534, 0.013910146144575166, 0.013879256135056736, 0.013848503015373723, 0.013817885877591533, 0.013787403821787133, 0.013757055955960908, 0.013728724623346854, 0.013700512319200473, 0.013670545351414421, 0.013640709190352655, 0.013611002981417023, 0.013581425877437658, 0.013551977038592438, 0.013522655632327482, 0.013493460833278698, 0.013968966659180067, 0.014778992569944471, 0.014747290725217677, 0.014715724594226997, 0.014686252519694094, 0.014656900867687245, 0.014625720095423792, 0.014594671708170475, 0.014563754864607295, 0.014532968730528107, 0.014502312478765536, 0.014471785289116957, 0.014441386348271279, 0.014411114849736766, 0.014380969993769695, 0.01435095098730393, 0.014321057043881365, 0.014291287383583253, 0.014263489314355218, 0.014235801564547703, 0.014206384932136332, 0.014177089621187036, 0.01414791488270454, 0.014118859973846282, 0.01408992415785935, 0.014061106704018242, 0.014032406887563312, 0.01400382398964004, 0.013975357297239015, 0.013947006103136617, 0.013918769705836479, 0.013890647409511615, 0.013864384668444668, 0.013838223242974595, 0.013810425161541273, 0.013782738537254619, 0.013755162701119972, 0.013727696989486005, 0.013700340743991396, 0.01367309331151228, 0.013645954044110245, 0.013618922298980984, 0.01359199743840354, 0.01356517882969015, 0.013538465845136688, 0.013513516776683044, 0.013488661524801849, 0.013462248757662562, 0.013435939228503547, 0.013409732333225167, 0.01338362747243183, 0.013357624051386265, 0.013331721479964387, 0.013305919172610614, 0.01328021654829378, 0.013254613030463509, 0.013229108047007082, 0.014253869299127425, 0.01437642700003435, 0.014350637103416622, 0.014324941615218943, 0.014297633238877968, 0.014270428783196171, 0.014243327656102612, 0.014216329270015482, 0.014189433041799612, 0.014162638392724497, 0.014135944748422783, 0.014109351538849232, 0.014082858198240145, 0.014056464165073206, 0.01403016888202788, 0.01400560529344801, 0.013981129466106768, 0.013955115022725183, 0.013929197208815008, 0.013903375486985456, 0.013877649323823191, 0.013852018189855611, 0.013826481559514511, 0.013801038911100164, 0.013775689726745793, 0.013750433492382438, 0.013725269697704202, 0.013700197836133863, 0.013675217404788928, 0.013651879960164074, 0.013628623793797904, 0.013603903456136612, 0.013579272634311513, 0.013554730842977, 0.013530277600289775, 0.013505912427877353, 0.013481634850806843, 0.013457444397554075, 0.013433340599973129, 0.013409322993266071, 0.013385391115953122, 0.01336154450984307, 0.013339264531435741, 0.013317060374566092, 0.013293456400276404, 0.01326993595222361, 0.0132464985878353, 0.013360778749844768, 0.014299860634952605, 0.014274737335718412, 0.014249702159490372, 0.01422475464342697, 0.0141998943279223, 0.014175120756577814, 0.014150433476174418, 0.01412583203664482, 0.014102844920676608, 0.01407993415185931, 0.01405557702599359, 0.014031304026258545, 0.01400711471756548, 0.013983008667820821, 0.0139589854479004, 0.013935044631623978, 0.013911185795730058, 0.01388740851985093, 0.013863712386487984, 0.013840096980987268, 0.01381656189151533, 0.013794569547997132, 0.013772648653624198, 0.013749342203907097, 0.013726114500564787, 0.013702965145175269, 0.013679893741999799, 0.01365689989796035, 0.013633983222617283, 0.013611143328147248, 0.01358837982932129, 0.013565692343483229, 0.013543080490528187, 0.013520543892881348, 0.013498082175476997, 0.01347709126629747, 0.013456166985768972, 0.013433918482264277, 0.013411743428939119, 0.013389641462665303, 0.013367612222704361, 0.013345655350687938, 0.013323770490598361, 0.013301957288749399, 0.013280215393767215, 0.013258544456571476, 0.013236944130356693, 0.013215414070573705, 0.013195292471541725, 0.013175233408425985, 0.013153903465569095, 0.01313264247499132, 0.013111450102884064, 0.013090326017589953, 0.013069269889585528, 0.013800915699658547, 0.014029464828528012, 0.014007006446166379, 0.013984619851706862, 0.013962304701495107, 0.013940060654066735, 0.013917887370129922, 0.013897163199536433, 0.013876502020378118, 0.013854530310954983, 0.013832628070471151, 0.013810794969981976, 0.013789030682616337, 0.013767334883560342, 0.013745707250041119, 0.01372414746131087, 0.013702655198630963, 0.013681230145256268, 0.013659871986419558, 0.013638580409316124, 0.013618679104707213, 0.013598837080063545, 0.013577735200585073, 0.013556698708977504, 0.013535727301787273, 0.013514820677435601, 0.013493978536204071, 0.01347320058022027, 0.013452486513443624, 0.013431836041651315, 0.013411248872424392, 0.013390724715133912, 0.013370263280927306, 0.013349864282714813, 0.013330796068342005, 0.013311783453507236, 0.013291562375376754, 0.013271402637171109, 0.013251303960204196, 0.013231266067475577, 0.013211288683657747, 0.013191371535083513, 0.013171514349733505, 0.013151716857223794, 0.01313197878879363, 0.013112299877293256, 0.013092679857171866, 0.013074338768753174, 0.01305605013233849, 0.013036597960045799, 0.013017203665005823, 0.01299786698929355, 0.012978587676514289, 0.012959365471792276, 0.01294020012175948, 0.012921091374544464, 0.012902038979761351, 0.012883042688498877, 0.012864102253309561, 0.012845217428198968, 0.012826387968615044, 0.012808784881087071, 0.01279123111396418, 0.012772559480954324, 0.012753942279261687, 0.012735379271216391, 0.012716870220530224, 0.012698414892286633, 0.012680013052930775, 0.012661664470259659, 0.012643368913412412, 0.012625126152860544, 0.012606935960398394, 0.012588798109133598, 0.012571840702495628, 0.01255492992950757, 0.012536941307086385, 0.012519004158885705, 0.012501118264281876, 0.012483283403910275, 0.012465499359656327, 0.01244776591464662, 0.012430082853240081, 0.012412449961019258, 0.012394867024781616, 0.01237733383253099, 0.012359850173469019, 0.012342415837986722, 0.012326115281192495, 0.01230985867668093, 0.012292564989557666, 0.01227531982485933, 0.01225812297865651, 0.012240974248160943, 0.012223873431717575, 0.012206820328796627, 0.012189814739985778, 0.012172856466982377, 0.012155945312585754, 0.012139081080689552, 0.012122263576274163, 0.012106538978784224, 0.012090856026281984, 0.012074171786791103, 0.01205753352920648, 0.012040941063699875, 0.012024394201486523, 0.012007892754817949, 0.011991436536974882, 0.011975025362260205, 0.011958659045991984, 0.011942337404496513, 0.011926060255101473, 0.011909827416129103, 0.01189363870688943, 0.011878501283351082, 0.011863403195580845, 0.01184734036167558, 0.01183132096653618, 0.011815344834193208, 0.011799411789626384, 0.01178352165875824, 0.011767674268447752, 0.01175186944648406, 0.011736107021580221, 0.011720386823367047, 0.01170470868238693, 0.011689072430087788, 0.011674450931981327, 0.011659866777119455, 0.011644350024006688, 0.011628874514877287, 0.011613440085507912, 0.011598046572545932, 0.011582693813503657, 0.011567381646752627, 0.011552109911517932, 0.011536878447872597, 0.011521687096731984, 0.011506535699848271, 0.011491424099804935, 0.01147635214001132, 0.01146225765639755, 0.011448198516574267, 0.011433239657643503, 0.011418319839874687, 0.011403438910626552, 0.011388596718052521, 0.011373793111095524, 0.011359027939482898, 0.01134430105372128, 0.011329612305091578, 0.01131496154564395, 0.011300348628192852, 0.011285773406312097, 0.011272142876109517, 0.0112585459600505, 0.011244078304103598, 0.01122964778340802, 0.011215254255170119, 0.011800849625956365, 0.011985618866297058, 0.01197031522307732, 0.011955050610444908, 0.011939824879273891, 0.011924637881197055, 0.011909489468601103, 0.011894379494621861, 0.01187930781313954, 0.011865212388615822, 0.011851151115032706, 0.011836188717221674, 0.011821264052637647, 0.011806376978722912, 0.011791527353636966, 0.011776715036252003, 0.011761939886148482, 0.011747201763610644, 0.011732500529622138, 0.01171783604586164, 0.011703208174698512, 0.011688616779188508, 0.011674969998380417, 0.011661355752018186, 0.011646868467344963, 0.011632417134070368, 0.011618001618535673, 0.011603621787743858, 0.01158927750935555, 0.011574968651684957, 0.011560695083695827, 0.011546456674997468, 0.011532253295840756, 0.011518084817114211, 0.011503951110340074, 0.011489852047670428, 0.01147666519123767, 0.011463509239410441, 0.011449509072038438, 0.011435543059238377, 0.011421611076178131, 0.01140771299863318, 0.011393848702982896, 0.011380018066206891, 0.011366220965881378, 0.011352457280175551, 0.01133872688784801, 0.01132502966824319, 0.011311365501287838, 0.011298584936491062, 0.011285833859890598, 0.011272264055681271, 0.01125872684427304, 0.011245222108381612, 0.011231749731284746, 0.011218309596818887, 0.011204901589375833, 0.011191525593899413, 0.011178181495882207, 0.011164869181362266, 0.011151588536919879, 0.01113833944967434, 0.011125121807280758, 0.011112758421442364, 0.011100423092630395, 0.011087295233197996, 0.011074198388283597, 0.011061132448109334, 0.011048097303414826, 0.011035092845454123, 0.011022118965992686, 0.01100917555730437, 0.010996262512168464, 0.01098337972386672, 0.010970527086180399, 0.010957704493387378, 0.010945710214505308, 0.0109337427463038, 0.010921005948130433, 0.010908298789814348, 0.010895621168013226, 0.010882972979864593, 0.01087035412298307, 0.010857764495457584, 0.010845203995848637, 0.010832672523185581, 0.0108201699769639, 0.010807696257142544, 0.010795251264141242, 0.010782834898837867, 0.010771220190677826, 0.010759631031328596, 0.010747296422627558, 0.010734990061804995, 0.010722711851934841, 0.010710461696533963, 0.010698239499559628, 0.01068604516540701, 0.010673878598906669, 0.010661739705322103, 0.010649628390347284, 0.010637544560104191, 0.01062548812114042, 0.010614209737986196, 0.01060295580258526, 0.01059097759681088, 0.010579026424163314, 0.010567102193230746, 0.010555204813013048, 0.010543334192919453, 0.010531490242766256, 0.01051967287277453, 0.010507881993567872, 0.010496117516170123, 0.01048437935200315, 0.01047266741288462, 0.010460981611025783, 0.010450049578401628, 0.010439140876650592, 0.010427529733936205, 0.010415944391977315, 0.010404384764872772, 0.010392850767102352, 0.010381342313524618, 0.010369859319374848, 0.010358401700262943, 0.010346969372171357, 0.01033556225145306, 0.010324180254829469, 0.010312823299388454, 0.01030219857974574, 0.010291596214639659, 0.010280310794042236, 0.010269050096766909, 0.01025781404165934, 0.010246602547919977, 0.010235415535102151, 0.010224252923110105, 0.010213114632197123, 0.010202000582963605, 0.010190910696355198, 0.010179844893660913, 0.010168803096511258, 0.010157785226876399, 0.010147477403842843, 0.010137190943216145, 0.010126241433585828, 0.010115315552278976, 0.010104413222895452, 0.010093534369364155, 0.010082678915941229, 0.010071846787208308, 0.01006103790807079, 0.010050252203756074, 0.010039489599811852, 0.010028750022104398, 0.010018033396816853, 0.010008007117944698, 0.009998001332693726, 0.00998735028727631, 0.009976721911200326, 0.009966116132169665, 0.0099555328781953, 0.009944972077593678, 0.009934433658985085, 0.009923917551292044, 0.009913423683737717, 0.009902951985844314, 0.009892502387431522, 0.009882074818614936, 0.009871669209804482, 0.009861933620917697, 0.009852217641331143, 0.00984187478254377, 0.009831553616852739, 0.009821254076080936, 0.009810976092336644, 0.009800719598012046, 0.009790484525781733, 0.009780270808601246, 0.009770078379705602, 0.00975990717260785, 0.009749757121097605, 0.009739628159239637, 0.009730151148077078, 0.009720692970569747, 0.009710624276653788, 0.009700576419463581, 0.009690549334384924, 0.0096805429570705, 0.009670557223438497, 0.00966059206967123, 0.009650647432213801, 0.009640723247772737, 0.009630819453314633, 0.009620935986064845, 0.009611072783506154, 0.010241311768935927, 0.0102314880718976, 0.010221683620607509, 0.010211246007108144, 0.010200829688075952, 0.010190434598410954, 0.010180060673278257, 0.010169707848106713, 0.010159376058587577, 0.010149065240673162, 0.010138775330575545, 0.010128506264765216, 0.010118257979969802, 0.010108030413172741, 0.010097823501612016], [0.0, 0.0, 0.0, 0.0, 0.0, 0.0, 0.0, 0.0, 0.0, 0.0, 0.0, 0.0, 0.0, 0.0, 0.0, 0.0, 0.0, 0.0, 0.0, 0.0, 0.0, 0.0, 0.0, 0.0, 0.0, 0.0, 0.0, 0.043560365804621394, 0.0991706820773594, 0.09577230523240708, 0.0925991426000708, 0.09793017875422864, 0.11954092408443603, 0.1159383926920843, 0.11254665842825576, 0.10934774426518099, 0.10632566093316095, 0.11022865419074737, 0.11992411073832931, 0.11686351507948742, 0.11413139281215762, 0.11152674980305534, 0.1088750477210618, 0.10634651835487015, 0.10393277400856112, 0.10162617168265917, 0.09980986782469352, 0.10900572145126185, 0.10673755923990938, 0.10456186679729991, 0.1024731021155325, 0.10046615739310426, 0.09853631732645216, 0.09667922211866642, 0.09500003177655228, 0.09337940741792565, 0.09170996655168685, 0.09009917138985989, 0.08854398495679916, 0.0870415764170646, 0.08558930387669747, 0.08418469887818497, 0.08282545239766308, 0.08150940217724614, 0.0802345212462876, 0.07899890750338773, 0.07780077424652034, 0.07670973386941707, 0.0756495229226061, 0.07455012726849543, 0.07348222889592299, 0.07244449332067233, 0.07143566039619492, 0.07045453920838635, 0.06950000338539683, 0.06857098678363784, 0.06748770422286617, 0.0722974507957864, 0.07136830158953228, 0.07046273205648808, 0.06957985583506725, 0.06877181372547542, 0.06798272683625485, 0.06716054248977008, 0.0663580077585753, 0.06557442653531045, 0.06480913520963956, 0.06406150079374646, 0.06333091917610323, 0.06261681349338565, 0.06191863261131387, 0.061235849706009926, 0.06056796093819747, 0.059914484213230826, 0.059314395993892634, 0.05872646845728013, 0.05811192269824021, 0.0575101057345379, 0.0569206261481267, 0.056343108406714554, 0.055777192065945225, 0.055222531019183785, 0.05467879279162506, 0.05414565787569966, 0.053622819104986036, 0.05310998106405066, 0.05260685953183378, 0.05211318095637683, 0.05165861175060388, 0.051212075806995175, 0.05074411207802616, 0.05028462324677407, 0.049833381155085774, 0.049390165761875535, 0.04895476478533392, 0.0485269733638967, 0.048106593734836015, 0.04769343492941451, 0.047287312483614896, 0.04688804816352451, 0.04649546970451594, 0.04613328915448331, 0.045776829950057156, 0.045402564572133486, 0.04503436948692029, 0.044672098198533725, 0.0443156088873919, 0.043964764225100636, 0.043619431198063614, 0.0432794809393409, 0.04294478856830949, 0.04261523303770651, 0.04229069698766182, 0.041971066606349784, 0.041656231496913186, 0.04136528854096608, 0.04107846994235983, 0.040776835543751916, 0.04047959860660226, 0.040186663661975076, 0.03989793798460006, 0.039613331495012984, 0.039332756665855034, 0.03905612843212616, 0.038783364105199204, 0.03851438329041247, 0.03824910780806754, 0.037987461617669964, 0.03774536457835586, 0.037506401072307335, 0.03725478393892271, 0.037006520340254805, 0.03676154367638456, 0.036519789099333524, 0.03628119345583304, 0.036045695232322296, 0.03581323450207481, 0.03558375287435768, 0.03535719344553303, 0.03513350075201575, 0.03491262072500566, 0.03469450064691672, 0.03449244794373386, 0.034292786417148696, 0.03408231921965156, 0.033874419697477016, 0.03366904114736025, 0.03346613799185726, 0.0332656657456242, 0.03306758098290196, 0.03287184130615524, 0.03267840531581901, 0.032487232581107, 0.03229828361183876, 0.031907183050857914, 0.03380038231177176, 0.03361913536317499, 0.03342791281462774, 0.0332388532812793, 0.03305192026899394, 0.032867078100012985, 0.032684291890253826, 0.03250352752736202, 0.03232475164948775, 0.032147931624758985, 0.031973035531424526, 0.03180003213864183, 0.03162889088788519, 0.03145958187495102, 0.03130247533980802, 0.031146964509207994, 0.030982762298172737, 0.03082028231149127, 0.030659497595295633, 0.03050038175525947, 0.03034290894215341, 0.030187053837845628, 0.030032791641731563, 0.029880098057577714, 0.02972894928076469, 0.029579321985915525, 0.0294311933148957, 0.02929364959764988, 0.02915741366165768, 0.02901347028351122, 0.028870941156390842, 0.028729805539512713, 0.028590043095687773, 0.02845163388155226, 0.02831455833808076, 0.028178797281372077, 0.02804433189369897, 0.02791114371481291, 0.027779214633495464, 0.027648526879348097, 0.027519063014812772, 0.02739877532915906, 0.027279557699607607, 0.02715351829580294, 0.027028638214220985, 0.026904901532729543, 0.026782292619434316, 0.026660796126095565, 0.026540396981723273, 0.026421080386344976, 0.026302831804940915, 0.026185636961541452, 0.026069481833481505, 0.025954352645807234, 0.02584732899217191, 0.025741203716110852, 0.025628949546779776, 0.025517670180747763, 0.02540735297525686, 0.025297985505236143, 0.02518955555863657, 0.025082051131885198, 0.024975460425455412, 0.024869771839549627, 0.024764973969890997, 0.02466105560362131, 0.02455800571530152, 0.024455813463012267, 0.024360769475049115, 0.02426647760132088, 0.024166692270829366, 0.02406772422823362, 0.023969563473524857, 0.023872200169173352, 0.02377562463684179, 0.02367982735417824, 0.023584798951686164, 0.023490530209669614, 0.023397012055251354, 0.02330423555946195, 0.023212191934397785, 0.02312655194319303, 0.023041555443180595, 0.02295157111040893, 0.022862286877178797, 0.022773694604729097, 0.022685786279964353, 0.022598554013038587, 0.02251199003499479, 0.02242608669545843, 0.022340836460383505, 0.022256231909849888, 0.0221722657359105, 0.022088930740487043, 0.022006219833312978, 0.02192923298084773, 0.02185279475829951, 0.021771839559215567, 0.02169148195530757, 0.02161171535390798, 0.021532533258967788, 0.02145392926929296, 0.021375897076819434, 0.021298430464925574, 0.021221523306781145, 0.021145169563732105, 0.021069363283719906, 0.020994098599734886, 0.020924019513175643, 0.020854417015471704, 0.020780677488864974, 0.020707457599361576, 0.020634751873474036, 0.02056255491431776, 0.02049086140027563, 0.020419666083690363, 0.02034896378958416, 0.020278749414404725, 0.02020901792479728, 0.020139764356401742, 0.020070983812674578, 0.02000267146373473, 0.01993904513224632, 0.01987583120299817, 0.019808838598620544, 0.019742296082278517, 0.019534937182395996, 0.020411300600320786, 0.020343418371427502, 0.020275986160602923, 0.020208999507606483, 0.020142454010945634, 0.020076345326911826, 0.02001066916863525, 0.019945421305158285, 0.019884632593487682, 0.019824221452337278, 0.01976018186276436, 0.01969655468456436, 0.019633335946661425, 0.019570521728799528, 0.019508108160732097, 0.019446091421427083, 0.019384467738287222, 0.019323233386384968, 0.019262384687711947, 0.01920191801044256, 0.019141829768211355, 0.019082116419403942, 0.019026468928120748, 0.018971152201804283, 0.018912497339580763, 0.018854204057013, 0.018796269020919215, 0.018738688938960916, 0.018681460559019213, 0.018624580668582507, 0.018568046094145408, 0.018511853700618426, 0.018456000390748517, 0.018400483104549933, 0.018345298818745453, 0.018293860130196495, 0.018242715450638023, 0.01818847202539649, 0.018134550222051057, 0.018080947188598137, 0.0180276601066552, 0.017974686190966864, 0.017922022688919553, 0.017869666880064704, 0.017817616075650387, 0.0177658676181609, 0.017714418880864575, 0.017663267267369276, 0.017612410211185654, 0.017564994153593878, 0.01751783834449615, 0.017467814109438165, 0.01741807476114387, 0.017368617872887248, 0.017319441045426136, 0.017270541906614135, 0.01722191811101928, 0.017504615502593475, 0.02093590293142406, 0.020877453293340925, 0.020819329110625166, 0.020761527672553685, 0.020707626456427004, 0.020654010563677674, 0.020597122186865997, 0.021075700326646494, 0.023500536333089746, 0.02343633810151733, 0.023372489665138666, 0.023308988172839776, 0.02324583080440794, 0.02318301477011418, 0.023120537310302464, 0.023058395694985575, 0.022996587223447516, 0.022935109223852182, 0.02287776820634236, 0.02282071951854068, 0.022760176999144753, 0.022699954864066247, 0.02264005057685744, 0.022580461627774537, 0.022521185533427152, 0.0224622198364333, 0.02240356210507985, 0.022345209932988195, 0.022287160938785196, 0.02222941276577921, 0.022171963081641172, 0.022118370166798206, 0.022065041426591922, 0.022008437122521134, 0.02195212249391113, 0.021896095322792228, 0.021840353413780326, 0.021784894593790183, 0.021729716711752965, 0.02167481763833816, 0.021620195265679678, 0.021565847507106037, 0.021511772296874666, 0.021457967589910157, 0.021404431361546458, 0.02135448061361569, 0.021304767603662778, 0.021251992154636606, 0.021199477526755283, 0.02114722179128054, 0.021095223038444404, 0.02104347937721651, 0.02099198893507485, 0.02094074985777993, 0.02088976030915212, 0.020839018470852396, 0.020788522542166104, 0.02073827073979002, 0.02069137746977695, 0.02064470047138991, 0.02059514075342707, 0.020545818412087268, 0.020496731745996876, 0.020447879070002725, 0.0203992587149793, 0.020350869027638677, 0.020302708370343023, 0.020254775120919957, 0.02020706767248034, 0.020159584433238772, 0.020112323826336487, 0.020065284289666845, 0.020021381994604615, 0.0199776756351209, 0.019931263105204263, 0.019885065728543535, 0.019839082012527844, 0.019793310478321037, 0.019747749660703032, 0.019702398107913573, 0.01965725438149796, 0.019612317056154994, 0.01956758471958696, 0.01952305597235167, 0.01937225866817615, 0.01949157242755207, 0.019450261133003237, 0.01940638626507438, 0.019362708892929438, 0.019319227686068294, 0.019275941325915234, 0.01923284850568566, 0.01918994793025458, 0.019147238316026865, 0.01910471839080923, 0.019062386893683902, 0.019020242574883998, 0.0189782841956705, 0.01893651052821093, 0.01889751260743183, 0.01885867852867229, 0.01881742916523321, 0.01877635985651802, 0.01873546942617714, 0.018694756708085992, 0.01865422054623412, 0.018613859794615766, 0.018573673317121887, 0.0182834828493895, 0.01844237542184299, 0.018402815396404888, 0.018363424725113195, 0.01832664718020112, 0.01829001990787523, 0.01825111011715005, 0.018212365526728305, 0.01817378508674554, 0.01813536775621448, 0.018097112502931414, 0.01805901830338374, 0.018021084142658707, 0.01798330901435324, 0.01794569192048497, 0.017908231871404338, 0.017870927885707814, 0.017833778990152163, 0.017799090399148447, 0.017764539473290708, 0.01772783111336635, 0.017691274147790412, 0.01765486764190837, 0.017618610668743564, 0.017582502308918443, 0.01754654165057694, 0.017510727789307654, 0.017475059828068046, 0.01743953687710957, 0.01740415805390363, 0.017368922483068545, 0.017333829296297336, 0.017301056607085193, 0.017268410347348186, 0.017233721741113768, 0.017199172219768417, 0.017164760948488633, 0.017130487099118692, 0.01709634985010419, 0.01706234838642641, 0.017028481899537446, 0.016994749587296135, 0.016961150653904702, 0.0169276843098462, 0.016894349771822633, 0.016863216385384426, 0.016832200070555924, 0.01679924016715202, 0.016766409092122642, 0.01673370609162532, 0.016701130417687657, 0.016668681328150265, 0.016636358086610455, 0.016604159962366465, 0.016572086230362455, 0.016540136171134062, 0.016508309070754575, 0.0178162779341148, 0.018064867908703926, 0.018032461311725607, 0.01800017334475442, 0.01796585868427587, 0.01793167460652006, 0.017897620367513318, 0.01786369522892283, 0.017829898458003264, 0.017796229327544016, 0.017762687115817053, 0.01772927110652535, 0.017695980588751888, 0.017662814856909233, 0.017629773210689717, 0.01759890754545467, 0.017568152157633014, 0.017535463403785787, 0.017502896070833832, 0.017470449483512437, 0.017438122971554847, 0.017405915869646044, 0.01737382751737713, 0.01734185725920021, 0.017310004444383704, 0.017278268426968238, 0.017246648565722944, 0.017215144224102294, 0.01718375477020338, 0.0171544298305314, 0.017125207022008343, 0.017094144391877168, 0.017063194243919534, 0.017032355968268714, 0.017001628959458868, 0.016971012616385436, 0.016940506342265925, 0.01691010954460112, 0.016879821635136762, 0.016849642029825578, 0.016819570148789712, 0.016789605416283652, 0.016761609248185958, 0.016733708354530436, 0.01670404850388308, 0.01667449360910803, 0.016645043114085725, 0.016893798252651943, 0.01925187993119466, 0.01921805647286319, 0.019184351654396605, 0.019150764852672107, 0.01911729544892297, 0.019083942828700566, 0.019050706381836723, 0.019017585502406568, 0.01898663798425364, 0.01895579325215018, 0.01892300129182228, 0.018890322590372086, 0.018857756562040365, 0.018825302625100227, 0.01879296020182246, 0.0187607287184413, 0.018728607605120438, 0.018696596295919493, 0.018664694228760742, 0.018632900845396226, 0.0186012155913752, 0.018571607333810577, 0.01854209526811809, 0.018510717831440187, 0.018479446410883085, 0.018448280470051866, 0.01841721947616409, 0.01838626290001942, 0.018355410215969585, 0.01832466090188861, 0.018294014439143375, 0.018263470312564443, 0.018233028010417224, 0.018202687024373346, 0.01817244684948241, 0.01814418682139632, 0.01811601649535855, 0.01808606337000611, 0.018056209130515116, 0.018026453288006637, 0.017996795356819046, 0.017967234854481595, 0.01793777130168824, 0.01790840422227177, 0.017879133143178134, 0.017849957594441027, 0.017820877109156773, 0.017791891223459373, 0.01776480154626067, 0.017737796061067856, 0.017709079592474003, 0.017680455954225315, 0.017651924696915795, 0.017623485374035647, 0.017595137541947952, 0.017298830986026147, 0.017326483779568684, 0.017298747525730056, 0.017271099930435196, 0.01724354056926866, 0.017216069020519635, 0.017188684865160425, 0.01716309037456354, 0.017137573678814366, 0.01711043846934043, 0.01708338905447553, 0.017056425027970817, 0.017029545986138248, 0.01700275152783046, 0.0169760412544208, 0.01694941476978355, 0.01692287168027436, 0.016896411594710857, 0.016870034124353384, 0.01684373888288601, 0.01681916063733545, 0.016794655602942174, 0.016768594639322332, 0.0167426144301645, 0.01671671460070149, 0.016690894778481458, 0.016665154593350138, 0.016639493677433097, 0.016613911665118223, 0.01658840819303836, 0.01656298290005411, 0.01653763542723678, 0.01651236541785149, 0.016487172517340453, 0.01646362314385587, 0.016440142436176135, 0.016415169268167565, 0.016390271855380282, 0.016365449853635076, 0.01634070292083454, 0.01631603071694733, 0.016291432903992625, 0.016266909146024664, 0.016242459109117483, 0.016218082461349717, 0.016193778872789624, 0.01616954801548017, 0.016146896647457925, 0.016124310058014756, 0.01610028649390692, 0.016076334408596935, 0.016052453483545674, 0.016028643402103943, 0.016004903849498466, 0.015981234512818014, 0.015957635080999663, 0.01593410524481515, 0.015910644696857407, 0.01588725313152711, 0.015863930245019472, 0.01584067573531105, 0.015818935803371268, 0.015797256782464745, 0.015774197189640817, 0.01575120481986115, 0.015728279379601817, 0.015705420577045288, 0.015682628122068037, 0.015659901726228245, 0.015637241102753666, 0.01561464596652955, 0.015592116034086669, 0.015569651023589492, 0.015547250654824412, 0.01552630814314293, 0.015505423224333932, 0.015483207154198195, 0.015461054655072299, 0.015438965454484534, 0.015416939281518117, 0.015394975866800074, 0.015373074942490276, 0.015351236242270543, 0.015329459501333869, 0.0153077444563737, 0.01528609084557332, 0.015264498408595341, 0.015242966886571258, 0.015222835588881354, 0.015202758572557271, 0.015181400752206142, 0.015160102857377386, 0.015138864636216805, 0.015117685838279523, 0.015096566214520183, 0.015075505517283158, 0.015054503500292884, 0.01503355991864425, 0.015012674528793096, 0.014991847088546744, 0.014971077357054666, 0.014951657372994, 0.014932288820774301, 0.014911683672363696, 0.014891135311917752, 0.014870643504997316, 0.014850208018451928, 0.01482982862041095, 0.014809505080274826, 0.01478923716870636, 0.014769024657622115, 0.01474886732018383, 0.014728764930789954, 0.014708717265067223, 0.014688724099862306, 0.014670029279596005, 0.014651383039268894, 0.014631545330951784, 0.014611761269803786, 0.01459203063850145, 0.014572353220893555, 0.014552728801993254, 0.014533157167970207, 0.01451363810614284, 0.014494171404970628, 0.014474756854046467, 0.014455394244089072, 0.01443608336693548, 0.014418025718060704, 0.014400014188345104, 0.014380850893493457, 0.014361738535239714, 0.014342676910766941, 0.014323665818333536, 0.01430470505726611, 0.014285794427952418, 0.014266933731834361, 0.014248122771401051, 0.01422936135018188, 0.01421064927273972, 0.014191986344664105, 0.014173372372564516, 0.014155965590146213, 0.014138602457547783, 0.014120128165777387, 0.014101702090105571, 0.014083324042019346, 0.014064993833987155, 0.014046711279452508, 0.01402847619282764, 0.014010288389487249, 0.01399214768576224, 0.013974053898933572, 0.0139560068472261, 0.013938006349802495, 0.013921172552979274, 0.013904380269850296, 0.013886512617081199, 0.013868690826598196, 0.013850914722050172, 0.014304509482437064, 0.014549989453835586, 0.014531411535587357, 0.014512880998675076, 0.014494397662066718, 0.014475961345651324, 0.01445757187023314, 0.014439229057525827, 0.01442093273014669, 0.014403821533765827, 0.014386751795054453, 0.014368588133020546, 0.014350470277386888, 0.014332398055094975, 0.014314371293956966, 0.01429638982265021, 0.014278453470711838, 0.014260562068533359, 0.014242715447355324, 0.014224913439262007, 0.014207155877176164, 0.01418944259485377, 0.014172876031286922, 0.014156348963039377, 0.014138762066479292, 0.014121218813261852, 0.0141037190411315, 0.014086262
[truncated: 4,024 more chars]
