# Supplementary material for: MS2Query: reliable and scalable MS2 mass spectra-based analogue search
Source: Nat Commun. 2023 Mar 29;14:1752. doi: 10.1038/s41467-023-37446-4 (PMC10060387; doi:10.1038/s41467-023-37446-4)
Supplement: Supplementary file 4 — Source Data [file 41467_2023_37446_MOESM4_ESM.zip › Figure 3.xlsx]

## Sheet: Figure 3a
	recall	predicted	total
NIST Blood Plasma	0.728155	75	103
LTR Blood plasma	0.470588	32	68
LTR Urine	0.146597	28	191
Anammox bacteria	0.158273	154	973
Exact match test set	0.835333	2506	3000
Analogue test set	0.349531	1043	2984

## Sheet: Figure 3b
	NIST blood plasma			LTR Blood Plasma			LTR Urine			Anammox bacteria			Exact match test set			Analogue test set
	Exact values	Ratio		Exact values	Ratio		Exact values	Ratio		Exact values	Ratio		Exact values	Ratio		Exact values	Ratio
Different precursor m/z	60	0.8		24	0.75		7	0.25		85	0.555556		175	0.0698324		436	0.418025
Similar precursor m/z	15	0.2		8	0.25		21	0.75		68	0.444444		2331	0.930168		607	0.581975

## Sheet: Figure 3c
	MS2Query > 0.633
	LTR Urine	Anammox bacteria	NIST Blood Plasma	LTR Blood Plasma
Correct	16	20	9	6
Good analogue	9	2	31	19
Analogue	0	3	16	6
Bad analogue	2	2	4	0
Wrong	0	6	1	0
Unknown	1	121	14	1
Annotated	28	154	75	32
Unannotated	163	819	28	36
Total	191	973	103	68
