# Supplementary material for: MS2Query: reliable and scalable MS2 mass spectra-based analogue search
Source: Nat Commun. 2023 Mar 29;14:1752. doi: 10.1038/s41467-023-37446-4 (PMC10060387; doi:10.1038/s41467-023-37446-4)
Supplement: Supplementary file 4 — Source Data [file 41467_2023_37446_MOESM4_ESM.zip › Supplementary Figure 1a.json]

{"MS2Query": [[100.0, 99.96648793565683, 99.93297587131367, 99.89946380697052, 99.86595174262735, 99.83243967828417, 99.79892761394102, 99.76541554959786, 99.73190348525469, 99.69839142091152, 99.66487935656836, 99.6313672922252, 99.59785522788204, 99.56434316353887, 99.53083109919572, 99.49731903485255, 99.46380697050938, 99.43029490616621, 99.39678284182307, 99.3632707774799, 99.32975871313673, 99.29624664879356, 99.26273458445041, 99.22922252010724, 99.19571045576407, 99.1621983914209, 99.12868632707776, 99.09517426273459, 99.06166219839142, 99.02815013404826, 98.9946380697051, 98.96112600536193, 98.92761394101876, 98.8941018766756, 98.86058981233245, 98.82707774798928, 98.79356568364611, 98.76005361930295, 98.7265415549598, 98.69302949061662, 98.65951742627345, 98.6260053619303, 98.59249329758714, 98.55898123324397, 98.5254691689008, 98.49195710455764, 98.45844504021449, 98.42493297587131, 98.39142091152814, 98.35790884718499, 98.32439678284183, 98.29088471849866, 98.25737265415549, 98.22386058981233, 98.19034852546918, 98.156836461126, 98.12332439678283, 98.08981233243968, 98.05630026809652, 98.02278820375335, 97.98927613941018, 97.95576407506702, 97.92225201072387, 97.8887399463807, 97.85522788203752, 97.82171581769437, 97.78820375335121, 97.75469168900804, 97.72117962466488, 97.68766756032171, 97.65415549597856, 97.62064343163539, 97.58713136729223, 97.55361930294906, 97.5201072386059, 97.48659517426273, 97.45308310991958, 97.4195710455764, 97.38605898123325, 97.35254691689008, 97.31903485254692, 97.28552278820375, 97.2520107238606, 97.21849865951742, 97.18498659517427, 97.1514745308311, 97.11796246648794, 97.08445040214477, 97.05093833780161, 97.01742627345844, 96.98391420911528, 96.95040214477211, 96.91689008042896, 96.88337801608579, 96.84986595174263, 96.81635388739946, 96.7828418230563, 96.74932975871313, 96.71581769436997, 96.6823056300268, 96.64879356568365, 96.61528150134048, 96.58176943699732, 96.54825737265415, 96.51474530831099, 96.48123324396782, 96.44772117962466, 96.41420911528151, 96.38069705093834, 96.34718498659517, 96.31367292225201, 96.28016085790885, 96.24664879356568, 96.21313672922251, 96.17962466487936, 96.1461126005362, 96.11260053619303, 96.07908847184986, 96.0455764075067, 96.01206434316354, 95.97855227882037, 95.9450402144772, 95.91152815013405, 95.87801608579089, 95.84450402144772, 95.81099195710456, 95.77747989276139, 95.74396782841823, 95.71045576407506, 95.67694369973191, 95.64343163538874, 95.60991957104558, 95.57640750670241, 95.54289544235925, 95.50938337801608, 95.47587131367293, 95.44235924932975, 95.4088471849866, 95.37533512064343, 95.34182305630027, 95.3083109919571, 95.27479892761394, 95.24128686327077, 95.20777479892762, 95.17426273458445, 95.14075067024129, 95.10723860589813, 95.07372654155496, 95.04021447721179, 95.00670241286863, 94.97319034852548, 94.9396782841823, 94.90616621983914, 94.87265415549598, 94.83914209115282, 94.80563002680965, 94.77211796246648, 94.73860589812332, 94.70509383378017, 94.671581769437, 94.63806970509383, 94.60455764075067, 94.57104557640751, 94.53753351206434, 94.50402144772117, 94.47050938337802, 94.43699731903486, 94.40348525469169, 94.36997319034852, 94.33646112600536, 94.3029490616622, 94.26943699731903, 94.23592493297586, 94.2024128686327, 94.16890080428955, 94.13538873994638, 94.10187667560321, 94.06836461126005, 94.0348525469169, 94.00134048257372, 93.96782841823055, 93.9343163538874, 93.90080428954424, 93.86729222520107, 93.8337801608579, 93.80026809651476, 93.76675603217159, 93.73324396782841, 93.69973190348524, 93.6662198391421, 93.63270777479893, 93.59919571045576, 93.5656836461126, 93.53217158176945, 93.49865951742628, 93.4651474530831, 93.43163538873995, 93.39812332439679, 93.36461126005362, 93.33109919571045, 93.2975871313673, 93.26407506702414, 93.23056300268097, 93.1970509383378, 93.16353887399464, 93.13002680965148, 93.09651474530831, 93.06300268096514, 93.02949061662198, 92.99597855227883, 92.96246648793566, 92.92895442359249, 92.89544235924933, 92.86193029490617, 92.828418230563, 92.79490616621983, 92.76139410187668, 92.72788203753352, 92.69436997319035, 92.66085790884718, 92.62734584450402, 92.59383378016086, 92.5603217158177, 92.52680965147452, 92.49329758713137, 92.45978552278821, 92.42627345844504, 92.39276139410187, 92.35924932975871, 92.32573726541555, 92.29222520107238, 92.25871313672923, 92.22520107238606, 92.1916890080429, 92.15817694369973, 92.12466487935657, 92.0911528150134, 92.05764075067025, 92.02412868632707, 91.99061662198392, 91.95710455764075, 91.92359249329759, 91.89008042895442, 91.85656836461126, 91.82305630026809, 91.78954423592494, 91.75603217158177, 91.72252010723861, 91.68900804289544, 91.65549597855228, 91.62198391420911, 91.58847184986595, 91.5549597855228, 91.52144772117963, 91.48793565683646, 91.4544235924933, 91.42091152815014, 91.38739946380697, 91.3538873994638, 91.32037533512064, 91.28686327077749, 91.25335120643432, 91.21983914209115, 91.18632707774799, 91.15281501340483, 91.11930294906166, 91.08579088471849, 91.05227882037534, 91.01876675603218, 90.98525469168901, 90.95174262734585, 90.91823056300268, 90.88471849865952, 90.85120643431635, 90.8176943699732, 90.78418230563003, 90.75067024128687, 90.7171581769437, 90.68364611260054, 90.65013404825737, 90.61662198391421, 90.58310991957104, 90.54959785522789, 90.51608579088472, 90.48257372654156, 90.44906166219839, 90.41554959785523, 90.38203753351206, 90.3485254691689, 90.31501340482573, 90.28150134048258, 90.2479892761394, 90.21447721179625, 90.18096514745308, 90.14745308310992, 90.11394101876675, 90.0804289544236, 90.04691689008042, 90.01340482573727, 89.9798927613941, 89.94638069705094, 89.91286863270777, 89.87935656836461, 89.84584450402144, 89.81233243967829, 89.77882037533512, 89.74530831099196, 89.71179624664879, 89.67828418230563, 89.64477211796248, 89.6112600536193, 89.57774798927613, 89.54423592493298, 89.51072386058982, 89.47721179624665, 89.44369973190348, 89.41018766756032, 89.37667560321717, 89.343163538874, 89.30965147453082, 89.27613941018767, 89.24262734584451, 89.20911528150134, 89.17560321715817, 89.14209115281501, 89.10857908847186, 89.07506702412869, 89.04155495978551, 89.00804289544236, 88.9745308310992, 88.94101876675603, 88.90750670241286, 88.8739946380697, 88.84048257372655, 88.80697050938338, 88.7734584450402, 88.73994638069705, 88.70643431635389, 88.67292225201072, 88.63941018766755, 88.6058981233244, 88.57238605898124, 88.53887399463807, 88.5053619302949, 88.47184986595174, 88.43833780160858, 88.40482573726541, 88.37131367292224, 88.3378016085791, 88.30428954423593, 88.27077747989276, 88.23726541554959, 88.20375335120644, 88.17024128686327, 88.1367292225201, 88.10321715817693, 88.06970509383379, 88.03619302949062, 88.00268096514745, 87.96916890080428, 87.93565683646113, 87.90214477211796, 87.8686327077748, 87.83512064343164, 87.80160857908848, 87.76809651474531, 87.73458445040214, 87.70107238605898, 87.66756032171583, 87.63404825737265, 87.60053619302948, 87.56702412868633, 87.53351206434317, 87.5, 87.46648793565683, 87.43297587131367, 87.39946380697052, 87.36595174262735, 87.33243967828417, 87.29892761394102, 87.26541554959786, 87.23190348525469, 87.19839142091152, 87.16487935656836, 87.1313672922252, 87.09785522788204, 87.06434316353887, 87.03083109919572, 86.99731903485255, 86.96380697050938, 86.93029490616621, 86.89678284182307, 86.8632707774799, 86.82975871313673, 86.79624664879356, 86.76273458445041, 86.72922252010724, 86.69571045576407, 86.6621983914209, 86.62868632707776, 86.59517426273459, 86.56166219839142, 86.52815013404826, 86.4946380697051, 86.46112600536193, 86.42761394101876, 86.3941018766756, 86.36058981233245, 86.32707774798928, 86.29356568364611, 86.26005361930295, 86.2265415549598, 86.19302949061662, 86.15951742627345, 86.1260053619303, 86.09249329758714, 86.05898123324397, 86.0254691689008, 85.99195710455764, 85.95844504021449, 85.92493297587131, 85.89142091152814, 85.85790884718499, 85.82439678284183, 85.79088471849866, 85.75737265415549, 85.72386058981233, 85.69034852546918, 85.656836461126, 85.62332439678283, 85.58981233243968, 85.55630026809652, 85.52278820375335, 85.48927613941018, 85.45576407506702, 85.42225201072387, 85.3887399463807, 85.35522788203752, 85.32171581769437, 85.28820375335121, 85.25469168900804, 85.22117962466488, 85.18766756032171, 85.15415549597856, 85.12064343163539, 85.08713136729223, 85.05361930294906, 85.0201072386059, 84.98659517426273, 84.95308310991958, 84.9195710455764, 84.88605898123325, 84.85254691689008, 84.81903485254692, 84.78552278820375, 84.7520107238606, 84.71849865951742, 84.68498659517427, 84.6514745308311, 84.61796246648794, 84.58445040214477, 84.55093833780161, 84.51742627345844, 84.48391420911528, 84.45040214477211, 84.41689008042896, 84.38337801608579, 84.34986595174263, 84.31635388739946, 84.2828418230563, 84.24932975871313, 84.21581769436997, 84.1823056300268, 84.14879356568365, 84.11528150134048, 84.08176943699732, 84.04825737265415, 84.01474530831099, 83.98123324396782, 83.94772117962466, 83.91420911528151, 83.88069705093834, 83.84718498659517, 83.81367292225201, 83.78016085790885, 83.74664879356568, 83.71313672922251, 83.67962466487936, 83.6461126005362, 83.61260053619303, 83.57908847184986, 83.5455764075067, 83.51206434316354, 83.47855227882037, 83.4450402144772, 83.41152815013405, 83.37801608579089, 83.34450402144772, 83.31099195710456, 83.27747989276139, 83.24396782841823, 83.21045576407506, 83.17694369973191, 83.14343163538874, 83.10991957104558, 83.07640750670241, 83.04289544235925, 83.00938337801608, 82.97587131367293, 82.94235924932975, 82.9088471849866, 82.87533512064343, 82.84182305630027, 82.8083109919571, 82.77479892761394, 82.74128686327077, 82.70777479892762, 82.67426273458445, 82.64075067024129, 82.60723860589813, 82.57372654155496, 82.54021447721179, 82.50670241286863, 82.47319034852548, 82.4396782841823, 82.40616621983914, 82.37265415549598, 82.33914209115282, 82.30563002680965, 82.27211796246648, 82.23860589812332, 82.20509383378017, 82.171581769437, 82.13806970509383, 82.10455764075067, 82.07104557640751, 82.03753351206434, 82.00402144772117, 81.97050938337802, 81.93699731903486, 81.90348525469169, 81.86997319034852, 81.83646112600536, 81.8029490616622, 81.76943699731903, 81.73592493297586, 81.7024128686327, 81.66890080428955, 81.63538873994638, 81.60187667560321, 81.56836461126005, 81.5348525469169, 81.50134048257372, 81.46782841823055, 81.4343163538874, 81.40080428954424, 81.36729222520107, 81.3337801608579, 81.30026809651476, 81.26675603217159, 81.23324396782841, 81.19973190348524, 81.1662198391421, 81.13270777479893, 81.09919571045576, 81.0656836461126, 81.03217158176945, 80.99865951742628, 80.9651474530831, 80.93163538873995, 80.89812332439679, 80.86461126005362, 80.83109919571045, 80.7975871313673, 80.76407506702414, 80.73056300268097, 80.6970509383378, 80.66353887399464, 80.63002680965148, 80.59651474530831, 80.56300268096514, 80.52949061662198, 80.49597855227883, 80.46246648793566, 80.42895442359249, 80.39544235924933, 80.36193029490617, 80.328418230563, 80.29490616621983, 80.26139410187668, 80.22788203753352, 80.19436997319035, 80.16085790884718, 80.12734584450402, 80.09383378016086, 80.0603217158177, 80.02680965147452, 79.99329758713137, 79.95978552278821, 79.92627345844504, 79.89276139410187, 79.85924932975871, 79.82573726541555, 79.79222520107238, 79.75871313672923, 79.72520107238606, 79.6916890080429, 79.65817694369973, 79.62466487935657, 79.5911528150134, 79.55764075067025, 79.52412868632707, 79.49061662198392, 79.45710455764075, 79.42359249329759, 79.39008042895442, 79.35656836461126, 79.32305630026809, 79.28954423592494, 79.25603217158177, 79.22252010723861, 79.18900804289544, 79.15549597855228, 79.12198391420911, 79.08847184986595, 79.0549597855228, 79.02144772117963, 78.98793565683646, 78.9544235924933, 78.92091152815014, 78.88739946380697, 78.8538873994638, 78.82037533512064, 78.78686327077749, 78.75335120643432, 78.71983914209115, 78.68632707774799, 78.65281501340483, 78.61930294906166, 78.58579088471849, 78.55227882037534, 78.51876675603218, 78.48525469168901, 78.45174262734585, 78.41823056300268, 78.38471849865952, 78.35120643431635, 78.3176943699732, 78.28418230563003, 78.25067024128687, 78.2171581769437, 78.18364611260054, 78.15013404825737, 78.11662198391421, 78.08310991957104, 78.04959785522789, 78.01608579088472, 77.98257372654156, 77.94906166219839, 77.91554959785523, 77.88203753351206, 77.8485254691689, 77.81501340482573, 77.78150134048258, 77.7479892761394, 77.71447721179625, 77.68096514745308, 77.64745308310992, 77.61394101876675, 77.5804289544236, 77.54691689008042, 77.51340482573727, 77.4798927613941, 77.44638069705094, 77.41286863270777, 77.37935656836461, 77.34584450402144, 77.31233243967829, 77.27882037533512, 77.24530831099196, 77.21179624664879, 77.17828418230563, 77.14477211796248, 77.1112600536193, 77.07774798927613, 77.04423592493298, 77.01072386058982, 76.97721179624665, 76.94369973190348, 76.91018766756032, 76.87667560321717, 76.843163538874, 76.80965147453082, 76.77613941018767, 76.74262734584451, 76.70911528150134, 76.67560321715817, 76.64209115281501, 76.60857908847186, 76.57506702412869, 76.54155495978551, 76.50804289544236, 76.4745308310992, 76.44101876675603, 76.40750670241286, 76.3739946380697, 76.34048257372655, 76.30697050938338, 76.2734584450402, 76.23994638069705, 76.20643431635389, 76.17292225201072, 76.13941018766755, 76.1058981233244, 76.07238605898124, 76.03887399463807, 76.0053619302949, 75.97184986595174, 75.93833780160858, 75.90482573726541, 75.87131367292224, 75.8378016085791, 75.80428954423593, 75.77077747989276, 75.73726541554959, 75.70375335120644, 75.67024128686327, 75.6367292225201, 75.60321715817693, 75.56970509383379, 75.53619302949062, 75.50268096514745, 75.46916890080428, 75.43565683646113, 75.40214477211796, 75.3686327077748, 75.33512064343164, 75.30160857908848, 75.26809651474531, 75.23458445040214, 75.20107238605898, 75.16756032171583, 75.13404825737265, 75.10053619302948, 75.06702412868633, 75.03351206434317, 75.0, 74.96648793565683, 74.93297587131367, 74.89946380697052, 74.86595174262735, 74.83243967828417, 74.79892761394102, 74.76541554959786, 74.73190348525469, 74.69839142091152, 74.66487935656836, 74.6313672922252, 74.59785522788204, 74.56434316353887, 74.53083109919572, 74.49731903485255, 74.46380697050938, 74.43029490616621, 74.39678284182307, 74.3632707774799, 74.32975871313673, 74.29624664879356, 74.26273458445041, 74.22922252010724, 74.19571045576407, 74.1621983914209, 74.12868632707776, 74.09517426273459, 74.06166219839142, 74.02815013404826, 73.9946380697051, 73.96112600536193, 73.92761394101876, 73.8941018766756, 73.86058981233245, 73.82707774798928, 73.79356568364611, 73.76005361930295, 73.7265415549598, 73.69302949061662, 73.65951742627345, 73.6260053619303, 73.59249329758714, 73.55898123324397, 73.5254691689008, 73.49195710455764, 73.45844504021449, 73.42493297587131, 73.39142091152814, 73.35790884718499, 73.32439678284183, 73.29088471849866, 73.25737265415549, 73.22386058981233, 73.19034852546918, 73.156836461126, 73.12332439678283, 73.08981233243968, 73.05630026809652, 73.02278820375335, 72.98927613941018, 72.95576407506702, 72.92225201072387, 72.8887399463807, 72.85522788203752, 72.82171581769437, 72.78820375335121, 72.75469168900804, 72.72117962466488, 72.68766756032171, 72.65415549597856, 72.62064343163539, 72.58713136729223, 72.55361930294906, 72.5201072386059, 72.48659517426273, 72.45308310991958, 72.4195710455764, 72.38605898123325, 72.35254691689008, 72.31903485254692, 72.28552278820375, 72.2520107238606, 72.21849865951742, 72.18498659517427, 72.1514745308311, 72.11796246648794, 72.08445040214477, 72.05093833780161, 72.01742627345844, 71.98391420911528, 71.95040214477211, 71.91689008042896, 71.88337801608579, 71.84986595174263, 71.81635388739946, 71.7828418230563, 71.74932975871313, 71.71581769436997, 71.6823056300268, 71.64879356568365, 71.61528150134048, 71.58176943699732, 71.54825737265415, 71.51474530831099, 71.48123324396782, 71.44772117962466, 71.41420911528151, 71.38069705093834, 71.34718498659517, 71.31367292225201, 71.28016085790885, 71.24664879356568, 71.21313672922251, 71.17962466487936, 71.1461126005362, 71.11260053619303, 71.07908847184986, 71.0455764075067, 71.01206434316354, 70.97855227882037, 70.9450402144772, 70.91152815013405, 70.87801608579089, 70.84450402144772, 70.81099195710456, 70.77747989276139, 70.74396782841823, 70.71045576407506, 70.67694369973191, 70.64343163538874, 70.60991957104558, 70.57640750670241, 70.54289544235925, 70.50938337801608, 70.47587131367293, 70.44235924932975, 70.4088471849866, 70.37533512064343, 70.34182305630027, 70.3083109919571, 70.27479892761394, 70.24128686327077, 70.20777479892762, 70.17426273458445, 70.14075067024129, 70.10723860589813, 70.07372654155496, 70.04021447721179, 70.00670241286863, 69.97319034852548, 69.9396782841823, 69.90616621983914, 69.87265415549598, 69.83914209115282, 69.80563002680965, 69.77211796246648, 69.73860589812332, 69.70509383378017, 69.671581769437, 69.63806970509383, 69.60455764075067, 69.57104557640751, 69.53753351206434, 69.50402144772117, 69.47050938337802, 69.43699731903486, 69.40348525469169, 69.36997319034852, 69.33646112600536, 69.3029490616622, 69.26943699731903, 69.23592493297586, 69.2024128686327, 69.16890080428955, 69.13538873994638, 69.10187667560321, 69.06836461126005, 69.0348525469169, 69.00134048257372, 68.96782841823055, 68.9343163538874, 68.90080428954424, 68.86729222520107, 68.8337801608579, 68.80026809651476, 68.76675603217159, 68.73324396782841, 68.69973190348524, 68.6662198391421, 68.63270777479893, 68.59919571045576, 68.5656836461126, 68.53217158176945, 68.49865951742628, 68.4651474530831, 68.43163538873995, 68.39812332439679, 68.36461126005362, 68.33109919571045, 68.2975871313673, 68.26407506702414, 68.23056300268097, 68.1970509383378, 68.16353887399464, 68.13002680965148, 68.09651474530831, 68.06300268096514, 68.02949061662198, 67.99597855227883, 67.96246648793566, 67.92895442359249, 67.89544235924933, 67.86193029490617, 67.828418230563, 67.79490616621983, 67.76139410187668, 67.72788203753352, 67.69436997319035, 67.66085790884718, 67.62734584450402, 67.59383378016086, 67.5603217158177, 67.52680965147452, 67.49329758713137, 67.45978552278821, 67.42627345844504, 67.39276139410187, 67.35924932975871, 67.32573726541555, 67.29222520107238, 67.25871313672923, 67.22520107238606, 67.1916890080429, 67.15817694369973, 67.12466487935657, 67.0911528150134, 67.05764075067025, 67.02412868632707, 66.99061662198392, 66.95710455764075, 66.92359249329759, 66.89008042895442, 66.85656836461126, 66.82305630026809, 66.78954423592494, 66.75603217158177, 66.72252010723861, 66.68900804289544, 66.65549597855228, 66.62198391420911, 66.58847184986595, 66.5549597855228, 66.52144772117963, 66.48793565683646, 66.4544235924933, 66.42091152815014, 66.38739946380697, 66.3538873994638, 66.32037533512064, 66.28686327077749, 66.25335120643432, 66.21983914209115, 66.18632707774799, 66.15281501340483, 66.11930294906166, 66.08579088471849, 66.05227882037534, 66.01876675603218, 65.98525469168901, 65.95174262734585, 65.91823056300268, 65.88471849865952, 65.85120643431635, 65.8176943699732, 65.78418230563003, 65.75067024128687, 65.7171581769437, 65.68364611260054, 65.65013404825737, 65.61662198391421, 65.58310991957104, 65.54959785522789, 65.51608579088472, 65.48257372654156, 65.44906166219839, 65.41554959785523, 65.38203753351206, 65.3485254691689, 65.31501340482573, 65.28150134048258, 65.2479892761394, 65.21447721179625, 65.18096514745308, 65.14745308310992, 65.11394101876675, 65.0804289544236, 65.04691689008042, 65.01340482573727, 64.9798927613941, 64.94638069705094, 64.91286863270777, 64.87935656836461, 64.84584450402144, 64.81233243967829, 64.77882037533512, 64.74530831099196, 64.71179624664879, 64.67828418230563, 64.64477211796248, 64.6112600536193, 64.57774798927613, 64.54423592493298, 64.51072386058982, 64.47721179624665, 64.44369973190348, 64.41018766756032, 64.37667560321717, 64.343163538874, 64.30965147453082, 64.27613941018767, 64.24262734584451, 64.20911528150134, 64.17560321715817, 64.14209115281501, 64.10857908847186, 64.07506702412869, 64.04155495978551, 64.00804289544236, 63.974530831099194, 63.94101876675603, 63.90750670241287, 63.87399463806971, 63.84048257372654, 63.806970509383376, 63.77345844504021, 63.739946380697056, 63.706434316353885, 63.67292225201072, 63.63941018766756, 63.6058981233244, 63.57238605898124, 63.53887399463807, 63.5053619302949, 63.47184986595175, 63.43833780160858, 63.40482573726541, 63.37131367292225, 63.33780160857909, 63.30428954423593, 63.27077747989276, 63.237265415549594, 63.20375335120644, 63.17024128686327, 63.1367292225201, 63.10321715817694, 63.06970509383378, 63.03619302949062, 63.00268096514745, 62.969168900804284, 62.93565683646113, 62.902144772117964, 62.86863270777479, 62.83512064343163, 62.80160857908847, 62.76809651474531, 62.73458445040214, 62.701072386058975, 62.66756032171582, 62.634048257372655, 62.60053619302949, 62.56702412868632, 62.533512064343164, 62.5, 62.466487935656836, 62.43297587131368, 62.39946380697051, 62.365951742627345, 62.33243967828418, 62.298927613941025, 62.26541554959786, 62.23190348525469, 62.19839142091153, 62.16487935656837, 62.13136729222521, 62.097855227882036, 62.06434316353887, 62.030831099195716, 61.99731903485255, 61.96380697050938, 61.93029490616622, 61.89678284182306, 61.8632707774799, 61.82975871313673, 61.79624664879356, 61.762734584450406, 61.72922252010724, 61.69571045576407, 61.66219839142091, 61.62868632707775, 61.59517426273459, 61.56166219839142, 61.52815013404825, 61.4946380697051, 61.46112600536193, 61.42761394101876, 61.3941018766756, 61.36058981233244, 61.32707774798928, 61.293565683646115, 61.260053619302944, 61.22654155495979, 61.193029490616624, 61.15951742627346, 61.12600536193029, 61.09249329758713, 61.05898123324397, 61.025469168900806, 60.991957104557635, 60.958445040214485, 60.924932975871315, 60.89142091152815, 60.85790884718498, 60.82439678284183, 60.79088471849866, 60.757372654155496, 60.723860589812325, 60.690348525469176, 60.656836461126005, 60.62332439678284, 60.58981233243968, 60.55630026809652, 60.52278820375335, 60.48927613941019, 60.45576407506702, 60.42225201072387, 60.388739946380696, 60.35522788203753, 60.32171581769437, 60.28820375335121, 60.25469168900804, 60.22117962466488, 60.187667560321714, 60.15415549597856, 60.120643431635386, 60.08713136729222, 60.05361930294906, 60.0201072386059, 59.98659517426274, 59.95308310991957, 59.919571045576404, 59.88605898123325, 59.852546916890084, 59.81903485254691, 59.78552278820375, 59.75201072386059, 59.71849865951743, 59.68498659517426, 59.651474530831095, 59.61796246648794, 59.584450402144775, 59.550938337801604, 59.51742627345844, 59.483914209115284, 59.45040214477212, 59.41689008042895, 59.383378016085786, 59.34986595174263, 59.316353887399465, 59.2828418230563, 59.24932975871313, 59.215817694369974, 59.18230563002681, 59.14879356568365, 59.115281501340476, 59.08176943699732, 59.048257372654156, 59.01474530831099, 58.98123324396782, 58.947721179624665, 58.9142091152815, 58.88069705093834, 58.84718498659517, 58.81367292225201, 58.78016085790885, 58.74664879356568, 58.71313672922251, 58.67962466487936, 58.64611260053619, 58.61260053619303, 58.57908847184986, 58.54557640750671, 58.51206434316354, 58.47855227882037, 58.4450402144772, 58.41152815013405, 58.37801608579088, 58.34450402144772, 58.31099195710456, 58.2774798927614, 58.24396782841823, 58.210455764075064, 58.17694369973191, 58.143431635388744, 58.10991957104557, 58.07640750670241, 58.04289544235925, 58.00938337801609, 57.975871313672926, 57.942359249329755, 57.9088471849866, 57.875335120643435, 57.84182305630027, 57.8083109919571, 57.77479892761394, 57.74128686327078, 57.707774798927616, 57.674262734584445, 57.64075067024129, 57.607238605898125, 57.57372654155496, 57.54021447721179, 57.506702412868634, 57.47319034852547, 57.43967828418231, 57.406166219839136, 57.37265415549599, 57.339142091152816, 57.30563002680965, 57.27211796246648, 57.23860589812333, 57.20509383378016, 57.171581769437, 57.13806970509383, 57.10455764075068, 57.071045576407506, 57.03753351206434, 57.00402144772118, 56.97050938337802, 56.93699731903485, 56.90348525469169, 56.869973190348524, 56.83646112600537, 56.8029490616622, 56.76943699731903, 56.73592493297587, 56.70241286863271, 56.66890080428955, 56.63538873994638, 56.601876675603215, 56.56836461126006, 56.534852546916895, 56.501340482573724, 56.46782841823056, 56.434316353887404, 56.40080428954424, 56.36729222520107, 56.333780160857906, 56.30026809651475, 56.266756032171585, 56.233243967828415, 56.19973190348525, 56.166219839142094, 56.13270777479893, 56.09919571045576, 56.065683646112596, 56.03217158176944, 55.998659517426276, 55.965147453083105, 55.93163538873994, 55.898123324396785, 55.86461126005362, 55.83109919571045, 55.79758713136729, 55.76407506702413, 55.73056300268097, 55.6970509383378, 55.66353887399463, 55.630026809651476, 55.59651474530831, 55.56300268096515, 55.52949061662198, 55.49597855227882, 55.46246648793566, 55.428954423592494, 55.39544235924932, 55.36193029490617, 55.328418230563, 55.29490616621984, 55.26139410187667, 55.22788203753352, 55.19436997319035, 55.160857908847184, 55.12734584450401, 55.093833780160864, 55.06032171581769, 55.02680965147453, 54.993297587131366, 54.95978552278821, 54.92627345844504, 54.892761394101875, 54.85924932975871, 54.825737265415555, 54.792225201072384, 54.75871313672922, 54.72520107238606, 54.6916890080429, 54.65817694369973, 54.624664879356565, 54.5911528150134, 54.557640750670245, 54.524128686327074, 54.49061662198391, 54.45710455764075, 54.42359249329759, 54.39008042895443, 54.356568364611256, 54.32305630026809, 54.289544235924936, 54.25603217158177, 54.2225201072386, 54.18900804289544, 54.15549597855228, 54.12198391420912, 54.08847184986595, 54.0549597855228, 54.02144772117963, 53.98793565683646, 53.95442359249329, 53.92091152815014, 53.88739946380697, 53.85388739946381, 53.82037533512064, 53.78686327077749, 53.75335120643432, 53.71983914209115, 53.68632707774799, 53.65281501340483, 53.61930294906166, 53.5857908847185, 53.552278820375335, 53.51876675603218, 53.48525469168901, 53.451742627345844, 53.41823056300268, 53.384718498659524, 53.35120643431635, 53.31769436997319, 53.284182305630026, 53.25067024128687, 53.2171581769437, 53.183646112600535, 53.15013404825737, 53.116621983914214, 53.08310991957105, 53.04959785522788, 53.016085790884716, 52.98257372654156, 52.949061662198396, 52.915549597855225, 52.88203753351206, 52.848525469168905, 52.81501340482574, 52.78150134048257, 52.74798927613941, 52.71447721179625, 52.68096514745309, 52.647453083109916, 52.61394101876675, 52.580428954423596, 52.54691689008043, 52.51340482573726, 52.4798927613941, 52.44638069705094, 52.41286863270778, 52.379356568364614, 52.34584450402144, 52.312332439678286, 52.27882037533512, 52.24530831099196, 52.21179624664879, 52.17828418230563, 52.14477211796247, 52.111260053619304, 52.07774798927613, 52.04423592493298, 52.01072386058981, 51.97721179624665, 51.94369973190348, 51.91018766756032, 51.87667560321716, 51.843163538873995, 51.809651474530824, 51.776139410187675, 51.742627345844504, 51.70911528150134, 51.67560321715817, 51.64209115281502, 51.60857908847185, 51.575067024128685, 51.541554959785515, 51.508042895442365, 51.474530831099194, 51.44101876675603, 51.40750670241287, 51.37399463806971, 51.34048257372654, 51.306970509383376, 51.27345844504021, 51.239946380697056, 51.206434316353885, 51.17292225201072, 51.13941018766756, 51.1058981233244, 51.07238605898124, 51.03887399463807, 51.0053619302949, 50.97184986595175, 50.93833780160858, 50.90482573726541, 50.87131367292225, 50.83780160857909, 50.80428954423593, 50.77077747989276, 50.737265415549594, 50.70375335120644, 50.67024128686327, 50.6367292225201, 50.60321715817694, 50.56970509383378, 50.53619302949062, 50.50268096514745, 50.469168900804284, 50.43565683646113, 50.402144772117964, 50.36863270777479, 50.33512064343163, 50.30160857908847, 50.26809651474531, 50.23458445040214, 50.201072386058975, 50.16756032171582, 50.134048257372655, 50.10053619302949, 50.06702412868632, 50.033512064343164, 50.0, 49.966487935656836, 49.93297587131367, 49.89946380697051, 49.865951742627345, 49.83243967828418, 49.79892761394102, 49.76541554959786, 49.73190348525469, 49.698391420911534, 49.66487935656836, 49.63136729222521, 49.597855227882036, 49.56434316353888, 49.53083109919571, 49.49731903485255, 49.46380697050938, 49.430294906166225, 49.396782841823054, 49.3632707774799, 49.32975871313673, 49.29624664879357, 49.2627345844504, 49.22922252010724, 49.19571045576407, 49.162198391420915, 49.128686327077745, 49.09517426273459, 49.06166219839142, 49.02815013404826, 48.99463806970509, 48.96112600536193, 48.92761394101876, 48.894101876675606, 48.86058981233244, 48.82707774798928, 48.793565683646115, 48.76005361930295, 48.72654155495979, 48.693029490616624, 48.65951742627346, 48.6260053619303, 48.59249329758713, 48.55898123324397, 48.525469168900806, 48.49195710455764, 48.45844504021448, 48.424932975871315, 48.39142091152815, 48.35790884718499, 48.32439678284182, 48.29088471849866, 48.257372654155496, 48.22386058981233, 48.19034852546917, 48.156836461126005, 48.12332439678284, 48.08981233243968, 48.056300268096514, 48.02278820375335, 47.98927613941019, 47.95576407506702, 47.92225201072386, 47.888739946380696, 47.85522788203753, 47.82171581769437, 47.788203753351205, 47.75469168900804, 47.72117962466488, 47.687667560321714, 47.65415549597855, 47.620643431635386, 47.58713136729222, 47.553619302949066, 47.520107238605895, 47.48659517426274, 47.45308310991957, 47.41957104557641, 47.38605898123324, 47.352546916890084, 47.31903485254691, 47.28552278820376, 47.252010723860586, 47.21849865951743, 47.18498659517426, 47.1514745308311, 47.11796246648793, 47.084450402144775, 47.050938337801604, 47.01742627345845, 46.98391420911528, 46.95040214477212, 46.91689008042895, 46.88337801608579, 46.84986595174262, 46.816353887399465, 46.7828418230563, 46.74932975871314, 46.715817694369974, 46.68230563002681, 46.64879356568365, 46.61528150134048, 46.58176943699732, 46.548257372654156, 46.51474530831099, 46.48123324396783, 46.447721179624665, 46.4142091152815, 46.38069705093834, 46.347184986595174, 46.31367292225201, 46.28016085790885, 46.24664879356568, 46.21313672922252, 46.179624664879356, 46.14611260053619, 46.11260053619303, 46.079088471849865, 46.0455764075067, 46.01206434316354, 45.97855227882037, 45.94504021447721, 45.911528150134046, 45.87801608579088, 45.84450402144772, 45.810991957104555, 45.7774798927614, 45.74396782841823, 45.71045576407507, 45.6769436997319, 45.643431635388744, 45.60991957104557, 45.57640750670242, 45.542895442359246, 45.50938337801609, 45.475871313672926, 45.44235924932976, 45.4088471849866, 45.375335120643435, 45.34182305630027, 45.30831099195711, 45.27479892761394, 45.24128686327078, 45.207774798927616, 45.17426273458445, 45.14075067024129, 45.107238605898125, 45.07372654155496, 45.0402144772118, 45.006702412868634, 44.97319034852547, 44.93967828418231, 44.90616621983914, 44.87265415549598, 44.839142091152816, 44.80563002680965, 44.77211796246649, 44.738605898123325, 44.70509383378016, 44.671581769437, 44.638069705093834, 44.60455764075067, 44.571045576407506, 44.53753351206434, 44.50402144772118, 44.470509383378015, 44.43699731903485, 44.40348525469169, 44.369973190348524, 44.33646112600536, 44.3029490616622, 44.26943699731903, 44.23592493297587, 44.202412868632706, 44.16890080428955, 44.13538873994638, 44.10187667560322, 44.06836461126005, 44.034852546916895, 44.001340482573724, 43.96782841823057, 43.9343163538874, 43.90080428954424, 43.86729222520107, 43.83378016085791, 43.80026809651474, 43.766756032171585, 43.733243967828415, 43.69973190348526, 43.66621983914209, 43.63270777479893, 43.59919571045576, 43.5656836461126, 43.53217158176943, 43.498659517426276, 43.465147453083105, 43.43163538873995, 43.39812332439678, 43.36461126005362, 43.33109919571045, 43.297587131367294, 43.26407506702413, 43.23056300268097, 43.1970509383378, 43.16353887399464, 43.130026809651476, 43.09651474530831, 43.06300268096515, 43.029490616621985, 42.99597855227882, 42.96246648793566, 42.928954423592494, 42.89544235924933, 42.861930294906166, 42.828418230563, 42.79490616621984, 42.761394101876675, 42.72788203753351, 42.69436997319035, 42.660857908847184, 42.62734584450402, 42.59383378016086, 42.56032171581769, 42.52680965147453, 42.493297587131366, 42.4597855227882, 42.42627345844504, 42.392761394101875, 42.35924932975871, 42.32573726541555, 42.292225201072384, 42.25871313672922, 42.22520107238606, 42.19168900804289, 42.15817694369973, 42.124664879356565, 42.0911528150134, 42.05764075067024, 42.024128686327074, 41.99061662198391, 41.957104557640754, 41.92359249329758, 41.89008042895443, 41.856568364611256, 41.8230563002681, 41.78954423592493, 41.75603217158177, 41.7225201072386, 41.689008042895445, 41.65549597855228, 41.62198391420912, 41.588471849865954, 41.55495978552279, 41.52144772117963, 41.48793565683646, 41.4544235924933, 41.420911528150135, 41.38739946380697, 41.35388739946381, 41.320375335120644, 41.28686327077748, 41.25335120643432, 41.21983914209115, 41.18632707774799, 41.152815013404826, 41.11930294906166, 41.0857908847185, 41.052278820375335, 41.01876675603217, 40.98525469168901, 40.951742627345844, 40.91823056300268, 40.88471849865952, 40.85120643431635, 40.81769436997319, 40.784182305630026, 40.75067024128686, 40.7171581769437, 40.683646112600535, 40.65013404825738, 40.61662198391421, 40.58310991957105, 40.54959785522788, 40.51608579088472, 40.48257372654155, 40.449061662198396, 40.415549597855225, 40.38203753351207, 40.3485254691689, 40.31501340482574, 40.28150134048257, 40.247989276139414, 40.21447721179624, 40.18096514745309, 40.147453083109916, 40.11394101876676, 40.08042895442359, 40.04691689008043, 40.01340482573726, 39.979892761394105, 39.946380697050934, 39.91286863270778, 39.879356568364614, 39.84584450402145, 39.812332439678286, 39.77882037533512, 39.74530831099196, 39.711796246648795, 39.67828418230563, 39.64477211796247, 39.611260053619304, 39.57774798927614, 39.54423592493298, 39.51072386058981, 39.47721179624665, 39.443699731903486, 39.41018766756032, 39.37667560321716, 39.343163538873995, 39.30965147453083, 39.27613941018767, 39.242627345844504, 39.20911528150134, 39.17560321715818, 39.14209115281501, 39.10857908847185, 39.075067024128685, 39.04155495978552, 39.00804289544236, 38.974530831099194, 38.94101876675603, 38.90750670241287, 38.8739946380697, 38.84048257372654, 38.806970509383376, 38.77345844504021, 38.73994638069705, 38.706434316353885, 38.67292225201072, 38.63941018766756, 38.605898123324394, 38.57238605898124, 38.53887399463807, 38.50536193029491, 38.47184986595174, 38.43833780160858, 38.40482573726541, 38.371313672922255, 38.337801608579085, 38.30428954423593, 38.27077747989276, 38.2372654155496, 38.20375335120643, 38.17024128686327, 38.1367292225201, 38.103217158176946, 38.069705093833775, 38.03619302949062, 38.00268096514745, 37.96916890080429, 37.93565683646112, 37.902144772117964, 37.86863270777479, 37.83512064343164, 37.801608579088466, 37.76809651474531, 37.73458445040214, 37.70107238605898, 37.66756032171582, 37.634048257372655, 37.60053619302949, 37.56702412868633, 37.533512064343164, 37.5, 37.466487935656836, 37.43297587131367, 37.39946380697051, 37.365951742627345, 37.33243967828418, 37.29892761394102, 37.26541554959786, 37.23190348525469, 37.198391420911534, 37.16487935656836, 37.13136729222521, 37.097855227882036, 37.06434316353888, 37.03083109919571, 36.99731903485255, 36.96380697050938, 36.930294906166225, 36.896782841823054, 36.8632707774799, 36.82975871313673, 36.79624664879357, 36.7627345844504, 36.72922252010724, 36.69571045576407, 36.662198391420915, 36.628686327077745, 36.59517426273459, 36.56166219839142, 36.52815013404826, 36.49463806970509, 36.46112600536193, 36.42761394101876, 36.394101876675606, 36.36058981233244, 36.32707774798928, 36.293565683646115, 36.26005361930295, 36.22654155495979, 36.193029490616624, 36.15951742627346, 36.1260053619303, 36.09249329758713, 36.05898123324397, 36.025469168900806, 35.99195710455764, 35.95844504021448, 35.924932975871315, 35.89142091152815, 35.85790884718499, 35.82439678284182, 35.79088471849866, 35.757372654155496, 35.72386058981233, 35.69034852546917, 35.656836461126005, 35.62332439678284, 35.58981233243968, 35.556300268096514, 35.52278820375335, 35.48927613941019, 35.45576407506702, 35.42225201072386, 35.388739946380696, 35.35522788203753, 35.32171581769437, 35.288203753351205, 35.25469168900804, 35.22117962466488, 35.187667560321714, 35.15415549597855, 35.120643431635386, 35.08713136729222, 35.053619302949066, 35.020107238605895, 34.98659517426274, 34.95308310991957, 34.91957104557641, 34.88605898123324, 34.852546916890084, 34.81903485254691, 34.78552278820376, 34.752010723860586, 34.71849865951743, 34.68498659517426, 34.6514745308311, 34.61796246648793, 34.584450402144775, 34.550938337801604, 34.51742627345845, 34.48391420911528, 34.45040214477212, 34.41689008042895, 34.38337801608579, 34.34986595174262, 34.316353887399465, 34.2828418230563, 34.24932975871314, 34.215817694369974, 34.18230563002681, 34.14879356568365, 34.11528150134048, 34.08176943699732, 34.048257372654156, 34.01474530831099, 33.98123324396783, 33.947721179624665, 33.9142091152815, 33.88069705093834, 33.847184986595174, 33.81367292225201, 33.78016085790885, 33.74664879356568, 33.71313672922252, 33.679624664879356, 33.64611260053619, 33.61260053619303, 33.579088471849865, 33.5455764075067, 33.51206434316354, 33.47855227882037, 33.44504021447721, 33.411528150134046, 33.37801608579088, 33.34450402144772, 33.310991957104555, 33.2774798927614, 33.24396782841823, 33.21045576407507, 33.1769436997319, 33.143431635388744, 33.10991957104557, 33.07640750670242, 33.042895442359246, 33.00938337801609, 32.975871313672926, 32.94235924932976, 32.9088471849866, 32.875335120643435, 32.84182305630027, 32.80831099195711, 32.77479892761394, 32.74128686327078, 32.707774798927616, 32.67426273458445, 32.64075067024129, 32.607238605898125, 32.57372654155496, 32.5402144772118, 32.506702412868634, 32.47319034852547, 32.43967828418231, 32.40616621983914, 32.37265415549598, 32.339142091152816, 32.30563002680965, 32.27211796246649, 32.238605898123325, 32.20509383378016, 32.171581769437, 32.138069705093834, 32.10455764075067, 32.071045576407506, 32.03753351206434, 32.00402144772118, 31.970509383378015, 31.936997319034855, 31.903485254691688, 31.869973190348528, 31.83646112600536, 31.8029490616622, 31.769436997319033, 31.735924932975873, 31.702412868632706, 31.668900804289546, 31.63538873994638, 31.60187667560322, 31.56836461126005, 31.53485254691689, 31.501340482573724, 31.467828418230564, 31.434316353887397, 31.400804289544237, 31.36729222520107, 31.33378016085791, 31.300268096514746, 31.266756032171582, 31.233243967828418, 31.199731903485254, 31.16621983914209, 31.13270777479893, 31.099195710455763, 31.065683646112603, 31.032171581769436, 30.998659517426276, 30.96514745308311, 30.93163538873995, 30.89812332439678, 30.86461126005362, 30.831099195710454, 30.797587131367294, 30.764075067024127, 30.730563002680967, 30.6970509383378, 30.66353887399464, 30.630026809651472, 30.596514745308312, 30.563002680965145, 30.529490616621985, 30.495978552278817, 30.462466487935657, 30.42895442359249, 30.39544235924933, 30.361930294906163, 30.328418230563003, 30.29490616621984, 30.261394101876675, 30.22788203753351, 30.194369973190348, 30.160857908847184, 30.12734584450402, 30.093833780160857, 30.060321715817693, 30.02680965147453, 29.99329758713137, 29.959785522788202, 29.926273458445042, 29.892761394101875, 29.859249329758715, 29.825737265415547, 29.792225201072387, 29.75871313672922, 29.72520107238606, 29.691689008042893, 29.658176943699733, 29.624664879356565, 29.591152815013405, 29.557640750670238, 29.524128686327078, 29.49061662198391, 29.45710455764075, 29.423592493297583, 29.390080428954423, 29.356568364611256, 29.323056300268096, 29.28954423592493, 29.25603217158177, 29.2225201072386, 29.18900804289544, 29.15549597855228, 29.121983914209114, 29.088471849865954, 29.054959785522787, 29.021447721179626, 28.987935656836463, 28.9544235924933, 28.920911528150135, 28.88739946380697, 28.853887399463808, 28.820375335120644, 28.78686327077748, 28.753351206434317, 28.719839142091153, 28.686327077747993, 28.652815013404826, 28.619302949061666, 28.5857908847185, 28.55227882037534, 28.51876675603217, 28.48525469168901, 28.451742627345844, 28.418230563002684, 28.384718498659517, 28.351206434316357, 28.31769436997319, 28.28418230563003, 28.250670241286862, 28.217158176943702, 28.183646112600535, 28.150134048257375, 28.116621983914207, 28.083109919571047, 28.04959785522788, 28.01608579088472, 27.982573726541553, 27.949061662198392, 27.915549597855225, 27.882037533512065, 27.8485254691689, 27.815013404825738, 27.781501340482574, 27.74798927613941, 27.714477211796247, 27.680965147453087, 27.64745308310992, 27.61394101876676, 27.580428954423592, 27.546916890080432, 27.513404825737265, 27.479892761394105, 27.446380697050937, 27.412868632707777, 27.37935656836461, 27.34584450402145, 27.312332439678283, 27.278820375335123, 27.245308310991955, 27.211796246648795, 27.178284182305628, 27.144772117962468, 27.1112600536193, 27.07774798927614, 27.044235924932973, 27.010723860589813, 26.977211796246646, 26.943699731903486, 26.91018766756032, 26.87667560321716, 26.843163538873995, 26.80965147453083, 26.776139410187668, 26.742627345844504, 26.70911528150134, 26.675603217158177, 26.642091152815013, 26.60857908847185, 26.575067024128685, 26.541554959785525, 26.508042895442358, 26.474530831099198, 26.44101876675603, 26.40750670241287, 26.373994638069703, 26.340482573726543, 26.306970509383376, 26.273458445040216, 26.23994638069705, 26.20643431635389, 26.17292225201072, 26.13941018766756, 26.105898123324394, 26.072386058981234, 26.038873994638067, 26.005361930294907, 25.97184986595174, 25.93833780160858, 25.904825737265412, 25.871313672922252, 25.837801608579085, 25.804289544235925, 25.770777479892757, 25.737265415549597, 25.703753351206434, 25.67024128686327, 25.636729222520106, 25.603217158176943, 25.56970509383378, 25.53619302949062, 25.50268096514745, 25.46916890080429, 25.435656836461124, 25.402144772117964, 25.368632707774797, 25.335120643431637, 25.30160857908847, 25.26809651474531, 25.234584450402142, 25.201072386058982, 25.167560321715815, 25.134048257372655, 25.100536193029487, 25.067024128686327, 25.03351206434316, 25.0, 24.966487935656836, 24.932975871313673, 24.89946380697051, 24.865951742627345, 24.83243967828418, 24.798927613941018, 24.765415549597854, 24.73190348525469, 24.698391420911527, 24.664879356568363, 24.6313672922252, 24.597855227882036, 24.564343163538872, 24.53083109919571, 24.497319034852545, 24.46380697050938, 24.43029490616622, 24.396782841823057, 24.363270777479894, 24.32975871313673, 24.296246648793566, 24.262734584450403, 24.22922252010724, 24.195710455764075, 24.16219839142091, 24.128686327077748, 24.095174262734584, 24.06166219839142, 24.028150134048257, 23.994638069705093, 23.96112600536193, 23.927613941018766, 23.894101876675602, 23.86058981233244, 23.827077747989275, 23.79356568364611, 23.760053619302948, 23.726541554959784, 23.69302949061662, 23.659517426273457, 23.626005361930293, 23.59249329758713, 23.558981233243966, 23.525469168900802, 23.49195710455764, 23.458445040214475, 23.42493297587131, 23.39142091152815, 23.357908847184987, 23.324396782841823, 23.29088471849866, 23.257372654155496, 23.223860589812332, 23.19034852546917, 23.156836461126005, 23.12332439678284, 23.089812332439678, 23.056300268096514, 23.02278820375335, 22.989276139410187, 22.955764075067023, 22.92225201072386, 22.8887399463807, 22.855227882037536, 22.821715817694372, 22.78820375335121, 22.754691689008045, 22.72117962466488, 22.687667560321717, 22.654155495978554, 22.62064343163539, 22.587131367292226, 22.553619302949063, 22.5201072386059, 22.486595174262735, 22.45308310991957, 22.419571045576408, 22.386058981233244, 22.35254691689008, 22.319034852546917, 22.285522788203753, 22.25201072386059, 22.218498659517426, 22.184986595174262, 22.1514745308311, 22.117962466487935, 22.084450402144775, 22.05093833780161, 22.017426273458447, 21.983914209115284, 21.95040214477212, 21.916890080428956, 21.883378016085793, 21.84986595174263, 21.816353887399465, 21.7828418230563, 21.749329758713138, 21.715817694369974, 21.68230563002681, 21.648793565683647, 21.615281501340483, 21.58176943699732, 21.548257372654156, 21.514745308310992, 21.48123324396783, 21.447721179624665, 21.4142091152815, 21.380697050938338, 21.347184986595174, 21.31367292225201, 21.280160857908847, 21.246648793565683, 21.21313672922252, 21.179624664879356, 21.146112600536192, 21.11260053619303, 21.079088471849865, 21.0455764075067, 21.012064343163537, 20.978552278820377, 20.945040214477213, 20.91152815013405, 20.878016085790886, 20.844504021447722, 20.81099195710456, 20.777479892761395, 20.74396782841823, 20.710455764075068, 20.676943699731904, 20.64343163538874, 20.609919571045577, 20.576407506702413, 20.54289544235925, 20.509383378016086, 20.475871313672922, 20.44235924932976, 20.408847184986595, 20.37533512064343, 20.341823056300267, 20.308310991957104, 20.27479892761394, 20.241286863270776, 20.207774798927613, 20.17426273458445, 20.140750670241285, 20.10723860589812, 20.073726541554958, 20.040214477211794, 20.00670241286863, 19.973190348525467, 19.939678284182307, 19.906166219839143, 19.87265415549598, 19.839142091152816, 19.805630026809652, 19.77211796246649, 19.738605898123325, 19.70509383378016, 19.671581769436997, 19.638069705093834, 19.60455764075067, 19.571045576407506, 19.537533512064343, 19.50402144772118, 19.470509383378015, 19.43699731903485, 19.403485254691688, 19.369973190348524, 19.33646112600536, 19.302949061662197, 19.269436997319033, 19.23592493297587, 19.202412868632706, 19.168900804289542, 19.13538873994638, 19.101876675603215, 19.06836461126005, 19.034852546916888, 19.001340482573724, 18.96782841823056, 18.934316353887397, 18.900804289544233, 18.86729222520107, 18.83378016085791, 18.800268096514746, 18.766756032171582, 18.733243967828418, 18.699731903485254, 18.66621983914209, 18.63270777479893, 18.599195710455767, 18.565683646112603, 18.53217158176944, 18.498659517426276, 18.465147453083112, 18.43163538873995, 18.398123324396785, 18.36461126005362, 18.331099195710458, 18.297587131367294, 18.26407506702413, 18.230563002680967, 18.197050938337803, 18.16353887399464, 18.130026809651476, 18.096514745308312, 18.06300268096515, 18.029490616621985, 17.99597855227882, 17.962466487935657, 17.928954423592494, 17.89544235924933, 17.861930294906166, 17.828418230563003, 17.79490616621984, 17.761394101876675, 17.72788203753351, 17.694369973190348, 17.660857908847184, 17.62734584450402, 17.593833780160857, 17.560321715817693, 17.526809651474533, 17.49329758713137, 17.459785522788206, 17.426273458445042, 17.39276139410188, 17.359249329758715, 17.32573726541555, 17.292225201072387, 17.258713136729224, 17.22520107238606, 17.191689008042896, 17.158176943699733, 17.12466487935657, 17.091152815013405, 17.05764075067024, 17.024128686327078, 16.990616621983914, 16.95710455764075, 16.923592493297587, 16.890080428954423, 16.85656836461126, 16.823056300268096, 16.789544235924932, 16.75603217158177, 16.722520107238605, 16.68900804289544, 16.655495978552278, 16.621983914209114, 16.58847184986595, 16.554959785522787, 16.521447721179623, 16.487935656836463, 16.4544235924933, 16.420911528150135, 16.38739946380697, 16.353887399463808, 16.320375335120644, 16.28686327077748, 16.253351206434317, 16.219839142091153, 16.18632707774799, 16.152815013404826, 16.119302949061662, 16.0857908847185, 16.052278820375335, 16.01876675603217, 15.985254691689008, 15.951742627345844, 15.91823056300268, 15.884718498659517, 15.851206434316353, 15.81769436997319, 15.784182305630026, 15.750670241286862, 15.717158176943698, 15.683646112600535, 15.650134048257373, 15.616621983914209, 15.583109919571045, 15.549597855227882, 15.516085790884718, 15.482573726541554, 15.44906166219839, 15.415549597855227, 15.382037533512063, 15.3485254691689, 15.315013404825736, 15.281501340482572, 15.247989276139409, 15.214477211796245, 15.180965147453081, 15.14745308310992, 15.113941018766756, 15.080428954423592, 15.046916890080428, 15.013404825737265, 14.979892761394101, 14.946380697050937, 14.912868632707774, 14.87935656836461, 14.845844504021446, 14.812332439678283, 14.778820375335119, 14.745308310991955, 14.711796246648792, 14.678284182305628, 14.644772117962464, 14.6112600536193, 14.57774798927614, 14.544235924932977, 14.510723860589813, 14.47721179624665, 14.443699731903486, 14.410187667560322, 14.376675603217159, 14.343163538873997, 14.309651474530833, 14.27613941018767, 14.242627345844506, 14.209115281501342, 14.175603217158178, 14.142091152815015, 14.108579088471851, 14.075067024128687, 14.041554959785524, 14.00804289544236, 13.974530831099196, 13.941018766756033, 13.907506702412869, 13.873994638069705, 13.840482573726543, 13.80697050938338, 13.773458445040216, 13.739946380697052, 13.706434316353889, 13.672922252010725, 13.639410187667561, 13.605898123324398, 13.572386058981234, 13.53887399463807, 13.505361930294907, 13.471849865951743, 13.43833780160858, 13.404825737265416, 13.371313672922252, 13.337801608579088, 13.304289544235925, 13.270777479892763, 13.237265415549599, 13.203753351206435, 13.170241286863272, 13.136729222520108, 13.103217158176944, 13.06970509383378, 13.036193029490617, 13.002680965147453, 12.96916890080429, 12.935656836461126, 12.902144772117962, 12.868632707774799, 12.835120643431635, 12.801608579088471, 12.76809651474531, 12.734584450402146, 12.701072386058982, 12.667560321715818, 12.634048257372655, 12.600536193029491, 12.567024128686327, 12.533512064343164, 12.5, 12.466487935656836, 12.432975871313673, 12.399463806970509, 12.365951742627345, 12.332439678284182, 12.298927613941018, 12.265415549597854, 12.23190348525469, 12.198391420911529, 12.164879356568365, 12.131367292225201, 12.097855227882038, 12.064343163538874, 12.03083109919571, 11.997319034852547, 11.963806970509383, 11.93029490616622, 11.896782841823056, 11.863270777479892, 11.829758713136728, 11.796246648793565, 11.762734584450401, 11.729222520107237, 11.695710455764075, 11.662198391420912, 11.628686327077748, 11.595174262734584, 11.56166219839142, 11.528150134048257, 11.494638069705093, 11.46112600536193, 11.427613941018768, 11.394101876675604, 11.36058981233244, 11.327077747989277, 11.293565683646113, 11.26005361930295, 11.226541554959786, 11.193029490616622, 11.159517426273458, 11.126005361930295, 11.092493297587131, 11.058981233243967, 11.025469168900806, 10.991957104557642, 10.958445040214478, 10.924932975871315, 10.89142091152815, 10.857908847184987, 10.824396782841823, 10.79088471849866, 10.757372654155496, 10.723860589812332, 10.690348525469169, 10.656836461126005, 10.623324396782841, 10.589812332439678, 10.556300268096514, 10.52278820375335, 10.489276139410189, 10.455764075067025, 10.422252010723861, 10.388739946380698, 10.355227882037534, 10.32171581769437, 10.288203753351207, 10.254691689008043, 10.22117962466488, 10.187667560321715, 10.154155495978552, 10.120643431635388, 10.087131367292224, 10.05361930294906, 10.020107238605897, 9.986595174262733, 9.953083109919572, 9.919571045576408, 9.886058981233244, 9.85254691689008, 9.819034852546917, 9.785522788203753, 9.75201072386059, 9.718498659517426, 9.684986595174262, 9.651474530831099, 9.617962466487935, 9.584450402144771, 9.550938337801608, 9.517426273458444, 9.48391420911528, 9.450402144772116, 9.416890080428955, 9.383378016085791, 9.349865951742627, 9.316353887399465, 9.282841823056302, 9.249329758713138, 9.215817694369974, 9.18230563002681, 9.148793565683647, 9.115281501340483, 9.08176943699732, 9.048257372654156, 9.014745308310992, 8.981233243967829, 8.947721179624665, 8.914209115281501, 8.880697050938338, 8.847184986595174, 8.81367292225201, 8.780160857908847, 8.746648793565685, 8.713136729222521, 8.679624664879357, 8.646112600536194, 8.61260053619303, 8.579088471849866, 8.545576407506703, 8.512064343163539, 8.478552278820375, 8.445040214477212, 8.411528150134048, 8.378016085790884, 8.34450402144772, 8.310991957104557, 8.277479892761393, 8.243967828418231, 8.210455764075068, 8.176943699731904, 8.14343163538874, 8.109919571045577, 8.076407506702413, 8.04289544235925, 8.009383378016086, 7.975871313672922, 7.942359249329758, 7.908847184986595, 7.875335120643431, 7.841823056300267, 7.8083109919571045, 7.774798927613941, 7.741286863270777, 7.7077747989276135, 7.67426273458445, 7.640750670241286, 7.6072386058981225, 7.57372654155496, 7.540214477211796, 7.506702412868632, 7.473190348525469, 7.439678284182305, 7.406166219839141, 7.372654155495978, 7.339142091152814, 7.30563002680965, 7.2721179624664884, 7.238605898123325, 7.205093833780161, 7.171581769436998, 7.138069705093835, 7.104557640750671, 7.071045576407507, 7.037533512064344, 7.00402144772118, 6.970509383378016, 6.936997319034853, 6.90348525469169, 6.869973190348526, 6.8364611260053625, 6.802949061662199, 6.769436997319035, 6.7359249329758715, 6.702412868632708, 6.668900804289544, 6.635388739946381, 6.601876675603218, 6.568364611260054, 6.53485254691689, 6.501340482573727, 6.467828418230563, 6.434316353887399, 6.400804289544236, 6.367292225201073, 6.333780160857909, 6.3002680965147455, 6.266756032171582, 6.233243967828418, 6.1997319034852545, 6.166219839142091, 6.132707774798927, 6.099195710455764, 6.065683646112601, 6.032171581769437, 5.998659517426273, 5.96514745308311, 5.931635388739946, 5.898123324396782, 5.864611260053619, 5.831099195710456, 5.797587131367292, 5.7640750670241285, 5.730563002680965, 5.697050938337802, 5.663538873994638, 5.630026809651475, 5.596514745308311, 5.563002680965147, 5.529490616621984, 5.495978552278821, 5.462466487935657, 5.428954423592494, 5.39544235924933, 5.361930294906166, 5.328418230563003, 5.294906166219839, 5.261394101876675, 5.227882037533512, 5.194369973190349, 5.160857908847185, 5.127345844504021, 5.093833780160858, 5.060321715817694, 5.02680965147453, 4.993297587131367, 4.959785522788204, 4.92627345844504, 4.892761394101877, 4.859249329758713, 4.825737265415549, 4.792225201072386, 4.758713136729222, 4.725201072386058, 4.6916890080428955, 4.658176943699733, 4.624664879356569, 4.591152815013405, 4.557640750670242, 4.524128686327078, 4.490616621983914, 4.457104557640751, 4.423592493297587, 4.390080428954423, 4.3565683646112605, 4.323056300268097, 4.289544235924933, 4.2560321715817695, 4.222520107238606, 4.189008042895442, 4.1554959785522785, 4.121983914209116, 4.088471849865952, 4.054959785522788, 4.021447721179625, 3.987935656836461, 3.9544235924932973, 3.9209115281501337, 3.8873994638069704, 3.8538873994638068, 3.820375335120643, 3.78686327077748, 3.753351206434316, 3.7198391420911525, 3.686327077747989, 3.652815013404825, 3.6193029490616624, 3.585790884718499, 3.5522788203753355, 3.518766756032172, 3.485254691689008, 3.451742627345845, 3.4182305630026812, 3.3847184986595176, 3.351206434316354, 3.3176943699731907, 3.284182305630027, 3.2506702412868633, 3.2171581769436997, 3.1836461126005364, 3.1501340482573728, 3.116621983914209, 3.0831099195710454, 3.049597855227882, 3.0160857908847185, 2.982573726541555, 2.949061662198391, 2.915549597855228, 2.8820375335120643, 2.848525469168901, 2.8150134048257374, 2.7815013404825737, 2.7479892761394105, 2.714477211796247, 2.680965147453083, 2.6474530831099194, 2.613941018766756, 2.5804289544235925, 2.546916890080429, 2.513404825737265, 2.479892761394102, 2.4463806970509383, 2.4128686327077746, 2.379356568364611, 2.3458445040214477, 2.3123324396782845, 2.278820375335121, 2.245308310991957, 2.2117962466487935, 2.1782841823056303, 2.1447721179624666, 2.111260053619303, 2.0777479892761392, 2.044235924932976, 2.0107238605898123, 1.9772117962466487, 1.9436997319034852, 1.9101876675603215, 1.876675603217158, 1.8431635388739944, 1.8096514745308312, 1.7761394101876677, 1.742627345844504, 1.7091152815013406, 1.675603217158177, 1.6420911528150135, 1.6085790884718498, 1.5750670241286864, 1.5415549597855227, 1.5080428954423593, 1.4745308310991956, 1.4410187667560321, 1.4075067024128687, 1.3739946380697052, 1.3404825737265416, 1.306970509383378, 1.2734584450402144, 1.239946380697051, 1.2064343163538873, 1.1729222520107239, 1.1394101876675604, 1.1058981233243967, 1.0723860589812333, 1.0388739946380696, 1.0053619302949062, 0.9718498659517426, 0.938337801608579, 0.9048257372654156, 0.871313672922252, 0.8378016085790885, 0.8042895442359249, 0.7707774798927614, 0.7372654155495978, 0.7037533512064343, 0.6702412868632708, 0.6367292225201072, 0.6032171581769437, 0.5697050938337802, 0.5361930294906166, 0.5026809651474531, 0.4691689008042895, 0.435656836461126, 0.40214477211796246, 0.3686327077747989, 0.3351206434316354, 0.30160857908847183, 0.2680965147453083, 0.23458445040214476, 0.20107238605898123, 0.1675603217158177, 0.13404825737265416, 0.10053619302949061, 0.06702412868632708, 0.03351206434316354], [0.46206484720959673, 0.46217109038619586, 0.4622389461081527, 0.4621558492769717, 0.462168667705803, 0.4622953409924187, 0.4624317920619447, 0.46253276667898163, 0.46265484481801444, 0.4627559622928632, 0.462871270172337, 0.46301481883938705, 0.463124310355805, 0.4632395056400448, 0.46335477849686674, 0.4635052236824261, 0.46362066374401745, 0.4634959851920576, 0.4636114999811044, 0.4634867342382957, 0.4635912940580213, 0.46366908766568316, 0.4637921011537916, 0.46389098611425766, 0.46398773482818156, 0.4641386884332887, 0.46428974410303764, 0.4644252201237563, 0.464560787806194, 0.46466001900789283, 0.4647634696547948, 0.4648921988236137, 0.46502886090958373, 0.4650074196944422, 0.46511014362281805, 0.4652376053231901, 0.4652870063574867, 0.46541525262551764, 0.46551329525002355, 0.4656166223610521, 0.46571880192027804, 0.465802218844652, 0.4658474295894013, 0.465911154872312, 0.46603303971372584, 0.4661572451108781, 0.46628432025982114, 0.46640513692210483, 0.46651745104609793, 0.46665142350959693, 0.46676954351207306, 0.4669080240722183, 0.46698839631788114, 0.46706430727122383, 0.46714027004091696, 0.4672833181714762, 0.4673944730116408, 0.4675319119962329, 0.4676656136273544, 0.4677979750424146, 0.4679260841477551, 0.4680574031236904, 0.4681900345160749, 0.46824069283109704, 0.4683173186190288, 0.46839853160937833, 0.4684752640081237, 0.46858518549905787, 0.46872936687418354, 0.46886982130416566, 0.46899344101795953, 0.4691140542627912, 0.46924749421523315, 0.4693597421903408, 0.4694760003879675, 0.4695806505965267, 0.4696899714925334, 0.46980275719095893, 0.469946334978315, 0.4700747368920734, 0.47020980732878587, 0.4703359127613006, 0.47046210510314157, 0.4705295169289591, 0.47065294915379363, 0.47078789014952244, 0.47092739806361994, 0.471058976872153, 0.4711708764050485, 0.47128658766790754, 0.4714125228666208, 0.4715238108034087, 0.47162811220068374, 0.4715342937881426, 0.47166198109200996, 0.47166997773801556, 0.47168642350790685, 0.4717152129069149, 0.47169177444964666, 0.471692086203172, 0.47173619693202673, 0.4718186511735721, 0.4718573843719462, 0.4718768634496317, 0.4719334564963542, 0.47199694271726084, 0.4721064542294661, 0.4721030446085765, 0.4721693842583201, 0.4721744151127168, 0.47222034777823046, 0.4723079786676822, 0.47244268648209353, 0.47257084030388, 0.472696341316375, 0.47283122526743887, 0.47296122220790865, 0.47306031580541585, 0.47310178246568646, 0.4731846973255931, 0.4732468549034295, 0.47330312547359354, 0.4733614292322355, 0.4734857848843, 0.47360386527689274, 0.4737169820618809, 0.473836164517053, 0.47389322624393654, 0.4739463873348539, 0.4739788506521138, 0.47400243168152056, 0.47405616099690917, 0.4741212412119203, 0.47419480036205314, 0.4742795173254445, 0.47436203118520626, 0.4744411179914449, 0.47443498053739874, 0.47451186710761417, 0.47453993948927653, 0.4746314494137504, 0.47473359471247306, 0.4747557220600923, 0.47485792914914554, 0.47491517465174937, 0.47496344616785585, 0.47500167718239356, 0.4750967304739324, 0.4751589473316448, 0.4752163999755874, 0.47523105873726273, 0.47525499093805657, 0.4753398547643339, 0.47532454056184237, 0.4754109774896013, 0.47540758482758205, 0.4754999192938274, 0.4756513064187597, 0.47578986993962263, 0.47594356743196486, 0.47609742078423095, 0.47623659630322557, 0.47617441600364857, 0.4761121916202009, 0.47606471367396697, 0.47616195488223273, 0.476099659833678, 0.47608986074107235, 0.4760274958472626, 0.4761299286759491, 0.47606753369619315, 0.4760050943545603, 0.4761178044423516, 0.4761815692251486, 0.47629113822383123, 0.47640136409480216, 0.4765090878557055, 0.4765942144686053, 0.47659779426856747, 0.47661981303128886, 0.4767109931699501, 0.47681159946845475, 0.4768876039905707, 0.4769689166165629, 0.47687854837249755, 0.47697201975365183, 0.47709372648082937, 0.4771691006449809, 0.4772552890397529, 0.4773326776098431, 0.47740557398506317, 0.47752150349317407, 0.4775945207619744, 0.47772359549575677, 0.47781517304890136, 0.47782765724767445, 0.4778071735744341, 0.47778683787832854, 0.47788775949383333, 0.4779726817376929, 0.47808384487177596, 0.47812980207192995, 0.4782286101425476, 0.47835687681741296, 0.47845870461822826, 0.4785434431086277, 0.4786116410199025, 0.47869041996168676, 0.4788279978530461, 0.4789319218625523, 0.4790694023767025, 0.47917445968621053, 0.4791788030511039, 0.4792037163614661, 0.4792190683839439, 0.4792367275997892, 0.47926703391857195, 0.47939117331731684, 0.479450769606483, 0.4794899438375817, 0.479572367703435, 0.4796359966130719, 0.47968597311368616, 0.47967888712973145, 0.4796737776342975, 0.47968784561638544, 0.4797144522128243, 0.4797586792131754, 0.4797726189436145, 0.47978656879364023, 0.4797997083488371, 0.4798358087041156, 0.4799080750874731, 0.4799846274432683, 0.4800570939425619, 0.4800571316211885, 0.4801266926297938, 0.4801525617733119, 0.48026659017611156, 0.48035110122795704, 0.4804003378929796, 0.4804496104578674, 0.480409701798633, 0.4804880315704954, 0.48050015954407366, 0.4805577209363231, 0.48068233942235444, 0.48078519498419425, 0.48086612975825926, 0.48091582416655226, 0.4809746910668359, 0.4810869787660038, 0.48109854246632267, 0.4810673279300352, 0.4810900957516999, 0.4810592129500417, 0.48112784576563716, 0.48116070703965647, 0.4812720352951641, 0.48128923518614897, 0.48135959785751936, 0.48145455534555903, 0.4814967811788587, 0.48157616976913153, 0.4816135228188454, 0.4816010271105728, 0.48165781697886806, 0.48172131994489903, 0.4817724178236461, 0.48181150513621324, 0.48182688054539086, 0.48183910989736173, 0.4818486300354864, 0.48187360749311503, 0.4819421735335507, 0.4820107901949095, 0.4820794575332707, 0.4820517141296761, 0.482023950220979, 0.48199616578443827, 0.4819683607972786, 0.4819405352366918, 0.4818966179130481, 0.4818526680700979, 0.48181747766409605, 0.48176339168799653, 0.48184132196733725, 0.48190943895250077, 0.48197945898327227, 0.4820329770220895, 0.48211112307962295, 0.4822096059207799, 0.4823159770601614, 0.48238627826457153, 0.4824920158332832, 0.48257047790758834, 0.4826771415903271, 0.48277972769964544, 0.48289873482349754, 0.48290841013948566, 0.48291311363144296, 0.48291585591920877, 0.48297109295909574, 0.48304922056863403, 0.4830563592607219, 0.4830602939714221, 0.4830956240979464, 0.4831781095414205, 0.4832687270920846, 0.4832399695217393, 0.4832237742034288, 0.48325737424887966, 0.4832997315221175, 0.48334967739997875, 0.4833663199656158, 0.4834682875065279, 0.4835551569245318, 0.4835977052622773, 0.483689847877656, 0.4837317228587524, 0.48383151549834563, 0.4838641150271885, 0.48384439611483615, 0.48399950694358157, 0.4841635255839122, 0.4842644110426091, 0.48440443125741034, 0.48454455686943776, 0.48468616485962207, 0.48482650214201717, 0.4849683230791695, 0.48509830458484005, 0.4851959797261665, 0.4853190018507387, 0.48546038212745357, 0.4856052447867287, 0.48572935905113235, 0.48587189612106496, 0.48601332067325825, 0.4861548521627312, 0.4862868300239102, 0.48640685606015854, 0.48654869721271066, 0.48669064577999405, 0.48682361598788804, 0.4868118514741431, 0.4868326982025949, 0.48681811253273916, 0.48697273736558916, 0.4871135721745048, 0.4872545139194939, 0.48738790344774297, 0.48754856901552995, 0.487713873838817, 0.48781857130013906, 0.4879240799730122, 0.4880475591397427, 0.48808650638067924, 0.48814517793810075, 0.4882710899917863, 0.4883151449775098, 0.48844910202370473, 0.48849175104178266, 0.488625877687427, 0.4886789772779584, 0.4887847475378329, 0.48890892637214417, 0.48902781485078173, 0.48913990339017266, 0.48923856079351463, 0.4893103237605295, 0.4894094672801479, 0.489522953884719, 0.48969046135315425, 0.4897100793135768, 0.48977632601780446, 0.48986141278541057, 0.4899242152001736, 0.489953198590615, 0.49002590461056506, 0.4900669348415279, 0.49015364928748595, 0.49024091982061246, 0.4902850797800491, 0.4903932562998622, 0.4904952991751105, 0.4905519218731282, 0.4906310623303033, 0.4907210212172571, 0.4908108148535097, 0.4908304478978066, 0.4909307414639957, 0.4910849746483485, 0.49123146114511035, 0.49127459950632846, 0.49138281718838017, 0.49154244163073135, 0.4916772252792716, 0.4918220022609661, 0.491955178052036, 0.4921275972036278, 0.4922776609020678, 0.492435232755369, 0.4925616220047831, 0.49271587678586865, 0.4928174458614858, 0.4928346353307834, 0.4928471754562557, 0.4929932650619619, 0.4931441710130367, 0.49329519421815293, 0.4934232978461775, 0.4935460216098121, 0.4936744250294172, 0.4938051831570499, 0.4939222803649193, 0.4940768603314968, 0.49421598423002566, 0.4942582612475746, 0.49432073425523776, 0.49436817962450524, 0.49447123068678644, 0.4945464926171807, 0.4946861258385041, 0.4947971609383174, 0.49484334061175034, 0.49490015780882485, 0.4950033057807286, 0.4950902940268074, 0.4951860053570948, 0.4952330153713336, 0.49528006221284543, 0.4953402201841771, 0.4954440096674294, 0.4955594726070976, 0.49567302090832915, 0.4957976973184925, 0.4959168531901104, 0.4960002525473916, 0.4960606000000751, 0.49617813615922957, 0.49622601089709745, 0.4962796203191849, 0.4963286213526007, 0.4963762430704057, 0.4965391369546303, 0.4966719431062346, 0.49676270490233115, 0.4968959828844255, 0.4970389529882433, 0.4971721747028381, 0.4973096423989875, 0.4974576597758162, 0.4975874280789646, 0.4975722474979945, 0.4976009551120007, 0.4977170766391854, 0.4978909604625145, 0.4979557468246573, 0.4979996725899863, 0.4981685073188476, 0.49827514483436264, 0.49826347114625064, 0.49831944917639875, 0.4984116508162232, 0.4984907509642388, 0.49854575126247713, 0.49844016828976156, 0.4983599965732625, 0.4981605373273672, 0.498186932172398, 0.49823484667872286, 0.49839002228052987, 0.4984917172094637, 0.49848951627438504, 0.498510474059768, 0.4985598164460045, 0.4986369348887045, 0.4986775036209416, 0.49857146745728237, 0.498707171021638, 0.4988429830187257, 0.49898167424927764, 0.49899873301965697, 0.4990244844431263, 0.49891833253870677, 0.498935143049861, 0.49899335839406533, 0.49905162038518014, 0.49901235356669466, 0.49908232348024884, 0.4991359148191984, 0.4992303380596237, 0.4993334214292063, 0.49943658759667603, 0.4995398366618295, 0.49964316872462383, 0.4997349216713596, 0.49982140162267075, 0.4998747651183925, 0.499881732498907, 0.49993905094697044, 0.49983254045436737, 0.49996513951486626, 0.4999786482748988, 0.5000538899460646, 0.500063104741778, 0.5002093126414784, 0.5002270394682597, 0.5003046665854995, 0.5004596915825917, 0.5006148419537214, 0.5007701178510412, 0.5007499752248716, 0.5009154233835635, 0.5010319005362773, 0.5011550312067183, 0.5011915687349121, 0.5012696896727842, 0.5013271353787748, 0.5014353305076514, 0.5015193136554235, 0.5016365207423724, 0.5017449734782177, 0.5019004351494826, 0.5020847571261149, 0.5022733493620177, 0.5024330002974113, 0.5025927812417099, 0.5027526923537838, 0.5027996763871233, 0.5029011511889209, 0.5030152069134992, 0.5030442305365246, 0.5031494447992929, 0.5032188743559126, 0.5033563548329099, 0.5034939476764596, 0.5035636032312588, 0.5035722755657019, 0.5037116816167914, 0.5037298179576857, 0.5037298022746455, 0.5037426780871134, 0.5037311080620918, 0.5037983132604856, 0.5038957458464368, 0.504003994720361, 0.5041017096131155, 0.5042080737038566, 0.504318413137633, 0.5044456277773094, 0.5045266106853644, 0.5046052793002, 0.5047166305952816, 0.5047694284719223, 0.5048099318521941, 0.5048869801285312, 0.5049723894675348, 0.5050578692472304, 0.5051351385788728, 0.5052059526552245, 0.5051982925712997, 0.5052915716564149, 0.5053338770077774, 0.5054191604835263, 0.5054460098734277, 0.5055364714925586, 0.5055700817289233, 0.5056496326756208, 0.5056624756400506, 0.5055818748396521, 0.5054142495833946, 0.505473683526373, 0.5055139821026441, 0.5055465048996028, 0.5055790547088517, 0.5056116315640574, 0.5056442354989434, 0.5056560817311686, 0.5056643197450137, 0.5057475359637111, 0.5057503488769916, 0.5057462020809042, 0.5058849665102398, 0.5059806815477849, 0.5060224485226226, 0.506019273289927, 0.5060126227792731, 0.5060293836626183, 0.5060802089099726, 0.5061479129729028, 0.5061641750986035, 0.5063551120816403, 0.5065216063816997, 0.5066791384418039, 0.5067967568198729, 0.5068614562535958, 0.5069783008809281, 0.5071141538667044, 0.5071539805669923, 0.5073186624803095, 0.5074885204279728, 0.5075794270323708, 0.5077091514661901, 0.5078032553380899, 0.5078458758773813, 0.5078635349302674, 0.5079091592341378, 0.5079720790585432, 0.5080241508098331, 0.5081454777101646, 0.5082511830553537, 0.5083567291864036, 0.5084449174057436, 0.5085470171576297, 0.5083916891934381, 0.5084474341326775, 0.5085445594325356, 0.5086565713546481, 0.5088253167565708, 0.5089183858448197, 0.5089744717753155, 0.5090810207261216, 0.509178732593947, 0.5092828499492337, 0.5094030565897171, 0.5095082771583628, 0.5096755173541846, 0.5098428995798968, 0.5099335764324877, 0.5099903083315183, 0.5101678859718336, 0.5102563630507747, 0.5104243485772636, 0.5105924771310206, 0.5106617984215549, 0.5107189856309319, 0.5108527457236052, 0.5109142417319218, 0.5110765107959903, 0.5112383814037103, 0.5114101601908708, 0.5115829888873137, 0.5117064383408528, 0.511847002517455, 0.5119432788970004, 0.5120157981633556, 0.5120763730681719, 0.512152818576678, 0.512268372920716, 0.5123673949408277, 0.5125596335954475, 0.5126678338554257, 0.5126455424787228, 0.5127446975659545, 0.5127850007354764, 0.5128447405330407, 0.5128978496316795, 0.5129619971415518, 0.5130016325014021, 0.5130985808160069, 0.5131956126347587, 0.5132029324276676, 0.5132615429747899, 0.5133727558837556, 0.513562880299641, 0.5136759701304431, 0.5137802170580706, 0.5138845540478387, 0.5139934716330585, 0.514102678418766, 0.5142119796740111, 0.5143483179607008, 0.514466719060647, 0.5145603326750363, 0.5145920297391192, 0.5147037843278451, 0.5148826825421398, 0.5149908001303181, 0.5151699782110324, 0.515249041769736, 0.5153873264063783, 0.5154166104088324, 0.5154690494028792, 0.5156486714401961, 0.5157030021487007, 0.5159097567760766, 0.5161166915033023, 0.5162938953068923, 0.5164602263253687, 0.5166380073703621, 0.5168046336654966, 0.5169714054222593, 0.5171383228312112, 0.5172205664662162, 0.5173028819925104, 0.5173805591720375, 0.5174583043106019, 0.5176360401076954, 0.5178170866503262, 0.5179982917970242, 0.5181239454745037, 0.5182538801801941, 0.518276952559676, 0.5183008220750613, 0.5184729795359696, 0.5185426286240838, 0.5186212259247034, 0.5184639765135213, 0.5184646426630249, 0.5185433093899274, 0.5186220453657092, 0.5187485823298558, 0.5189280609969824, 0.5191108738327066, 0.5192938478790444, 0.5194313699201233, 0.5195221724124747, 0.5196992105085473, 0.519857965130837, 0.5196542115224315, 0.5195531305727387, 0.5195542822658081, 0.5196332763950141, 0.5197619234373124, 0.5199435086818774, 0.5201252548349445, 0.5201898379588024, 0.5202120632405518, 0.5203128212773596, 0.5204340352210951, 0.5204554215981329, 0.5206581383817432, 0.5208322096131113, 0.5210140433604322, 0.5211956702645046, 0.5212476097847722, 0.5213228156819003, 0.5214497462740243, 0.5215369151909783, 0.521656327733961, 0.5216835097330776, 0.5218931468224486, 0.5220798121434308, 0.5222666442043158, 0.5224536432286153, 0.522561987491412, 0.5226704286632095, 0.5228227526975782, 0.5230066126132347, 0.5231304629262561, 0.5232497168029492, 0.5232863236623435, 0.5234209119857722, 0.5235468081535948, 0.5234986337651525, 0.5234696998062113, 0.5236863234473853, 0.5237094310470775, 0.5238363527504233, 0.5239130770805975, 0.5240606510100223, 0.5242083578290726, 0.5243606483740327, 0.524437747284173, 0.5245149157154224, 0.5245445032646748, 0.5245741175174914, 0.524748979465824, 0.524930004616013, 0.5250780321225076, 0.5250672330786021, 0.5251613450583154, 0.5253479715660314, 0.5255347670429713, 0.5255589903571026, 0.5253706361023477, 0.5255902047144048, 0.5257043800129603, 0.5259266288216146, 0.5261195867393119, 0.5262338261247838, 0.5263481693170574, 0.5264626164576878, 0.5266299136676367, 0.5268128412170113, 0.5269886558294282, 0.5271646305644427, 0.5273407656409017, 0.5275170612780502, 0.5276392964310951, 0.5276988678147182, 0.5277073655828847, 0.5278642134546959, 0.5279095733381511, 0.528089271251504, 0.5281262007698101, 0.5282524173535252, 0.5283766083028562, 0.5285158273984466, 0.5285416919721793, 0.5287481988817645, 0.5289261906567048, 0.5289341256492185, 0.5291150359689647, 0.5291185931382032, 0.529250467641027, 0.529123375222007, 0.5292324701605293, 0.5294497515428027, 0.5295817414611774, 0.5297993837246964, 0.5299157529191675, 0.5298950717568505, 0.5299758290466009, 0.5300696943507129, 0.5301102540293482, 0.5302794409814441, 0.5302632261202879, 0.5303443401294524, 0.5304948840796254, 0.5305970578454351, 0.5307427742205977, 0.5308759727013816, 0.5309903960142509, 0.5311280071527629, 0.5312829492941321, 0.531438698008181, 0.5315007629969649, 0.531634697615105, 0.5317219640793944, 0.5317567837079364, 0.5318767126406619, 0.5319967531351851, 0.5321186348291984, 0.5322092065300179, 0.5323048508547064, 0.5323988162419686, 0.5325106072966777, 0.5325804261359733, 0.5326828219328718, 0.5328055181384106, 0.532894864608112, 0.5330256886928433, 0.5332136228704657, 0.5332539073266378, 0.5333059088062314, 0.5333329466996013, 0.5335285497078833, 0.5335683231060125, 0.5336051263884785, 0.5337941986125565, 0.5339834482859298, 0.5341668667214231, 0.5343504574616936, 0.5344915551312529, 0.5346474075540584, 0.5346454181456413, 0.5346434268648398, 0.5346802598076149, 0.5348103614013674, 0.5349477350064442, 0.5349650883638538, 0.5350308831102573, 0.5351552706954, 0.5351220648590582, 0.5351966856373809, 0.5352776351430258, 0.5354342207574518, 0.5352658247608074, 0.5353411487693595, 0.5353469219704111, 0.5353843994871864, 0.5355358916003988, 0.5356306116644124, 0.5357154325457366, 0.5358710847525989, 0.5358974212666947, 0.5359483108118215, 0.5359856214117745, 0.5361044760325145, 0.53612809317089, 0.5362389163126416, 0.5362811516809538, 0.536459931016767, 0.5366388807809271, 0.5367398950158846, 0.5368800218476061, 0.5370202824519594, 0.5372137252852065, 0.5372042271006291, 0.5372964604007898, 0.5373834664129262, 0.5374916247685719, 0.5375440225382809, 0.5375964704974243, 0.5377062604452648, 0.537860608585167, 0.5378888122117318, 0.5379252511525948, 0.5380250956137441, 0.5380774588420077, 0.5381388071536686, 0.5382002144540904, 0.5382616808283945, 0.5383232063618653, 0.5385014892056713, 0.5386799438055888, 0.5388109371086129, 0.5388727271905313, 0.5390033778325664, 0.5391240600144118, 0.5391732522386764, 0.5392125649141212, 0.5394039184106068, 0.5394537266200549, 0.5396384238120634, 0.539804454405834, 0.5398605074187096, 0.5398550911444248, 0.5399188777589775, 0.5399917634458391, 0.5400873734808598, 0.5401129331014943, 0.540098705948429, 0.5401234718722219, 0.5401828544730336, 0.5403484051775144, 0.5404124433308855, 0.5404848253994043, 0.5405120144711351, 0.5405834994554207, 0.5406966959405684, 0.5405799955257227, 0.5405886609523449, 0.5405899490367276, 0.5407076082194192, 0.5407723313790236, 0.5408533936437566, 0.5409345352257742, 0.5410445948110303, 0.541099760345792, 0.5410783970442824, 0.5410286830580266, 0.5411881288501321, 0.541267101607714, 0.541433382368695, 0.5415280586044499, 0.5415066089743671, 0.5414851382532025, 0.5414636464098332, 0.5414990523792389, 0.541534493214198, 0.5415577097709483, 0.541593214449703, 0.5415502798931624, 0.5415081979227621, 0.5415320496322755, 0.5416050263268883, 0.5416780751328594, 0.5418040906258552, 0.5418773101350463, 0.5419506021029304, 0.5420650081238314, 0.5421431216783769, 0.5421833580644366, 0.5423089789806068, 0.5424478484254694, 0.5425868557060093, 0.5426677920038611, 0.5424924633383865, 0.5425544387732534, 0.5426145728979747, 0.5426615184724244, 0.542751105747268, 0.542849488708525, 0.542935427481987, 0.5429959014169438, 0.5430431542514389, 0.5431996595407496, 0.5431380184987497, 0.5430763158772872, 0.5431709199407413, 0.543262491473135, 0.5434042324998907, 0.543541701505231, 0.543678858558655, 0.5437890753140574, 0.5438896381713454, 0.544077303278412, 0.5442651567097204, 0.5444267765980785, 0.5445888478661868, 0.5447510820199916, 0.5448782359657351, 0.5450055178329533, 0.5451329278147836, 0.5452604661047528, 0.5453881328967772, 0.5455159283851647, 0.5456438527646146, 0.5457719062302193, 0.5457941786891863, 0.5459483644718001, 0.5460938878698749, 0.5461868892271569, 0.5463926389564313, 0.5466496023432377, 0.5467903154786873, 0.5468088259883138, 0.5469120407125732, 0.5470153601170803, 0.5471632391955061, 0.5473182359499805, 0.5473861673076029, 0.5473836842994905, 0.5474951642048722, 0.5476067575180924, 0.5477594115883644, 0.5478712530859075, 0.5480767115606558, 0.5482823794731972, 0.5484882571439359, 0.5485892416326738, 0.5487187150899052, 0.5486835032492149, 0.5487820712949981, 0.5488807401261044, 0.5489795098971914, 0.5490783807632333, 0.5490494986069075, 0.5490760501847824, 0.5491751225643486, 0.5492742965566118, 0.5493735723179793, 0.5494010162429169, 0.5495228706513781, 0.54952834135066, 0.5495338176753396, 0.5495392996340981, 0.5494229996318092, 0.5495682508927531, 0.5496025754193832, 0.5497184201057604, 0.5498543196075121, 0.5499903593564276, 0.5501265395697199, 0.5501677643324693, 0.5503100430072155, 0.5503557416157971, 0.5504512486002127, 0.5503897786481792, 0.5504800892533828, 0.5505273743472155, 0.5506283290059486, 0.5507293883894313, 0.5507317174900666, 0.5507969462039374, 0.5508622426879004, 0.5510506134840817, 0.5511207496229084, 0.5511834320309899, 0.5513342832833268, 0.5514017485621893, 0.5512223829305883, 0.5510428302649607, 0.5508630902726083, 0.5506831626602222, 0.5505085492342989, 0.5503282483741265, 0.5504944576298387, 0.5506807076342246, 0.5507415259381467, 0.550962779902989, 0.5509729817187726, 0.5509991134776683, 0.5512625772857543, 0.5513524903545527, 0.5515600288085251, 0.5516554863692315, 0.5517547105562846, 0.5518830593602592, 0.552068714373294, 0.5521714543571231, 0.5523512665408583, 0.5524407433557668, 0.5525200918906317, 0.5526085300387268, 0.552619919103136, 0.5527660688627637, 0.5528185095591197, 0.552981168240028, 0.5531045766250261, 0.5531164351500734, 0.553285503601698, 0.5533508118527924, 0.553423493195948, 0.5534147819297865, 0.5532332489782348, 0.553113637743766, 0.5529938994660316, 0.5530618551965796, 0.5531298831820243, 0.5529477158881826, 0.553015755537631, 0.5530838676467698, 0.5530233547011012, 0.5529627772426974, 0.5531503928935186, 0.5532436638311684, 0.5534197528055897, 0.5535735419082342, 0.5537957687845253, 0.55401823333662, 0.5541686650521922, 0.5543884244961033, 0.5545546884066888, 0.5546248925703534, 0.5547456825739643, 0.5549343488884594, 0.5550435097242514, 0.5549690428726524, 0.5550813787636718, 0.555151070609537, 0.5552439130428309, 0.5551078683719911, 0.5552427655254548, 0.5552272555782394, 0.55535905530298, 0.5553416497956034, 0.5554787191039082, 0.5555695247009091, 0.555613485952662, 0.555475925128798, 0.55533934374084, 0.5552026145375271, 0.5550657372787695, 0.5551469571101385, 0.5553194260783147, 0.55551792592202, 0.5554576173269333, 0.5553972432502018, 0.5553280558787104, 0.5552934012201666, 0.5553700415406497, 0.5554060804997129, 0.5553455140401773, 0.5554110463198355, 0.5554362947059704, 0.5556116982854007, 0.5555423259472226, 0.5555771724461988, 0.5555165009583668, 0.5554557631628978, 0.5557423174552873, 0.5560052493134913, 0.5561967120389184, 0.5564732979189284, 0.5566231176156646, 0.5567329557469716, 0.5568731646774572, 0.5569701421662043, 0.5571140005830408, 0.5572580170860496, 0.5574087623668141, 0.5575196553915233, 0.5577983393542371, 0.5578579612698409, 0.558037597511963, 0.5581487144681985, 0.5581942444174732, 0.558283171250193, 0.5583734686725614, 0.5583031764725813, 0.5583339631966995, 0.5584362626103168, 0.5585612236970147, 0.5585998587712193, 0.5586385366543704, 0.5586772574176582, 0.5587160211324305, 0.5587548278701935, 0.5587936777026126, 0.5589468673283501, 0.5590935837831701, 0.5592063842379372, 0.5593191275755173, 0.5594153401698099, 0.5595116599647647, 0.5596100384092805, 0.5597210649841668, 0.5598322154726413, 0.5599434900822642, 0.5600548890210597, 0.5601664124975175, 0.5602036943314053, 0.5602410178909043, 0.5601143275868175, 0.5602218635166436, 0.5605111075397383, 0.5605649526307707, 0.5606188581540038, 0.5608138347506919, 0.5608502860353723, 0.5609853723356987, 0.5609298791069627, 0.5610976968385734, 0.5609675672803699, 0.5609119702292443, 0.5608563104982414, 0.5608005879813039, 0.5607448025721351, 0.5606889541641983, 0.5607920371266394, 0.5608939515539793, 0.5609959812691329, 0.5609401485856245, 0.5609350344730524, 0.5609341478070314, 0.5606939389471222, 0.56075545893151, 0.5608139749279387, 0.560872557382058, 0.5609312064071478, 0.5609899221167459, 0.5610517854362256, 0.5611137191749648, 0.5611726391327956, 0.5612347123137992, 0.5612968562738005, 0.5613559815350954, 0.5614151742909806, 0.561477527784881, 0.5615399525399173, 0.5616024486783211, 0.5616577369480872, 0.561713088512953, 0.561869282516704, 0.5620256555393705, 0.5621822078888976, 0.562242180312687, 0.5623053306995075, 0.5623685536312869, 0.5624287365510612, 0.562445249666433, 0.562461781784239, 0.5625252403768197, 0.5625856522242579, 0.5626461337107134, 0.5626528743562177, 0.5627134644318854, 0.5626574951082155, 0.5627181578591596, 0.5627788907404515, 0.5628428263588835, 0.5629037016789847, 0.5629646474974299, 0.5630288018665064, 0.5630898908686179, 0.5631510507396414, 0.5632122816029703, 0.5631562769273458, 0.5631002071678449, 0.5630440722109493, 0.5632187821016857, 0.5633936953799552, 0.5633376332729964, 0.5632042590545029, 0.5630707292975622, 0.5630143806372758, 0.5630570277717065, 0.5631185971376806, 0.5632403534411325, 0.5633052693165534, 0.5633698221573287, 0.5633581339189352, 0.5634200600236188, 0.563482058726315, 0.5635441301547619, 0.5636062744369983, 0.5636716720106716, 0.5637296703178886, 0.5638488199738012, 0.5639681098057796, 0.5640875400613389, 0.5642071109885772, 0.5643268228361777, 0.5644503683909565, 0.5645740597222011, 0.5646978970880752, 0.5648218807473526, 0.5649460109594188, 0.5650702879842727, 0.5651947120825289, 0.565326008926015, 0.5654507319396375, 0.5655756028169393, 0.5656969073823049, 0.5658183559293505, 0.5659436675647412, 0.5660691281147313, 0.5661947378449235, 0.5663204970215527, 0.566385181678575, 0.5664531691563636, 0.5665180099763472, 0.5665829281258714, 0.5665729338506881, 0.5666956304645627, 0.5668222147348931, 0.5669489503313088, 0.5670758375253279, 0.5671938635572468, 0.5673779772690366, 0.5672706669658787, 0.5673279746703371, 0.5676287870474672, 0.5678526655499289, 0.5679476979682286, 0.5679302252311265, 0.5679658594494067, 0.5680420478232494, 0.5679119762631846, 0.5680323071568087, 0.5679508243458709, 0.568136727156171, 0.5684380112753024, 0.568541209963508, 0.5684651742640705, 0.5684713426210231, 0.5686500232826861, 0.5688040490862649, 0.5688252902185044, 0.5690326452560995, 0.5692594662640936, 0.5694670211731391, 0.5696550861739313, 0.5698591498752725, 0.5700476819026324, 0.570372506504741, 0.570454195071031, 0.5705645606256106, 0.5705395568904053, 0.5705161675434622, 0.5706475128167902, 0.5708249873119814, 0.5710045028801194, 0.5710208161506494, 0.5710626376246675, 0.5712399482674282, 0.5714269865384964, 0.571617981037069, 0.5718092097410351, 0.5720006730814479, 0.5721923714904183, 0.572201253137005, 0.5721723694287674, 0.5721507824928239, 0.5721593289978261, 0.5721377074471641, 0.5722051895165905, 0.572432917630547, 0.5724417199521437, 0.5725155150420564, 0.5725345554589134, 0.5725804502948091, 0.572737596242922, 0.5728949366785944, 0.5729262153312351, 0.5729623318547727, 0.5730859074198421, 0.5731091045604888, 0.5731261059634698, 0.5733080570452854, 0.5732242475564303, 0.5732951840189396, 0.5734456486817092, 0.5734218939859336, 0.5735850399010047, 0.5736935965412585, 0.5737791519830495, 0.5740455674166864, 0.5742789764021103, 0.5743551281405519, 0.5744532355933613, 0.5744452530735039, 0.5744863699766641, 0.5744965968035152, 0.5742490115865935, 0.5739998271741479, 0.5740445781662558, 0.5740488703721394, 0.5741396559986791, 0.5741238740327769, 0.574274143679262, 0.5740850365460711, 0.5738956910926115, 0.5737061068680882, 0.5735162834205688, 0.5733262202969793, 0.573135917043101, 0.5731773583575556, 0.5732184771612829, 0.5732980614292835, 0.5733269261045271, 0.5733612766197826, 0.5733111625598211, 0.5732012845708112, 0.5730912670541962, 0.5729811097440404, 0.5728708123737317, 0.5728944629435002, 0.5730139120908873, 0.5729034248544869, 0.5730396344582868, 0.5729863040043461, 0.5729142266240456, 0.5728634750770756, 0.5729549431439149, 0.5728435985780781, 0.5729351709696997, 0.5730268606115028, 0.5731688548494853, 0.5733087413151502, 0.573442239137654, 0.573512906102117, 0.5735893708045968, 0.5737382158655369, 0.5738107095058906, 0.5738777258447088, 0.5739504026771165, 0.5740231731652361, 0.5740998743014655, 0.5742001474064768, 0.5742079555951461, 0.5742169554662853, 0.5742362838199849, 0.5742556371780232, 0.5742741069468388, 0.5743963797943056, 0.5744158745366915, 0.574435394564087, 0.5744549399257166, 0.5744745106709327, 0.5744941068492161, 0.5745137285101761, 0.574533375703551, 0.5745530484792091, 0.574572746887148, 0.5745924709774962, 0.574612220800513, 0.5746319964065886, 0.574720933993665, 0.5748287583488116, 0.5748487143763172, 0.5749726436197192, 0.575087828347047, 0.5751040146061871, 0.575120222093208, 0.5752316471307696, 0.5752837161387218, 0.5755030519933106, 0.5756984138357578, 0.5758807898102553, 0.5760927603433026, 0.5762867915437537, 0.5764774949027686, 0.5765437116565469, 0.5767384247348296, 0.5768857694429864, 0.5770773728623682, 0.5772911161313834, 0.5774618798919946, 0.5776302213891156, 0.5779359368524423, 0.5781469527489835, 0.5783582486931643, 0.5785879886045167, 0.5787998583877302, 0.5790079657060645, 0.5792385964602291, 0.5795468075183058, 0.5797598806979527, 0.5800688502269319, 0.5803782319901059, 0.5806880268130438, 0.5809024316640422, 0.5812129910520334, 0.5815239659040888, 0.5818353570544736, 0.5820511048054356, 0.5823632666804868, 0.5825796578956526, 0.5827963395688253, 0.5830316830190417, 0.5833453430296531, 0.5836594249098148, 0.5836518863935503, 0.5836443377244018, 0.5836367788818448, 0.584006729508198, 0.5839994049936428, 0.5839920705877781, 0.5839847262705543, 0.5839773720218672, 0.5839700078215577, 0.5839626336494131, 0.5839552494851654, 0.5843211623273472, 0.584314011379076, 0.5843068507214386, 0.5842996803346467, 0.5842925001988587, 0.5841923053368385, 0.5845661598673606, 0.5845380423355063, 0.5845310051045973, 0.5845028252331615, 0.5844957543561338, 0.5844886738194377, 0.584676404647179, 0.58470163638044, 0.5847962417575462, 0.5848909767310595, 0.5850039835043963, 0.5851029317173448, 0.5850883811203247, 0.5851028404849248, 0.5853801007593235, 0.5853991152365668, 0.5853819159969571, 0.5855320886055339, 0.585623649574408, 0.5857153368342738, 0.585703278922499, 0.5858105782745682, 0.5861835454558119, 0.58655579950411, 0.586861802362033, 0.5869118215144019, 0.5869619099933852, 0.5869974646350604, 0.5870475768538266, 0.5870978639583491, 0.5871481155959901, 0.5871741790462153, 0.587200025284573, 0.5872261611836763, 0.5872355477543639, 0.5870481122941158, 0.5870475220975219, 0.5870474091225022, 0.5870441569661844, 0.5870409002613962, 0.5870418367341143, 0.5869705967443093, 0.5871701599419865, 0.5873483314458211, 0.5873108193706784, 0.5874002328097621, 0.5874936841832594, 0.5876651985365633, 0.587686843970186, 0.5877840279908755, 0.5881443964046569, 0.5885105709142825, 0.5888620951382353, 0.5889230076400682, 0.5890056715477032, 0.5892966956611247, 0.5893954426981094, 0.5894569054815053, 0.58954926519912, 0.5896109242577413, 0.5897627411418281, 0.589653593498498, 0.589706804469433, 0.5898998511538996, 0.5900116253235059, 0.5902062197917275, 0.5902450751752585, 0.5902737570159498, 0.5904413295854429, 0.5906154308435985, 0.5907373760447499, 0.5907264472872048, 0.5908633594263267, 0.5906624517908954, 0.590523763339614, 0.5906895887409305, 0.5908390019509987, 0.590986433428252, 0.5911354547225057, 0.5912851775456849, 0.5914325957381397, 0.5914965889681074, 0.5915606744738214, 0.5916523450107944, 0.5917480977563848, 0.591840036186679, 0.5919321075720423, 0.5920277104853404, 0.5921200511082629, 0.592272308583272, 0.5922534708560295, 0.592441537166835, 0.5922366462924562, 0.5924018326349334, 0.5924368041551822, 0.5925856755359088, 0.5927830206717128, 0.5929888794130288, 0.5929875134169195, 0.5929861454266551, 0.593116130430753, 0.5930731853441665, 0.5934732922339466, 0.5935484347688906, 0.5937284730776953, 0.5938251373152607, 0.5938072972858335, 0.5937707046929157, 0.5941025267795074, 0.594434836839756, 0.5944934454339038, 0.5946232602206809, 0.5947217220151579, 0.5949284108170803, 0.5949378400552028, 0.5947313124103497, 0.594524479477034, 0.5943173405778407, 0.5941098950333488, 0.5939021421621243, 0.5940603953919502, 0.5941192044705845, 0.5941062489817476, 0.5942086838203455, 0.5942457787582842, 0.5942453205132538, 0.5942448615858035, 0.5946615865199212, 0.5946692804761777, 0.594856134613487, 0.5945535626453119, 0.5946575028817077, 0.594891848772155, 0.594896874602148, 0.5950730327960181, 0.5950938769366804, 0.5951946638018442, 0.5952288423225872, 0.595403761210555, 0.5951938570677161, 0.5953252068333577, 0.5955616437004357, 0.5959840714650932, 0.5961468307276941, 0.5962577215562594, 0.5962068835800718, 0.5965926415747629, 0.5962874922869978, 0.5963828529063601, 0.5966156631694174, 0.5969366543117317, 0.5971702380360421, 0.5974569557906215, 0.5977441092864694, 0.5976768870849019, 0.5976095625664368, 0.597476518809686, 0.5977435572949878, 0.5978742691097834, 0.5978421748911853, 0.5977082278835032, 0.5975740760638828, 0.5974397189622124, 0.5973051561069407, 0.5971703870250709, 0.5970354112421554, 0.5969002282822898, 0.596764837668108, 0.5971657523587254, 0.5972618627665228, 0.5975607032997722, 0.5976489977203001, 0.5980342269825992, 0.5982516131892501, 0.5984693351274943, 0.5986873935756895, 0.598905789314601, 0.5991245231274118, 0.5993435957997314, 0.5995630081196047, 0.599782760877523, 0.6000028548664318, 0.6002232908817413, 0.600444069721336, 0.6006651921855838, 0.600886659077346, 0.6011084712019868, 0.6013306293673839, 0.6015531343839369, 0.6017759870645782, 0.6019991882247828, 0.6022227386825776, 0.6024466392585521, 0.6026708907758684, 0.6028954940602707, 0.6031204499400958, 0.6033457592462836, 0.6035714228123868, 0.6037974414745815, 0.6040238160716773, 0.6042505474451277, 0.6044776364390411, 0.6047050839001903, 0.6049328906780238, 0.605161057624676, 0.6053895855949779, 0.605618475446468, 0.6058477280394027, 0.606077344236767, 0.6063073249042857, 0.6065376709104344, 0.60676838312645, 0.6069994624263413, 0.6072309096869012, 0.6074627257877171, 0.6076949116111817, 0.6079274680425051, 0.608160395969725, 0.6083936962837193, 0.6086273698782159, 0.6088614176498052, 0.6090958404979516, 0.6093306393250045, 0.6095658150362099, 0.6098013685397226, 0.610037300746617, 0.6102736125708998, 0.6105103049295214, 0.6107473787423873, 0.6109848349323705, 0.611222674425324, 0.6114608981500917, 0.611699507038521, 0.6119385020254753, 0.6121778840488457, 0.6124176540495636, 0.6126578129716127, 0.6128983617620418, 0.6131393013709768, 0.6133806327516337, 0.6136223568603307, 0.6138644746565013, 0.6141069871027063, 0.6143498951646472, 0.6145931998111792, 0.6148369020143233, 0.6150810027492793, 0.6153255029944399, 0.6155704037314025, 0.6158157059449831, 0.6160614106232292, 0.6163075187574331, 0.6165540313421449, 0.6168009493751869, 0.6170482738576661, 0.6172960057939879, 0.61754414619187, 0.617792696062356, 0.6180416564198286, 0.6182910282820242, 0.6185408126700466, 0.6187910106083803, 0.619041623124905, 0.6193500055407514, 0.6197171767052434, 0.6200266324752526, 0.6200834092786975, 0.6203926442916798, 0.6207093742203157, 0.6206881330068247, 0.620666856361785, 0.6206455441964698, 0.6205181145692764, 0.6203904718490608, 0.6202626155008616, 0.6202198466098835, 0.6201645897299691, 0.6201092401371688, 0.6200537975979491, 0.6199982618779912, 0.6198701729349279, 0.6197559215530012, 0.6196414776666397, 0.6197254924032894, 0.6199677707772586, 0.6202242454965273, 0.6204811538163358, 0.6207384968371932, 0.6209962756633356, 0.6212544914027426, 0.6215131451671528, 0.6217722380720799, 0.6220317712368286, 0.6222917457845103, 0.6225521628420605, 0.6228130235402539, 0.6230743290137213, 0.6233360804009659, 0.62359827884438, 0.6238609254902615, 0.6241240214888306, 0.6243875679942466, 0.6246515661646247, 0.6249160171620531, 0.6251809221526102, 0.6254462823063813, 0.6257120987974761, 0.6259783728040462, 0.6262451055083021, 0.6265122980965309, 0.6267799517591136, 0.6271403090870508, 0.627468751506647, 0.6277580159144857, 0.6281483615972447, 0.6284680942648495, 0.6288006226756387, 0.6291337283926968, 0.6294656148382038, 0.6297246000223578, 0.6300994983615688, 0.6304750498337751, 0.6308512561472582, 0.6312281190162621, 0.6311801599024356, 0.6311321169440043, 0.631083989920904, 0.631035778612299, 0.6309874827965799, 0.6309391022513595, 0.6313424837254118, 0.6317224275527025, 0.6321030397068661, 0.6324843219528503, 0.632707449841889, 0.6330652267972307, 0.6328977224236013, 0.6329492639770705, 0.6329666200315687, 0.6332782188840017, 0.6333343971636363, 0.6333755608462068, 0.633354313897291, 0.6336885137671278, 0.6336829767167224, 0.6335588701053076, 0.6337654076114798, 0.6341100002834917, 0.6344463649042075, 0.6344332609380349, 0.6347236455788603, 0.6345091083466532, 0.634294186983323, 0.6340788804562594, 0.6343542949888878, 0.6346048452855034, 0.634833224719608, 0.6349515709443786, 0.6350187855401234, 0.6350549631306289, 0.6355960406447233, 0.6361380948330307, 0.6361753815852927, 0.6363468935212395, 0.636574046556464, 0.6369268016442741, 0.6372820726914359, 0.637474072463368, 0.6376359106873206, 0.6379819021875263, 0.6383285233355939, 0.6380764369603119, 0.637953280742457, 0.6378298997869783, 0.6377062934781565, 0.6375824611980204, 0.637458402326338, 0.6373341162406048, 0.6372096023160344, 0.6370848599255472, 0.6369598884397608, 0.6368346872269783, 0.6367092556531789, 0.6369133740517393, 0.6372634829121914, 0.6376142377299506, 0.6379656402943725, 0.6383176924014273, 0.638670395853731, 0.639023752460576, 0.6393777640379619, 0.6396675470504503, 0.6400972209545567, 0.6404643532820008, 0.6407516385845317, 0.6411718005227901, 0.6415927456147079, 0.6420144760519465, 0.6420686820055436, 0.6424919338679889, 0.6429105373579739, 0.643120160161531, 0.6433887920406369, 0.6437564328591318, 0.6438760694249106, 0.643956065088129, 0.6442211645016913, 0.6442705485304332, 0.6443209275928808, 0.6443978929560954, 0.6447704943524553, 0.644846803377115, 0.6449326365383645, 0.6450186322624193, 0.6451771483221305, 0.6453171682409883, 0.645457454104611, 0.6454713136684153, 0.6455675604061656, 0.6458230792948642, 0.6464053701235533, 0.6469887721942817, 0.6470385593118704, 0.6472150664291316, 0.6473882035265565, 0.6476902115103896, 0.6479927986082858, 0.6481738951636762, 0.6482890459882403, 0.6481093806499303, 0.6479279223140674, 0.6477475628964212, 0.6475288274014452, 0.6477880708939467, 0.6480478153400568, 0.6477575345055713, 0.6479955409684728, 0.6481481351639592, 0.6483010253714643, 0.6483967847415607, 0.6485063130875703, 0.6487033562462684, 0.6488049992491443, 0.6489222326890236, 0.6490692039297156, 0.649295756660193, 0.6493326339903261, 0.649522551942874, 0.6499679044341509, 0.650065532186636, 0.6501197067421881, 0.6501739877310517, 0.6503233459186144, 0.6505197751448267, 0.6507888892013204, 0.6510213864541653, 0.6510705133045936, 0.6512824918519794, 0.6514985406640416, 0.6521011877897965, 0.652330244729406, 0.6523629106616032, 0.6529217131562809, 0.6533257428732391, 0.653396562723699, 0.6536819632995657, 0.6538669939366444, 0.654073298677394, 0.6540621289085523, 0.65420310488697, 0.6546740264956707, 0.6548214195507008, 0.6546010034507652, 0.654748619159475, 0.6545276868458803, 0.654361259351709, 0.6540465933041782, 0.6539428377414265, 0.653775316269872, 0.653590599830133, 0.653490096849366, 0.6533047178060843, 0.653209246885153, 0.6528911785305237, 0.6526661175227512, 0.6524405990739061, 0.6526575982237446, 0.6524316117950657, 0.6522051646397228, 0.6519782553473281, 0.6517508825017314, 0.6515230446809904, 0.65185957448768, 0.6519637150961599, 0.6523013871900581, 0.6525348475136327, 0.6527687877145425, 0.6530748859893939, 0.653363500507736, 0.6536527101075591, 0.6538838109946944, 0.6539914710533954, 0.6542963323921347, 0.6543381562811765, 0.6543624681602427, 0.6545834766520326, 0.6546250025477726, 0.654816887638008, 0.6550664555085051, 0.6554208717012054, 0.6557949803080855, 0.6560848201618149, 0.6563752657414665, 0.6566710909596252, 0.6569128091090042, 0.6571718899669599, 0.6574315145413018, 0.6577462144714449, 0.6580615762310942, 0.65832295718437, 0.6585801288824495, 0.6588463726729875, 0.6589658304642387, 0.6592242105065766, 0.6594882047286796, 0.6595566650514018, 0.659779802119083, 0.6600768082784453, 0.6603372122459923, 0.6604855731693119, 0.6607077345682401, 0.6609302188820649, 0.6611524740540103, 0.6613683649549378, 0.6615533877056669, 0.6617361765688419, 0.6620086278641296, 0.6621667549902269, 0.6622918622394052, 0.6624506339769298, 0.6626722472882138, 0.6628951664897249, 0.6629719668367329, 0.6632028042924111, 0.6632880570633437, 0.6632731971320915, 0.6634934431938647, 0.6635508448614382, 0.6633109560406094, 0.6634293747611822, 0.663745462553553, 0.6640690506817525, 0.6642516417984905, 0.6644378770122794, 0.6645651355968456, 0.6651941469065563, 0.6658304161769575, 0.6664015184926447, 0.6668586002912097, 0.6673166866651561, 0.6677757809299142, 0.6680054986558968, 0.6682234582860471, 0.6683543132354002, 0.6687433216443198, 0.6689628207676991, 0.6691968324482568, 0.6695260601999706, 0.6699916829082945, 0.6700031710748278, 0.6704665509564081, 0.6706894356299569, 0.6709269374832523, 0.6714171489022807, 0.6716497402829001, 0.6718504538201223, 0.6720675378345129, 0.6723139877575656, 0.6725394761693865, 0.6727654712967399, 0.6729903494549608, 0.673269216583756, 0.6731199428950072, 0.6735226722852239, 0.6736197274335921, 0.673470343665413, 0.6737342560925266, 0.6737414141895932, 0.6735890038635165, 0.6734362471503351, 0.673507265827042, 0.6737838741465598, 0.6743318810518787, 0.6745829488331682, 0.6743096062601716, 0.6745417651123959, 0.6750716295915477, 0.6754341264615215, 0.675321905242824, 0.674986844622931, 0.6755849795140573, 0.6753957919908163, 0.6757607532745724, 0.675748766495042, 0.6760201770999239, 0.6764985363673603, 0.6765656763851314, 0.6771075319656154, 0.6773330408939101, 0.6775590742615732, 0.6777856339001734, 0.6780127216498197, 0.6781899684829156, 0.6785003331879904, 0.6788218874623959, 0.6791421607909824, 0.6795483935477716, 0.679861809759754, 0.6801781831915237, 0.6804953010313682, 0.6808811550976281, 0.6811984600642698, 0.6815185802565253, 0.6818394572341054, 0.6822304305649565, 0.6825499953156983, 0.6828725599372784, 0.683195890745608, 0.6835558080768603, 0.6837081893298619, 0.6838228594005769, 0.6839637818727226, 0.6838544074136915, 0.6837447712932754, 0.6841620111842066, 0.6844317592962529, 0.6843372329700447, 0.6844600520082766, 0.684587496576325, 0.6844516191567632, 0.6845684137926829, 0.6848115991802264, 0.68541844413731, 0.6855653156627757, 0.6853739060322221, 0.6851820318151864, 0.6853005654310258, 0.6854193874498232, 0.6854269488601957, 0.6851229124050188, 0.6857708643593838, 0.68608950750292, 0.6866407544379793, 0.6862662173035984, 0.685881267876977, 0.6864343614708832, 0.6865558934456575, 0.6868860751110029, 0.6865339408505325, 0.6870098720380239, 0.6870768740813191, 0.6866895929848852, 0.6868123448151274, 0.6867022978433328, 0.6865919774629125, 0.6864813826536853, 0.6869322816995568, 0.6866111359547313, 0.6862285888599369, 0.6868545919024528, 0.687122433959104, 0.6873933227401439, 0.6880102771874059, 0.6883132512072815, 0.6886416818574116, 0.6890626884893386, 0.689314964208877, 0.6895439348146698, 0.6891514492708198, 0.6889560988763911, 0.6887364966921756, 0.6886128180252934, 0.6885437425633033, 0.6884232338409584, 0.6885516343095718, 0.6886803623304013, 0.6893203458444772, 0.6895764996845656, 0.6898090301010363, 0.6899085787912086, 0.690010426638577, 0.6903702643884676, 0.6906961631937869, 0.6906884841094474, 0.6911165023354281, 0.6914256246427463, 0.6916572158654496, 0.6918406667480136, 0.6921660390871522, 0.6926248137593279, 0.6930847816036031, 0.6936473061317422, 0.6940115568363379, 0.694314014786355, 0.6946256681414128, 0.6950985638676014, 0.6954721443481306, 0.6960567534614485, 0.6966428989981915, 0.6963832983469532, 0.6966904596580191, 0.6963099275522415, 0.6959283900776245, 0.6955458432446088, 0.6951622830424992, 0.6947777054393227, 0.6943921063816891, 0.6940162980125159, 0.6936394888221198, 0.6932508297460992, 0.6936342769072438, 0.6936919813468856, 0.6933018316621594, 0.6929106359997261, 0.6925293079943566, 0.6928008281244212, 0.6924183258742522, 0.6920238306317142, 0.6916392474071956, 0.6912536247685569, 0.6908669584962545, 0.6904792443478754, 0.690090478057981, 0.6897006553379511, 0.6901482001399164, 0.690596964410007, 0.6901951406290691, 0.6897922189689484, 0.6893993218676747, 0.6890053483359866, 0.6885991364738447, 0.6882029814415285, 0.6877945484093471, 0.6874646725431279, 0.6870540944420322, 0.6866423821472871, 0.6869478279567192, 0.6869571103158801, 0.6865435504191788, 0.6869267664345893, 0.6872354843946827, 0.6875450622933837, 0.6878198555026824, 0.68837933289507, 0.6889403752591845, 0.6892540752901815, 0.6894498469607537, 0.6897778675349018, 0.6902633573702609, 0.6906584470699102, 0.6910546512680071, 0.6913877277719359, 0.6909967748960223, 0.6911969560585206, 0.6914379927718024, 0.6919906306132667, 0.6918517052337497, 0.6915772939180643, 0.6918216088879903, 0.6921087417728297, 0.6926956633865136, 0.693021934318117, 0.6933630899104148, 0.6937042736629194, 0.6940464392391722, 0.6945292520349428, 0.6943840721837826, 0.6947156119512052, 0.6945861415090216, 0.6943109207737523, 0.6946437979401477, 0.6949776427727244, 0.6953124594970991, 0.6953474212874322, 0.6958445802062001, 0.6963864053712071, 0.6963657027205215, 0.6963449393582503, 0.6963241150169416, 0.6963032294275702, 0.6962822823195263, 0.6962612734206031, 0.6962402024569858, 0.6960375932385271, 0.6969492857303022, 0.6978636835410441, 0.698780798730124, 0.6987633202821188, 0.6987457897373985, 0.6987282068626939, 0.6992364635942655, 0.6998843730404403, 0.7005342252435751, 0.7011860289548275, 0.7018397929779935, 0.7024955261699039, 0.7031532374408244, 0.7038129357548596, 0.7044746301303595, 0.7051383296403304, 0.7058040434128506, 0.7064717806314879, 0.7071415505357223, 0.7078133624213719, 0.7084872256410236, 0.7091631496044661, 0.7091610620605382, 0.7091589681131011, 0.709036294319353, 0.7090340019786296, 0.709715975859106, 0.7107151946147184, 0.7107487260108337, 0.7108278225943979, 0.7113349775046962, 0.7120258191568005, 0.7127338581340945, 0.7134441028402898, 0.7139635079692723, 0.7135165759504744, 0.713925468547468, 0.7146268674737971, 0.7153304685945573, 0.7160362822974583, 0.7168414525069524, 0.7178221639106933, 0.7185352590297472, 0.718418688565858, 0.7185956412167765, 0.7191272011148158, 0.7189513521324368, 0.718715491984612, 0.7197101412181837, 0.7197637655582322, 0.7197513875831253, 0.7199700062598077, 0.7195303172874924, 0.7206026129457179, 0.7216783620521181, 0.7216689723134925, 0.7212291867501666, 0.7207879779325905, 0.7203453389405651, 0.7199557738084598, 0.7205661171892953, 0.7211516383807915, 0.7218386720486232, 0.7225279509245196, 0.7232194860324157, 0.7239132884685343, 0.7246093694019802, 0.7253077400753387, 0.7251170450793359, 0.725073543025109, 0.7257623332819012, 0.7264534043011333, 0.726690751019156, 0.7268021105174797, 0.7264934095257432, 0.726889218470127, 0.7273486572434353, 0.7275507605628877, 0.7277535409453867, 0.7283361720289151, 0.7289207615362535, 0.7290373750522601, 0.7300468826864068, 0.7303249795594674, 0.7306040175386973, 0.7302201399821124, 0.7303768571277126, 0.7305374940784448, 0.7307017795168279, 0.7304480334325142, 0.7300644072355273, 0.7301849758557452, 0.7306524453285267, 0.7311215212256134, 0.731592211841795, 0.7320645255290671, 0.732538470697124, 0.7321236029720148, 0.7320259635690866, 0.7315607308669496, 0.7310938799641095, 0.7320026042044513, 0.7315674453339255, 0.7316858859689945, 0.7312562640530033, 0.7308251346916926, 0.7312711116943432, 0.7317923423733887, 0.7317497894423356, 0.7315359267865241, 0.7311367128942459, 0.7307360833498672, 0.7303340306099492, 0.7299305470773624, 0.7298709058269314, 0.7304647162466619, 0.7303842098795399, 0.7307805929546148, 0.7302972547013915, 0.7305199280511945, 0.7316648821151872, 0.7328139695873532, 0.733967212891245, 0.7344449643433614, 0.7346771859261789, 0.7358998313147316, 0.736877852121737, 0.7366663225587629, 0.736263350980399, 0.7358589033156677, 0.7354529714393228, 0.7350455471663733, 0.7348286954067689, 0.7343394494573349, 0.7341758482879044, 0.7337630410145047, 0.7335422005476827, 0.7338098654900791, 0.7340785273223912, 0.733709920564803, 0.7336690030057391, 0.7333202399648898, 0.7334628278967673, 0.7338344872119829, 0.7339243048821602, 0.7338143360381495, 0.7333111495278245, 0.7328060570079908, 0.7328483335567925, 0.7328907708529281, 0.7326351884641409, 0.7331703048419894, 0.7327682504916355, 0.7323795450047997, 0.7330549272117908, 0.7331960860467589, 0.733337788846409, 0.7334463881813764, 0.7340965029152323, 0.7335811860604167, 0.7330638679750971, 0.7329008299412423, 0.7339211314303911, 0.7335614751382415, 0.7330400690230522, 0.7325166181779994, 0.7325598211296468, 0.7321178290926504, 0.7318798049831063, 0.7313499231747725, 0.7308179428246235, 0.7302838514413391, 0.7300998279211048, 0.7307962311337713, 0.7311896119765142, 0.7312309385688882, 0.7317900502564582, 0.7319349051103299, 0.7320803428811183, 0.7315401822820884, 0.7323460702882142, 0.733155220998818, 0.7335597702728125, 0.7337099886411955, 0.7338608188970261, 0.734012264786554, 0.734110160411173, 0.7353449069267292, 0.7351652297702763, 0.7349231910401092, 0.7362424750988822, 0.7375672107446749, 0.7383467368422609, 0.7397494847979041, 0.7411580653853795, 0.7417599900914502, 0.7412208668974866, 0.7406794879579416, 0.7411133811634728, 0.741308006721126, 0.7409970651866398, 0.7406448528000417, 0.7405358402431542, 0.7401644297687576, 0.7398374223202066, 0.7396608047461662, 0.7391547510249428, 0.739215922895104, 0.7386791064930724, 0.7384283662080359, 0.7381110662414323, 0.7382387235464722, 0.7387250080352646, 0.738329242625274, 0.7380302267771955, 0.7380483687728212, 0.7380665898185368, 0.738027608891764, 0.7375204572298917, 0.7372163890470859, 0.7372329417509489, 0.7372495673742123, 0.7382131868893711, 0.737634012524082, 0.7377682712362567, 0.7375711334764307, 0.7375302677285374, 0.7382813783657941, 0.7379562264770113, 0.7374954899218541, 0.7389361352529585, 0.7403832699774465, 0.7418369380415483, 0.741401622120053, 0.740867385435518, 0.740330720402417, 0.7405144980501939, 0.7414428837102461, 0.742375518274921, 0.7433124309798007, 0.7428841295155669, 0.7424538543118667, 0.7439681198887899, 0.7454893959544953, 0.745077497323467, 0.7455690439941737, 0.745769316047707, 0.7452456470068094, 0.744719525183519, 0.7441202752426351, 0.7435182053020296, 0.7450475632802531, 0.7451744418671299, 0.7453019217743235, 0.7454300072867769, 0.7455753704512886, 0.7464544836126326, 0.7462717247645309, 0.7471511991240517, 0.746862929110008, 0.7463941425709129, 0.7461928332268061, 0.7475650971020266, 0.7474611250874902, 0.7468828460832323, 0.7466975659953397, 0.7460782446408051, 0.7454558873972776, 0.7452657355674941, 0.7450746470291894, 0.7451599515507691, 0.7461262049904209, 0.7456766808656222, 0.7451624911354846, 0.7446457368680396, 0.7458744966321129, 0.7472941122809132, 0.7471856145970055, 0.7469950300440529, 0.7468852291338708, 0.7467748722697131, 0.7482147885628831, 0.7482606327582036, 0.7483067108524797, 0.7476949134357852, 0.7477397772656154, 0.7477848717578097, 0.7478301986958403, 0.74849787687149, 0.7485962487913916, 0.74853239798839, 0.7487184632609293, 0.750425116108777, 0.749808476861912, 0.7495986927827276, 0.7490322584216297, 0.7503406764353047, 0.7518509749106342, 0.7533692855794668, 0.7527540346557761, 0.7528666419060863, 0.7531158780260802, 0.754880074957691, 0.7564269357700485, 0.7570272444138503, 0.7588163169054142, 0.7606150862668511, 0.7624236315487305, 0.763620644775951, 0.7652458433847265, 0.7670819404281496, 0.7669287378410862, 0.766454443057285, 0.7664358674636669, 0.7667689340483049, 0.7669251635434683, 0.7669077439211742, 0.7666854160308194, 0.7667737921677822, 0.7668626647998962, 0.7684413708462378, 0.7685354562578511, 0.7681118593831967, 0.7684582032155087, 0.7686778051590532, 0.7687736413591215, 0.7694165671986477, 0.7693510751727595, 0.7687033550791825, 0.7688003730558994, 0.7688979534556698, 0.7692155279336562, 0.769042870193565, 0.7697192549068629, 0.7700814848907266, 0.7701987891998111, 0.7708927341345873, 0.7702601575110588, 0.7719332677162886, 0.7717956232208553, 0.7717384887453516, 0.7718628614068587, 0.7712236999309415, 0.7705806880846877, 0.7712841968153193, 0.7707875769908241, 0.7707224699536904, 0.7706569659224279, 0.7705910612548886, 0.7715676160241629, 0.7719119707410731, 0.7728986305073372, 0.7722428874659134, 0.7732367032453993, 0.7742367110235111, 0.774594787204746, 0.7758301770857563, 0.7765915536523166, 0.7773577338565208, 0.7781287633025237, 0.777472970065747, 0.7786835939488296, 0.7794784159543527, 0.7808538696517459, 0.7809350691854686, 0.7810167925871511, 0.7810990449428895, 0.7811818314048342, 0.7819879206637439, 0.7827861841356984, 0.7830018067833705, 0.7827722204483434, 0.7824940049218817, 0.7829007654248404, 0.7839993254213631, 0.7838897717815128, 0.7843052816101185, 0.783785843815653, 0.7849021792949262, 0.7860260575814918, 0.7871575553818647, 0.7882967504461856, 0.7876264197893903, 0.7889630271490189, 0.7901201708626873, 0.7912852948778294, 0.7917407722544711, 0.7914792071408886, 0.7910208848454645, 0.7909259165470856, 0.7902459947353659, 0.7917002871258139, 0.7931648572009998, 0.7936383058682787, 0.7933769776864352, 0.7944490244514041, 0.7941887287506341, 0.79512569385794, 0.7965617538690595, 0.7970578024952938, 0.7980008516016563, 0.7992627736641751, 0.8007350289861032, 0.8009943562257507, 0.8003148748987701, 0.7996779434201211, 0.8008772509414469, 0.8021579486194969, 0.8021952151229115, 0.8026315080205623, 0.8039333240009264, 0.8039777388940822, 0.8037378385668115, 0.8044200440575247, 0.805304245717313, 0.8073911167776302, 0.8067434980080093, 0.8060537300433612, 0.8053585942346303, 0.8047658864936573, 0.8059876982701221, 0.8062860828310203, 0.8075235618797786, 0.8082173501096835, 0.8079828713253945, 0.807746516710831, 0.8072015439663881, 0.8070176951411251, 0.8077234796237055, 0.8070429881664464, 0.8067979737305286, 0.8069597973138891, 0.8070205051538318, 0.8073379534404098, 0.8083158387401316, 0.8096288052203189, 0.8103001035084497, 0.8100615681241733, 0.8098210197830673, 0.810214239033861, 0.8094996226031239, 0.808817010865399, 0.8090454065572507, 0.8090060254726621, 0.8092372168614443, 0.8105291094963722, 0.8118322850364086, 0.8138860917407981, 0.8141428550759382, 0.8144018906529824, 0.8146632287684893, 0.8149269002600273, 0.8171149505904513, 0.8164297442001796, 0.8156683238893786, 0.8149430652469428, 0.8174156621336232, 0.8165992096716187, 0.8157540447392297, 0.8149434306781974, 0.8143173005720087, 0.8134711089912676, 0.8125953864982688, 0.811828264617481, 0.8110538714392452, 0.8102860976168894, 0.8093783755959176, 0.808602691244356, 0.8076780665643771, 0.8098198589130878, 0.8090349766603675, 0.8082347247119677, 0.8074265885079184, 0.8064960156844397, 0.8056677721158401, 0.8078637667627695, 0.8070453901097144, 0.8062187470258204, 0.8052815493867527, 0.8043115455629577, 0.8033549551200897, 0.8023650203585925, 0.8013884314385737, 0.800506492431896, 0.7994860955396516, 0.7984307592003866, 0.7973642552808119, 0.796442146422089, 0.7954860871771525, 0.7977926315021373, 0.7968578850739287, 0.7958884973557151, 0.7949245745317903, 0.7938230485739949, 0.7927093510586546, 0.7920832618678394, 0.7915832859711883, 0.7905768958883256, 0.7894196902218723, 0.7887374028797042, 0.7879392939446583, 0.7903615379171567, 0.7928117847101461, 0.7917774304310149, 0.790586641726807, 0.7893547984428471, 0.7881625387772888, 0.7869016015081062, 0.7856530943383908, 0.7844169883890908, 0.7832878748598084, 0.7819664594626123, 0.7845155245959415, 0.7833564452778058, 0.7827463676250689, 0.7818359920070211, 0.7804928076872504, 0.779132621034318, 0.7779123146668887, 0.7764886756583431, 0.775206504370815, 0.7737468063472486, 0.7722680273037665, 0.7707697906412914, 0.7692821581365942, 0.7677440391908383, 0.766185274353193, 0.7646054451258498, 0.7633174048313247, 0.7620117201492034, 0.7605723477314688, 0.7589096557018262, 0.7573969594114529, 0.7558946794022326, 0.754339143616254, 0.752584423213513, 0.751003833638546, 0.7491995135924483, 0.7480593246011129, 0.7465386625859017, 0.7453315248091793, 0.7436663237370951, 0.741959147819925, 0.7406898818000498, 0.7390954427030367, 0.7373137097952084, 0.7360106733951294, 0.7345739718840038, 0.7327022206851853, 0.7307774349348674, 0.7339007628480813, 0.7321187580430671, 0.7303509316571671, 0.7287625136294842, 0.7268938620175804, 0.7306831657064367, 0.7345361551715761, 0.7358866539021442, 0.7371981997370524, 0.7376383453869595, 0.7395995317744285, 0.7415951249406249, 0.7396667760151457, 0.7377039922874259, 0.7357058430871345, 0.7357559142079085, 0.7340232767046613, 0.7322338216067005, 0.7309428258238624, 0.7334173160232718, 0.7320446140767491, 0.7320322225454359, 0.7316896905372305, 0.7297720950789247, 0.7315542568553884, 0.7306879812421242, 0.7293103696893551, 0.7321376774772924, 0.7350232802711667, 0.7324907196463136, 0.7349930059671825, 0.7335879153395327, 0.7372035158186906, 0.7345845420747953, 0.7330134818733296, 0.7335264971689982, 0.7331468733238118, 0.7336730638699556, 0.7332863977145458, 0.7303480847994682, 0.7273556665866715, 0.7244083050348544, 0.7213899227227525, 0.7182979213298677, 0.7181510065339156, 0.7149010303623762, 0.7115687763130762, 0.7081510798522559, 0.7046446120547908, 0.7010458687889715, 0.6973511590360636, 0.7001099060028327, 0.7029442350782805, 0.7064263188089304, 0.7041172476601778, 0.7043640354087067, 0.7046179764253089, 0.7048793862953404, 0.7055544169411162, 0.7033234830670183, 0.7071863950146416, 0.7111700229606284, 0.7152801152858527, 0.7195227912344714, 0.7239045713125529, 0.7256715445200655, 0.7212738792434995, 0.7258191138300418, 0.7269799345458607, 0.7318861082614744, 0.7277477001658691, 0.7290087254832301, 0.73269356126745, 0.7365201215049091, 0.735587360964007, 0.7339354718196508, 0.7293321436216891, 0.7245370100821457, 0.7302154512918926, 0.7290442456875662, 0.7329573252578536, 0.7370482720813359, 0.7413294955012593, 0.7458145867030839, 0.7528429845928165, 0.7470464683854572, 0.7525165719615055, 0.7549603677229039, 0.7590166466132395, 0.7617767664350417, 0.7646946073895182, 0.7677840860471994, 0.7710608058356488, 0.7745423206108766, 0.7742343016276497, 0.7739057480455411, 0.7735545355957009, 0.7731782365423007, 0.7662774840616536, 0.7588459044671108, 0.7578361042821588, 0.7567421540817943, 0.7555530777770502, 0.7542559036264204, 0.7552522164975196, 0.7586727220592377, 0.7471213337330361, 0.7701883581839257, 0.7591940394933497, 0.7533439136722104, 0.7467137710749192, 0.7316867707285762, 0.722370672120653, 0.7115018904114092, 0.6866653683681565, 0.6596227276126003, 0.626570611133587, 0.6437120944353639, 0.6657511443947913, 0.6121230849972513, 0.5884917223529358, 0.4894387447193724, 0.4894387447193724, 0.4894387447193724, 0.4894387447193724]], "MS2Deepscore": [[100.0, 99.96652159357214, 99.93304318714429, 99.89956478071645, 99.86608637428859, 99.83260796786072, 99.79912956143288, 99.76565115500502, 99.73217274857717, 99.69869434214932, 99.66521593572146, 99.6317375292936, 99.59825912286576, 99.5647807164379, 99.53130231001003, 99.4978239035822, 99.46434549715434, 99.43086709072648, 99.39738868429863, 99.36391027787077, 99.33043187144291, 99.29695346501506, 99.26347505858722, 99.22999665215936, 99.1965182457315, 99.16303983930365, 99.12956143287579, 99.09608302644794, 99.0626046200201, 99.02912621359224, 98.99564780716437, 98.96216940073653, 98.92869099430867, 98.89521258788082, 98.86173418145296, 98.82825577502511, 98.79477736859725, 98.76129896216939, 98.72782055574156, 98.6943421493137, 98.66086374288584, 98.62738533645799, 98.59390693003013, 98.56042852360227, 98.52695011717442, 98.49347171074658, 98.45999330431871, 98.42651489789085, 98.39303649146301, 98.35955808503515, 98.3260796786073, 98.29260127217945, 98.25912286575159, 98.22564445932373, 98.19216605289589, 98.15868764646802, 98.12520924004018, 98.09173083361232, 98.05825242718447, 98.02477402075661, 97.99129561432875, 97.9578172079009, 97.92433880147306, 97.8908603950452, 97.85738198861735, 97.82390358218949, 97.79042517576163, 97.75694676933378, 97.72346836290593, 97.68998995647807, 97.65651155005021, 97.62303314362237, 97.5895547371945, 97.55607633076664, 97.52259792433881, 97.48911951791095, 97.45564111148309, 97.42216270505524, 97.38868429862738, 97.35520589219954, 97.32172748577167, 97.28824907934383, 97.25477067291597, 97.2212922664881, 97.18781386006026, 97.15433545363241, 97.12085704720455, 97.0873786407767, 97.05390023434884, 97.02042182792098, 96.98694342149314, 96.95346501506529, 96.91998660863743, 96.88650820220957, 96.85302979578172, 96.81955138935386, 96.78607298292602, 96.75259457649817, 96.71911617007031, 96.68563776364245, 96.6521593572146, 96.61868095078674, 96.58520254435888, 96.55172413793103, 96.51824573150319, 96.48476732507532, 96.45128891864746, 96.41781051221962, 96.38433210579176, 96.35085369936391, 96.31737529293606, 96.2838968865082, 96.25041848008034, 96.2169400736525, 96.18346166722465, 96.14998326079679, 96.11650485436894, 96.08302644794108, 96.04954804151322, 96.01606963508537, 95.98259122865753, 95.94911282222967, 95.9156344158018, 95.88215600937396, 95.8486776029461, 95.81519919651824, 95.78172079009039, 95.74824238366254, 95.71476397723468, 95.68128557080684, 95.64780716437897, 95.61432875795111, 95.58085035152327, 95.54737194509542, 95.51389353866756, 95.4804151322397, 95.44693672581185, 95.41345831938399, 95.37997991295614, 95.3465015065283, 95.31302310010044, 95.27954469367258, 95.24606628724473, 95.21258788081687, 95.17910947438902, 95.14563106796116, 95.11215266153332, 95.07867425510545, 95.0451958486776, 95.01171744224975, 94.9782390358219, 94.94476062939404, 94.9112822229662, 94.87780381653833, 94.84432541011047, 94.81084700368262, 94.77736859725478, 94.74389019082692, 94.71041178439906, 94.67693337797121, 94.64345497154335, 94.6099765651155, 94.57649815868766, 94.5430197522598, 94.50954134583193, 94.47606293940409, 94.44258453297623, 94.40910612654838, 94.37562772012052, 94.34214931369267, 94.30867090726481, 94.27519250083695, 94.2417140944091, 94.20823568798126, 94.1747572815534, 94.14127887512555, 94.10780046869769, 94.07432206226983, 94.04084365584198, 94.00736524941414, 93.97388684298627, 93.94040843655841, 93.90693003013057, 93.8734516237027, 93.83997321727485, 93.80649481084701, 93.77301640441915, 93.73953799799129, 93.70605959156345, 93.67258118513558, 93.63910277870774, 93.60562437227988, 93.57214596585203, 93.53866755942417, 93.50518915299631, 93.47171074656846, 93.43823234014062, 93.40475393371275, 93.37127552728491, 93.33779712085705, 93.30431871442919, 93.27084030800134, 93.2373619015735, 93.20388349514563, 93.17040508871777, 93.13692668228992, 93.10344827586206, 93.0699698694342, 93.03649146300637, 93.00301305657851, 92.96953465015065, 92.9360562437228, 92.90257783729494, 92.86909943086708, 92.83562102443923, 92.80214261801139, 92.76866421158353, 92.73518580515568, 92.70170739872782, 92.66822899229996, 92.63475058587211, 92.60127217944427, 92.5677937730164, 92.53431536658854, 92.5008369601607, 92.46735855373284, 92.43388014730499, 92.40040174087713, 92.36692333444928, 92.33344492802142, 92.29996652159357, 92.26648811516573, 92.23300970873787, 92.19953130231, 92.16605289588216, 92.1325744894543, 92.09909608302644, 92.0656176765986, 92.03213927017075, 91.99866086374288, 91.96518245731504, 91.93170405088718, 91.89822564445932, 91.86474723803147, 91.83126883160362, 91.79779042517576, 91.7643120187479, 91.73083361232005, 91.6973552058922, 91.66387679946435, 91.6303983930365, 91.59691998660864, 91.56344158018078, 91.52996317375293, 91.49648476732507, 91.46300636089723, 91.42952795446936, 91.39604954804152, 91.36257114161366, 91.3290927351858, 91.29561432875795, 91.2621359223301, 91.22865751590224, 91.1951791094744, 91.16170070304653, 91.12822229661867, 91.09474389019083, 91.06126548376298, 91.02778707733512, 90.99430867090726, 90.96083026447941, 90.92735185805155, 90.8938734516237, 90.86039504519586, 90.826916638768, 90.79343823234014, 90.75995982591229, 90.72648141948443, 90.69300301305658, 90.65952460662872, 90.62604620020088, 90.59256779377301, 90.55908938734515, 90.5256109809173, 90.49213257448946, 90.4586541680616, 90.42517576163375, 90.39169735520589, 90.35821894877803, 90.32474054235018, 90.29126213592234, 90.25778372949448, 90.22430532306662, 90.19082691663877, 90.15734851021091, 90.12387010378305, 90.09039169735522, 90.05691329092735, 90.0234348844995, 89.98995647807165, 89.95647807164379, 89.92299966521593, 89.88952125878808, 89.85604285236023, 89.82256444593237, 89.78908603950451, 89.75560763307666, 89.72212922664882, 89.68865082022096, 89.65517241379311, 89.62169400736525, 89.58821560093739, 89.55473719450954, 89.5212587880817, 89.48778038165383, 89.45430197522597, 89.42082356879813, 89.38734516237027, 89.35386675594242, 89.32038834951457, 89.28690994308671, 89.25343153665885, 89.219953130231, 89.18647472380314, 89.15299631737528, 89.11951791094744, 89.08603950451959, 89.05256109809173, 89.01908269166387, 88.98560428523602, 88.95212587880816, 88.91864747238031, 88.88516906595247, 88.8516906595246, 88.81821225309675, 88.7847338466689, 88.75125544024104, 88.71777703381319, 88.68429862738535, 88.65082022095748, 88.61734181452962, 88.58386340810178, 88.55038500167393, 88.51690659524607, 88.48342818881821, 88.44994978239036, 88.4164713759625, 88.38299296953464, 88.3495145631068, 88.31603615667895, 88.28255775025109, 88.24907934382324, 88.21560093739538, 88.18212253096752, 88.14864412453967, 88.11516571811183, 88.08168731168396, 88.0482089052561, 88.01473049882826, 87.9812520924004, 87.94777368597255, 87.9142952795447, 87.88081687311684, 87.84733846668898, 87.81386006026113, 87.78038165383327, 87.74690324740543, 87.71342484097757, 87.67994643454972, 87.64646802812186, 87.612989621694, 87.57951121526615, 87.5460328088383, 87.51255440241044, 87.4790759959826, 87.44559758955474, 87.41211918312688, 87.37864077669903, 87.34516237027118, 87.31168396384332, 87.27820555741546, 87.24472715098761, 87.21124874455975, 87.17777033813191, 87.14429193170406, 87.1108135252762, 87.07733511884834, 87.04385671242049, 87.01037830599263, 86.97689989956478, 86.94342149313692, 86.90994308670908, 86.87646468028122, 86.84298627385336, 86.80950786742551, 86.77602946099766, 86.7425510545698, 86.70907264814196, 86.6755942417141, 86.64211583528623, 86.60863742885839, 86.57515902243054, 86.54168061600268, 86.50820220957482, 86.47472380314697, 86.44124539671911, 86.40776699029125, 86.37428858386342, 86.34081017743556, 86.3073317710077, 86.27385336457985, 86.24037495815199, 86.20689655172413, 86.17341814529628, 86.13993973886843, 86.10646133244057, 86.07298292601271, 86.03950451958487, 86.00602611315702, 85.97254770672916, 85.93906930030131, 85.90559089387345, 85.87211248744559, 85.83863408101774, 85.8051556745899, 85.77167726816204, 85.73819886173418, 85.70472045530633, 85.67124204887847, 85.63776364245061, 85.60428523602278, 85.57080682959491, 85.53732842316705, 85.50385001673921, 85.47037161031135, 85.43689320388349, 85.40341479745564, 85.36993639102779, 85.33645798459993, 85.30297957817208, 85.26950117174422, 85.23602276531636, 85.20254435888852, 85.16906595246067, 85.13558754603281, 85.10210913960495, 85.0686307331771, 85.03515232674924, 85.0016739203214, 84.96819551389353, 84.93471710746569, 84.90123870103783, 84.86776029460998, 84.83428188818212, 84.80080348175427, 84.76732507532641, 84.73384666889856, 84.7003682624707, 84.66688985604284, 84.63341144961501, 84.59993304318715, 84.56645463675929, 84.53297623033144, 84.49949782390358, 84.46601941747572, 84.43254101104787, 84.39906260462003, 84.36558419819217, 84.3321057917643, 84.29862738533646, 84.2651489789086, 84.23167057248075, 84.1981921660529, 84.16471375962504, 84.13123535319718, 84.09775694676934, 84.06427854034148, 84.03080013391363, 83.99732172748577, 83.96384332105792, 83.93036491463006, 83.8968865082022, 83.86340810177435, 83.82992969534651, 83.79645128891865, 83.7629728824908, 83.72949447606294, 83.69601606963508, 83.66253766320723, 83.62905925677939, 83.59558085035152, 83.56210244392366, 83.52862403749582, 83.49514563106796, 83.46166722464011, 83.42818881821226, 83.3947104117844, 83.36123200535654, 83.3277535989287, 83.29427519250083, 83.26079678607299, 83.22731837964513, 83.19383997321728, 83.16036156678942, 83.12688316036156, 83.09340475393371, 83.05992634750586, 83.026447941078, 82.99296953465016, 82.9594911282223, 82.92601272179444, 82.89253431536659, 82.85905590893874, 82.82557750251088, 82.79209909608302, 82.75862068965517, 82.72514228322731, 82.69166387679945, 82.65818547037162, 82.62470706394376, 82.5912286575159, 82.55775025108805, 82.52427184466019, 82.49079343823233, 82.45731503180448, 82.42383662537664, 82.39035821894878, 82.35687981252092, 82.32340140609307, 82.28992299966521, 82.25644459323736, 82.22296618680951, 82.18948778038165, 82.1560093739538, 82.12253096752595, 82.0890525610981, 82.05557415467024, 82.02209574824238, 81.98861734181453, 81.95513893538667, 81.92166052895882, 81.88818212253098, 81.85470371610312, 81.82122530967526, 81.78774690324741, 81.75426849681955, 81.72079009039169, 81.68731168396384, 81.653833277536, 81.62035487110813, 81.58687646468027, 81.55339805825243, 81.51991965182457, 81.48644124539672, 81.45296283896887, 81.41948443254101, 81.38600602611315, 81.3525276196853, 81.31904921325744, 81.2855708068296, 81.25209240040175, 81.21861399397389, 81.18513558754603, 81.15165718111818, 81.11817877469032, 81.08470036826247, 81.05122196183461, 81.01774355540677, 80.9842651489789, 80.95078674255105, 80.9173083361232, 80.88382992969535, 80.85035152326749, 80.81687311683964, 80.78339471041178, 80.74991630398392, 80.71643789755608, 80.68295949112823, 80.64948108470037, 80.61600267827251, 80.58252427184466, 80.5490458654168, 80.51556745898895, 80.48208905256111, 80.44861064613325, 80.41513223970539, 80.38165383327754, 80.34817542684968, 80.31469702042183, 80.28121861399397, 80.24774020756612, 80.21426180113826, 80.1807833947104, 80.14730498828256, 80.11382658185471, 80.08034817542685, 80.046869768999, 80.01339136257114, 79.97991295614328, 79.94643454971543, 79.91295614328759, 79.87947773685973, 79.84599933043187, 79.81252092400402, 79.77904251757616, 79.74556411114831, 79.71208570472047, 79.6786072982926, 79.64512889186474, 79.6116504854369, 79.57817207900904, 79.54469367258119, 79.51121526615333, 79.47773685972548, 79.44425845329762, 79.41078004686976, 79.37730164044191, 79.34382323401407, 79.3103448275862, 79.27686642115836, 79.2433880147305, 79.20990960830264, 79.17643120187479, 79.14295279544694, 79.10947438901908, 79.07599598259122, 79.04251757616338, 79.00903916973552, 78.97556076330766, 78.94208235687982, 78.90860395045196, 78.8751255440241, 78.84164713759625, 78.8081687311684, 78.77469032474053, 78.74121191831269, 78.70773351188484, 78.67425510545698, 78.64077669902912, 78.60729829260127, 78.57381988617341, 78.54034147974556, 78.50686307331772, 78.47338466688986, 78.439906260462, 78.40642785403415, 78.3729494476063, 78.33947104117844, 78.30599263475058, 78.27251422832273, 78.23903582189487, 78.20555741546701, 78.17207900903918, 78.13860060261132, 78.10512219618346, 78.07164378975561, 78.03816538332775, 78.00468697689989, 77.97120857047204, 77.9377301640442, 77.90425175761634, 77.87077335118849, 77.83729494476063, 77.80381653833277, 77.77033813190492, 77.73685972547707, 77.70338131904921, 77.66990291262135, 77.6364245061935, 77.60294609976565, 77.5694676933378, 77.53598928690994, 77.50251088048209, 77.46903247405423, 77.43555406762638, 77.40207566119852, 77.36859725477068, 77.33511884834282, 77.30164044191497, 77.26816203548711, 77.23468362905925, 77.20120522263142, 77.16772681620355, 77.1342484097757, 77.10077000334785, 77.06729159691999, 77.03381319049213, 77.00033478406428, 76.96685637763643, 76.93337797120857, 76.89989956478071, 76.86642115835286, 76.832942751925, 76.79946434549716, 76.76598593906931, 76.73250753264145, 76.69902912621359, 76.66555071978574, 76.63207231335788, 76.59859390693003, 76.56511550050217, 76.53163709407433, 76.49815868764647, 76.4646802812186, 76.43120187479076, 76.39772346836291, 76.36424506193505, 76.3307666555072, 76.29728824907934, 76.26380984265148, 76.23033143622364, 76.19685302979579, 76.16337462336793, 76.12989621694007, 76.09641781051222, 76.06293940408436, 76.0294609976565, 75.99598259122867, 75.9625041848008, 75.92902577837295, 75.8955473719451, 75.86206896551724, 75.82859055908939, 75.79511215266153, 75.76163374623368, 75.72815533980582, 75.69467693337796, 75.66119852695012, 75.62772012052227, 75.59424171409441, 75.56076330766656, 75.5272849012387, 75.49380649481084, 75.460328088383, 75.42684968195515, 75.39337127552729, 75.35989286909943, 75.32641446267158, 75.29293605624372, 75.25945764981586, 75.22597924338802, 75.19250083696016, 75.1590224305323, 75.12554402410446, 75.0920656176766, 75.05858721124874, 75.02510880482089, 74.99163039839304, 74.95815199196518, 74.92467358553732, 74.89119517910947, 74.85771677268161, 74.82423836625377, 74.79075995982592, 74.75728155339806, 74.7238031469702, 74.69032474054235, 74.6568463341145, 74.62336792768664, 74.58988952125878, 74.55641111483094, 74.52293270840308, 74.48945430197523, 74.45597589554738, 74.42249748911952, 74.38901908269166, 74.35554067626381, 74.32206226983595, 74.28858386340809, 74.25510545698025, 74.2216270505524, 74.18814864412454, 74.15467023769668, 74.12119183126883, 74.08771342484097, 74.05423501841312, 74.02075661198528, 73.98727820555742, 73.95379979912956, 73.92032139270171, 73.88684298627385, 73.853364579846, 73.81988617341815, 73.7864077669903, 73.75292936056243, 73.71945095413459, 73.68597254770673, 73.65249414127888, 73.61901573485102, 73.58553732842317, 73.55205892199531, 73.51858051556745, 73.4851021091396, 73.45162370271176, 73.4181452962839, 73.38466688985605, 73.35118848342819, 73.31771007700033, 73.28423167057248, 73.25075326414463, 73.21727485771677, 73.18379645128891, 73.15031804486107, 73.1168396384332, 73.08336123200536, 73.04988282557751, 73.01640441914965, 72.98292601272179, 72.94944760629394, 72.91596919986608, 72.88249079343824, 72.84901238701038, 72.81553398058253, 72.78205557415467, 72.74857716772681, 72.71509876129896, 72.68162035487111, 72.64814194844325, 72.6146635420154, 72.58118513558755, 72.54770672915969, 72.51422832273184, 72.48074991630399, 72.44727150987613, 72.41379310344827, 72.38031469702042, 72.34683629059256, 72.3133578841647, 72.27987947773687, 72.24640107130901, 72.21292266488115, 72.1794442584533, 72.14596585202544, 72.1124874455976, 72.07900903916973, 72.04553063274189, 72.01205222631403, 71.97857381988617, 71.94509541345832, 71.91161700703047, 71.87813860060261, 71.84466019417476, 71.8111817877469, 71.77770338131904, 71.7442249748912, 71.71074656846335, 71.67726816203549, 71.64378975560763, 71.61031134917978, 71.57683294275192, 71.54335453632406, 71.50987612989623, 71.47639772346837, 71.4429193170405, 71.40944091061266, 71.3759625041848, 71.34248409775694, 71.30900569132909, 71.27552728490124, 71.24204887847338, 71.20857047204552, 71.17509206561768, 71.14161365918982, 71.10813525276197, 71.07465684633412, 71.04117843990626, 71.0077000334784, 70.97422162705055, 70.94074322062269, 70.90726481419485, 70.87378640776699, 70.84030800133914, 70.80682959491128, 70.77335118848342, 70.73987278205558, 70.70639437562772, 70.67291596919986, 70.63943756277202, 70.60595915634416, 70.5724807499163, 70.53900234348845, 70.5055239370606, 70.47204553063274, 70.4385671242049, 70.40508871777703, 70.37161031134917, 70.33813190492133, 70.30465349849348, 70.27117509206562, 70.23769668563776, 70.20421827920991, 70.17073987278205, 70.1372614663542, 70.10378305992634, 70.0703046534985, 70.03682624707064, 70.00334784064279, 69.96986943421493, 69.93639102778708, 69.90291262135922, 69.86943421493137, 69.83595580850351, 69.80247740207565, 69.7689989956478, 69.73552058921996, 69.7020421827921, 69.66856377636425, 69.63508536993639, 69.60160696350853, 69.56812855708068, 69.53465015065284, 69.50117174422498, 69.46769333779712, 69.43421493136927, 69.40073652494141, 69.36725811851356, 69.33377971208571, 69.30030130565785, 69.26682289923, 69.23334449280215, 69.19986608637429, 69.16638767994644, 69.13290927351858, 69.09943086709073, 69.06595246066287, 69.03247405423501, 68.99899564780716, 68.96551724137932, 68.93203883495146, 68.89856042852361, 68.86508202209575, 68.83160361566789, 68.79812520924004, 68.7646468028122, 68.73116839638433, 68.69768998995647, 68.66421158352863, 68.63073317710077, 68.5972547706729, 68.56377636424507, 68.53029795781721, 68.49681955138935, 68.4633411449615, 68.42986273853364, 68.39638433210578, 68.36290592567794, 68.32942751925009, 68.29594911282223, 68.26247070639437, 68.22899229996652, 68.19551389353867, 68.16203548711081, 68.12855708068297, 68.0950786742551, 68.06160026782725, 68.0281218613994, 67.99464345497155, 67.96116504854369, 67.92768664211583, 67.89420823568798, 67.86072982926012, 67.82725142283226, 67.79377301640443, 67.76029460997657, 67.72681620354871, 67.69333779712086, 67.659859390693, 67.62638098426514, 67.5929025778373, 67.55942417140945, 67.52594576498159, 67.49246735855372, 67.45898895212588, 67.42551054569802, 67.39203213927017, 67.35855373284232, 67.32507532641446, 67.2915969199866, 67.25811851355876, 67.2246401071309, 67.19116170070305, 67.15768329427519, 67.12420488784734, 67.09072648141948, 67.05724807499163, 67.02376966856379, 66.99029126213593, 66.95681285570807, 66.92333444928022, 66.88985604285236, 66.8563776364245, 66.82289922999665, 66.7894208235688, 66.75594241714094, 66.72246401071308, 66.68898560428524, 66.65550719785737, 66.62202879142953, 66.58855038500168, 66.55507197857382, 66.52159357214596, 66.48811516571811, 66.45463675929025, 66.4211583528624, 66.38767994643456, 66.3542015400067, 66.32072313357884, 66.28724472715099, 66.25376632072313, 66.22028791429528, 66.18680950786742, 66.15333110143958, 66.11985269501172, 66.08637428858385, 66.05289588215601, 66.01941747572816, 65.9859390693003, 65.95246066287245, 65.9189822564446, 65.88550385001673, 65.85202544358889, 65.81854703716104, 65.78506863073318, 65.75159022430532, 65.71811181787747, 65.68463341144961, 65.65115500502176, 65.61767659859392, 65.58419819216606, 65.5507197857382, 65.51724137931035, 65.48376297288249, 65.45028456645464, 65.41680616002678, 65.38332775359893, 65.34984934717107, 65.31637094074321, 65.28289253431537, 65.24941412788752, 65.21593572145966, 65.18245731503181, 65.14897890860395, 65.11550050217609, 65.08202209574824, 65.0485436893204, 65.01506528289254, 64.98158687646468, 64.94810847003683, 64.91463006360897, 64.8811516571811, 64.84767325075327, 64.81419484432541, 64.78071643789755, 64.7472380314697, 64.71375962504185, 64.68028121861398, 64.64680281218614, 64.61332440575829, 64.57984599933043, 64.54636759290257, 64.51288918647472, 64.47941078004688, 64.44593237361902, 64.41245396719117, 64.37897556076331, 64.34549715433545, 64.3120187479076, 64.27854034147975, 64.2450619350519, 64.21158352862403, 64.17810512219619, 64.14462671576833, 64.11114830934046, 64.07766990291263, 64.04419149648477, 64.01071309005691, 63.97723468362906, 63.9437562772012, 63.91027787077335, 63.8767994643455, 63.84332105791765, 63.80984265148979, 63.776364245061934, 63.74288583863408, 63.70940743220622, 63.67592902577838, 63.64245061935052, 63.608972212922666, 63.57549380649481, 63.54201540006695, 63.5085369936391, 63.47505858721125, 63.4415801807834, 63.40810177435554, 63.37462336792768, 63.34114496149983, 63.307666555071975, 63.27418814864413, 63.240709742216275, 63.207231335788414, 63.17375292936056, 63.14027452293271, 63.10679611650486, 63.073317710077006, 63.039839303649146, 63.00636089722129, 62.97288249079344, 62.93940408436558, 62.90592567793774, 62.87244727150988, 62.83896886508202, 62.80549045865417, 62.77201205222631, 62.738533645798455, 62.70505523937061, 62.671576832942755, 62.6380984265149, 62.60462002008704, 62.57114161365919, 62.53766320723133, 62.504184800803486, 62.47070639437563, 62.43722798794777, 62.40374958151992, 62.370271175092064, 62.3367927686642, 62.303314362236364, 62.2698359558085, 62.23635754938065, 62.202879142952796, 62.169400736524935, 62.13592233009708, 62.102443923669234, 62.06896551724138, 62.03548711081353, 62.002008704385666, 61.96853029795781, 61.935051891529966, 61.90157348510211, 61.86809507867426, 61.8346166722464, 61.801138265818544, 61.76765985939069, 61.734181452962844, 61.70070304653499, 61.66722464010713, 61.633746233679275, 61.60026782725142, 61.56678942082357, 61.53331101439572, 61.49983260796786, 61.46635420154001, 61.43287579511215, 61.39939738868429, 61.36591898225644, 61.33244057582859, 61.29896216940074, 61.265483762972885, 61.23200535654503, 61.19852695011717, 61.165048543689316, 61.13157013726147, 61.098091730833616, 61.064613324405755, 61.0311349179779, 60.99765651155005, 60.964178105122194, 60.93069969869435, 60.897221292266494, 60.86374288583863, 60.83026447941078, 60.796786072982925, 60.763307666555065, 60.72982926012722, 60.696350853699364, 60.66287244727151, 60.62939404084366, 60.595915634415796, 60.56243722798796, 60.528958821560096, 60.49548041513224, 60.46200200870439, 60.42852360227653, 60.395045195848674, 60.36156678942083, 60.32808838299297, 60.29460997656512, 60.26113157013726, 60.227653163709405, 60.19417475728155, 60.160696350853705, 60.12721794442585, 60.09373953799799, 60.06026113157014, 60.02678272514228, 59.99330431871442, 59.95982591228658, 59.92634750585872, 59.89286909943087, 59.859390693003014, 59.825912286575154, 59.7924338801473, 59.75895547371945, 59.7254770672916, 59.691998660863746, 59.658520254435885, 59.62504184800803, 59.59156344158018, 59.55808503515233, 59.52460662872448, 59.49112822229662, 59.45764981586876, 59.42417140944091, 59.39069300301306, 59.35721459658521, 59.32373619015735, 59.290257783729494, 59.25677937730164, 59.22330097087378, 59.18982256444594, 59.15634415801808, 59.122865751590226, 59.08938734516237, 59.05590893873451, 59.02243053230666, 58.98895212587881, 58.95547371945096, 58.9219953130231, 58.88851690659524, 58.85503850016739, 58.821560093739535, 58.78808168731169, 58.754603280883835, 58.721124874455974, 58.68764646802812, 58.65416806160027, 58.620689655172406, 58.587211248744566, 58.553732842316705, 58.52025443588885, 58.486776029461, 58.45329762303314, 58.41981921660528, 58.38634081017744, 58.35286240374958, 58.31938399732173, 58.28590559089387, 58.252427184466015, 58.21894877803817, 58.185470371610315, 58.15199196518246, 58.1185135587546, 58.085035152326746, 58.05155674589889, 58.018078339471046, 57.98459993304319, 57.95112152661533, 57.91764312018748, 57.884164713759624, 57.85068630733177, 57.817207900903924, 57.78372949447606, 57.75025108804821, 57.716772681620355, 57.683294275192495, 57.64981586876464, 57.616337462336794, 57.58285905590894, 57.54938064948109, 57.51590224305323, 57.48242383662537, 57.44894543019752, 57.41546702376967, 57.38198861734182, 57.34851021091396, 57.315031804486104, 57.28155339805825, 57.248074991630396, 57.21459658520255, 57.181118178774696, 57.147639772346835, 57.11416136591898, 57.08068295949113, 57.04720455306327, 57.01372614663542, 56.98024774020757, 56.94676933377971, 56.91329092735186, 56.879812520924, 56.84633411449616, 56.8128557080683, 56.779377301640444, 56.74589889521259, 56.71242048878473, 56.678942082356876, 56.64546367592903, 56.611985269501176, 56.57850686307332, 56.54502845664546, 56.51155005021761, 56.478071643789754, 56.44459323736191, 56.41111483093405, 56.37763642450619, 56.34415801807834, 56.310679611650485, 56.277201205222624, 56.243722798794785, 56.210244392366924, 56.17676598593907, 56.14328757951122, 56.109809173083356, 56.0763307666555, 56.042852360227656, 56.0093739537998, 55.97589554737195, 55.94241714094409, 55.908938734516234, 55.87546032808838, 55.84198192166053, 55.80850351523268, 55.77502510880482, 55.741546702376965, 55.70806829594911, 55.674589889521265, 55.64111148309341, 55.60763307666555, 55.5741546702377, 55.54067626380984, 55.50719785738198, 55.47371945095414, 55.44024104452628, 55.40676263809843, 55.373284231670574, 55.33980582524271, 55.30632741881486, 55.27284901238701, 55.23937060595916, 55.205892199531306, 55.172413793103445, 55.13893538667559, 55.10545698024774, 55.07197857381989, 55.03850016739204, 55.005021760964176, 54.97154335453632, 54.93806494810847, 54.90458654168061, 54.87110813525277, 54.83762972882491, 54.804151322397054, 54.7706729159692, 54.73719450954134, 54.703716103113486, 54.67023769668564, 54.636759290257785, 54.60328088382993, 54.56980247740207, 54.53632407097422, 54.50284566454636, 54.46936725811852, 54.43588885169066, 54.4024104452628, 54.36893203883495, 54.335453632407095, 54.30197522597925, 54.268496819551395, 54.235018413123534, 54.20154000669568, 54.168061600267826, 54.13458319383997, 54.101104787412126, 54.067626380984265, 54.03414797455641, 54.00066956812856, 53.9671911617007, 53.93371275527284, 53.900234348845, 53.86675594241714, 53.83327753598929, 53.799799129561436, 53.766320723133575, 53.73284231670572, 53.699363910277874, 53.66588550385002, 53.63240709742216, 53.598928690994306, 53.56545028456645, 53.5319718781386, 53.49849347171075, 53.4650150652829, 53.43153665885504, 53.398058252427184, 53.36457984599933, 53.33110143957147, 53.29762303314362, 53.26414462671577, 53.230666220287915, 53.19718781386006, 53.1637094074322, 53.13023100100436, 53.0967525945765, 53.06327418814865, 53.02979578172079, 52.99631737529293, 52.96283896886508, 52.92936056243723, 52.89588215600938, 52.862403749581524, 52.828925343153664, 52.79544693672581, 52.761968530297956, 52.72849012387011, 52.695011717442256, 52.661533311014395, 52.62805490458654, 52.59457649815869, 52.56109809173083, 52.52761968530299, 52.49414127887513, 52.46066287244727, 52.42718446601942, 52.39370605959156, 52.360227653163705, 52.32674924673586, 52.293270840308004, 52.25979243388015, 52.22631402745229, 52.192835621024436, 52.15935721459658, 52.125878808168736, 52.09240040174088, 52.05892199531302, 52.02544358888517, 51.991965182457314, 51.95848677602945, 51.92500836960161, 51.89152996317375, 51.8580515567459, 51.824573150318045, 51.791094743890184, 51.757616337462345, 51.724137931034484, 51.69065952460663, 51.65718111817878, 51.623702711750916, 51.59022430532306, 51.556745898895215, 51.52326749246736, 51.48978908603951, 51.45631067961165, 51.42283227318379, 51.38935386675594, 51.35587546032809, 51.32239705390024, 51.28891864747238, 51.255440241044525, 51.22196183461667, 51.18848342818881, 51.15500502176097, 51.12152661533311, 51.088048208905256, 51.0545698024774, 51.02109139604954, 50.98761298962169, 50.95413458319384, 50.92065617676599, 50.887177770338134, 50.85369936391027, 50.82022095748242, 50.786742551054566, 50.75326414462672, 50.719785738198865, 50.686307331771005, 50.65282892534315, 50.6193505189153, 50.58587211248745, 50.5523937060596, 50.518915299631736, 50.48543689320388, 50.45195848677603, 50.418480080348175, 50.38500167392033, 50.35152326749247, 50.318044861064614, 50.28456645463676, 50.2510880482089, 50.217609641781046, 50.1841312353532, 50.150652828925345, 50.11717442249749, 50.08369601606964, 50.05021760964178, 50.01673920321392, 49.98326079678607, 49.94978239035822, 49.91630398393036, 49.88282557750251, 49.84934717107466, 49.8158687646468, 49.78239035821895, 49.7489119517911, 49.71543354536324, 49.681955138935386, 49.64847673250753, 49.61499832607968, 49.581519919651825, 49.54804151322397, 49.51456310679612, 49.481084700368264, 49.44760629394041, 49.41412788751256, 49.380649481084696, 49.34717107465685, 49.313692668228995, 49.280214261801135, 49.24673585537329, 49.21325744894543, 49.17977904251757, 49.14630063608973, 49.112822229661866, 49.07934382323401, 49.04586541680616, 49.012387010378305, 48.97890860395045, 48.9454301975226, 48.911951791094744, 48.87847338466689, 48.844994978239036, 48.81151657181118, 48.77803816538332, 48.744559758955475, 48.71108135252762, 48.67760294609977, 48.644124539671914, 48.61064613324405, 48.57716772681621, 48.54368932038835, 48.51021091396049, 48.476732507532645, 48.443254101104785, 48.40977569467693, 48.376297288249084, 48.34281888182122, 48.30934047539337, 48.275862068965516, 48.24238366253766, 48.20890525610981, 48.175426849681955, 48.1419484432541, 48.10847003682625, 48.074991630398394, 48.04151322397054, 48.008034817542686, 47.97455641111483, 47.94107800468698, 47.90759959825912, 47.87412119183127, 47.84064278540342, 47.80716437897556, 47.77368597254771, 47.74020756611985, 47.706729159691996, 47.67325075326415, 47.63977234683629, 47.606293940408435, 47.57281553398058, 47.53933712755273, 47.50585872112487, 47.47238031469702, 47.438901908269166, 47.40542350184131, 47.37194509541346, 47.338466688985605, 47.30498828255775, 47.2715098761299, 47.238031469702044, 47.20455306327419, 47.171074656846336, 47.137596250418476, 47.10411784399063, 47.070639437562775, 47.037161031134914, 47.00368262470707, 46.97020421827921, 46.93672581185135, 46.90324740542351, 46.869768998995646, 46.83629059256779, 46.80281218613994, 46.769333779712085, 46.73585537328423, 46.70237696685638, 46.668898560428524, 46.63542015400067, 46.601941747572816, 46.56846334114496, 46.5349849347171, 46.501506528289255, 46.4680281218614, 46.43454971543354, 46.401071309005694, 46.36759290257784, 46.33411449614998, 46.30063608972213, 46.26715768329427, 46.23367927686642, 46.200200870438564, 46.16672246401071, 46.133244057582864, 46.099765651155, 46.06628724472715, 46.0328088382993, 45.99933043187144, 45.96585202544359, 45.932373619015735, 45.89889521258788, 45.86541680616003, 45.831938399732174, 45.79845999330432, 45.764981586876466, 45.73150318044861, 45.69802477402076, 45.6645463675929, 45.63106796116505, 45.5975895547372, 45.56411114830934, 45.53063274188149, 45.49715433545363, 45.463675929025776, 45.43019752259793, 45.39671911617007, 45.363240709742215, 45.32976230331436, 45.29628389688651, 45.26280549045865, 45.2293270840308, 45.195848677602946, 45.16237027117509, 45.12889186474724, 45.095413458319385, 45.061935051891524, 45.02845664546368, 44.994978239035824, 44.96149983260796, 44.928021426180116, 44.894543019752255, 44.86106461332441, 44.827586206896555, 44.794107800468694, 44.76062939404085, 44.72715098761299, 44.69367258118513, 44.66019417475729, 44.626715768329426, 44.59323736190157, 44.55975895547372, 44.526280549045865, 44.49280214261801, 44.45932373619016, 44.4258453297623, 44.39236692333445, 44.358888516906596, 44.32541011047874, 44.29193170405089, 44.258453297623035, 44.22497489119518, 44.19149648476732, 44.158018078339474, 44.12453967191162, 44.09106126548376, 44.05758285905591, 44.02410445262805, 43.9906260462002, 43.95714763977235, 43.92366923334449, 43.89019082691664, 43.85671242048878, 43.82323401406093, 43.789755607633076, 43.75627720120522, 43.72279879477737, 43.689320388349515, 43.65584198192166, 43.62236357549381, 43.588885169065954, 43.5554067626381, 43.521928356210246, 43.48844994978239, 43.45497154335454, 43.42149313692668, 43.38801473049883, 43.35453632407098, 43.32105791764312, 43.28757951121527, 43.25410110478741, 43.220622698359556, 43.18714429193171, 43.15366588550385, 43.120187479075994, 43.08670907264814, 43.05323066622029, 43.01975225979243, 42.98627385336458, 42.952795446936726, 42.91931704050887, 42.88583863408102, 42.852360227653165, 42.818881821225304, 42.78540341479746, 42.751925008369604, 42.71844660194174, 42.684968195513896, 42.65148978908604, 42.61801138265818, 42.584532976230335, 42.551054569802474, 42.51757616337462, 42.48409775694677, 42.45061935051891, 42.41714094409106, 42.383662537663206, 42.35018413123535, 42.316705724807505, 42.283227318379645, 42.24974891195179, 42.21627050552394, 42.18279209909608, 42.14931369266823, 42.115835286240376, 42.08235687981252, 42.04887847338467, 42.015400066956815, 41.98192166052896, 41.9484432541011, 41.914964847673254, 41.8814864412454, 41.84800803481754, 41.81452962838969, 41.78105122196183, 41.74757281553398, 41.71409440910613, 41.68061600267827, 41.64713759625042, 41.61365918982256, 41.58018078339471, 41.546702376966856, 41.513223970539, 41.47974556411115, 41.446267157683295, 41.41278875125544, 41.37931034482759, 41.345831938399726, 41.31235353197188, 41.278875125544026, 41.245396719116165, 41.21191831268832, 41.17843990626046, 41.144961499832604, 41.11148309340476, 41.0780046869769, 41.04452628054905, 41.01104787412119, 40.977569467693336, 40.94409106126549, 40.91061265483763, 40.877134248409774, 40.84365584198192, 40.81017743555407, 40.77669902912621, 40.74322062269836, 40.709742216270506, 40.67626380984265, 40.6427854034148, 40.609306996986945, 40.57582859055909, 40.54235018413124, 40.50887177770338, 40.47539337127552, 40.441914964847676, 40.40843655841982, 40.37495815199196, 40.341479745564115, 40.308001339136254, 40.2745229327084, 40.241044526280554, 40.20756611985269, 40.17408771342484, 40.140609306996986, 40.10713090056913, 40.07365249414128, 40.040174087713424, 40.00669568128557, 39.97321727485772, 39.93973886842986, 39.90626046200201, 39.872782055574156, 39.8393036491463, 39.80582524271845, 39.772346836290595, 39.73886842986274, 39.70539002343488, 39.671911617007034, 39.63843321057918, 39.60495480415132, 39.57147639772347, 39.53799799129561, 39.50451958486776, 39.47104117843991, 39.43756277201205, 39.4040843655842, 39.37060595915634, 39.33712755272849, 39.303649146300636, 39.27017073987278, 39.23669233344493, 39.203213927017075, 39.16973552058922, 39.13625711416137, 39.102778707733506, 39.06930030130566, 39.035821894877806, 39.002343488449945, 38.9688650820221, 38.935386675594245, 38.901908269166384, 38.86842986273854, 38.83495145631068, 38.80147304988282, 38.76799464345497, 38.734516237027115, 38.70103783059926, 38.66755942417141, 38.634081017743554, 38.60060261131571, 38.56712420488785, 38.53364579845999, 38.50016739203214, 38.466688985604286, 38.43321057917643, 38.39973217274858, 38.366253766320725, 38.33277535989287, 38.29929695346502, 38.26581854703716, 38.2323401406093, 38.198861734181456, 38.1653833277536, 38.13190492132574, 38.098426514897895, 38.064948108470034, 38.03146970204218, 37.997991295614334, 37.96451288918647, 37.93103448275862, 37.897556076330766, 37.86407766990291, 37.83059926347506, 37.797120857047204, 37.76364245061935, 37.7301640441915, 37.69668563776364, 37.66320723133579, 37.62972882490793, 37.59625041848008, 37.56277201205223, 37.52929360562437, 37.49581519919652, 37.46233679276866, 37.428858386340806, 37.39537997991296, 37.3619015734851, 37.32842316705725, 37.29494476062939, 37.26146635420154, 37.22798794777369, 37.19450954134583, 37.16103113491798, 37.12755272849012, 37.09407432206227, 37.060595915634416, 37.02711750920656, 36.99363910277871, 36.960160696350854, 36.926682289923, 36.89320388349515, 36.85972547706729, 36.82624707063944, 36.792768664211586, 36.759290257783725, 36.72581185135588, 36.692333444928025, 36.658855038500164, 36.62537663207232, 36.59189822564446, 36.5584198192166, 36.524941412788756, 36.491463006360895, 36.45798459993304, 36.42450619350519, 36.391027787077334, 36.35754938064948, 36.32407097422163, 36.29059256779377, 36.25711416136592, 36.223635754938066, 36.19015734851021, 36.15667894208235, 36.123200535654505, 36.08972212922665, 36.0562437227988, 36.02276531637094, 35.98928690994308, 35.955808503515236, 35.92233009708738, 35.88885169065952, 35.855373284231675, 35.821894877803814, 35.78841647137596, 35.754938064948114, 35.72145965852025, 35.6879812520924, 35.654502845664545, 35.62102443923669, 35.58754603280884, 35.554067626380984, 35.52058921995313, 35.48711081352528, 35.45363240709742, 35.42015400066957, 35.38667559424171, 35.35319718781386, 35.31971878138601, 35.28624037495815, 35.2527619685303, 35.21928356210245, 35.185805155674586, 35.15232674924674, 35.11884834281888, 35.085369936391025, 35.05189152996317, 35.01841312353532, 34.984934717107464, 34.95145631067961, 34.91797790425176, 34.8844994978239, 34.85102109139605, 34.817542684968195, 34.78406427854034, 34.75058587211249, 34.717107465684634, 34.68362905925678, 34.65015065282893, 34.61667224640107, 34.58319383997322, 34.549715433545366, 34.516237027117505, 34.48275862068966, 34.449280214261805, 34.415801807833944, 34.3823234014061, 34.348844994978236, 34.31536658855038, 34.281888182122536, 34.248409775694675, 34.21493136926682, 34.18145296283897, 34.147974556411114, 34.11449614998326, 34.08101774355541, 34.04753933712755, 34.0140609306997, 33.980582524271846, 33.94710411784399, 33.91362571141613, 33.880147304988284, 33.84666889856043, 33.81319049213257, 33.77971208570472, 33.74623367927686, 33.71275527284901, 33.67927686642116, 33.6457984599933, 33.61232005356545, 33.578841647137594, 33.54536324070974, 33.511884834281894, 33.47840642785403, 33.44492802142618, 33.411449614998325, 33.37797120857047, 33.34449280214262, 33.311014395714764, 33.27753598928691, 33.24405758285906, 33.2105791764312, 33.17710077000335, 33.143622363575496, 33.11014395714764, 33.07666555071979, 33.04318714429193, 33.00970873786408, 32.97623033143623, 32.942751925008366, 32.90927351858052, 32.87579511215266, 32.842316705724805, 32.80883829929696, 32.7753598928691, 32.741881486441244, 32.70840308001339, 32.67492467358554, 32.64144626715768, 32.60796786072983, 32.574489454301975, 32.54101104787412, 32.50753264144627, 32.474054235018414, 32.44057582859055, 32.40709742216271, 32.37361901573485, 32.34014060930699, 32.306662202879146, 32.273183796451285, 32.23970539002344, 32.206226983595585, 32.172748577167724, 32.13927017073988, 32.105791764312016, 32.07231335788416, 32.038834951456316, 32.005356545028455, 31.9718781386006, 31.93839973217275, 31.904921325744894, 31.87144291931704, 31.83796451288919, 31.804486106461333, 31.771007700033476, 31.737529293605625, 31.70405088717777, 31.670572480749914, 31.637094074322064, 31.603615667894207, 31.570137261466353, 31.536658855038503, 31.503180448610646, 31.46970204218279, 31.43622363575494, 31.402745229327085, 31.369266822899228, 31.335788416471377, 31.30231001004352, 31.268831603615666, 31.235353197187816, 31.20187479075996, 31.1683963843321, 31.13491797790425, 31.101439571476398, 31.06796116504854, 31.03448275862069, 31.001004352192833, 30.967525945764983, 30.93404753933713, 30.900569132909272, 30.867090726481422, 30.833612320053565, 30.80013391362571, 30.76665550719786, 30.733177100770003, 30.699698694342146, 30.666220287914296, 30.632741881486442, 30.599263475058585, 30.565785068630735, 30.532306662202878, 30.498828255775024, 30.465349849347174, 30.431871442919316, 30.398393036491463, 30.36491463006361, 30.331436223635755, 30.297957817207898, 30.264479410780048, 30.231001004352194, 30.197522597924337, 30.164044191496487, 30.13056578506863, 30.097087378640776, 30.063608972212926, 30.03013056578507, 29.99665215935721, 29.96317375292936, 29.929695346501507, 29.89621694007365, 29.8627385336458, 29.829260127217943, 29.79578172079009, 29.76230331436224, 29.72882490793438, 29.69534650150653, 29.661868095078674, 29.62838968865082, 29.59491128222297, 29.561432875795113, 29.527954469367256, 29.494476062939405, 29.46099765651155, 29.427519250083694, 29.394040843655844, 29.360562437227987, 29.327084030800133, 29.293605624372283, 29.260127217944426, 29.22664881151657, 29.19317040508872, 29.159691998660865, 29.126213592233007, 29.092735185805157, 29.0592567793773, 29.025778372949446, 28.992299966521596, 28.95882156009374, 28.925343153665885, 28.89186474723803, 28.858386340810178, 28.82490793438232, 28.79142952795447, 28.757951121526617, 28.72447271509876, 28.69099430867091, 28.657515902243052, 28.624037495815198, 28.590559089387348, 28.55708068295949, 28.523602276531633, 28.490123870103783, 28.45664546367593, 28.42316705724808, 28.389688650820222, 28.356210244392365, 28.322731837964515, 28.28925343153666, 28.255775025108804, 28.222296618680954, 28.188818212253096, 28.155339805825243, 28.121861399397392, 28.088382992969535, 28.054904586541678, 28.021426180113828, 27.987947773685974, 27.954469367258117, 27.920990960830267, 27.88751255440241, 27.854034147974556, 27.820555741546706, 27.78707733511885, 27.75359892869099, 27.72012052226314, 27.686642115835287, 27.65316370940743, 27.61968530297958, 27.586206896551722, 27.55272849012387, 27.51925008369602, 27.48577167726816, 27.452293270840304, 27.418814864412454, 27.3853364579846, 27.351858051556743, 27.318379645128893, 27.284901238701035, 27.25142283227318, 27.21794442584533, 27.184466019417474, 27.150987612989624, 27.117509206561767, 27.084030800133913, 27.050552393706063, 27.017073987278206, 26.98359558085035, 26.9501171744225, 26.916638767994645, 26.883160361566787, 26.849681955138937, 26.81620354871108, 26.782725142283226, 26.749246735855376, 26.71576832942752, 26.682289922999665, 26.64881151657181, 26.615333110143958, 26.5818547037161, 26.54837629728825, 26.514897890860397, 26.48141948443254, 26.44794107800469, 26.414462671576832, 26.380984265148978, 26.347505858721128, 26.31402745229327, 26.280549045865413, 26.247070639437563, 26.21359223300971, 26.180113826581852, 26.146635420154002, 26.113157013726145, 26.07967860729829, 26.04620020087044, 26.012721794442584, 25.979243388014726, 25.945764981586876, 25.912286575159023, 25.878808168731172, 25.845329762303315, 25.811851355875458, 25.778372949447608, 25.744894543019754, 25.711416136591897, 25.677937730164047, 25.64445932373619, 25.610980917308336, 25.577502510880485, 25.544024104452628, 25.51054569802477, 25.47706729159692, 25.443588885169067, 25.41011047874121, 25.37663207231336, 25.343153665885502, 25.30967525945765, 25.2761968530298, 25.24271844660194, 25.209240040174087, 25.175761633746234, 25.14228322731838, 25.108804820890523, 25.075326414462673, 25.04184800803482, 25.00836960160696, 24.97489119517911, 24.941412788751254, 24.9079343823234, 24.87445597589555, 24.840977569467693, 24.80749916303984, 24.774020756611986, 24.740542350184132, 24.70706394375628, 24.673585537328425, 24.640107130900567, 24.606628724472714, 24.573150318044863, 24.539671911617006, 24.506193505189152, 24.4727150987613, 24.439236692333445, 24.40575828590559, 24.372279879477738, 24.338801473049884, 24.305323066622027, 24.271844660194176, 24.238366253766323, 24.204887847338465, 24.17140944091061, 24.137931034482758, 24.104452628054904, 24.07097422162705, 24.037495815199197, 24.004017408771343, 23.97053900234349, 23.937060595915636, 23.90358218948778, 23.870103783059925, 23.836625376632075, 23.803146970204217, 23.769668563776364, 23.73619015734851, 23.702711750920656, 23.669233344492802, 23.63575493806495, 23.602276531637095, 23.568798125209238, 23.535319718781388, 23.501841312353534, 23.468362905925677, 23.434884499497823, 23.40140609306997, 23.367927686642116, 23.334449280214262, 23.300970873786408, 23.26749246735855, 23.2340140609307, 23.200535654502847, 23.16705724807499, 23.133578841647136, 23.100100435219282, 23.066622028791432, 23.033143622363575, 22.99966521593572, 22.966186809507867, 22.932708403080014, 22.89922999665216, 22.865751590224306, 22.83227318379645, 22.7987947773686, 22.765316370940745, 22.731837964512888, 22.698359558085034, 22.66488115165718, 22.631402745229327, 22.597924338801473, 22.56444593237362, 22.530967525945762, 22.497489119517912, 22.464010713090058, 22.430532306662204, 22.397053900234347, 22.363575493806493, 22.330097087378643, 22.296618680950786, 22.263140274522932, 22.22966186809508, 22.196183461667225, 22.16270505523937, 22.129226648811517, 22.09574824238366, 22.06226983595581, 22.028791429527956, 21.9953130231001, 21.961834616672245, 21.92835621024439, 21.894877803816538, 21.861399397388684, 21.82792099096083, 21.794442584532977, 21.760964178105123, 21.72748577167727, 21.694007365249416, 21.66052895882156, 21.627050552393705, 21.593572145965855, 21.560093739537997, 21.526615333110144, 21.49313692668229, 21.459658520254436, 21.426180113826582, 21.39270170739873, 21.35922330097087, 21.32574489454302, 21.292266488115168, 21.25878808168731, 21.225309675259457, 21.191831268831603, 21.158352862403753, 21.124874455975895, 21.09139604954804, 21.057917643120188, 21.024439236692334, 20.99096083026448, 20.957482423836627, 20.92400401740877, 20.890525610980916, 20.857047204553066, 20.82356879812521, 20.790090391697355, 20.7566119852695, 20.723133578841647, 20.689655172413794, 20.65617676598594, 20.622698359558083, 20.58921995313023, 20.55574154670238, 20.522263140274525, 20.488784733846668, 20.455306327418814, 20.42182792099096, 20.388349514563107, 20.354871108135253, 20.3213927017074, 20.287914295279545, 20.25443588885169, 20.220957482423838, 20.18747907599598, 20.154000669568127, 20.120522263140277, 20.08704385671242, 20.053565450284566, 20.020087043856712, 19.98660863742886, 19.953130231001005, 19.91965182457315, 19.886173418145297, 19.85269501171744, 19.81921660528959, 19.785738198861736, 19.75225979243388, 19.718781386006025, 19.68530297957817, 19.651824573150318, 19.618346166722464, 19.58486776029461, 19.551389353866753, 19.517910947438903, 19.48443254101105, 19.450954134583192, 19.41747572815534, 19.383997321727485, 19.35051891529963, 19.317040508871777, 19.283562102443923, 19.25008369601607, 19.216605289588216, 19.183126883160362, 19.14964847673251, 19.11617007030465, 19.0826916638768, 19.049213257448947, 19.01573485102109, 18.982256444593236, 18.948778038165383, 18.91529963173753, 18.881821225309675, 18.84834281888182, 18.814864412453964, 18.781386006026114, 18.74790759959826, 18.714429193170403, 18.68095078674255, 18.647472380314696, 18.613993973886846, 18.58051556745899, 18.547037161031135, 18.51355875460328, 18.480080348175427, 18.446601941747574, 18.41312353531972, 18.379645128891863, 18.346166722464012, 18.31268831603616, 18.2792099096083, 18.245731503180448, 18.212253096752594, 18.17877469032474, 18.145296283896887, 18.111817877469033, 18.078339471041176, 18.044861064613325, 18.01138265818547, 17.977904251757618, 17.94442584532976, 17.910947438901907, 17.877469032474057, 17.8439906260462, 17.810512219618346, 17.777033813190492, 17.74355540676264, 17.710077000334785, 17.67659859390693, 17.643120187479074, 17.609641781051224, 17.57616337462337, 17.542684968195513, 17.50920656176766, 17.475728155339805, 17.44224974891195, 17.408771342484098, 17.375292936056244, 17.34181452962839, 17.308336123200537, 17.274857716772683, 17.24137931034483, 17.207900903916972, 17.174422497489118, 17.140944091061268, 17.10746568463341, 17.073987278205557, 17.040508871777703, 17.00703046534985, 16.973552058921996, 16.940073652494142, 16.906595246066285, 16.87311683963843, 16.83963843321058, 16.806160026782724, 16.77268162035487, 16.739203213927016, 16.705724807499163, 16.67224640107131, 16.638767994643455, 16.6052895882156, 16.571811181787748, 16.538332775359894, 16.50485436893204, 16.471375962504183, 16.43789755607633, 16.40441914964848, 16.370940743220622, 16.33746233679277, 16.303983930364915, 16.27050552393706, 16.237027117509207, 16.203548711081353, 16.170070304653496, 16.136591898225642, 16.103113491797792, 16.06963508536994, 16.03615667894208, 16.002678272514228, 15.969199866086376, 15.93572145965852, 15.902243053230666, 15.868764646802813, 15.835286240374957, 15.801807833947104, 15.768329427519252, 15.734851021091394, 15.701372614663542, 15.667894208235689, 15.634415801807833, 15.60093739537998, 15.567458988952126, 15.53398058252427, 15.500502176096417, 15.467023769668565, 15.433545363240711, 15.400066956812855, 15.366588550385002, 15.333110143957148, 15.299631737529293, 15.266153331101439, 15.232674924673587, 15.199196518245731, 15.165718111817878, 15.132239705390024, 15.098761298962168, 15.065282892534315, 15.031804486106463, 14.998326079678606, 14.964847673250754, 14.9313692668229, 14.897890860395044, 14.86441245396719, 14.830934047539337, 14.797455641111485, 14.763977234683628, 14.730498828255776, 14.697020421827922, 14.663542015400067, 14.630063608972213, 14.59658520254436, 14.563106796116504, 14.52962838968865, 14.496149983260798, 14.462671576832943, 14.429193170405089, 14.395714763977235, 14.36223635754938, 14.328757951121526, 14.295279544693674, 14.261801138265817, 14.228322731837965, 14.194844325410111, 14.161365918982257, 14.127887512554402, 14.094409106126548, 14.060930699698696, 14.027452293270839, 13.993973886842987, 13.960495480415133, 13.927017073987278, 13.893538667559424, 13.86006026113157, 13.826581854703715, 13.793103448275861, 13.75962504184801, 13.726146635420152, 13.6926682289923, 13.659189822564446, 13.62571141613659, 13.592233009708737, 13.558754603280883, 13.525276196853032, 13.491797790425174, 13.458319383997322, 13.424840977569469, 13.391362571141613, 13.35788416471376, 13.324405758285906, 13.29092735185805, 13.257448945430198, 13.223970539002345, 13.190492132574489, 13.157013726146635, 13.123535319718782, 13.090056913290926, 13.056578506863072, 13.02310010043522, 12.989621694007363, 12.956143287579511, 12.922664881151658, 12.889186474723804, 12.855708068295948, 12.822229661868095, 12.788751255440243, 12.755272849012385, 12.721794442584534, 12.68831603615668, 12.654837629728824, 12.62135922330097, 12.587880816873117, 12.554402410445261, 12.52092400401741, 12.487445597589556, 12.4539671911617, 12.420488784733847, 12.387010378305993, 12.35353197187814, 12.320053565450284, 12.286575159022432, 12.253096752594576, 12.219618346166722, 12.186139939738869, 12.152661533311013, 12.119183126883161, 12.085704720455306, 12.052226314027452, 12.018747907599598, 11.985269501171745, 11.95179109474389, 11.918312688316037, 11.884834281888182, 11.851355875460328, 11.817877469032474, 11.784399062604619, 11.750920656176767, 11.717442249748911, 11.683963843321058, 11.650485436893204, 11.61700703046535, 11.583528624037495, 11.550050217609641, 11.516571811181787, 11.483093404753934, 11.44961499832608, 11.416136591898224, 11.382658185470373, 11.349179779042517, 11.315701372614663, 11.28222296618681, 11.248744559758956, 11.215266153331102, 11.181787746903247, 11.148309340475393, 11.11483093404754, 11.081352527619686, 11.04787412119183, 11.014395714763978, 10.980917308336123, 10.947438901908269, 10.913960495480415, 10.880482089052562, 10.847003682624708, 10.813525276196852, 10.780046869768999, 10.746568463341145, 10.713090056913291, 10.679611650485436, 10.646133244057584, 10.612654837629728, 10.579176431201876, 10.54569802477402, 10.512219618346167, 10.478741211918313, 10.445262805490458, 10.411784399062604, 10.37830599263475, 10.344827586206897, 10.311349179779041, 10.27787077335119, 10.244392366923334, 10.21091396049548, 10.177435554067626, 10.143957147639773, 10.110478741211919, 10.077000334784064, 10.04352192835621, 10.010043521928356, 9.976565115500502, 9.943086709072649, 9.909608302644795, 9.87612989621694, 9.842651489789086, 9.809173083361232, 9.775694676933377, 9.742216270505525, 9.70873786407767, 9.675259457649815, 9.641781051221962, 9.608302644794108, 9.574824238366254, 9.5413458319384, 9.507867425510545, 9.474389019082691, 9.440910612654838, 9.407432206226982, 9.37395379979913, 9.340475393371275, 9.306996986943423, 9.273518580515567, 9.240040174087714, 9.20656176765986, 9.173083361232006, 9.13960495480415, 9.106126548376297, 9.072648141948443, 9.039169735520588, 9.005691329092736, 8.97221292266488, 8.938734516237028, 8.905256109809173, 8.87177770338132, 8.838299296953466, 8.804820890525612, 8.771342484097756, 8.737864077669903, 8.704385671242049, 8.670907264814195, 8.637428858386341, 8.603950451958486, 8.570472045530634, 8.536993639102779, 8.503515232674925, 8.470036826247071, 8.436558419819216, 8.403080013391362, 8.369601606963508, 8.336123200535654, 8.3026447941078, 8.269166387679947, 8.235687981252092, 8.20220957482424, 8.168731168396384, 8.13525276196853, 8.101774355540677, 8.068295949112821, 8.03481754268497, 8.001339136257114, 7.96786072982926, 7.934382323401406, 7.900903916973552, 7.867425510545697, 7.833947104117844, 7.80046869768999, 7.766990291262135, 7.733511884834282, 7.700033478406428, 7.666555071978574, 7.633076665550719, 7.599598259122866, 7.566119852695012, 7.532641446267157, 7.499163039839303, 7.46568463341145, 7.432206226983595, 7.3987278205557425, 7.365249414127888, 7.331771007700033, 7.29829260127218, 7.264814194844325, 7.231335788416471, 7.197857381988618, 7.164378975560763, 7.130900569132908, 7.0974221627050555, 7.063943756277201, 7.030465349849348, 6.9969869434214935, 6.963508536993639, 6.930030130565785, 6.896551724137931, 6.863073317710076, 6.829594911282223, 6.796116504854369, 6.762638098426516, 6.729159691998661, 6.6956812855708066, 6.662202879142953, 6.628724472715099, 6.5952460662872445, 6.561767659859391, 6.528289253431536, 6.494810847003682, 6.461332440575829, 6.427854034147974, 6.394375627720121, 6.360897221292267, 6.327418814864412, 6.293940408436558, 6.260462002008705, 6.22698359558085, 6.193505189152996, 6.160026782725142, 6.126548376297288, 6.093069969869434, 6.059591563441581, 6.026113157013726, 5.992634750585872, 5.959156344158019, 5.925677937730164, 5.8921995313023094, 5.858721124874456, 5.825242718446602, 5.791764312018747, 5.758285905590894, 5.72480749916304, 5.691329092735186, 5.657850686307332, 5.624372279879478, 5.590893873451623, 5.55741546702377, 5.523937060595915, 5.490458654168061, 5.456980247740208, 5.423501841312354, 5.390023434884499, 5.356545028456646, 5.323066622028792, 5.289588215600938, 5.256109809173084, 5.222631402745229, 5.189152996317375, 5.155674589889521, 5.122196183461667, 5.088717777033813, 5.0552393706059595, 5.021760964178105, 4.988282557750251, 4.9548041513223975, 4.921325744894543, 4.887847338466688, 4.854368932038835, 4.820890525610981, 4.787412119183127, 4.7539337127552725, 4.720455306327419, 4.686976899899565, 4.653498493471711, 4.620020087043857, 4.586541680616003, 4.5530632741881485, 4.519584867760294, 4.48610646133244, 4.4526280549045865, 4.419149648476733, 4.385671242048878, 4.352192835621024, 4.318714429193171, 4.285236022765317, 4.251757616337462, 4.218279209909608, 4.184800803481754, 4.1513223970539, 4.117843990626046, 4.084365584198192, 4.050887177770338, 4.017408771342485, 3.98393036491463, 3.950451958486776, 3.916973552058922, 3.8834951456310676, 3.850016739203214, 3.8165383327753597, 3.783059926347506, 3.7495815199196514, 3.7161031134917977, 3.682624707063944, 3.64914630063609, 3.6156678942082356, 3.5821894877803815, 3.5487110813525278, 3.515232674924674, 3.4817542684968195, 3.4482758620689653, 3.4147974556411116, 3.381319049213258, 3.3478406427854033, 3.3143622363575496, 3.2808838299296954, 3.247405423501841, 3.213927017073987, 3.1804486106461334, 3.146970204218279, 3.113491797790425, 3.080013391362571, 3.046534984934717, 3.013056578506863, 2.9795781720790093, 2.9460997656511547, 2.912621359223301, 2.879142952795447, 2.845664546367593, 2.812186139939739, 2.778707733511885, 2.7452293270840307, 2.711750920656177, 2.678272514228323, 2.644794107800469, 2.6113157013726145, 2.5778372949447603, 2.5443588885169066, 2.5108804820890525, 2.4774020756611987, 2.443923669233344, 2.4104452628054904, 2.3769668563776363, 2.3434884499497826, 2.3100100435219284, 2.2765316370940742, 2.24305323066622, 2.2095748242383664, 2.176096417810512, 2.1426180113826585, 2.109139604954804, 2.07566119852695, 2.042182792099096, 2.0087043856712423, 1.975225979243388, 1.9417475728155338, 1.9082691663876798, 1.8747907599598257, 1.841312353531972, 1.8078339471041178, 1.7743555406762639, 1.7408771342484097, 1.7073987278205558, 1.6739203213927016, 1.6404419149648477, 1.6069635085369935, 1.5734851021091396, 1.5400066956812855, 1.5065282892534315, 1.4730498828255774, 1.4395714763977234, 1.4060930699698695, 1.3726146635420153, 1.3391362571141614, 1.3056578506863072, 1.2721794442584533, 1.2387010378305994, 1.2052226314027452, 1.1717442249748913, 1.1382658185470371, 1.1047874121191832, 1.0713090056913293, 1.037830599263475, 1.0043521928356212, 0.9708737864077669, 0.9373953799799128, 0.9039169735520589, 0.8704385671242049, 0.8369601606963508, 0.8034817542684968, 0.7700033478406427, 0.7365249414127887, 0.7030465349849347, 0.6695681285570807, 0.6360897221292267, 0.6026113157013726, 0.5691329092735186, 0.5356545028456646, 0.5021760964178106, 0.4686976899899564, 0.43521928356210243, 0.4017408771342484, 0.36826247070639434, 0.33478406427854035, 0.3013056578506863, 0.2678272514228323, 0.2343488449949782, 0.2008704385671242, 0.16739203213927017, 0.13391362571141616, 0.1004352192835621, 0.06695681285570808, 0.03347840642785404], [0.4522130929860281, 0.4523559302795333, 0.4524988632764178, 0.452641892072898, 0.4525896854043887, 0.45271932647930635, 0.45285789800811727, 0.4529965625379542, 0.4531019414284731, 0.4531551908062109, 0.4532220747902107, 0.4530878093406672, 0.4530389811594871, 0.45315175584756234, 0.4532167832368448, 0.45323246136303813, 0.45332655863452115, 0.4532066105729753, 0.4533359010899438, 0.45344677172890263, 0.4535577171037152, 0.4535985311980437, 0.4536393728229588, 0.4536673840705078, 0.453681214043715, 0.4538153006371339, 0.4538671431576047, 0.45391881248775046, 0.4540174955533304, 0.45411624534174033, 0.45421820160362547, 0.4543568785851257, 0.454471732519114, 0.45457813746744424, 0.4546158336348307, 0.45467097263892037, 0.45477370250036514, 0.4548315468600844, 0.4548737355068813, 0.4549159527755552, 0.4549509943775665, 0.4550198081844537, 0.45504582735470295, 0.45506007861102066, 0.4551281709995719, 0.4551821270099114, 0.4552364683525157, 0.45521978525584056, 0.45529211865004643, 0.45536061781553694, 0.4553779511242358, 0.4554362771153107, 0.45554927806096207, 0.4556479642579347, 0.45575610828309543, 0.45582280032078965, 0.4558813775841784, 0.45593429565035437, 0.45606406572653935, 0.45619807180516325, 0.45633216944926613, 0.4563271385326121, 0.4564196997472948, 0.4565123242733419, 0.4566555749153532, 0.4567550450039132, 0.4567524000777533, 0.4568774512238638, 0.4570079889795059, 0.45707934864406197, 0.45717913451053477, 0.45730927507688685, 0.45740266762941817, 0.4574781397840936, 0.4574919876671437, 0.45757149396583835, 0.4575651113406842, 0.4575887475064594, 0.457649795546166, 0.45775008640565806, 0.45779810846325847, 0.4578578693948259, 0.45798873639185406, 0.45785278345926467, 0.4578263866369563, 0.45793643655018007, 0.4580004411770567, 0.4581322214179783, 0.4581309985945093, 0.4581939098170008, 0.45822227367014706, 0.4582058336922608, 0.45834258080366547, 0.45847475248241437, 0.45850243357494186, 0.4586183692014146, 0.4586748389803114, 0.4587708482485775, 0.45890339691792476, 0.45900481638495205, 0.4591261338380452, 0.4592475353642173, 0.45935217087016006, 0.459362465101196, 0.459427536296837, 0.45934868477175655, 0.45948180207209227, 0.4594641242696571, 0.45946416405109997, 0.45958099781143186, 0.4597177912028977, 0.4597954673111596, 0.4599312768421571, 0.45984547640294743, 0.45995669003975637, 0.460040302358964, 0.4599910670585717, 0.46002440461933836, 0.4601120518042023, 0.46015116285187985, 0.4602874754075682, 0.46042097095271106, 0.46049913497988787, 0.46046949820754934, 0.46060455354113644, 0.4607524782810675, 0.46074521520191275, 0.46087897601128, 0.46095539398120355, 0.46098146918372573, 0.46104336929848083, 0.4611117298709105, 0.4612558080535208, 0.46134609282793015, 0.4614032858355141, 0.46136945292842907, 0.46149164693146166, 0.4614654487894055, 0.46160741812255274, 0.46163198909188685, 0.4617072921809644, 0.46170730275915356, 0.4618242359910321, 0.46189704882874083, 0.46186008242859633, 0.46193730272501743, 0.4620562902285075, 0.4620463915492478, 0.462083257995607, 0.46216066576798037, 0.46222341790912924, 0.46219846632478445, 0.4622516979375984, 0.4622928003097278, 0.462425966136309, 0.46253372316371716, 0.4624719809587971, 0.46259645724831155, 0.4626756537272539, 0.4626603931912208, 0.4627540819762894, 0.46289580646959294, 0.4628703054671957, 0.46294752745723394, 0.463056959672043, 0.46298974726390896, 0.4630430788038375, 0.4630425689472726, 0.46300479177278026, 0.4629915664779205, 0.4630934115789934, 0.46315696291786074, 0.4632537641556294, 0.46333499624428925, 0.463419989017236, 0.4635169870650376, 0.46357726432695606, 0.4635944030121662, 0.4636833792164483, 0.4637613066970458, 0.4638951808570414, 0.46395924441353764, 0.46408196845437705, 0.46420478003019555, 0.46432922532618043, 0.46439353524195404, 0.4645108507566245, 0.4645416070062517, 0.4645477910486531, 0.46459024287700407, 0.46472679154980534, 0.46486343789690776, 0.4649281000065924, 0.46504880000384163, 0.464963710887229, 0.4648316986320278, 0.4646995917782917, 0.4648457225213474, 0.4649189150743905, 0.46490424020546856, 0.46489543244207143, 0.46491955652080647, 0.4649847029006231, 0.4650496640577971, 0.4651708848110725, 0.465103711590794, 0.46522856386749306, 0.4653480988995849, 0.46547610480534196, 0.4656042028679786, 0.4656356075676788, 0.46566040610362, 0.465679760597827, 0.4657620249631999, 0.4657502831230672, 0.4657420987803955, 0.46580672038251764, 0.4657604491255475, 0.46583808430272067, 0.4658849497876816, 0.4659478561823504, 0.46601080806248174, 0.46609841277289, 0.466154229461208, 0.46624669936022506, 0.466282209119585, 0.466249124450978, 0.4663974049965571, 0.4664545176734634, 0.4666034156162688, 0.4667503691533198, 0.4668479666792304, 0.46685642920883014, 0.4669317915612523, 0.4669929526271274, 0.46704450415326026, 0.4671192490403399, 0.4670158618456575, 0.46708688900236095, 0.46718741974713374, 0.467272461893989, 0.46743331560122714, 0.46757634669340203, 0.46758510859174796, 0.46759356974966415, 0.4676969187808216, 0.467644499204375, 0.4677223758768565, 0.46781492917357514, 0.46781919308091496, 0.46785605611653114, 0.467861170209227, 0.4679322035783491, 0.46807529789978697, 0.46820205938166676, 0.4682681186909082, 0.46836858090310746, 0.46846911671399705, 0.46845542549636615, 0.4684738500277601, 0.4685275234042435, 0.4685138385450268, 0.46854514121849267, 0.4685764668748318, 0.4686749165020333, 0.46877678770737424, 0.46884774819106584, 0.4687979304048833, 0.468876865135804, 0.4689178858550093, 0.46906031137668286, 0.4690802310610066, 0.4692380380369489, 0.46935080523748296, 0.4694781252453363, 0.46948185465818587, 0.4695094592001926, 0.4695565666632147, 0.469688188005548, 0.46980988697137904, 0.46978145967069307, 0.46984819295829056, 0.4699962540034902, 0.4700544996595566, 0.47011278841266774, 0.4701711203106739, 0.4703174950432654, 0.4703590818040232, 0.47024849079279624, 0.47025166770315135, 0.4702917747381527, 0.47024520608338466, 0.47031063545726415, 0.4703205749293597, 0.47013096044513275, 0.470150032912316, 0.47019654688207924, 0.4702657155458538, 0.47037991333676427, 0.47052707365884605, 0.47049781445410493, 0.4704799905937334, 0.4705009757885898, 0.4703529220277506, 0.47043738269357926, 0.47042418542775705, 0.47046634940951465, 0.47055765005313777, 0.4704588902602739, 0.47059130984457614, 0.4707014613626531, 0.47074551684568694, 0.4708237740186113, 0.47096580056980775, 0.47111400589453234, 0.47109884832029836, 0.47117557403305227, 0.4713055536748645, 0.4713159590162068, 0.4713355697904229, 0.47142360530571803, 0.47157237148640996, 0.47161560293054255, 0.47162645523193913, 0.4716889721683646, 0.4718104314043477, 0.47182690804084126, 0.4719189439106863, 0.47197030070917473, 0.47206727264466924, 0.4721104358822714, 0.4720652999989472, 0.4720760463651871, 0.4720817581399866, 0.4720250628237667, 0.4720993009810686, 0.47213772810039994, 0.47218515490613094, 0.4722970724066797, 0.47245390860522724, 0.4724418833449431, 0.47248276697293395, 0.4725716155006917, 0.4725680473145327, 0.4724884564019508, 0.4725720418778262, 0.472680984251179, 0.47260474361550703, 0.47261309036804366, 0.47268223915489765, 0.4727633743469586, 0.47284350519400276, 0.4729452169069637, 0.4730744860359619, 0.4731599868587358, 0.47318064495450746, 0.47324773178580304, 0.4732967004186977, 0.47338044133508417, 0.473407659215405, 0.4735297665927435, 0.47357253429534985, 0.4736947975164348, 0.4737578440941587, 0.4737994532439359, 0.4739359750630606, 0.47394276469457, 0.4739425684822896, 0.47394980496690897, 0.4741022636519303, 0.47403426803864274, 0.4740273380916375, 0.4739748135640164, 0.4740993315307644, 0.47407515623755236, 0.4742098689071727, 0.4743804602734649, 0.4745299706353162, 0.4745907390678666, 0.47465280242710883, 0.47480238518456236, 0.4748138675573915, 0.4748689440083085, 0.47495719520162005, 0.4749005155101603, 0.474949088941612, 0.47494357471282245, 0.47493701454925047, 0.47501156615859047, 0.4750236823512489, 0.4751496780043136, 0.47527577072644833, 0.47523174878381336, 0.475356112766017, 0.4753352992679721, 0.47542269129474335, 0.4753301647671824, 0.475375704386654, 0.475379341457476, 0.475428553868725, 0.47532816477662354, 0.47543184650808895, 0.47541037227406147, 0.47542765650387425, 0.4752361844390287, 0.47537904005704407, 0.4754295669229403, 0.4755304350211981, 0.4756075158537621, 0.47563485812031053, 0.4756663875978958, 0.47576175178406616, 0.475849886380535, 0.475953414298765, 0.47592927660455836, 0.47593697058812257, 0.4758361544992284, 0.4760008089445021, 0.4760424202026554, 0.476036531941169, 0.47619283251162486, 0.4763210770698044, 0.47634098714163087, 0.4763236875392072, 0.4763063744372888, 0.47630130604400794, 0.4763091783420035, 0.47644027430323554, 0.47655338688679216, 0.47657596918081047, 0.4765938917645974, 0.4765980523920373, 0.4763931984008012, 0.4764538832898614, 0.4766112044476008, 0.47670191651575633, 0.4766879638832783, 0.4768232412145146, 0.47698095415042413, 0.4770368246881658, 0.4771723657748483, 0.4772581130574451, 0.4773439277249398, 0.4774789456730562, 0.47760668746099394, 0.47767827803368007, 0.47767336254320686, 0.47751813114967784, 0.47739958279775013, 0.4772701880031754, 0.4773316530621701, 0.4774958170007743, 0.477470503056133, 0.4773932732894986, 0.47752632122117555, 0.4775045921305448, 0.47751303315830196, 0.47749257427627606, 0.4775572766575618, 0.4777016663267594, 0.47787198859388624, 0.4780315527352214, 0.47810569041644335, 0.47807825100866425, 0.47824012925213794, 0.4782428690832333, 0.4782230247195306, 0.47827066717651945, 0.4781686963674847, 0.4782979803696372, 0.47827995266925777, 0.4783733502688366, 0.47846682214086045, 0.4784627173447019, 0.4784676928279158, 0.4784372885237695, 0.47846738191743976, 0.47864457694403295, 0.478791731433742, 0.4788057896609357, 0.47894100838568354, 0.47910227256796795, 0.4792326001901718, 0.47917314385087384, 0.47926716819627774, 0.47942882055463715, 0.4795906021831752, 0.479629662504316, 0.4795090889296717, 0.4794750875863912, 0.47949186103884905, 0.4796711981368854, 0.47954816161712094, 0.4793656500801863, 0.4793613167912792, 0.47933652106632607, 0.4794480308870151, 0.4795853054341175, 0.47974792991698334, 0.47970126876823904, 0.4795763185052403, 0.4796170196181546, 0.47962882798659506, 0.4797917973345844, 0.4798714439566531, 0.48003464237582133, 0.48014764708173796, 0.4800902491845648, 0.48014601613799496, 0.4802880829019072, 0.48043026437455094, 0.48059408396130116, 0.4807694826166146, 0.4809021171775158, 0.4809264600558015, 0.4810734685883802, 0.4812063872001329, 0.481339413438292, 0.4811293443469345, 0.48116176608915406, 0.48128785678398234, 0.48132883498945256, 0.4813290179882529, 0.48133365863050415, 0.4814438068434932, 0.48148729024038533, 0.4815627709553939, 0.4815290792182032, 0.48164169798804096, 0.48173914975160087, 0.48183668084097553, 0.482015859770051, 0.48206283547944434, 0.4821891392878058, 0.4821860587521747, 0.4822848794248755, 0.4824073999791377, 0.48249864390391134, 0.48258996234393603, 0.4827247492652582, 0.48271998536120964, 0.48259568875571485, 0.48250578803230765, 0.48230717097621245, 0.48236638247523905, 0.4822628735675159, 0.482243593502121, 0.4823278680981415, 0.48231431469622, 0.48231126655081596, 0.48249317451408574, 0.4824550495531709, 0.4825119796210818, 0.4826101672396351, 0.4825945129032125, 0.4825788456931579, 0.48261729644894863, 0.48267943935106217, 0.4828391522358896, 0.4828564730095759, 0.48286909034230685, 0.48295234872032117, 0.4828722947060477, 0.48284347502314695, 0.482972549498209, 0.4829596307552411, 0.4829249296193821, 0.4829753382293037, 0.48298194321789356, 0.48316092952600975, 0.4831418295741395, 0.48332839597371186, 0.4835127486876022, 0.4836568675743421, 0.48367565539618174, 0.4837117859726562, 0.48363158209569196, 0.4836934468300659, 0.4836950365263814, 0.4838130008174664, 0.48381998674600285, 0.4838446988742297, 0.4837870482575158, 0.4839067701981129, 0.4839492033944787, 0.48399308074864494, 0.48385453032443165, 0.484008645339307, 0.48398728546365527, 0.48410820182508874, 0.48413046310142893, 0.48398909531385886, 0.48413458014981514, 0.4841663141994574, 0.48405907435216994, 0.48408556134848074, 0.4840837413067991, 0.48406181789868674, 0.484168130379677, 0.48421532347227314, 0.4843992589700317, 0.4845265927909536, 0.48445316480762557, 0.4845485540292474, 0.48464402330896544, 0.4846559895862248, 0.4848360840531532, 0.48489590351980383, 0.4850182430053608, 0.48512138337431476, 0.48524891151165, 0.485299743228192, 0.4852939688856751, 0.4854340962613862, 0.48525996272307187, 0.4852727239994037, 0.4853243074318858, 0.48543139643140043, 0.48552303569715494, 0.4856258303646124, 0.48572871188856953, 0.4857690306288053, 0.48575872153218724, 0.48578650357716135, 0.48568652019141556, 0.4858708950728713, 0.48589520201757563, 0.4859195295613857, 0.4857805650112311, 0.4858188921895237, 0.4859879890391041, 0.48606149124182835, 0.4860035579336206, 0.4860162440878501, 0.48606191363540663, 0.4861504867236779, 0.48625294576237194, 0.4862836343595456, 0.4862429640541141, 0.4864111483855485, 0.48657947603554397, 0.48651960921926457, 0.4866619921746044, 0.4867698604433535, 0.4868778207891566, 0.48686246774693637, 0.48702369308033355, 0.48712617802121416, 0.48730882520806007, 0.4873068187175589, 0.4874500259232799, 0.48762666849962516, 0.4877885558579544, 0.4879505819372418, 0.48807347778552135, 0.48814494840560896, 0.48821648034755, 0.48827761721665935, 0.4880769720401942, 0.48813783338876066, 0.4881509350476196, 0.4882951824062181, 0.4882935889362853, 0.4882708442398834, 0.4882761635429103, 0.48827530734464686, 0.4883302440015241, 0.48843994722297884, 0.4885497450569574, 0.48872128977401863, 0.48861493938758743, 0.4888102830164151, 0.48885910807402194, 0.4888013572857776, 0.4885803461994334, 0.48861254585505415, 0.4885898112304244, 0.4886220428619509, 0.48847729377608795, 0.48853644897368503, 0.48854623532866787, 0.48851748551534846, 0.48863136891029535, 0.48873852771268855, 0.4888257706954468, 0.48872745047237554, 0.4887270079505507, 0.48882135420677386, 0.4889395342728651, 0.48890667747992705, 0.48908695336582125, 0.4889967260561553, 0.48901850803169233, 0.48881543917971143, 0.48871672854516035, 0.4888503604370071, 0.4889059574635796, 0.48905280217035524, 0.48917146351914537, 0.48914950558970527, 0.48918524765274957, 0.4892556578349617, 0.4892265764940846, 0.48931763453983507, 0.4894035076908515, 0.48954493487797873, 0.4893409394726311, 0.48946468233765983, 0.48924066508550434, 0.48901645115446185, 0.4891565128273678, 0.48922573359560767, 0.48937474783428214, 0.489323524831634, 0.48947165151262134, 0.4895105198492477, 0.489509423644866, 0.48959812949714804, 0.48939309180171425, 0.48946577388428353, 0.4893574062789678, 0.4893655202082439, 0.4893974228511712, 0.48933863441953696, 0.48939059607461255, 0.4895216860348982, 0.4895606514160957, 0.4896098404867221, 0.48979346017371006, 0.48998886310936834, 0.4899926718404657, 0.49010622410181937, 0.4902198770747131, 0.49041509749480255, 0.49056502360157017, 0.4905820443907044, 0.490745910968804, 0.4908306869292346, 0.49101566590626805, 0.49109517434227856, 0.49124580344570307, 0.49122884898900193, 0.4913214846444202, 0.49141716552919407, 0.49153135324559266, 0.4915956309418508, 0.4916599660032997, 0.49182746790946075, 0.49199770739108356, 0.49189497209408584, 0.491952971132477, 0.4920110220483623, 0.49210727327304443, 0.4921374810428275, 0.4919100459694029, 0.49192167263514713, 0.49196139026075175, 0.49213292722397894, 0.49226965774548115, 0.4920417715954566, 0.4918136807879108, 0.49181692730681087, 0.4919093810762819, 0.49206776442907274, 0.49213658849931197, 0.49227396272724583, 0.4923589428137606, 0.49253694263438763, 0.4924848289663269, 0.49263805405650674, 0.49267851758881437, 0.4927347129573492, 0.49250569928374094, 0.4922893744121324, 0.49244285737438487, 0.492558121590624, 0.49259668345910684, 0.49269441337053094, 0.49279143018080457, 0.4928035824009823, 0.49282700337607843, 0.4929635925040079, 0.4929571597933353, 0.4930173475185588, 0.49309308506554644, 0.4931827676612902, 0.49314448651516735, 0.49319796158439194, 0.49335439833436795, 0.4935109774289755, 0.49349267908965344, 0.4934894919480346, 0.4934901705320656, 0.4935758991138715, 0.4936317116354459, 0.493620811761354, 0.4936599003989821, 0.49380744252900044, 0.4938082682222526, 0.4938230399074845, 0.4939455897878203, 0.4939451863127888, 0.4939308984741285, 0.49408717105632943, 0.4941189915123433, 0.4940913346656776, 0.4942056942714237, 0.4943055071682399, 0.49436003042337856, 0.4943627497757267, 0.49447164525229004, 0.4945516790281635, 0.49476148466711756, 0.49485429930765423, 0.49505715261886163, 0.49508916239681977, 0.4951215378236179, 0.4951398269389459, 0.49492910288336667, 0.49494629791549744, 0.4949350962267938, 0.4949656972429978, 0.4949890955116863, 0.49499151852569767, 0.49498329909943833, 0.4949835772107369, 0.4949454208048753, 0.495121733300874, 0.49531641082089234, 0.49537084374394813, 0.4954253271379573, 0.4955130147690231, 0.4954540906774675, 0.49555919250777214, 0.49538053827045675, 0.49549488096087374, 0.4955879680166642, 0.49555063433175367, 0.495605083899996, 0.4957848656139791, 0.4959375740751414, 0.49589755515261424, 0.4958819710229901, 0.4959152074294476, 0.4958832292507192, 0.49588759672537536, 0.49597981559574056, 0.4961074211705606, 0.4962351460586813, 0.4963137277120689, 0.49642569236684236, 0.49640814101521197, 0.4964393919009334, 0.4964969465862088, 0.49661113523846695, 0.49658251523663527, 0.49662469119903685, 0.4967610224305336, 0.49679385521456837, 0.49682230449970916, 0.4967457506546086, 0.49680145412514704, 0.4967696221297026, 0.496647761869564, 0.49666684213851947, 0.4967834075360903, 0.49691627074344014, 0.4967301824948927, 0.49671055645689616, 0.49688549392403325, 0.49692164659385574, 0.49693627906954835, 0.4969280873599043, 0.49704716431269613, 0.49727139117041463, 0.497307645532154, 0.49724323325042363, 0.497166262113088, 0.497284159482483, 0.49708659138916095, 0.49701119283421735, 0.4972040238417792, 0.49731811351559424, 0.49748193791415324, 0.49732944153742104, 0.4974640960223173, 0.4975576518009368, 0.4974836891796378, 0.4976679780889392, 0.4976553002769887, 0.4978095102357555, 0.4980318113072707, 0.4980718576408761, 0.4981842549633373, 0.49822441239886484, 0.49838960973799074, 0.4983923789578047, 0.4985295850415289, 0.4986669224857929, 0.498426820437175, 0.49856488272404453, 0.498533300959078, 0.49867260972013194, 0.4987838137073896, 0.49887141913731964, 0.4988912179586036, 0.4989980308556467, 0.49899046804251446, 0.49916709171708057, 0.4991632605246574, 0.4989394319069325, 0.4989308879079464, 0.4989766080348177, 0.4988171289591202, 0.49898412633008593, 0.49896948280360603, 0.49908033693257087, 0.4991393306456854, 0.4992525820696866, 0.49926083884237477, 0.4993200616523419, 0.49951426659842163, 0.4996748450328524, 0.4997148960225995, 0.49975775592227634, 0.4999283985195683, 0.5000992067089001, 0.5002628123366909, 0.5003529624157897, 0.5003071220668749, 0.5004062257045071, 0.500396356569268, 0.5003864778290312, 0.5003914524826355, 0.5003400816090976, 0.5002805521985411, 0.5003686353482093, 0.5003734116827266, 0.500586670645431, 0.5005877809773325, 0.5005606401744778, 0.5007624616578953, 0.5008675177838052, 0.5009273571767097, 0.500763516139547, 0.5009049428982769, 0.500845369410196, 0.500943823022652, 0.5010604810577481, 0.5010658254845056, 0.5011565295209914, 0.5012822108779497, 0.5014175798014214, 0.5015010643321433, 0.5017109453438261, 0.5014834136734544, 0.5014697051064809, 0.5015626135833432, 0.5016330112431808, 0.5018624438856405, 0.5020450154669261, 0.5021349134269378, 0.5022737145601879, 0.502469482073085, 0.5025983908915013, 0.502638893469006, 0.5025997151966908, 0.5026937187980175, 0.502447405632489, 0.502416683611274, 0.5024488228808885, 0.5024746093540716, 0.5024150461666189, 0.5025944491565665, 0.5024353566414336, 0.50244166363122, 0.5025306985918148, 0.5025008107413959, 0.5024410827068863, 0.5025595318996794, 0.5026889357051331, 0.5027656715125248, 0.5027780403752767, 0.5027183016568656, 0.502645130276994, 0.5026178896572204, 0.5026572004809574, 0.5026172067671484, 0.5026770101215635, 0.5027561304496551, 0.5029314557133016, 0.502989660367022, 0.5032353149446651, 0.5033614832926118, 0.5032540062189306, 0.5033169524595237, 0.5033421169192979, 0.5034361070769644, 0.5035173465331472, 0.50365417438354, 0.503686700696645, 0.5036057429102542, 0.5035891812257277, 0.5038265033152945, 0.5039500367086539, 0.5040736947573043, 0.5040630484074667, 0.5041279795762478, 0.5041701351095472, 0.504320991510874, 0.504413154185075, 0.5042771391781105, 0.5042785334453884, 0.5043328578831582, 0.5045518478643458, 0.5045654731365813, 0.5046900541004037, 0.5048350939119866, 0.5047476138513357, 0.5048737639854798, 0.5049381923690707, 0.5049741916016757, 0.5049594632618041, 0.5051687852223824, 0.5049264094731567, 0.5051615122188948, 0.5052196562123051, 0.5051408640302562, 0.5052282912361205, 0.5053961664616724, 0.5055764242989306, 0.5055111351639786, 0.505720619483844, 0.5058417330310714, 0.5058318393389288, 0.5058728764431265, 0.5057762555225271, 0.5058765556111015, 0.5059770990694078, 0.5061379897858341, 0.5063084371268938, 0.5061457756443695, 0.5061382942088365, 0.5061308050763533, 0.5063127398298937, 0.5063826076822112, 0.5064250732547629, 0.5064675826062554, 0.5064688552120347, 0.5064464251333418, 0.5062029028436549, 0.5064327470652703, 0.5066044037734474, 0.5066525128794358, 0.5065831299171154, 0.5067914044066126, 0.506800728655563, 0.5067044986275858, 0.506855242070104, 0.5068904240471923, 0.5069586083179894, 0.5071425787382234, 0.5071961272858019, 0.5073992148279449, 0.5072053497470194, 0.5074362548212367, 0.5076287596865251, 0.507724975228043, 0.5079518951604183, 0.5081371507997368, 0.5079041193424201, 0.507884724635562, 0.5076315459123318, 0.5077359161722749, 0.5078012151269667, 0.5079034748096931, 0.5080171313636804, 0.5080123019144938, 0.5080474784922102, 0.508241459856995, 0.5084356446631692, 0.5085452472983468, 0.5086549650019078, 0.5086728634755503, 0.5087376063738414, 0.508773041086907, 0.5090026609796409, 0.5089021764569832, 0.5086528349720659, 0.5089017568582354, 0.5090097093638756, 0.5090396542493674, 0.5087894013052937, 0.5089260377368171, 0.5089262290404984, 0.5088860291833808, 0.5090278119022779, 0.5091580243463377, 0.509220645665072, 0.5094712444045324, 0.5095356813184305, 0.5095841131198435, 0.5096988350189345, 0.509855636038432, 0.5100501739917946, 0.5101175962351338, 0.5101673578633938, 0.5103575364692002, 0.5104960982235746, 0.5106348075410524, 0.510814007216491, 0.5108384086314176, 0.5108201547812571, 0.5108603907847272, 0.5110175256636352, 0.5110389179088939, 0.5109594879702946, 0.5110446475752969, 0.5110777448449221, 0.5110655191304657, 0.5111009696915471, 0.5111121874998888, 0.511164186129967, 0.5109126265869158, 0.5109610487272327, 0.5110916170548119, 0.5113006236223547, 0.5115098549281422, 0.5116823608984968, 0.5116779361744431, 0.5117170603241095, 0.5118908178686569, 0.5119589708011857, 0.511879308793512, 0.5118876804197907, 0.5119643081142136, 0.5120835986962903, 0.5123199611995959, 0.5125480545937557, 0.5127849242295852, 0.5126262667750704, 0.5127015693607974, 0.5126813868251019, 0.5128481098532253, 0.5128670046717536, 0.5129426014747659, 0.5127385998079519, 0.5127860146650732, 0.5128741140235462, 0.5128483680421848, 0.5129322671201757, 0.513116719870926, 0.513182657477329, 0.5133501406501529, 0.5135469320095106, 0.5137864156145481, 0.5139836602003849, 0.5140551975549801, 0.5142528047822122, 0.5144506282099117, 0.514211486863719, 0.5140424637556931, 0.5139322629554466, 0.514004007451973, 0.5137795849650278, 0.5138150370694842, 0.5140301302283045, 0.5139915436010317, 0.5137243591830004, 0.513456880832716, 0.5134686897929982, 0.5133736057541464, 0.513572361691781, 0.5133420109697652, 0.5130989003511605, 0.5130859855172626, 0.5133279916011589, 0.513507966585022, 0.5135932743231689, 0.5137165527934031, 0.5137779526000243, 0.5138565343586718, 0.514044667055412, 0.5142682720434937, 0.5142824051507373, 0.5143643823536341, 0.5144464505917369, 0.5144983907516384, 0.5145503886549084, 0.514585047265689, 0.5146436863981041, 0.5146808705427762, 0.5145496216527526, 0.5147513596921648, 0.5146780255066515, 0.5147577709485925, 0.5144990376547296, 0.5143267758421796, 0.5145091117404249, 0.5146271604790298, 0.5146033475576057, 0.5146414887486076, 0.5144877755166218, 0.5146132138436268, 0.5146545863688774, 0.514382226428568, 0.5145167513235701, 0.5147637759211783, 0.5147051565602304, 0.5146462045041053, 0.5148187265470667, 0.5147600137649427, 0.5148111704310868, 0.5148665792230558, 0.5150893613788303, 0.5151803391563791, 0.5151716795895984, 0.5150074685369832, 0.5147333065632902, 0.5144826377142517, 0.5145931162450195, 0.5148421423767656, 0.5149480811716015, 0.5150606924970033, 0.5152868508646676, 0.5154076828161339, 0.5151714415392388, 0.5153774300975297, 0.5153718663205609, 0.5152235808113361, 0.5151413789034152, 0.5151090598414838, 0.5151786870061646, 0.5151406941356903, 0.5151704130266628, 0.5151598296842581, 0.5151543644123099, 0.5149004534471057, 0.5150451561341174, 0.5151610286490683, 0.5149056455627403, 0.5151371715518621, 0.5151710226842089, 0.5151629065772638, 0.5154155456702049, 0.5154670313956499, 0.5154614615608482, 0.5156708982245805, 0.5159205393021232, 0.5159103023115493, 0.5159447544455188, 0.516213720543792, 0.5164417984144465, 0.5164318384199221, 0.5165715097818102, 0.5168220550422823, 0.5170728897831247, 0.5172166933709029, 0.5172607091042788, 0.5173794231290019, 0.5176230986929804, 0.5178555897754765, 0.5176787827654221, 0.5178507266281905, 0.5179956264681227, 0.5177610212479515, 0.5177871411317588, 0.5177499137825224, 0.5178373139503594, 0.5178126585872539, 0.5178192509880074, 0.5180565225395412, 0.5183301528804943, 0.5182299132701151, 0.5184923782218313, 0.5185770012853236, 0.5184752663681517, 0.5187137540861705, 0.5187503681313483, 0.5186145172350204, 0.5188745064263818, 0.5189691642166955, 0.5188764286336359, 0.5191275831745541, 0.5192583386905362, 0.5193892478557731, 0.5194934508078223, 0.5195348082196823, 0.5196693730915544, 0.519755987772915, 0.5198265570055448, 0.5199169831435728, 0.5199088442375103, 0.5196794711708134, 0.5197125605525624, 0.5195613799121789, 0.5196178811475165, 0.5197267293992818, 0.5198515980789664, 0.5199155372341757, 0.5201426944362734, 0.5203868871761882, 0.5201436762673379, 0.5201595735770129, 0.5202225710999915, 0.5204938252659408, 0.5203916874463489, 0.5204796320215452, 0.5205844868561686, 0.5208037674925863, 0.5208615175439477, 0.5206006700257507, 0.5207660088072898, 0.5207514936526452, 0.5207640869290092, 0.5208987764906104, 0.5208832834128088, 0.5209429780541259, 0.5210384459002596, 0.5211348799696787, 0.5211948329676129, 0.5213607987147957, 0.521370125050583, 0.5213614803997338, 0.5214513475008891, 0.5215862775293987, 0.5218800285481332, 0.5221493460547398, 0.5218866018642714, 0.5218829026342255, 0.5220354784667137, 0.5221186947032993, 0.5222313961344875, 0.5222413108542612, 0.5223681960997869, 0.5223244163150517, 0.5222792111311692, 0.5224782589758671, 0.522559883882536, 0.5227486844853251, 0.5228773656472404, 0.522960086555896, 0.5226914642680881, 0.5227821417442104, 0.5225163964200124, 0.5224919817540479, 0.5223703758659672, 0.5222912052566502, 0.5220253414660552, 0.5221907304346775, 0.5222379579293892, 0.5224859910967039, 0.5225695714049771, 0.5223036459432153, 0.522487964479978, 0.5224810867444145, 0.5221883099735649, 0.5223818440111277, 0.5225351003470908, 0.522627726864236, 0.5226064895414336, 0.522828338615222, 0.5229328115300307, 0.5229433413095266, 0.5230041551832586, 0.5229199084644885, 0.5228438321869727, 0.5231139471766897, 0.5231156441182577, 0.5228544359551173, 0.5229409489254278, 0.523009648581888, 0.5232063564382972, 0.5233921232620121, 0.5234274344449488, 0.5237124557665814, 0.5237102180776586, 0.5237721766408376, 0.5239758396273314, 0.5239697845344878, 0.5237008492958286, 0.5239580345889419, 0.5236867301186535, 0.5239180612602815, 0.5242100556442056, 0.5243014070553711, 0.5241760169807667, 0.5244172783071691, 0.5242335606462094, 0.5245176742848121, 0.524799267714182, 0.524723177309042, 0.5249186216247269, 0.5249819602008029, 0.5250947277188983, 0.5253005658095454, 0.5252951510932414, 0.5253841965307516, 0.5253971338457787, 0.5255309698890847, 0.525257518355606, 0.5252373901508719, 0.525136235816387, 0.5250559749805974, 0.525291239918079, 0.5250105169232147, 0.5250226472630593, 0.5251110144729335, 0.5252189070702236, 0.5251286386750509, 0.5251975116396654, 0.5250643024877013, 0.5248310702586199, 0.524830858668069, 0.5246522226960091, 0.5249494902230097, 0.5249493536071203, 0.5251609052198332, 0.5249741487424833, 0.5251594064836995, 0.5249802961861663, 0.525002442081794, 0.5250690876171966, 0.5253574476002805, 0.5250884821463591, 0.5248133343380853, 0.5250723444081555, 0.5248037775153096, 0.5248159464235114, 0.5246186429455414, 0.524665132628569, 0.5246539066619011, 0.5245757165347915, 0.5246652746177214, 0.5247091532625942, 0.524559499294623, 0.5246229242330663, 0.5247124666441392, 0.5248284591666393, 0.5251111710088343, 0.5254022493562343, 0.5254149077001717, 0.5252322648966019, 0.5251689756771877, 0.5254623151102636, 0.525451998931338, 0.5255079440920143, 0.5255639619087433, 0.5258343517720602, 0.5261050932476831, 0.5261714941406085, 0.526302190990159, 0.5259935930689799, 0.5259064622085109, 0.5257507406185788, 0.5259750063614482, 0.5261137953446384, 0.5264074342256577, 0.5264501081114265, 0.5262406232334325, 0.5261199384314965, 0.5260834389273114, 0.5261183731815485, 0.5261430983076459, 0.5262371102152917, 0.5261755051628708, 0.5258906116399538, 0.5259905293133803, 0.5260098606816994, 0.5261232553596434, 0.5262147417999653, 0.5264611686883904, 0.5265099052840181, 0.52680135333979, 0.5267224120304854, 0.5267922064614492, 0.5266075386677649, 0.5265718837282696, 0.5266092854117457, 0.5268355117676866, 0.5268419035421456, 0.5269119326335594, 0.5271193925512002, 0.5268560901518639, 0.5269884893006731, 0.5268781983850501, 0.5269142207016186, 0.5267169317273402, 0.5268494295400913, 0.5268627807513541, 0.5269333682919941, 0.5268711579766813, 0.5268508839344825, 0.5269197553886827, 0.5268398358984424, 0.5268195000973932, 0.5267394061643146, 0.5264281491657901, 0.5263918708930299, 0.5263231392907308, 0.5266257373449709, 0.5268151799632954, 0.526512025202328, 0.5266564922850904, 0.5263835508965917, 0.5266357452096478, 0.526716099850513, 0.5267877308779954, 0.5268731090065004, 0.5269739263367096, 0.5266973775142898, 0.5263922944367249, 0.5264514550195413, 0.5265038740184381, 0.5265353907820114, 0.5262868380153612, 0.5263877365490511, 0.5263462725986834, 0.5263911799602273, 0.5264609580587294, 0.5264056426275137, 0.5264761421507873, 0.5261815579761175, 0.5258579114993253, 0.5261943093437071, 0.526445276875137, 0.5266965879623935, 0.5265054039522866, 0.5267616574306999, 0.5267062067872009, 0.5267507491468437, 0.526607628002621, 0.5269376109689043, 0.5266411155445075, 0.5266571127618541, 0.5264765301197832, 0.526734176536856, 0.526455076954172, 0.5266038997741468, 0.5268474708075003, 0.5270913784974307, 0.5267966716982782, 0.5269722237830178, 0.5272742065620163, 0.5269625462755035, 0.5269892628256189, 0.5272630689929277, 0.5273368946222501, 0.5274108228584233, 0.5274848539155091, 0.5277128636626781, 0.5277729676702622, 0.5274826760986646, 0.5277042105760015, 0.5279260542431183, 0.5281881313906712, 0.5283687849724398, 0.5286804924314107, 0.5289926361499463, 0.5286955459721298, 0.5288338500572971, 0.5289299063992999, 0.5290951412205391, 0.529091756221783, 0.5291191091500304, 0.5290251958966488, 0.5287232840302553, 0.5289881373436939, 0.528685773833688, 0.5287700300026005, 0.5288043234525291, 0.528519984294354, 0.5287045622572499, 0.528754812815265, 0.5290557163243871, 0.5293550596229714, 0.5296234296641593, 0.5298907997710507, 0.5296058190956372, 0.5296753034173716, 0.5296067980730014, 0.5297026266670278, 0.5299146934997764, 0.5298201428858457, 0.5295338931149671, 0.5298741010145703, 0.5299356010332458, 0.5296212693196981, 0.529725564075858, 0.5300685773189787, 0.5297920177555778, 0.5294716681980962, 0.529815237099892, 0.5299242400712997, 0.5302252185145986, 0.5302615165337398, 0.529923818127222, 0.5295856338237165, 0.5298529652960342, 0.529624802445609, 0.529430030309192, 0.5297321722729389, 0.5296480514194771, 0.5297696085061399, 0.529901930284309, 0.5297534257945472, 0.5299367276385606, 0.5298427308230608, 0.5298959005052164, 0.5300093099442457, 0.5301312483094557, 0.5300802134319285, 0.5298302087812854, 0.5299353235943274, 0.530052126293674, 0.529857648980477, 0.5300568472971975, 0.5302563364143803, 0.5299427920629521, 0.5301877534016303, 0.5304946491476769, 0.5305452182006146, 0.5302576130848984, 0.5303375723082648, 0.5302525378387055, 0.5303588888535198, 0.5303369664884116, 0.5302185540218358, 0.5303759615647783, 0.5306689964586159, 0.530352983520472, 0.5303507856223799, 0.5302178147514078, 0.5304511471742038, 0.5301547854415694, 0.5300590032318159, 0.5301246253594694, 0.5301375122873451, 0.5301328101565757, 0.5304397755273856, 0.5302904453225992, 0.5304682917969034, 0.5304995416190504, 0.5307510194260706, 0.531137099933492, 0.5314713100536779, 0.5318060186229617, 0.5318078697464143, 0.5320365377485297, 0.5318996749783824, 0.5320166535428981, 0.5321097569347054, 0.5321928404736729, 0.5325088311572693, 0.5322252150473415, 0.5324911271434504, 0.5321691674416384, 0.5322292689160522, 0.5322976575441885, 0.5323168204526791, 0.5324040579454252, 0.5327221143476797, 0.5327528480188854, 0.5330399486752839, 0.5331696742272091, 0.5330986777424891, 0.5333106057110762, 0.533332810715403, 0.5330309943691458, 0.5332312139920947, 0.5334317376691408, 0.5337455166377659, 0.5339884518486799, 0.5340218003361403, 0.5342235370223655, 0.5344352286284375, 0.5345659227478373, 0.5347801540116222, 0.5347326536136898, 0.534846770987991, 0.5346487473330022, 0.5348343835926692, 0.5348331220577246, 0.5348017861393416, 0.5344590794233963, 0.5341326282144131, 0.5341518762690814, 0.5337980994371964, 0.5340064174099947, 0.5337665984096783, 0.5338886240567011, 0.5335995976715426, 0.5333976368289038, 0.5335294496406673, 0.5337866769184719, 0.5336996390876677, 0.5337903730390101, 0.5340093917146939, 0.5337437949383953, 0.5338537503598372, 0.5340157026652984, 0.5343579768254689, 0.5345391213198176, 0.5343911986487381, 0.5345258705550449, 0.5347115490104108, 0.53483583645365, 0.5349636156549075, 0.5347565709793787, 0.5349455282095901, 0.5347614855134987, 0.5350994034845707, 0.5353442627143777, 0.5354775337383034, 0.535411850239591, 0.5351846854345643, 0.5352106714181416, 0.5349190166358739, 0.5345646087871337, 0.5347285566127702, 0.5343847666879474, 0.5342659169895585, 0.5339396160780977, 0.5340011661296807, 0.5343031214639502, 0.5343931380584725, 0.5344885055411482, 0.5345185550051995, 0.5345164162151302, 0.5348533439954635, 0.5348779431200389, 0.5347585398224843, 0.5345327045409232, 0.5346926047869446, 0.5348620698017972, 0.5352603697966944, 0.5355695388110117, 0.5352969035329695, 0.5349432581394812, 0.5345706165194007, 0.534533827521176, 0.5347944219357146, 0.5348223692625705, 0.5351554269428793, 0.535124534554949, 0.5350712227529464, 0.5350962599993226, 0.535087272135237, 0.5352175946361347, 0.5353481276741907, 0.5353280410936802, 0.5356716226248595, 0.5356987603757233, 0.5355662977492888, 0.5352139589802289, 0.5348448881818008, 0.5349979776502042, 0.5348131620672579, 0.5349966918337838, 0.534918147094683, 0.5348274206014288, 0.5350850218707099, 0.5349869913466916, 0.5352460768593054, 0.5355589259990535, 0.5356592101480655, 0.5359705641460965, 0.5360426672013314, 0.5359022308184079, 0.5359382753428893, 0.5360105296063103, 0.5364084285991357, 0.53670222331176, 0.5366009464503789, 0.5365814952703991, 0.5365874820542885, 0.536942564143433, 0.5368522360523801, 0.5370296725911544, 0.5370014877811496, 0.5373580896168422, 0.5375655766622366, 0.5377031919703091, 0.5380578779532114, 0.5376988238201716, 0.5377270729951402, 0.5378218025052449, 0.5381427943582098, 0.538214444556614, 0.5382445430075729, 0.5385547686723627, 0.5387749613220277, 0.538856443709099, 0.5392437943046376, 0.5395678615429924, 0.5399359215475298, 0.540045682584668, 0.5396784940826383, 0.5397820790453, 0.5397924506805231, 0.5399586905265685, 0.5399826685646792, 0.540344965104771, 0.5406724257349715, 0.5407745525028538, 0.54110293065307, 0.541518603710191, 0.5412786528375013, 0.5408895762071683, 0.5404998390053068, 0.5408733814886295, 0.5407685852266658, 0.5410317894864738, 0.5409011689557701, 0.540770325713164, 0.5410173513482375, 0.5410239132765167, 0.5407903902878164, 0.5409605816099669, 0.5409601058703458, 0.540836808201984, 0.5408429183042845, 0.5409848441275319, 0.5410518551150387, 0.5410581658856282, 0.5411935748877226, 0.5408293529026654, 0.5412403974654744, 0.5408528196436476, 0.5404645724300734, 0.5407249543787535, 0.5406866676968087, 0.5403555512176257, 0.54050206516249, 0.5407218165521614, 0.5409161755279032, 0.5410006269620279, 0.5408333811304007, 0.5411722133580902, 0.5415557777110724, 0.5415885793966059, 0.541673888190848, 0.54210636982939, 0.5418347879388286, 0.5420178230820386, 0.5416430576031263, 0.5416776645770921, 0.5413125433778937, 0.5410366772357145, 0.541114711041307, 0.5411515493236868, 0.5412372243660535, 0.541255296468049, 0.5414917438994586, 0.5412247267542349, 0.5412545895063817, 0.5412997584278499, 0.5409203776830958, 0.5413532873583414, 0.5417438130243201, 0.5416156874774491, 0.5416626052463603, 0.541275638673246, 0.5413211076228434, 0.5413043007482726, 0.5416507113737636, 0.5412627140202337, 0.5413169424089382, 0.5417434833225796, 0.541708865242094, 0.5413870938649649, 0.5418305568414924, 0.5419814203960381, 0.5415939577790457, 0.5417239194977281, 0.5418081992483921, 0.5419964823987058, 0.5422029067098073, 0.5418366627105391, 0.5417616055469205, 0.5421131231861251, 0.5420163694032758, 0.5417896592214398, 0.541839504416948, 0.5414439381469208, 0.5418348480104334, 0.5420168768062217, 0.5422388684333579, 0.5426326854544399, 0.542865164098733, 0.5430163843056685, 0.5432623604104851, 0.543713942029303, 0.5438231161475681, 0.5440399385337846, 0.5441771985079149, 0.5437965189891139, 0.5440014655920821, 0.543857691521394, 0.5440705380193416, 0.5444587009755874, 0.544478381560661, 0.5446886826467418, 0.5447846691903213, 0.5447948928655483, 0.545196125420363, 0.5452921988184181, 0.545089110428829, 0.5453503672014487, 0.5452443356932605, 0.5452591164012427, 0.5454594147821438, 0.5454597822585157, 0.5451001994213357, 0.5455493091900347, 0.5453297254994095, 0.5454205984113982, 0.5458309139438169, 0.5457562960421027, 0.5460083023312695, 0.5464289292865739, 0.5465152644881602, 0.5466664833956348, 0.5469959834445287, 0.5470084797328872, 0.5472010811700889, 0.5472267785094134, 0.5468378428726112, 0.5468252296668574, 0.5468417700415931, 0.5467911423502542, 0.546636291252721, 0.5469739848549762, 0.5470746620559261, 0.5468766315216356, 0.5464713675917945, 0.5465950168725878, 0.5461984456158107, 0.5460057851066474, 0.5457816083505084, 0.5462446166633916, 0.5458579572765442, 0.5463219247909122, 0.5467952548392457, 0.5468888400781657, 0.5470860259670628, 0.54724943560095, 0.5477263708764157, 0.5481948159833595, 0.5485165010524323, 0.5489866115599448, 0.5493505910289211, 0.5495980126330368, 0.5493527810970779, 0.5498106639126259, 0.5500551102497655, 0.5496579779090575, 0.5492873268473881, 0.5495724973136343, 0.5498510765398419, 0.5499517268768545, 0.5501217584486436, 0.5503679005671727, 0.5499943792620368, 0.550052860043988, 0.5504417262681531, 0.5503478988165866, 0.550507098571772, 0.5508163180258668, 0.5508415166547866, 0.5511903495803344, 0.5513406225512281, 0.5513912044453673, 0.5515632109614964, 0.5516988757873178, 0.551379826977635, 0.5510601470130367, 0.5512032516469603, 0.5513581886705233, 0.5509359249688076, 0.5511113490297421, 0.5513975501194612, 0.551794332180329, 0.5522222773273411, 0.5526867902763477, 0.5531279335115975, 0.5532547298295142, 0.5528355175989913, 0.5528536343912773, 0.5529862498803423, 0.5525923038400221, 0.5528004518629898, 0.5531406676796504, 0.5535858179805797, 0.5536616485675037, 0.5538365390234168, 0.554333839360714, 0.5548073467769105, 0.5550485051627687, 0.5552942215629798, 0.5549131330626093, 0.5549219281149389, 0.5553729541652526, 0.5557528237998617, 0.5554506435060349, 0.555021367175593, 0.5553130461748708, 0.5548690359230466, 0.5544241186022705, 0.5540099320635001, 0.5540611886527114, 0.5537247134634519, 0.5533712174035943, 0.552927929335387, 0.5524724271784385, 0.5525365258284926, 0.5521271412293495, 0.5526590346984618, 0.5530283054455694, 0.5525819154761562, 0.552403348715846, 0.5527491010505345, 0.5529220719458511, 0.553380848712853, 0.5533365841688759, 0.5532260688374211, 0.5532868273145057, 0.5528369867222943, 0.5523976507264694, 0.5524446001621712, 0.5526870660748237, 0.5525892078235236, 0.5526526520201975, 0.5523152058785138, 0.5518454421910832, 0.5513811031219433, 0.5516587161283589, 0.551718528279695, 0.5512777680355219, 0.5515881398789547, 0.551893177228315, 0.5515520745919956, 0.5510832776154884, 0.5516160883273313, 0.551475226848432, 0.5519030297978627, 0.5514369935989627, 0.5509699658336822, 0.5514388781843507, 0.5516154311599522, 0.5518734090908698, 0.5523934918763207, 0.5522432390173819, 0.552260115411731, 0.5523789327821919, 0.5525707366869764, 0.552712378531778, 0.5530236896347452, 0.5525956308127099, 0.5524042489280231, 0.5525686548060469, 0.5526625206806086, 0.5522322203404734, 0.5526646885670893, 0.5523458650709429, 0.5528249156094623, 0.5523393834874313, 0.5525300232734914, 0.5527951387624844, 0.5531623735812567, 0.5532310691475113, 0.5536010968274914, 0.5538258009138426, 0.5537051357227658, 0.5537766229677972, 0.5539904945261249, 0.5536385891730401, 0.5541896586618779, 0.5538339617731232, 0.554243670781884, 0.5544545586156191, 0.5546337344947521, 0.5546685943278008, 0.5548553602650328, 0.5552453940335914, 0.5557518542512782, 0.5552920893836324, 0.5557706824786287, 0.5563486359895166, 0.556359891473396, 0.5564854737661755, 0.5560262768918866, 0.5563198601836437, 0.5563305225445904, 0.5564592202083896, 0.5565653314543769, 0.5561503091041583, 0.5565425467283996, 0.5568725236619837, 0.557232783878667, 0.5574997828213106, 0.5580179335043142, 0.5585372551493133, 0.5587947772166592, 0.5590625482654024, 0.558704822955968, 0.5582092998679418, 0.5583618593776106, 0.5578594269081881, 0.557355849945669, 0.5578508596682612, 0.558031376051338, 0.558190814354834, 0.558702861890073, 0.5589008809906685, 0.5584318156327117, 0.5589873629198506, 0.5591863918576089, 0.559607218117407, 0.5591585302085776, 0.5587291529984046, 0.5592995839539622, 0.5588441645018026, 0.5584787338227696, 0.5586787877587517, 0.5582097436186936, 0.5583743124574169, 0.5584556345870079, 0.5586973108255012, 0.5588515263764654, 0.5586610996346707, 0.558955287545444, 0.5585861401961564, 0.5582161283331701, 0.5583246479971458, 0.5584379304610066, 0.5582893869188357, 0.5583673744328579, 0.5587291071690484, 0.5582696279299809, 0.5578290624713049, 0.5579982225614977, 0.5579716565558833, 0.5575965326048993, 0.5574084946459854, 0.557085065054079, 0.5572232634488474, 0.5576516238965143, 0.5578285501153234, 0.5584187770357418, 0.5581330204461622, 0.5584173844398134, 0.5584991195836625, 0.5590223350692782, 0.558519181689701, 0.5581393053802098, 0.5581684557122566, 0.5581976762860674, 0.5577135980264369, 0.5578610422459461, 0.5582748118555185, 0.5585443160639825, 0.5587283630660496, 0.55904295458616, 0.5593583106057118, 0.5595024688728066, 0.5590028943169992, 0.5591382578018255, 0.5585999650763088, 0.5582136859734848, 0.5588433174667878, 0.5583026842774089, 0.5583862844552635, 0.5584296514071919, 0.5585742632600251, 0.5581254412862966, 0.5583022671988959, 0.5585261260508817, 0.5585572667093706, 0.5589228164790947, 0.5591269933932156, 0.5597403817901233, 0.5598873841168541, 0.5598038770983091, 0.5600329022252765, 0.5602665532241653, 0.5608135309378282, 0.5603261849323683, 0.559932880694253, 0.5599041747343632, 0.560032473230612, 0.559812495012139, 0.5599621205215206, 0.5601925808784867, 0.560652947372382, 0.5607474676965949, 0.5609992253765437, 0.5607273449613707, 0.5609101223650251, 0.5612879359051176, 0.5614409571514345, 0.5620804195276936, 0.562449722712627, 0.5623221909141408, 0.5624578936539971, 0.5630209633331196, 0.5632788555488378, 0.5631517327319441, 0.5635634496643033, 0.5641517902627876, 0.5639317344778811, 0.5634315042521949, 0.5636763018307922, 0.5642930466787989, 0.564298347867561, 0.5644364930419696, 0.5642786398496143, 0.5642421675058052, 0.5648170761702079, 0.5642894942381379, 0.5638849482447242, 0.5642774964111374, 0.5647073853282121, 0.5642237167300554, 0.5637464129950848, 0.5638820679222559, 0.5640180793669757, 0.5645995013074847, 0.564996611252854, 0.5648472654998347, 0.5653326641498891, 0.5654343776196521, 0.5656659705470269, 0.5662042369746594, 0.5664445800712714, 0.5660348304820224, 0.5654767759342789, 0.565766593192992, 0.566170563206905, 0.565621325991941, 0.5661257444704269, 0.5655640714793182, 0.5657033413889714, 0.5656485194389418, 0.5651043047948489, 0.5655771061297669, 0.5658132672480911, 0.5657332851768048, 0.5651539036465809, 0.5650404202134138, 0.5655902537766448, 0.5659430055993296, 0.5661361839316288, 0.5667567219634758, 0.5671708606663287, 0.5677108428780305, 0.567291054330413, 0.5674975955370603, 0.5679084249279726, 0.5673464859512253, 0.5675961617406078, 0.5677438460426051, 0.5680590774395233, 0.5683751796414054, 0.5677781881886271, 0.5677296397114934, 0.5679056028524888, 0.5680609343208858, 0.5686811339450036, 0.5687839806881595, 0.5681922828106186, 0.5675976639403271, 0.5682206852820896, 0.5680555303534262, 0.5688075486788308, 0.5690247857662951, 0.5693858885567479, 0.5696785346774516, 0.5698387766930662, 0.5693017566437676, 0.5694834278482795, 0.5691758302744823, 0.5686072853528857, 0.5691879589341936, 0.5693705019553607, 0.5701398212977986, 0.5701980442765452, 0.5696268986255116, 0.5698405927582834, 0.5702606887662293, 0.5704812694194404, 0.5712341413409335, 0.5716580558188169, 0.5715782734395543, 0.5714982608081148, 0.5716333378334076, 0.5713967216289189, 0.5713160979979072, 0.5715650931269226, 0.5716834020714009, 0.5716686498446953, 0.5717874546705245, 0.5722183654376171, 0.5727396297509331, 0.5722103370048254, 0.5717643644251204, 0.5713197067059408, 0.571153340887965, 0.5713810836971107, 0.5716477494290365, 0.5714812357971858, 0.5711520365401479, 0.5713749252177233, 0.5708407209948585, 0.5711327816566519, 0.5715058888886502, 0.5713902153892033, 0.5708257807800697, 0.5703673467744497, 0.5705505241846518, 0.5699137773490859, 0.5693219732617135, 0.5687378568120245, 0.568133546355416, 0.5683255121643175, 0.5678628977247071, 0.5672705545905513, 0.5668639121034152, 0.5662553203567907, 0.5665223015162212, 0.5666677369180125, 0.56736286872954, 0.5675931693329774, 0.5671192779549852, 0.5673896264396766, 0.5677856756724432, 0.5683286863658177, 0.5686638346292842, 0.5689614686823015, 0.5689416280756103, 0.568337985223301, 0.5677162173985693, 0.568206852958246, 0.5689173274681872, 0.5691485206744757, 0.568770989651383, 0.56889361437888, 0.5696096024192283, 0.5690513228525927, 0.5692853580888738, 0.5698073393089139, 0.57028943724372, 0.5701090292947362, 0.5700516446844583, 0.5704646720200637, 0.5698357777145114, 0.5700787568020494, 0.5702083464461652, 0.5701198854069127, 0.569483133632083, 0.5697684628444921, 0.5701009889147596, 0.5694284415482829, 0.5687537385812726, 0.5690669585572894, 0.5694136798314424, 0.5687203041145849, 0.5689590430257749, 0.569247213180176, 0.5693779735882198, 0.56950635192576, 0.5697706389591484, 0.5690809336664976, 0.5694188388632555, 0.5697105796812192, 0.5699962639701235, 0.5702441746141133, 0.5695495922873506, 0.5703387425945307, 0.5697241078006932, 0.5699696134491675, 0.5708504371080103, 0.5710652969791743, 0.571679916929084, 0.57220707592493, 0.5727359862795661, 0.573023400566221, 0.5731608109845185, 0.5735139890615257, 0.573937248705853, 0.5743619263054378, 0.5748396854328985, 0.5750245726281114, 0.5753838612304193, 0.575744361598671, 0.5752395779676106, 0.5746667892667007, 0.5750279073114627, 0.5751749202593445, 0.5754447484001292, 0.5756331861243518, 0.5749200701986252, 0.5743106539572064, 0.5736991506738651, 0.5738982053521667, 0.5733638516047806, 0.573820340505236, 0.5740843373351127, 0.5743564761327932, 0.5744343843731675, 0.574580425699073, 0.5755019112368405, 0.5747636536911656, 0.575283078908028, 0.5754651239976768, 0.5758390015870832, 0.5752786139596204, 0.5755498006873097, 0.5759257983284874, 0.5767449260217489, 0.5769845815966482, 0.5774618754722383, 0.5775035539785063, 0.577886349033686, 0.5774713630861438, 0.5767917717225929, 0.5772487896369758, 0.5775821236944498, 0.5777415956849424, 0.5770400021839642, 0.5779703728711675, 0.5772654640713822, 0.5776280306744667, 0.5779130328198986, 0.578117519670782, 0.5778363316025528, 0.5781761766373097, 0.5786448520098252, 0.5791399496491642, 0.5799948377533487, 0.5810050137429735, 0.581378692161751, 0.5815812746381224, 0.5821482918539103, 0.5816620937796931, 0.5820680992241998, 0.5823663726438807, 0.581821933266622, 0.5819951886511442, 0.581375998735263, 0.5822525624786137, 0.5819144776284719, 0.581133009362357, 0.5814271780674903, 0.5818395983962151, 0.5820151666619804, 0.582105750065394, 0.581857088352752, 0.5815776406770683, 0.5815771851067253, 0.5818153449539739, 0.5820833204861037, 0.5829051499031112, 0.5827254205454198, 0.582077536784606, 0.5814055517649858, 0.5807636399945569, 0.5805509202233323, 0.580150321729617, 0.5808539447925516, 0.5814914644509375, 0.5806804013975478, 0.58110264759534, 0.5814228551325333, 0.5813339581112963, 0.582253240708084, 0.5828416944118998, 0.5830871677867779, 0.5840631429897506, 0.5847512790772987, 0.5850454043135995, 0.5842253359426779, 0.5834020197762277, 0.5835093144321399, 0.5832653455126535, 0.5838663653282997, 0.5842490901850005, 0.5834746904353205, 0.5827000906165536, 0.5829849096437881, 0.5833994132907767, 0.583181714686461, 0.5837289894600611, 0.5847358987717743, 0.58507711565878, 0.5857735645881185, 0.5867412067388966, 0.5865276624240141, 0.5868667738416976, 0.5868771193171557, 0.5871376716265636, 0.5875917227148284, 0.5880576703021637, 0.5886106722619745, 0.587842988955267, 0.5881243349770175, 0.5872778977035662, 0.5865310798819494, 0.5870866672684383, 0.5862899325281442, 0.5854353214979321, 0.5851246113890342, 0.5847743662473734, 0.5851840553798542, 0.5850998779070843, 0.5851132751184284, 0.5855513977513125, 0.5851996916990369, 0.5844281844958634, 0.5847920593721276, 0.585190329773827, 0.5854740183506133, 0.585156041329145, 0.584272195160658, 0.5847007912904432, 0.5849469591448827, 0.5840569077254418, 0.5834101206827397, 0.5836684612413484, 0.5849161109428379, 0.5851788774782022, 0.585292573846941, 0.5844516215408264, 0.5851394501800027, 0.585723853554012, 0.586044348329455, 0.5851264865740878, 0.5855991464317027, 0.5850188464323216, 0.5856770313219863, 0.5848218884991518, 0.585512938519975, 0.5861086873216967, 0.5865797055429384, 0.586293605349892, 0.585369913919934, 0.5861333623900999, 0.5865885923340087, 0.5873245489233003, 0.587714522839842, 0.5870705973826243, 0.5880716242652515, 0.5887181423715792, 0.5889492042641195, 0.5894742436669069, 0.58981825762203, 0.5901508216062386, 0.589211778414766, 0.589569778401111, 0.5898020242868008, 0.5906437566767873, 0.5911133858768467, 0.5917503474394892, 0.5923903135378045, 0.5930333054805563, 0.5935243033914813, 0.5940026955322658, 0.5930587898240983, 0.592110378599424, 0.5925925045830315, 0.5916511585608385, 0.5908580877221603, 0.5908798706279531, 0.5913636825921473, 0.5919199938263724, 0.5925790114770341, 0.592948156967115, 0.5933328790914336, 0.5924768598958696, 0.5919979336017938, 0.5915166538615555, 0.5920077756392411, 0.5930976148962339, 0.5935950812397364, 0.5940240958850539, 0.5943568142384261, 0.5955630375443672, 0.5958568827399645, 0.596384175358291, 0.5958965069785978, 0.5964866565103898, 0.5971838331133105, 0.5985780139261029, 0.5991020159611408, 0.5994552747350127, 0.599783040123267, 0.5995487821158292, 0.5985375241367945, 0.5992525184873935, 0.598283776581151, 0.5986905558099039, 0.5984504331020761, 0.59928637298231, 0.5990635549826585, 0.5980167235335271, 0.5993562547745214, 0.6007028176755735, 0.6014404442437887, 0.6025189836938409, 0.6030796642923656, 0.6021752689794867, 0.6027339233860246, 0.6018253612348484, 0.602577822837739, 0.6030143236979608, 0.6034864431376967, 0.6031364515199188, 0.6035750359428003, 0.6032318842250246, 0.6038545771648944, 0.6042166570957542, 0.6055651690862999, 0.604568824976315, 0.6059925970518717, 0.6050190182299714, 0.604780457724995, 0.6054540680154876, 0.6043846540573011, 0.603309282361186, 0.6037088297481461, 0.6026828040611661, 0.6032742692070648, 0.6046050668062529, 0.6059433830359447, 0.6072856399373707, 0.6069364570400282, 0.6064253316657415, 0.6072425334083471, 0.6061171538479126, 0.6069381665838153, 0.6071378718205462, 0.6076184430828779, 0.6089712495970465, 0.6103319212653673, 0.6103027863324615, 0.6109587450285193, 0.610095265086065, 0.6105359237544667, 0.6112702269429544, 0.612130775774875, 0.6127016776552002, 0.6122415248524165, 0.6112528585681635, 0.61015436682658, 0.6117274556474596, 0.6121836488336584, 0.6130651561662259, 0.6139520059674757, 0.613668472192346, 0.6140820194877329, 0.6149801151994575, 0.6155586420310566, 0.614906249523778, 0.6154434286425127, 0.6166604137787197, 0.6175804625117164, 0.6182828277777304, 0.6174950542071284, 0.6187812230065012, 0.6193407230315098, 0.6210221896988846, 0.62159232253004, 0.6220480919371021, 0.6209399648413603, 0.6213965623031363, 0.6202307378366801, 0.619407159384825, 0.6207684712299095, 0.6213506985961754, 0.6224699749578121, 0.621288659580354, 0.6222719404229244, 0.623306155807876, 0.6221159333077785, 0.6214200712458088, 0.6202157211643793, 0.6204916196938658, 0.6215327790913779, 0.6225398963399986, 0.6228865318418141, 0.6244766451592706, 0.6252616297303453, 0.6258867192716218, 0.6269257736849477, 0.6258455042092065, 0.6273742632895095, 0.6261688514786243, 0.6272004969093249, 0.6282620739859877, 0.6272997707518925, 0.6264278151781772, 0.6253958542961046, 0.6246200463158517, 0.6240779309341559, 0.6245572265169299, 0.6256357814983595, 0.6272236388960022, 0.6280632904201978, 0.6286646953398779, 0.6291691104993411, 0.6298489260063649, 0.630733044625699, 0.6316235931986283, 0.6325033080736178, 0.6334370114101501, 0.6345878654162396, 0.6332564468426812, 0.6337015114412259, 0.6344915050435606, 0.6351513603861708, 0.6357008513201672, 0.6371557825710822, 0.6380804413274968, 0.640096524574785, 0.6409466407386512, 0.6433446881160959, 0.6419990155901373, 0.6434628288067417, 0.6447101574054017, 0.6434302198878283, 0.6453477581887258, 0.6464561199673649, 0.6472623784180065, 0.6478876740770966, 0.6465822929459503, 0.6478766483871891, 0.6464737665082535, 0.6473995148750201, 0.6488507601005514, 0.6486671732762281, 0.6477453252475341, 0.64976614820969, 0.6495840496614328, 0.6506243974609797, 0.6516733077938562, 0.6526142845559822, 0.6512345355465154, 0.6498849945358366, 0.6485996105132931, 0.6492725614775963, 0.6479635910470387, 0.646569368975204, 0.6478546667985217, 0.6492540255380289, 0.6499442261583247, 0.6523736590750687, 0.6548241260430401, 0.6565718510240532, 0.6564198594519686, 0.657893610055908, 0.6569909526827046, 0.6585162192797326, 0.6600189370465144, 0.6596134267551113, 0.6609518358544759, 0.6624858318639385, 0.6632733818678065, 0.6620876339170487, 0.6627398947258069, 0.6638501594760318, 0.6624877244804386, 0.6621597355505641, 0.6631116412973109, 0.6616029045350964, 0.6646416314719484, 0.6653393688304227, 0.665201734120933, 0.6650627886046865, 0.6654610881586889, 0.6663121641546002, 0.6672558401044325, 0.669623840042994, 0.6681244441407649, 0.6690052635678808, 0.6675189805277189, 0.666096453903253, 0.6675871385359559, 0.6684828878235899, 0.6669325505764724, 0.6678866293202652, 0.6664068573401565, 0.6690384082625185, 0.6675488690560709, 0.6664073413934626, 0.6684098014712817, 0.666682769187278, 0.6693846534418857, 0.6680213807415128, 0.6700661848826942, 0.6714537149814543, 0.6709594092386338, 0.6698550854368864, 0.6705232685394337, 0.6724260867284861, 0.6734314900384281, 0.6753711975564755, 0.6737394322351261, 0.6747688886308262, 0.6764472896489706, 0.6763888918084414, 0.6780304551120475, 0.6789326593070079, 0.6809813903787406, 0.6817495473140263, 0.6805362391192583, 0.680099817168417, 0.6822826450582166, 0.6834229119055641, 0.6865226639096834, 0.6884277461786102, 0.6896124802899326, 0.6893710801182492, 0.6889696877876692, 0.6901924463655873, 0.6924979279801196, 0.6940512471957144, 0.6959656512958733, 0.6987163933847219, 0.700944016107295, 0.7005239591244894, 0.7011939930950474, 0.7045385196356521, 0.7030197113066977, 0.704229441175732, 0.7042938146962747, 0.7043590352368243, 0.7042041668215291, 0.7062804074016693, 0.7045971096263536, 0.7060576490089024, 0.7075380596755677, 0.7098981257994816, 0.7122907445595876, 0.7138452825009103, 0.7187486884775034, 0.7215539276797831, 0.7204559864834437, 0.718459243529754, 0.717323240703611, 0.7195559415325083, 0.7234029676095051, 0.7231638728545712, 0.7220648809662511, 0.720556873129921, 0.7201029168160081, 0.7198699598046081, 0.718247038191194, 0.7236746444246023, 0.7218112284934816, 0.7203172265421739, 0.7236334933361611, 0.724141280322731, 0.722295455695954, 0.7251650251553571, 0.7229679741497048, 0.7280264455440189, 0.7310145249061183, 0.7316092098384329, 0.7302271535933583, 0.733309851143048, 0.737240477448317, 0.7404367846441648, 0.745158839402735, 0.7459088964761944, 0.7466722288960869, 0.7496332606289391, 0.7556090937024099, 0.759146732347614, 0.7623037053524853, 0.7654183144212497, 0.7664067815370713, 0.7644367962192583, 0.7628751803117018, 0.7617857536936475, 0.763533011673021, 0.7618033959970353, 0.7628147926600914, 0.7616811851007991, 0.7656732289631306, 0.7675493008727731, 0.7727481462770271, 0.777949412660886, 0.7756120380573165, 0.7768456519406033, 0.7781057951547135, 0.7760222068589239, 0.7738826627505525, 0.7778698403942629, 0.7753739959043108, 0.7731363552426104, 0.770941884618512, 0.7682784181605877, 0.7741729715588258, 0.7718144786710268, 0.7783451735484985, 0.7765151577806425, 0.7828024883790412, 0.7880066589496546, 0.7933425806739544, 0.7910685019554061, 0.7892848920260905, 0.797645928054774, 0.7974128597565687, 0.7956426758814859, 0.8026929392315413, 0.7999525633875348, 0.7971349938577817, 0.7960058430759024, 0.8071446441142694, 0.813625170605215, 0.8209866698418034, 0.8200939281538441, 0.8191737174908709, 0.8182247502446796, 0.8158041792847424, 0.8147702528014783, 0.8124886607421411, 0.8098253655189444, 0.8163321356815378, 0.8143998196327247, 0.8111436761175095, 0.8083486089680075, 0.8070475360174785, 0.818024606790289, 0.8265445268668987, 0.8232088446912621, 0.8199218282749694, 0.8309754372542616, 0.8290427793272941, 0.8407469751609805, 0.8388818796003057, 0.8379900156514621, 0.8350056521296291, 0.8333125473497698, 0.8512074952594378, 0.8476648165751387, 0.8456955080400762, 0.8442536260781566, 0.8410108800616806, 0.8380146043088343, 0.8355715810060272, 0.8322577538486992, 0.8274651182443765, 0.8244962550600139, 0.8212937118745541, 0.8157091403706339, 0.8131409532901264, 0.8069123183997973, 0.8027228650165937, 0.7983866126588118, 0.7919458807523254, 0.7850097079299553, 0.7778478842655866, 0.7697462805210717, 0.7597352492393792, 0.7488141242048058, 0.7382471434183335, 0.7274160326557585, 0.7130695080586931, 0.697128925173065, 0.6809431928812482, 0.6627342440529543, 0.6450227625556377, 0.6581444112055976, 0.6341000797044342, 0.6075676956979034, 0.6158264578999483, 0.5810035737360261, 0.638467327791802, 0.5932757437657773, 0.63914693296734, 0.6197379526845713, 0.5925653802886954, 0.5518065216948815, 0.48387509070519164, 0.22581263605778745, 0.2721774193548387]], "Modified Cosine": [[100.0, 99.96652159357214, 99.93304318714429, 99.89956478071645, 99.86608637428859, 99.83260796786072, 99.79912956143288, 99.76565115500502, 99.73217274857717, 99.69869434214932, 99.66521593572146, 99.6317375292936, 99.59825912286576, 99.5647807164379, 99.53130231001003, 99.4978239035822, 99.46434549715434, 99.43086709072648, 99.39738868429863, 99.36391027787077, 99.33043187144291, 99.29695346501506, 99.26347505858722, 99.22999665215936, 99.1965182457315, 99.16303983930365, 99.12956143287579, 99.09608302644794, 99.0626046200201, 99.02912621359224, 98.99564780716437, 98.96216940073653, 98.92869099430867, 98.89521258788082, 98.86173418145296, 98.82825577502511, 98.79477736859725, 98.76129896216939, 98.72782055574156, 98.6943421493137, 98.66086374288584, 98.62738533645799, 98.59390693003013, 98.56042852360227, 98.52695011717442, 98.49347171074658, 98.45999330431871, 98.42651489789085, 98.39303649146301, 98.35955808503515, 98.3260796786073, 98.29260127217945, 98.25912286575159, 98.22564445932373, 98.19216605289589, 98.15868764646802, 98.12520924004018, 98.09173083361232, 98.05825242718447, 98.02477402075661, 97.99129561432875, 97.9578172079009, 97.92433880147306, 97.8908603950452, 97.85738198861735, 97.82390358218949, 97.79042517576163, 97.75694676933378, 97.72346836290593, 97.68998995647807, 97.65651155005021, 97.62303314362237, 97.5895547371945, 97.55607633076664, 97.52259792433881, 97.48911951791095, 97.45564111148309, 97.42216270505524, 97.38868429862738, 97.35520589219954, 97.32172748577167, 97.28824907934383, 97.25477067291597, 97.2212922664881, 97.18781386006026, 97.15433545363241, 97.12085704720455, 97.0873786407767, 97.05390023434884, 97.02042182792098, 96.98694342149314, 96.95346501506529, 96.91998660863743, 96.88650820220957, 96.85302979578172, 96.81955138935386, 96.78607298292602, 96.75259457649817, 96.71911617007031, 96.68563776364245, 96.6521593572146, 96.61868095078674, 96.58520254435888, 96.55172413793103, 96.51824573150319, 96.48476732507532, 96.45128891864746, 96.41781051221962, 96.38433210579176, 96.35085369936391, 96.31737529293606, 96.2838968865082, 96.25041848008034, 96.2169400736525, 96.18346166722465, 96.14998326079679, 96.11650485436894, 96.08302644794108, 96.04954804151322, 96.01606963508537, 95.98259122865753, 95.94911282222967, 95.9156344158018, 95.88215600937396, 95.8486776029461, 95.81519919651824, 95.78172079009039, 95.74824238366254, 95.71476397723468, 95.68128557080684, 95.64780716437897, 95.61432875795111, 95.58085035152327, 95.54737194509542, 95.51389353866756, 95.4804151322397, 95.44693672581185, 95.41345831938399, 95.37997991295614, 95.3465015065283, 95.31302310010044, 95.27954469367258, 95.24606628724473, 95.21258788081687, 95.17910947438902, 95.14563106796116, 95.11215266153332, 95.07867425510545, 95.0451958486776, 95.01171744224975, 94.9782390358219, 94.94476062939404, 94.9112822229662, 94.87780381653833, 94.84432541011047, 94.81084700368262, 94.77736859725478, 94.74389019082692, 94.71041178439906, 94.67693337797121, 94.64345497154335, 94.6099765651155, 94.57649815868766, 94.5430197522598, 94.50954134583193, 94.47606293940409, 94.44258453297623, 94.40910612654838, 94.37562772012052, 94.34214931369267, 94.30867090726481, 94.27519250083695, 94.2417140944091, 94.20823568798126, 94.1747572815534, 94.14127887512555, 94.10780046869769, 94.07432206226983, 94.04084365584198, 94.00736524941414, 93.97388684298627, 93.94040843655841, 93.90693003013057, 93.8734516237027, 93.83997321727485, 93.80649481084701, 93.77301640441915, 93.73953799799129, 93.70605959156345, 93.67258118513558, 93.63910277870774, 93.60562437227988, 93.57214596585203, 93.53866755942417, 93.50518915299631, 93.47171074656846, 93.43823234014062, 93.40475393371275, 93.37127552728491, 93.33779712085705, 93.30431871442919, 93.27084030800134, 93.2373619015735, 93.20388349514563, 93.17040508871777, 93.13692668228992, 93.10344827586206, 93.0699698694342, 93.03649146300637, 93.00301305657851, 92.96953465015065, 92.9360562437228, 92.90257783729494, 92.86909943086708, 92.83562102443923, 92.80214261801139, 92.76866421158353, 92.73518580515568, 92.70170739872782, 92.66822899229996, 92.63475058587211, 92.60127217944427, 92.5677937730164, 92.53431536658854, 92.5008369601607, 92.46735855373284, 92.43388014730499, 92.40040174087713, 92.36692333444928, 92.33344492802142, 92.29996652159357, 92.26648811516573, 92.23300970873787, 92.19953130231, 92.16605289588216, 92.1325744894543, 92.09909608302644, 92.0656176765986, 92.03213927017075, 91.99866086374288, 91.96518245731504, 91.93170405088718, 91.89822564445932, 91.86474723803147, 91.83126883160362, 91.79779042517576, 91.7643120187479, 91.73083361232005, 91.6973552058922, 91.66387679946435, 91.6303983930365, 91.59691998660864, 91.56344158018078, 91.52996317375293, 91.49648476732507, 91.46300636089723, 91.42952795446936, 91.39604954804152, 91.36257114161366, 91.3290927351858, 91.29561432875795, 91.2621359223301, 91.22865751590224, 91.1951791094744, 91.16170070304653, 91.12822229661867, 91.09474389019083, 91.06126548376298, 91.02778707733512, 90.99430867090726, 90.96083026447941, 90.92735185805155, 90.8938734516237, 90.86039504519586, 90.826916638768, 90.79343823234014, 90.75995982591229, 90.72648141948443, 90.69300301305658, 90.65952460662872, 90.62604620020088, 90.59256779377301, 90.55908938734515, 90.5256109809173, 90.49213257448946, 90.4586541680616, 90.42517576163375, 90.39169735520589, 90.35821894877803, 90.32474054235018, 90.29126213592234, 90.25778372949448, 90.22430532306662, 90.19082691663877, 90.15734851021091, 90.12387010378305, 90.09039169735522, 90.05691329092735, 90.0234348844995, 89.98995647807165, 89.95647807164379, 89.92299966521593, 89.88952125878808, 89.85604285236023, 89.82256444593237, 89.78908603950451, 89.75560763307666, 89.72212922664882, 89.68865082022096, 89.65517241379311, 89.62169400736525, 89.58821560093739, 89.55473719450954, 89.5212587880817, 89.48778038165383, 89.45430197522597, 89.42082356879813, 89.38734516237027, 89.35386675594242, 89.32038834951457, 89.28690994308671, 89.25343153665885, 89.219953130231, 89.18647472380314, 89.15299631737528, 89.11951791094744, 89.08603950451959, 89.05256109809173, 89.01908269166387, 88.98560428523602, 88.95212587880816, 88.91864747238031, 88.88516906595247, 88.8516906595246, 88.81821225309675, 88.7847338466689, 88.75125544024104, 88.71777703381319, 88.68429862738535, 88.65082022095748, 88.61734181452962, 88.58386340810178, 88.55038500167393, 88.51690659524607, 88.48342818881821, 88.44994978239036, 88.4164713759625, 88.38299296953464, 88.3495145631068, 88.31603615667895, 88.28255775025109, 88.24907934382324, 88.21560093739538, 88.18212253096752, 88.14864412453967, 88.11516571811183, 88.08168731168396, 88.0482089052561, 88.01473049882826, 87.9812520924004, 87.94777368597255, 87.9142952795447, 87.88081687311684, 87.84733846668898, 87.81386006026113, 87.78038165383327, 87.74690324740543, 87.71342484097757, 87.67994643454972, 87.64646802812186, 87.612989621694, 87.57951121526615, 87.5460328088383, 87.51255440241044, 87.4790759959826, 87.44559758955474, 87.41211918312688, 87.37864077669903, 87.34516237027118, 87.31168396384332, 87.27820555741546, 87.24472715098761, 87.21124874455975, 87.17777033813191, 87.14429193170406, 87.1108135252762, 87.07733511884834, 87.04385671242049, 87.01037830599263, 86.97689989956478, 86.94342149313692, 86.90994308670908, 86.87646468028122, 86.84298627385336, 86.80950786742551, 86.77602946099766, 86.7425510545698, 86.70907264814196, 86.6755942417141, 86.64211583528623, 86.60863742885839, 86.57515902243054, 86.54168061600268, 86.50820220957482, 86.47472380314697, 86.44124539671911, 86.40776699029125, 86.37428858386342, 86.34081017743556, 86.3073317710077, 86.27385336457985, 86.24037495815199, 86.20689655172413, 86.17341814529628, 86.13993973886843, 86.10646133244057, 86.07298292601271, 86.03950451958487, 86.00602611315702, 85.97254770672916, 85.93906930030131, 85.90559089387345, 85.87211248744559, 85.83863408101774, 85.8051556745899, 85.77167726816204, 85.73819886173418, 85.70472045530633, 85.67124204887847, 85.63776364245061, 85.60428523602278, 85.57080682959491, 85.53732842316705, 85.50385001673921, 85.47037161031135, 85.43689320388349, 85.40341479745564, 85.36993639102779, 85.33645798459993, 85.30297957817208, 85.26950117174422, 85.23602276531636, 85.20254435888852, 85.16906595246067, 85.13558754603281, 85.10210913960495, 85.0686307331771, 85.03515232674924, 85.0016739203214, 84.96819551389353, 84.93471710746569, 84.90123870103783, 84.86776029460998, 84.83428188818212, 84.80080348175427, 84.76732507532641, 84.73384666889856, 84.7003682624707, 84.66688985604284, 84.63341144961501, 84.59993304318715, 84.56645463675929, 84.53297623033144, 84.49949782390358, 84.46601941747572, 84.43254101104787, 84.39906260462003, 84.36558419819217, 84.3321057917643, 84.29862738533646, 84.2651489789086, 84.23167057248075, 84.1981921660529, 84.16471375962504, 84.13123535319718, 84.09775694676934, 84.06427854034148, 84.03080013391363, 83.99732172748577, 83.96384332105792, 83.93036491463006, 83.8968865082022, 83.86340810177435, 83.82992969534651, 83.79645128891865, 83.7629728824908, 83.72949447606294, 83.69601606963508, 83.66253766320723, 83.62905925677939, 83.59558085035152, 83.56210244392366, 83.52862403749582, 83.49514563106796, 83.46166722464011, 83.42818881821226, 83.3947104117844, 83.36123200535654, 83.3277535989287, 83.29427519250083, 83.26079678607299, 83.22731837964513, 83.19383997321728, 83.16036156678942, 83.12688316036156, 83.09340475393371, 83.05992634750586, 83.026447941078, 82.99296953465016, 82.9594911282223, 82.92601272179444, 82.89253431536659, 82.85905590893874, 82.82557750251088, 82.79209909608302, 82.75862068965517, 82.72514228322731, 82.69166387679945, 82.65818547037162, 82.62470706394376, 82.5912286575159, 82.55775025108805, 82.52427184466019, 82.49079343823233, 82.45731503180448, 82.42383662537664, 82.39035821894878, 82.35687981252092, 82.32340140609307, 82.28992299966521, 82.25644459323736, 82.22296618680951, 82.18948778038165, 82.1560093739538, 82.12253096752595, 82.0890525610981, 82.05557415467024, 82.02209574824238, 81.98861734181453, 81.95513893538667, 81.92166052895882, 81.88818212253098, 81.85470371610312, 81.82122530967526, 81.78774690324741, 81.75426849681955, 81.72079009039169, 81.68731168396384, 81.653833277536, 81.62035487110813, 81.58687646468027, 81.55339805825243, 81.51991965182457, 81.48644124539672, 81.45296283896887, 81.41948443254101, 81.38600602611315, 81.3525276196853, 81.31904921325744, 81.2855708068296, 81.25209240040175, 81.21861399397389, 81.18513558754603, 81.15165718111818, 81.11817877469032, 81.08470036826247, 81.05122196183461, 81.01774355540677, 80.9842651489789, 80.95078674255105, 80.9173083361232, 80.88382992969535, 80.85035152326749, 80.81687311683964, 80.78339471041178, 80.74991630398392, 80.71643789755608, 80.68295949112823, 80.64948108470037, 80.61600267827251, 80.58252427184466, 80.5490458654168, 80.51556745898895, 80.48208905256111, 80.44861064613325, 80.41513223970539, 80.38165383327754, 80.34817542684968, 80.31469702042183, 80.28121861399397, 80.24774020756612, 80.21426180113826, 80.1807833947104, 80.14730498828256, 80.11382658185471, 80.08034817542685, 80.046869768999, 80.01339136257114, 79.97991295614328, 79.94643454971543, 79.91295614328759, 79.87947773685973, 79.84599933043187, 79.81252092400402, 79.77904251757616, 79.74556411114831, 79.71208570472047, 79.6786072982926, 79.64512889186474, 79.6116504854369, 79.57817207900904, 79.54469367258119, 79.51121526615333, 79.47773685972548, 79.44425845329762, 79.41078004686976, 79.37730164044191, 79.34382323401407, 79.3103448275862, 79.27686642115836, 79.2433880147305, 79.20990960830264, 79.17643120187479, 79.14295279544694, 79.10947438901908, 79.07599598259122, 79.04251757616338, 79.00903916973552, 78.97556076330766, 78.94208235687982, 78.90860395045196, 78.8751255440241, 78.84164713759625, 78.8081687311684, 78.77469032474053, 78.74121191831269, 78.70773351188484, 78.67425510545698, 78.64077669902912, 78.60729829260127, 78.57381988617341, 78.54034147974556, 78.50686307331772, 78.47338466688986, 78.439906260462, 78.40642785403415, 78.3729494476063, 78.33947104117844, 78.30599263475058, 78.27251422832273, 78.23903582189487, 78.20555741546701, 78.17207900903918, 78.13860060261132, 78.10512219618346, 78.07164378975561, 78.03816538332775, 78.00468697689989, 77.97120857047204, 77.9377301640442, 77.90425175761634, 77.87077335118849, 77.83729494476063, 77.80381653833277, 77.77033813190492, 77.73685972547707, 77.70338131904921, 77.66990291262135, 77.6364245061935, 77.60294609976565, 77.5694676933378, 77.53598928690994, 77.50251088048209, 77.46903247405423, 77.43555406762638, 77.40207566119852, 77.36859725477068, 77.33511884834282, 77.30164044191497, 77.26816203548711, 77.23468362905925, 77.20120522263142, 77.16772681620355, 77.1342484097757, 77.10077000334785, 77.06729159691999, 77.03381319049213, 77.00033478406428, 76.96685637763643, 76.93337797120857, 76.89989956478071, 76.86642115835286, 76.832942751925, 76.79946434549716, 76.76598593906931, 76.73250753264145, 76.69902912621359, 76.66555071978574, 76.63207231335788, 76.59859390693003, 76.56511550050217, 76.53163709407433, 76.49815868764647, 76.4646802812186, 76.43120187479076, 76.39772346836291, 76.36424506193505, 76.3307666555072, 76.29728824907934, 76.26380984265148, 76.23033143622364, 76.19685302979579, 76.16337462336793, 76.12989621694007, 76.09641781051222, 76.06293940408436, 76.0294609976565, 75.99598259122867, 75.9625041848008, 75.92902577837295, 75.8955473719451, 75.86206896551724, 75.82859055908939, 75.79511215266153, 75.76163374623368, 75.72815533980582, 75.69467693337796, 75.66119852695012, 75.62772012052227, 75.59424171409441, 75.56076330766656, 75.5272849012387, 75.49380649481084, 75.460328088383, 75.42684968195515, 75.39337127552729, 75.35989286909943, 75.32641446267158, 75.29293605624372, 75.25945764981586, 75.22597924338802, 75.19250083696016, 75.1590224305323, 75.12554402410446, 75.0920656176766, 75.05858721124874, 75.02510880482089, 74.99163039839304, 74.95815199196518, 74.92467358553732, 74.89119517910947, 74.85771677268161, 74.82423836625377, 74.79075995982592, 74.75728155339806, 74.7238031469702, 74.69032474054235, 74.6568463341145, 74.62336792768664, 74.58988952125878, 74.55641111483094, 74.52293270840308, 74.48945430197523, 74.45597589554738, 74.42249748911952, 74.38901908269166, 74.35554067626381, 74.32206226983595, 74.28858386340809, 74.25510545698025, 74.2216270505524, 74.18814864412454, 74.15467023769668, 74.12119183126883, 74.08771342484097, 74.05423501841312, 74.02075661198528, 73.98727820555742, 73.95379979912956, 73.92032139270171, 73.88684298627385, 73.853364579846, 73.81988617341815, 73.7864077669903, 73.75292936056243, 73.71945095413459, 73.68597254770673, 73.65249414127888, 73.61901573485102, 73.58553732842317, 73.55205892199531, 73.51858051556745, 73.4851021091396, 73.45162370271176, 73.4181452962839, 73.38466688985605, 73.35118848342819, 73.31771007700033, 73.28423167057248, 73.25075326414463, 73.21727485771677, 73.18379645128891, 73.15031804486107, 73.1168396384332, 73.08336123200536, 73.04988282557751, 73.01640441914965, 72.98292601272179, 72.94944760629394, 72.91596919986608, 72.88249079343824, 72.84901238701038, 72.81553398058253, 72.78205557415467, 72.74857716772681, 72.71509876129896, 72.68162035487111, 72.64814194844325, 72.6146635420154, 72.58118513558755, 72.54770672915969, 72.51422832273184, 72.48074991630399, 72.44727150987613, 72.41379310344827, 72.38031469702042, 72.34683629059256, 72.3133578841647, 72.27987947773687, 72.24640107130901, 72.21292266488115, 72.1794442584533, 72.14596585202544, 72.1124874455976, 72.07900903916973, 72.04553063274189, 72.01205222631403, 71.97857381988617, 71.94509541345832, 71.91161700703047, 71.87813860060261, 71.84466019417476, 71.8111817877469, 71.77770338131904, 71.7442249748912, 71.71074656846335, 71.67726816203549, 71.64378975560763, 71.61031134917978, 71.57683294275192, 71.54335453632406, 71.50987612989623, 71.47639772346837, 71.4429193170405, 71.40944091061266, 71.3759625041848, 71.34248409775694, 71.30900569132909, 71.27552728490124, 71.24204887847338, 71.20857047204552, 71.17509206561768, 71.14161365918982, 71.10813525276197, 71.07465684633412, 71.04117843990626, 71.0077000334784, 70.97422162705055, 70.94074322062269, 70.90726481419485, 70.87378640776699, 70.84030800133914, 70.80682959491128, 70.77335118848342, 70.73987278205558, 70.70639437562772, 70.67291596919986, 70.63943756277202, 70.60595915634416, 70.5724807499163, 70.53900234348845, 70.5055239370606, 70.47204553063274, 70.4385671242049, 70.40508871777703, 70.37161031134917, 70.33813190492133, 70.30465349849348, 70.27117509206562, 70.23769668563776, 70.20421827920991, 70.17073987278205, 70.1372614663542, 70.10378305992634, 70.0703046534985, 70.03682624707064, 70.00334784064279, 69.96986943421493, 69.93639102778708, 69.90291262135922, 69.86943421493137, 69.83595580850351, 69.80247740207565, 69.7689989956478, 69.73552058921996, 69.7020421827921, 69.66856377636425, 69.63508536993639, 69.60160696350853, 69.56812855708068, 69.53465015065284, 69.50117174422498, 69.46769333779712, 69.43421493136927, 69.40073652494141, 69.36725811851356, 69.33377971208571, 69.30030130565785, 69.26682289923, 69.23334449280215, 69.19986608637429, 69.16638767994644, 69.13290927351858, 69.09943086709073, 69.06595246066287, 69.03247405423501, 68.99899564780716, 68.96551724137932, 68.93203883495146, 68.89856042852361, 68.86508202209575, 68.83160361566789, 68.79812520924004, 68.7646468028122, 68.73116839638433, 68.69768998995647, 68.66421158352863, 68.63073317710077, 68.5972547706729, 68.56377636424507, 68.53029795781721, 68.49681955138935, 68.4633411449615, 68.42986273853364, 68.39638433210578, 68.36290592567794, 68.32942751925009, 68.29594911282223, 68.26247070639437, 68.22899229996652, 68.19551389353867, 68.16203548711081, 68.12855708068297, 68.0950786742551, 68.06160026782725, 68.0281218613994, 67.99464345497155, 67.96116504854369, 67.92768664211583, 67.89420823568798, 67.86072982926012, 67.82725142283226, 67.79377301640443, 67.76029460997657, 67.72681620354871, 67.69333779712086, 67.659859390693, 67.62638098426514, 67.5929025778373, 67.55942417140945, 67.52594576498159, 67.49246735855372, 67.45898895212588, 67.42551054569802, 67.39203213927017, 67.35855373284232, 67.32507532641446, 67.2915969199866, 67.25811851355876, 67.2246401071309, 67.19116170070305, 67.15768329427519, 67.12420488784734, 67.09072648141948, 67.05724807499163, 67.02376966856379, 66.99029126213593, 66.95681285570807, 66.92333444928022, 66.88985604285236, 66.8563776364245, 66.82289922999665, 66.7894208235688, 66.75594241714094, 66.72246401071308, 66.68898560428524, 66.65550719785737, 66.62202879142953, 66.58855038500168, 66.55507197857382, 66.52159357214596, 66.48811516571811, 66.45463675929025, 66.4211583528624, 66.38767994643456, 66.3542015400067, 66.32072313357884, 66.28724472715099, 66.25376632072313, 66.22028791429528, 66.18680950786742, 66.15333110143958, 66.11985269501172, 66.08637428858385, 66.05289588215601, 66.01941747572816, 65.9859390693003, 65.95246066287245, 65.9189822564446, 65.88550385001673, 65.85202544358889, 65.81854703716104, 65.78506863073318, 65.75159022430532, 65.71811181787747, 65.68463341144961, 65.65115500502176, 65.61767659859392, 65.58419819216606, 65.5507197857382, 65.51724137931035, 65.48376297288249, 65.45028456645464, 65.41680616002678, 65.38332775359893, 65.34984934717107, 65.31637094074321, 65.28289253431537, 65.24941412788752, 65.21593572145966, 65.18245731503181, 65.14897890860395, 65.11550050217609, 65.08202209574824, 65.0485436893204, 65.01506528289254, 64.98158687646468, 64.94810847003683, 64.91463006360897, 64.8811516571811, 64.84767325075327, 64.81419484432541, 64.78071643789755, 64.7472380314697, 64.71375962504185, 64.68028121861398, 64.64680281218614, 64.61332440575829, 64.57984599933043, 64.54636759290257, 64.51288918647472, 64.47941078004688, 64.44593237361902, 64.41245396719117, 64.37897556076331, 64.34549715433545, 64.3120187479076, 64.27854034147975, 64.2450619350519, 64.21158352862403, 64.17810512219619, 64.14462671576833, 64.11114830934046, 64.07766990291263, 64.04419149648477, 64.01071309005691, 63.97723468362906, 63.9437562772012, 63.91027787077335, 63.8767994643455, 63.84332105791765, 63.80984265148979, 63.776364245061934, 63.74288583863408, 63.70940743220622, 63.67592902577838, 63.64245061935052, 63.608972212922666, 63.57549380649481, 63.54201540006695, 63.5085369936391, 63.47505858721125, 63.4415801807834, 63.40810177435554, 63.37462336792768, 63.34114496149983, 63.307666555071975, 63.27418814864413, 63.240709742216275, 63.207231335788414, 63.17375292936056, 63.14027452293271, 63.10679611650486, 63.073317710077006, 63.039839303649146, 63.00636089722129, 62.97288249079344, 62.93940408436558, 62.90592567793774, 62.87244727150988, 62.83896886508202, 62.80549045865417, 62.77201205222631, 62.738533645798455, 62.70505523937061, 62.671576832942755, 62.6380984265149, 62.60462002008704, 62.57114161365919, 62.53766320723133, 62.504184800803486, 62.47070639437563, 62.43722798794777, 62.40374958151992, 62.370271175092064, 62.3367927686642, 62.303314362236364, 62.2698359558085, 62.23635754938065, 62.202879142952796, 62.169400736524935, 62.13592233009708, 62.102443923669234, 62.06896551724138, 62.03548711081353, 62.002008704385666, 61.96853029795781, 61.935051891529966, 61.90157348510211, 61.86809507867426, 61.8346166722464, 61.801138265818544, 61.76765985939069, 61.734181452962844, 61.70070304653499, 61.66722464010713, 61.633746233679275, 61.60026782725142, 61.56678942082357, 61.53331101439572, 61.49983260796786, 61.46635420154001, 61.43287579511215, 61.39939738868429, 61.36591898225644, 61.33244057582859, 61.29896216940074, 61.265483762972885, 61.23200535654503, 61.19852695011717, 61.165048543689316, 61.13157013726147, 61.098091730833616, 61.064613324405755, 61.0311349179779, 60.99765651155005, 60.964178105122194, 60.93069969869435, 60.897221292266494, 60.86374288583863, 60.83026447941078, 60.796786072982925, 60.763307666555065, 60.72982926012722, 60.696350853699364, 60.66287244727151, 60.62939404084366, 60.595915634415796, 60.56243722798796, 60.528958821560096, 60.49548041513224, 60.46200200870439, 60.42852360227653, 60.395045195848674, 60.36156678942083, 60.32808838299297, 60.29460997656512, 60.26113157013726, 60.227653163709405, 60.19417475728155, 60.160696350853705, 60.12721794442585, 60.09373953799799, 60.06026113157014, 60.02678272514228, 59.99330431871442, 59.95982591228658, 59.92634750585872, 59.89286909943087, 59.859390693003014, 59.825912286575154, 59.7924338801473, 59.75895547371945, 59.7254770672916, 59.691998660863746, 59.658520254435885, 59.62504184800803, 59.59156344158018, 59.55808503515233, 59.52460662872448, 59.49112822229662, 59.45764981586876, 59.42417140944091, 59.39069300301306, 59.35721459658521, 59.32373619015735, 59.290257783729494, 59.25677937730164, 59.22330097087378, 59.18982256444594, 59.15634415801808, 59.122865751590226, 59.08938734516237, 59.05590893873451, 59.02243053230666, 58.98895212587881, 58.95547371945096, 58.9219953130231, 58.88851690659524, 58.85503850016739, 58.821560093739535, 58.78808168731169, 58.754603280883835, 58.721124874455974, 58.68764646802812, 58.65416806160027, 58.620689655172406, 58.587211248744566, 58.553732842316705, 58.52025443588885, 58.486776029461, 58.45329762303314, 58.41981921660528, 58.38634081017744, 58.35286240374958, 58.31938399732173, 58.28590559089387, 58.252427184466015, 58.21894877803817, 58.185470371610315, 58.15199196518246, 58.1185135587546, 58.085035152326746, 58.05155674589889, 58.018078339471046, 57.98459993304319, 57.95112152661533, 57.91764312018748, 57.884164713759624, 57.85068630733177, 57.817207900903924, 57.78372949447606, 57.75025108804821, 57.716772681620355, 57.683294275192495, 57.64981586876464, 57.616337462336794, 57.58285905590894, 57.54938064948109, 57.51590224305323, 57.48242383662537, 57.44894543019752, 57.41546702376967, 57.38198861734182, 57.34851021091396, 57.315031804486104, 57.28155339805825, 57.248074991630396, 57.21459658520255, 57.181118178774696, 57.147639772346835, 57.11416136591898, 57.08068295949113, 57.04720455306327, 57.01372614663542, 56.98024774020757, 56.94676933377971, 56.91329092735186, 56.879812520924, 56.84633411449616, 56.8128557080683, 56.779377301640444, 56.74589889521259, 56.71242048878473, 56.678942082356876, 56.64546367592903, 56.611985269501176, 56.57850686307332, 56.54502845664546, 56.51155005021761, 56.478071643789754, 56.44459323736191, 56.41111483093405, 56.37763642450619, 56.34415801807834, 56.310679611650485, 56.277201205222624, 56.243722798794785, 56.210244392366924, 56.17676598593907, 56.14328757951122, 56.109809173083356, 56.0763307666555, 56.042852360227656, 56.0093739537998, 55.97589554737195, 55.94241714094409, 55.908938734516234, 55.87546032808838, 55.84198192166053, 55.80850351523268, 55.77502510880482, 55.741546702376965, 55.70806829594911, 55.674589889521265, 55.64111148309341, 55.60763307666555, 55.5741546702377, 55.54067626380984, 55.50719785738198, 55.47371945095414, 55.44024104452628, 55.40676263809843, 55.373284231670574, 55.33980582524271, 55.30632741881486, 55.27284901238701, 55.23937060595916, 55.205892199531306, 55.172413793103445, 55.13893538667559, 55.10545698024774, 55.07197857381989, 55.03850016739204, 55.005021760964176, 54.97154335453632, 54.93806494810847, 54.90458654168061, 54.87110813525277, 54.83762972882491, 54.804151322397054, 54.7706729159692, 54.73719450954134, 54.703716103113486, 54.67023769668564, 54.636759290257785, 54.60328088382993, 54.56980247740207, 54.53632407097422, 54.50284566454636, 54.46936725811852, 54.43588885169066, 54.4024104452628, 54.36893203883495, 54.335453632407095, 54.30197522597925, 54.268496819551395, 54.235018413123534, 54.20154000669568, 54.168061600267826, 54.13458319383997, 54.101104787412126, 54.067626380984265, 54.03414797455641, 54.00066956812856, 53.9671911617007, 53.93371275527284, 53.900234348845, 53.86675594241714, 53.83327753598929, 53.799799129561436, 53.766320723133575, 53.73284231670572, 53.699363910277874, 53.66588550385002, 53.63240709742216, 53.598928690994306, 53.56545028456645, 53.5319718781386, 53.49849347171075, 53.4650150652829, 53.43153665885504, 53.398058252427184, 53.36457984599933, 53.33110143957147, 53.29762303314362, 53.26414462671577, 53.230666220287915, 53.19718781386006, 53.1637094074322, 53.13023100100436, 53.0967525945765, 53.06327418814865, 53.02979578172079, 52.99631737529293, 52.96283896886508, 52.92936056243723, 52.89588215600938, 52.862403749581524, 52.828925343153664, 52.79544693672581, 52.761968530297956, 52.72849012387011, 52.695011717442256, 52.661533311014395, 52.62805490458654, 52.59457649815869, 52.56109809173083, 52.52761968530299, 52.49414127887513, 52.46066287244727, 52.42718446601942, 52.39370605959156, 52.360227653163705, 52.32674924673586, 52.293270840308004, 52.25979243388015, 52.22631402745229, 52.192835621024436, 52.15935721459658, 52.125878808168736, 52.09240040174088, 52.05892199531302, 52.02544358888517, 51.991965182457314, 51.95848677602945, 51.92500836960161, 51.89152996317375, 51.8580515567459, 51.824573150318045, 51.791094743890184, 51.757616337462345, 51.724137931034484, 51.69065952460663, 51.65718111817878, 51.623702711750916, 51.59022430532306, 51.556745898895215, 51.52326749246736, 51.48978908603951, 51.45631067961165, 51.42283227318379, 51.38935386675594, 51.35587546032809, 51.32239705390024, 51.28891864747238, 51.255440241044525, 51.22196183461667, 51.18848342818881, 51.15500502176097, 51.12152661533311, 51.088048208905256, 51.0545698024774, 51.02109139604954, 50.98761298962169, 50.95413458319384, 50.92065617676599, 50.887177770338134, 50.85369936391027, 50.82022095748242, 50.786742551054566, 50.75326414462672, 50.719785738198865, 50.686307331771005, 50.65282892534315, 50.6193505189153, 50.58587211248745, 50.5523937060596, 50.518915299631736, 50.48543689320388, 50.45195848677603, 50.418480080348175, 50.38500167392033, 50.35152326749247, 50.318044861064614, 50.28456645463676, 50.2510880482089, 50.217609641781046, 50.1841312353532, 50.150652828925345, 50.11717442249749, 50.08369601606964, 50.05021760964178, 50.01673920321392, 49.98326079678607, 49.94978239035822, 49.91630398393036, 49.88282557750251, 49.84934717107466, 49.8158687646468, 49.78239035821895, 49.7489119517911, 49.71543354536324, 49.681955138935386, 49.64847673250753, 49.61499832607968, 49.581519919651825, 49.54804151322397, 49.51456310679612, 49.481084700368264, 49.44760629394041, 49.41412788751256, 49.380649481084696, 49.34717107465685, 49.313692668228995, 49.280214261801135, 49.24673585537329, 49.21325744894543, 49.17977904251757, 49.14630063608973, 49.112822229661866, 49.07934382323401, 49.04586541680616, 49.012387010378305, 48.97890860395045, 48.9454301975226, 48.911951791094744, 48.87847338466689, 48.844994978239036, 48.81151657181118, 48.77803816538332, 48.744559758955475, 48.71108135252762, 48.67760294609977, 48.644124539671914, 48.61064613324405, 48.57716772681621, 48.54368932038835, 48.51021091396049, 48.476732507532645, 48.443254101104785, 48.40977569467693, 48.376297288249084, 48.34281888182122, 48.30934047539337, 48.275862068965516, 48.24238366253766, 48.20890525610981, 48.175426849681955, 48.1419484432541, 48.10847003682625, 48.074991630398394, 48.04151322397054, 48.008034817542686, 47.97455641111483, 47.94107800468698, 47.90759959825912, 47.87412119183127, 47.84064278540342, 47.80716437897556, 47.77368597254771, 47.74020756611985, 47.706729159691996, 47.67325075326415, 47.63977234683629, 47.606293940408435, 47.57281553398058, 47.53933712755273, 47.50585872112487, 47.47238031469702, 47.438901908269166, 47.40542350184131, 47.37194509541346, 47.338466688985605, 47.30498828255775, 47.2715098761299, 47.238031469702044, 47.20455306327419, 47.171074656846336, 47.137596250418476, 47.10411784399063, 47.070639437562775, 47.037161031134914, 47.00368262470707, 46.97020421827921, 46.93672581185135, 46.90324740542351, 46.869768998995646, 46.83629059256779, 46.80281218613994, 46.769333779712085, 46.73585537328423, 46.70237696685638, 46.668898560428524, 46.63542015400067, 46.601941747572816, 46.56846334114496, 46.5349849347171, 46.501506528289255, 46.4680281218614, 46.43454971543354, 46.401071309005694, 46.36759290257784, 46.33411449614998, 46.30063608972213, 46.26715768329427, 46.23367927686642, 46.200200870438564, 46.16672246401071, 46.133244057582864, 46.099765651155, 46.06628724472715, 46.0328088382993, 45.99933043187144, 45.96585202544359, 45.932373619015735, 45.89889521258788, 45.86541680616003, 45.831938399732174, 45.79845999330432, 45.764981586876466, 45.73150318044861, 45.69802477402076, 45.6645463675929, 45.63106796116505, 45.5975895547372, 45.56411114830934, 45.53063274188149, 45.49715433545363, 45.463675929025776, 45.43019752259793, 45.39671911617007, 45.363240709742215, 45.32976230331436, 45.29628389688651, 45.26280549045865, 45.2293270840308, 45.195848677602946, 45.16237027117509, 45.12889186474724, 45.095413458319385, 45.061935051891524, 45.02845664546368, 44.994978239035824, 44.96149983260796, 44.928021426180116, 44.894543019752255, 44.86106461332441, 44.827586206896555, 44.794107800468694, 44.76062939404085, 44.72715098761299, 44.69367258118513, 44.66019417475729, 44.626715768329426, 44.59323736190157, 44.55975895547372, 44.526280549045865, 44.49280214261801, 44.45932373619016, 44.4258453297623, 44.39236692333445, 44.358888516906596, 44.32541011047874, 44.29193170405089, 44.258453297623035, 44.22497489119518, 44.19149648476732, 44.158018078339474, 44.12453967191162, 44.09106126548376, 44.05758285905591, 44.02410445262805, 43.9906260462002, 43.95714763977235, 43.92366923334449, 43.89019082691664, 43.85671242048878, 43.82323401406093, 43.789755607633076, 43.75627720120522, 43.72279879477737, 43.689320388349515, 43.65584198192166, 43.62236357549381, 43.588885169065954, 43.5554067626381, 43.521928356210246, 43.48844994978239, 43.45497154335454, 43.42149313692668, 43.38801473049883, 43.35453632407098, 43.32105791764312, 43.28757951121527, 43.25410110478741, 43.220622698359556, 43.18714429193171, 43.15366588550385, 43.120187479075994, 43.08670907264814, 43.05323066622029, 43.01975225979243, 42.98627385336458, 42.952795446936726, 42.91931704050887, 42.88583863408102, 42.852360227653165, 42.818881821225304, 42.78540341479746, 42.751925008369604, 42.71844660194174, 42.684968195513896, 42.65148978908604, 42.61801138265818, 42.584532976230335, 42.551054569802474, 42.51757616337462, 42.48409775694677, 42.45061935051891, 42.41714094409106, 42.383662537663206, 42.35018413123535, 42.316705724807505, 42.283227318379645, 42.24974891195179, 42.21627050552394, 42.18279209909608, 42.14931369266823, 42.115835286240376, 42.08235687981252, 42.04887847338467, 42.015400066956815, 41.98192166052896, 41.9484432541011, 41.914964847673254, 41.8814864412454, 41.84800803481754, 41.81452962838969, 41.78105122196183, 41.74757281553398, 41.71409440910613, 41.68061600267827, 41.64713759625042, 41.61365918982256, 41.58018078339471, 41.546702376966856, 41.513223970539, 41.47974556411115, 41.446267157683295, 41.41278875125544, 41.37931034482759, 41.345831938399726, 41.31235353197188, 41.278875125544026, 41.245396719116165, 41.21191831268832, 41.17843990626046, 41.144961499832604, 41.11148309340476, 41.0780046869769, 41.04452628054905, 41.01104787412119, 40.977569467693336, 40.94409106126549, 40.91061265483763, 40.877134248409774, 40.84365584198192, 40.81017743555407, 40.77669902912621, 40.74322062269836, 40.709742216270506, 40.67626380984265, 40.6427854034148, 40.609306996986945, 40.57582859055909, 40.54235018413124, 40.50887177770338, 40.47539337127552, 40.441914964847676, 40.40843655841982, 40.37495815199196, 40.341479745564115, 40.308001339136254, 40.2745229327084, 40.241044526280554, 40.20756611985269, 40.17408771342484, 40.140609306996986, 40.10713090056913, 40.07365249414128, 40.040174087713424, 40.00669568128557, 39.97321727485772, 39.93973886842986, 39.90626046200201, 39.872782055574156, 39.8393036491463, 39.80582524271845, 39.772346836290595, 39.73886842986274, 39.70539002343488, 39.671911617007034, 39.63843321057918, 39.60495480415132, 39.57147639772347, 39.53799799129561, 39.50451958486776, 39.47104117843991, 39.43756277201205, 39.4040843655842, 39.37060595915634, 39.33712755272849, 39.303649146300636, 39.27017073987278, 39.23669233344493, 39.203213927017075, 39.16973552058922, 39.13625711416137, 39.102778707733506, 39.06930030130566, 39.035821894877806, 39.002343488449945, 38.9688650820221, 38.935386675594245, 38.901908269166384, 38.86842986273854, 38.83495145631068, 38.80147304988282, 38.76799464345497, 38.734516237027115, 38.70103783059926, 38.66755942417141, 38.634081017743554, 38.60060261131571, 38.56712420488785, 38.53364579845999, 38.50016739203214, 38.466688985604286, 38.43321057917643, 38.39973217274858, 38.366253766320725, 38.33277535989287, 38.29929695346502, 38.26581854703716, 38.2323401406093, 38.198861734181456, 38.1653833277536, 38.13190492132574, 38.098426514897895, 38.064948108470034, 38.03146970204218, 37.997991295614334, 37.96451288918647, 37.93103448275862, 37.897556076330766, 37.86407766990291, 37.83059926347506, 37.797120857047204, 37.76364245061935, 37.7301640441915, 37.69668563776364, 37.66320723133579, 37.62972882490793, 37.59625041848008, 37.56277201205223, 37.52929360562437, 37.49581519919652, 37.46233679276866, 37.428858386340806, 37.39537997991296, 37.3619015734851, 37.32842316705725, 37.29494476062939, 37.26146635420154, 37.22798794777369, 37.19450954134583, 37.16103113491798, 37.12755272849012, 37.09407432206227, 37.060595915634416, 37.02711750920656, 36.99363910277871, 36.960160696350854, 36.926682289923, 36.89320388349515, 36.85972547706729, 36.82624707063944, 36.792768664211586, 36.759290257783725, 36.72581185135588, 36.692333444928025, 36.658855038500164, 36.62537663207232, 36.59189822564446, 36.5584198192166, 36.524941412788756, 36.491463006360895, 36.45798459993304, 36.42450619350519, 36.391027787077334, 36.35754938064948, 36.32407097422163, 36.29059256779377, 36.25711416136592, 36.223635754938066, 36.19015734851021, 36.15667894208235, 36.123200535654505, 36.08972212922665, 36.0562437227988, 36.02276531637094, 35.98928690994308, 35.955808503515236, 35.92233009708738, 35.88885169065952, 35.855373284231675, 35.821894877803814, 35.78841647137596, 35.754938064948114, 35.72145965852025, 35.6879812520924, 35.654502845664545, 35.62102443923669, 35.58754603280884, 35.554067626380984, 35.52058921995313, 35.48711081352528, 35.45363240709742, 35.42015400066957, 35.38667559424171, 35.35319718781386, 35.31971878138601, 35.28624037495815, 35.2527619685303, 35.21928356210245, 35.185805155674586, 35.15232674924674, 35.11884834281888, 35.085369936391025, 35.05189152996317, 35.01841312353532, 34.984934717107464, 34.95145631067961, 34.91797790425176, 34.8844994978239, 34.85102109139605, 34.817542684968195, 34.78406427854034, 34.75058587211249, 34.717107465684634, 34.68362905925678, 34.65015065282893, 34.61667224640107, 34.58319383997322, 34.549715433545366, 34.516237027117505, 34.48275862068966, 34.449280214261805, 34.415801807833944, 34.3823234014061, 34.348844994978236, 34.31536658855038, 34.281888182122536, 34.248409775694675, 34.21493136926682, 34.18145296283897, 34.147974556411114, 34.11449614998326, 34.08101774355541, 34.04753933712755, 34.0140609306997, 33.980582524271846, 33.94710411784399, 33.91362571141613, 33.880147304988284, 33.84666889856043, 33.81319049213257, 33.77971208570472, 33.74623367927686, 33.71275527284901, 33.67927686642116, 33.6457984599933, 33.61232005356545, 33.578841647137594, 33.54536324070974, 33.511884834281894, 33.47840642785403, 33.44492802142618, 33.411449614998325, 33.37797120857047, 33.34449280214262, 33.311014395714764, 33.27753598928691, 33.24405758285906, 33.2105791764312, 33.17710077000335, 33.143622363575496, 33.11014395714764, 33.07666555071979, 33.04318714429193, 33.00970873786408, 32.97623033143623, 32.942751925008366, 32.90927351858052, 32.87579511215266, 32.842316705724805, 32.80883829929696, 32.7753598928691, 32.741881486441244, 32.70840308001339, 32.67492467358554, 32.64144626715768, 32.60796786072983, 32.574489454301975, 32.54101104787412, 32.50753264144627, 32.474054235018414, 32.44057582859055, 32.40709742216271, 32.37361901573485, 32.34014060930699, 32.306662202879146, 32.273183796451285, 32.23970539002344, 32.206226983595585, 32.172748577167724, 32.13927017073988, 32.105791764312016, 32.07231335788416, 32.038834951456316, 32.005356545028455, 31.9718781386006, 31.93839973217275, 31.904921325744894, 31.87144291931704, 31.83796451288919, 31.804486106461333, 31.771007700033476, 31.737529293605625, 31.70405088717777, 31.670572480749914, 31.637094074322064, 31.603615667894207, 31.570137261466353, 31.536658855038503, 31.503180448610646, 31.46970204218279, 31.43622363575494, 31.402745229327085, 31.369266822899228, 31.335788416471377, 31.30231001004352, 31.268831603615666, 31.235353197187816, 31.20187479075996, 31.1683963843321, 31.13491797790425, 31.101439571476398, 31.06796116504854, 31.03448275862069, 31.001004352192833, 30.967525945764983, 30.93404753933713, 30.900569132909272, 30.867090726481422, 30.833612320053565, 30.80013391362571, 30.76665550719786, 30.733177100770003, 30.699698694342146, 30.666220287914296, 30.632741881486442, 30.599263475058585, 30.565785068630735, 30.532306662202878, 30.498828255775024, 30.465349849347174, 30.431871442919316, 30.398393036491463, 30.36491463006361, 30.331436223635755, 30.297957817207898, 30.264479410780048, 30.231001004352194, 30.197522597924337, 30.164044191496487, 30.13056578506863, 30.097087378640776, 30.063608972212926, 30.03013056578507, 29.99665215935721, 29.96317375292936, 29.929695346501507, 29.89621694007365, 29.8627385336458, 29.829260127217943, 29.79578172079009, 29.76230331436224, 29.72882490793438, 29.69534650150653, 29.661868095078674, 29.62838968865082, 29.59491128222297, 29.561432875795113, 29.527954469367256, 29.494476062939405, 29.46099765651155, 29.427519250083694, 29.394040843655844, 29.360562437227987, 29.327084030800133, 29.293605624372283, 29.260127217944426, 29.22664881151657, 29.19317040508872, 29.159691998660865, 29.126213592233007, 29.092735185805157, 29.0592567793773, 29.025778372949446, 28.992299966521596, 28.95882156009374, 28.925343153665885, 28.89186474723803, 28.858386340810178, 28.82490793438232, 28.79142952795447, 28.757951121526617, 28.72447271509876, 28.69099430867091, 28.657515902243052, 28.624037495815198, 28.590559089387348, 28.55708068295949, 28.523602276531633, 28.490123870103783, 28.45664546367593, 28.42316705724808, 28.389688650820222, 28.356210244392365, 28.322731837964515, 28.28925343153666, 28.255775025108804, 28.222296618680954, 28.188818212253096, 28.155339805825243, 28.121861399397392, 28.088382992969535, 28.054904586541678, 28.021426180113828, 27.987947773685974, 27.954469367258117, 27.920990960830267, 27.88751255440241, 27.854034147974556, 27.820555741546706, 27.78707733511885, 27.75359892869099, 27.72012052226314, 27.686642115835287, 27.65316370940743, 27.61968530297958, 27.586206896551722, 27.55272849012387, 27.51925008369602, 27.48577167726816, 27.452293270840304, 27.418814864412454, 27.3853364579846, 27.351858051556743, 27.318379645128893, 27.284901238701035, 27.25142283227318, 27.21794442584533, 27.184466019417474, 27.150987612989624, 27.117509206561767, 27.084030800133913, 27.050552393706063, 27.017073987278206, 26.98359558085035, 26.9501171744225, 26.916638767994645, 26.883160361566787, 26.849681955138937, 26.81620354871108, 26.782725142283226, 26.749246735855376, 26.71576832942752, 26.682289922999665, 26.64881151657181, 26.615333110143958, 26.5818547037161, 26.54837629728825, 26.514897890860397, 26.48141948443254, 26.44794107800469, 26.414462671576832, 26.380984265148978, 26.347505858721128, 26.31402745229327, 26.280549045865413, 26.247070639437563, 26.21359223300971, 26.180113826581852, 26.146635420154002, 26.113157013726145, 26.07967860729829, 26.04620020087044, 26.012721794442584, 25.979243388014726, 25.945764981586876, 25.912286575159023, 25.878808168731172, 25.845329762303315, 25.811851355875458, 25.778372949447608, 25.744894543019754, 25.711416136591897, 25.677937730164047, 25.64445932373619, 25.610980917308336, 25.577502510880485, 25.544024104452628, 25.51054569802477, 25.47706729159692, 25.443588885169067, 25.41011047874121, 25.37663207231336, 25.343153665885502, 25.30967525945765, 25.2761968530298, 25.24271844660194, 25.209240040174087, 25.175761633746234, 25.14228322731838, 25.108804820890523, 25.075326414462673, 25.04184800803482, 25.00836960160696, 24.97489119517911, 24.941412788751254, 24.9079343823234, 24.87445597589555, 24.840977569467693, 24.80749916303984, 24.774020756611986, 24.740542350184132, 24.70706394375628, 24.673585537328425, 24.640107130900567, 24.606628724472714, 24.573150318044863, 24.539671911617006, 24.506193505189152, 24.4727150987613, 24.439236692333445, 24.40575828590559, 24.372279879477738, 24.338801473049884, 24.305323066622027, 24.271844660194176, 24.238366253766323, 24.204887847338465, 24.17140944091061, 24.137931034482758, 24.104452628054904, 24.07097422162705, 24.037495815199197, 24.004017408771343, 23.97053900234349, 23.937060595915636, 23.90358218948778, 23.870103783059925, 23.836625376632075, 23.803146970204217, 23.769668563776364, 23.73619015734851, 23.702711750920656, 23.669233344492802, 23.63575493806495, 23.602276531637095, 23.568798125209238, 23.535319718781388, 23.501841312353534, 23.468362905925677, 23.434884499497823, 23.40140609306997, 23.367927686642116, 23.334449280214262, 23.300970873786408, 23.26749246735855, 23.2340140609307, 23.200535654502847, 23.16705724807499, 23.133578841647136, 23.100100435219282, 23.066622028791432, 23.033143622363575, 22.99966521593572, 22.966186809507867, 22.932708403080014, 22.89922999665216, 22.865751590224306, 22.83227318379645, 22.7987947773686, 22.765316370940745, 22.731837964512888, 22.698359558085034, 22.66488115165718, 22.631402745229327, 22.597924338801473, 22.56444593237362, 22.530967525945762, 22.497489119517912, 22.464010713090058, 22.430532306662204, 22.397053900234347, 22.363575493806493, 22.330097087378643, 22.296618680950786, 22.263140274522932, 22.22966186809508, 22.196183461667225, 22.16270505523937, 22.129226648811517, 22.09574824238366, 22.06226983595581, 22.028791429527956, 21.9953130231001, 21.961834616672245, 21.92835621024439, 21.894877803816538, 21.861399397388684, 21.82792099096083, 21.794442584532977, 21.760964178105123, 21.72748577167727, 21.694007365249416, 21.66052895882156, 21.627050552393705, 21.593572145965855, 21.560093739537997, 21.526615333110144, 21.49313692668229, 21.459658520254436, 21.426180113826582, 21.39270170739873, 21.35922330097087, 21.32574489454302, 21.292266488115168, 21.25878808168731, 21.225309675259457, 21.191831268831603, 21.158352862403753, 21.124874455975895, 21.09139604954804, 21.057917643120188, 21.024439236692334, 20.99096083026448, 20.957482423836627, 20.92400401740877, 20.890525610980916, 20.857047204553066, 20.82356879812521, 20.790090391697355, 20.7566119852695, 20.723133578841647, 20.689655172413794, 20.65617676598594, 20.622698359558083, 20.58921995313023, 20.55574154670238, 20.522263140274525, 20.488784733846668, 20.455306327418814, 20.42182792099096, 20.388349514563107, 20.354871108135253, 20.3213927017074, 20.287914295279545, 20.25443588885169, 20.220957482423838, 20.18747907599598, 20.154000669568127, 20.120522263140277, 20.08704385671242, 20.053565450284566, 20.020087043856712, 19.98660863742886, 19.953130231001005, 19.91965182457315, 19.886173418145297, 19.85269501171744, 19.81921660528959, 19.785738198861736, 19.75225979243388, 19.718781386006025, 19.68530297957817, 19.651824573150318, 19.618346166722464, 19.58486776029461, 19.551389353866753, 19.517910947438903, 19.48443254101105, 19.450954134583192, 19.41747572815534, 19.383997321727485, 19.35051891529963, 19.317040508871777, 19.283562102443923, 19.25008369601607, 19.216605289588216, 19.183126883160362, 19.14964847673251, 19.11617007030465, 19.0826916638768, 19.049213257448947, 19.01573485102109, 18.982256444593236, 18.948778038165383, 18.91529963173753, 18.881821225309675, 18.84834281888182, 18.814864412453964, 18.781386006026114, 18.74790759959826, 18.714429193170403, 18.68095078674255, 18.647472380314696, 18.613993973886846, 18.58051556745899, 18.547037161031135, 18.51355875460328, 18.480080348175427, 18.446601941747574, 18.41312353531972, 18.379645128891863, 18.346166722464012, 18.31268831603616, 18.2792099096083, 18.245731503180448, 18.212253096752594, 18.17877469032474, 18.145296283896887, 18.111817877469033, 18.078339471041176, 18.044861064613325, 18.01138265818547, 17.977904251757618, 17.94442584532976, 17.910947438901907, 17.877469032474057, 17.8439906260462, 17.810512219618346, 17.777033813190492, 17.74355540676264, 17.710077000334785, 17.67659859390693, 17.643120187479074, 17.609641781051224, 17.57616337462337, 17.542684968195513, 17.50920656176766, 17.475728155339805, 17.44224974891195, 17.408771342484098, 17.375292936056244, 17.34181452962839, 17.308336123200537, 17.274857716772683, 17.24137931034483, 17.207900903916972, 17.174422497489118, 17.140944091061268, 17.10746568463341, 17.073987278205557, 17.040508871777703, 17.00703046534985, 16.973552058921996, 16.940073652494142, 16.906595246066285, 16.87311683963843, 16.83963843321058, 16.806160026782724, 16.77268162035487, 16.739203213927016, 16.705724807499163, 16.67224640107131, 16.638767994643455, 16.6052895882156, 16.571811181787748, 16.538332775359894, 16.50485436893204, 16.471375962504183, 16.43789755607633, 16.40441914964848, 16.370940743220622, 16.33746233679277, 16.303983930364915, 16.27050552393706, 16.237027117509207, 16.203548711081353, 16.170070304653496, 16.136591898225642, 16.103113491797792, 16.06963508536994, 16.03615667894208, 16.002678272514228, 15.969199866086376, 15.93572145965852, 15.902243053230666, 15.868764646802813, 15.835286240374957, 15.801807833947104, 15.768329427519252, 15.734851021091394, 15.701372614663542, 15.667894208235689, 15.634415801807833, 15.60093739537998, 15.567458988952126, 15.53398058252427, 15.500502176096417, 15.467023769668565, 15.433545363240711, 15.400066956812855, 15.366588550385002, 15.333110143957148, 15.299631737529293, 15.266153331101439, 15.232674924673587, 15.199196518245731, 15.165718111817878, 15.132239705390024, 15.098761298962168, 15.065282892534315, 15.031804486106463, 14.998326079678606, 14.964847673250754, 14.9313692668229, 14.897890860395044, 14.86441245396719, 14.830934047539337, 14.797455641111485, 14.763977234683628, 14.730498828255776, 14.697020421827922, 14.663542015400067, 14.630063608972213, 14.59658520254436, 14.563106796116504, 14.52962838968865, 14.496149983260798, 14.462671576832943, 14.429193170405089, 14.395714763977235, 14.36223635754938, 14.328757951121526, 14.295279544693674, 14.261801138265817, 14.228322731837965, 14.194844325410111, 14.161365918982257, 14.127887512554402, 14.094409106126548, 14.060930699698696, 14.027452293270839, 13.993973886842987, 13.960495480415133, 13.927017073987278, 13.893538667559424, 13.86006026113157, 13.826581854703715, 13.793103448275861, 13.75962504184801, 13.726146635420152, 13.6926682289923, 13.659189822564446, 13.62571141613659, 13.592233009708737, 13.558754603280883, 13.525276196853032, 13.491797790425174, 13.458319383997322, 13.424840977569469, 13.391362571141613, 13.35788416471376, 13.324405758285906, 13.29092735185805, 13.257448945430198, 13.223970539002345, 13.190492132574489, 13.157013726146635, 13.123535319718782, 13.090056913290926, 13.056578506863072, 13.02310010043522, 12.989621694007363, 12.956143287579511, 12.922664881151658, 12.889186474723804, 12.855708068295948, 12.822229661868095, 12.788751255440243, 12.755272849012385, 12.721794442584534, 12.68831603615668, 12.654837629728824, 12.62135922330097, 12.587880816873117, 12.554402410445261, 12.52092400401741, 12.487445597589556, 12.4539671911617, 12.420488784733847, 12.387010378305993, 12.35353197187814, 12.320053565450284, 12.286575159022432, 12.253096752594576, 12.219618346166722, 12.186139939738869, 12.152661533311013, 12.119183126883161, 12.085704720455306, 12.052226314027452, 12.018747907599598, 11.985269501171745, 11.95179109474389, 11.918312688316037, 11.884834281888182, 11.851355875460328, 11.817877469032474, 11.784399062604619, 11.750920656176767, 11.717442249748911, 11.683963843321058, 11.650485436893204, 11.61700703046535, 11.583528624037495, 11.550050217609641, 11.516571811181787, 11.483093404753934, 11.44961499832608, 11.416136591898224, 11.382658185470373, 11.349179779042517, 11.315701372614663, 11.28222296618681, 11.248744559758956, 11.215266153331102, 11.181787746903247, 11.148309340475393, 11.11483093404754, 11.081352527619686, 11.04787412119183, 11.014395714763978, 10.980917308336123, 10.947438901908269, 10.913960495480415, 10.880482089052562, 10.847003682624708, 10.813525276196852, 10.780046869768999, 10.746568463341145, 10.713090056913291, 10.679611650485436, 10.646133244057584, 10.612654837629728, 10.579176431201876, 10.54569802477402, 10.512219618346167, 10.478741211918313, 10.445262805490458, 10.411784399062604, 10.37830599263475, 10.344827586206897, 10.311349179779041, 10.27787077335119, 10.244392366923334, 10.21091396049548, 10.177435554067626, 10.143957147639773, 10.110478741211919, 10.077000334784064, 10.04352192835621, 10.010043521928356, 9.976565115500502, 9.943086709072649, 9.909608302644795, 9.87612989621694, 9.842651489789086, 9.809173083361232, 9.775694676933377, 9.742216270505525, 9.70873786407767, 9.675259457649815, 9.641781051221962, 9.608302644794108, 9.574824238366254, 9.5413458319384, 9.507867425510545, 9.474389019082691, 9.440910612654838, 9.407432206226982, 9.37395379979913, 9.340475393371275, 9.306996986943423, 9.273518580515567, 9.240040174087714, 9.20656176765986, 9.173083361232006, 9.13960495480415, 9.106126548376297, 9.072648141948443, 9.039169735520588, 9.005691329092736, 8.97221292266488, 8.938734516237028, 8.905256109809173, 8.87177770338132, 8.838299296953466, 8.804820890525612, 8.771342484097756, 8.737864077669903, 8.704385671242049, 8.670907264814195, 8.637428858386341, 8.603950451958486, 8.570472045530634, 8.536993639102779, 8.503515232674925, 8.470036826247071, 8.436558419819216, 8.403080013391362, 8.369601606963508, 8.336123200535654, 8.3026447941078, 8.269166387679947, 8.235687981252092, 8.20220957482424, 8.168731168396384, 8.13525276196853, 8.101774355540677, 8.068295949112821, 8.03481754268497, 8.001339136257114, 7.96786072982926, 7.934382323401406, 7.900903916973552, 7.867425510545697, 7.833947104117844, 7.80046869768999, 7.766990291262135, 7.733511884834282, 7.700033478406428, 7.666555071978574, 7.633076665550719, 7.599598259122866, 7.566119852695012, 7.532641446267157, 7.499163039839303, 7.46568463341145, 7.432206226983595, 7.3987278205557425, 7.365249414127888, 7.331771007700033, 7.29829260127218, 7.264814194844325, 7.231335788416471, 7.197857381988618, 7.164378975560763, 7.130900569132908, 7.0974221627050555, 7.063943756277201, 7.030465349849348, 6.9969869434214935, 6.963508536993639, 6.930030130565785, 6.896551724137931, 6.863073317710076, 6.829594911282223, 6.796116504854369, 6.762638098426516, 6.729159691998661, 6.6956812855708066, 6.662202879142953, 6.628724472715099, 6.5952460662872445, 6.561767659859391, 6.528289253431536, 6.494810847003682, 6.461332440575829, 6.427854034147974, 6.394375627720121, 6.360897221292267, 6.327418814864412, 6.293940408436558, 6.260462002008705, 6.22698359558085, 6.193505189152996, 6.160026782725142, 6.126548376297288, 6.093069969869434, 6.059591563441581, 6.026113157013726, 5.992634750585872, 5.959156344158019, 5.925677937730164, 5.8921995313023094, 5.858721124874456, 5.825242718446602, 5.791764312018747, 5.758285905590894, 5.72480749916304, 5.691329092735186, 5.657850686307332, 5.624372279879478, 5.590893873451623, 5.55741546702377, 5.523937060595915, 5.490458654168061, 5.456980247740208, 5.423501841312354, 5.390023434884499, 5.356545028456646, 5.323066622028792, 5.289588215600938, 5.256109809173084, 5.222631402745229, 5.189152996317375, 5.155674589889521, 5.122196183461667, 5.088717777033813, 5.0552393706059595, 5.021760964178105, 4.988282557750251, 4.9548041513223975, 4.921325744894543, 4.887847338466688, 4.854368932038835, 4.820890525610981, 4.787412119183127, 4.7539337127552725, 4.720455306327419, 4.686976899899565, 4.653498493471711, 4.620020087043857, 4.586541680616003, 4.5530632741881485, 4.519584867760294, 4.48610646133244, 4.4526280549045865, 4.419149648476733, 4.385671242048878, 4.352192835621024, 4.318714429193171, 4.285236022765317, 4.251757616337462, 4.218279209909608, 4.184800803481754, 4.1513223970539, 4.117843990626046, 4.084365584198192, 4.050887177770338, 4.017408771342485, 3.98393036491463, 3.950451958486776, 3.916973552058922, 3.8834951456310676, 3.850016739203214, 3.8165383327753597, 3.783059926347506, 3.7495815199196514, 3.7161031134917977, 3.682624707063944, 3.64914630063609, 3.6156678942082356, 3.5821894877803815, 3.5487110813525278, 3.515232674924674, 3.4817542684968195, 3.4482758620689653, 3.4147974556411116, 3.381319049213258, 3.3478406427854033, 3.3143622363575496, 3.2808838299296954, 3.247405423501841, 3.213927017073987, 3.1804486106461334, 3.146970204218279, 3.113491797790425, 3.080013391362571, 3.046534984934717, 3.013056578506863, 2.9795781720790093, 2.9460997656511547, 2.912621359223301, 2.879142952795447, 2.845664546367593, 2.812186139939739, 2.778707733511885, 2.7452293270840307, 2.711750920656177, 2.678272514228323, 2.644794107800469, 2.6113157013726145, 2.5778372949447603, 2.5443588885169066, 2.5108804820890525, 2.4774020756611987, 2.443923669233344, 2.4104452628054904, 2.3769668563776363, 2.3434884499497826, 2.3100100435219284, 2.2765316370940742, 2.24305323066622, 2.2095748242383664, 2.176096417810512, 2.1426180113826585, 2.109139604954804, 2.07566119852695, 2.042182792099096, 2.0087043856712423, 1.975225979243388, 1.9417475728155338, 1.9082691663876798, 1.8747907599598257, 1.841312353531972, 1.8078339471041178, 1.7743555406762639, 1.7408771342484097, 1.7073987278205558, 1.6739203213927016, 1.6404419149648477, 1.6069635085369935, 1.5734851021091396, 1.5400066956812855, 1.5065282892534315, 1.4730498828255774, 1.4395714763977234, 1.4060930699698695, 1.3726146635420153, 1.3391362571141614, 1.3056578506863072, 1.2721794442584533, 1.2387010378305994, 1.2052226314027452, 1.1717442249748913, 1.1382658185470371, 1.1047874121191832, 1.0713090056913293, 1.037830599263475, 1.0043521928356212, 0.9708737864077669, 0.9373953799799128, 0.9039169735520589, 0.8704385671242049, 0.8369601606963508, 0.8034817542684968, 0.7700033478406427, 0.7365249414127887, 0.7030465349849347, 0.6695681285570807, 0.6360897221292267, 0.6026113157013726, 0.5691329092735186, 0.5356545028456646, 0.5021760964178106, 0.4686976899899564, 0.43521928356210243, 0.4017408771342484, 0.36826247070639434, 0.33478406427854035, 0.3013056578506863, 0.2678272514228323, 0.2343488449949782, 0.2008704385671242, 0.16739203213927017, 0.13391362571141616, 0.1004352192835621, 0.06695681285570808, 0.03347840642785404], [0.4527619648250239, 0.45290400269525766, 0.45294389601258384, 0.45308609005135914, 0.45322837942639915, 0.4532314574431182, 0.45323453752492737, 0.4533449076547001, 0.45339991645746747, 0.45351942727354044, 0.45354722549580184, 0.45363664219451744, 0.4537473329815401, 0.45387160958039596, 0.4537293016370997, 0.4537156146057405, 0.45366410412706415, 0.4534801526469722, 0.4534701140039699, 0.45361017355725936, 0.45358171062233005, 0.4536187848055914, 0.45359632013361456, 0.4536920697492674, 0.4538221778328204, 0.45378180075638236, 0.4538717798751868, 0.4537509516124756, 0.45378142904935304, 0.45381021585892783, 0.45380035981239564, 0.45374471158162566, 0.453738507449478, 0.4535535848047418, 0.45346266246837547, 0.45346742428297515, 0.4535025993083926, 0.45358430956650253, 0.4536312618751994, 0.45361564479913624, 0.45349419661701856, 0.45362929800822993, 0.4536018435224532, 0.45370816766958155, 0.4537880039480965, 0.4537842597915087, 0.45388128910370185, 0.4537247167517599, 0.45377436599309584, 0.4537068047154531, 0.45377021897031466, 0.45383367642289746, 0.4538846756505045, 0.4540141271166178, 0.45397258560163045, 0.45399856807995376, 0.4540421815349436, 0.4541778351510716, 0.45419911214963415, 0.4542170803566769, 0.4542153173595944, 0.45404899084484807, 0.4540714832043758, 0.4540886601296009, 0.45411494515698575, 0.4541286276356828, 0.45415398019538755, 0.4542697734297527, 0.4542958826907037, 0.4543396291897013, 0.45448204287165894, 0.45429715366797907, 0.45427947432116567, 0.4542522152427174, 0.4543382028904195, 0.4543120151115614, 0.4543557103223535, 0.45439943556421836, 0.45437067644908313, 0.45418304600769693, 0.4541673984823781, 0.45417958616251664, 0.45423874113714807, 0.4541999140767823, 0.4541545122252058, 0.4541835929756605, 0.45416642082570385, 0.4541986274098739, 0.4542348213657681, 0.4543152662566334, 0.4543793685584383, 0.45439300921296194, 0.4544405168165059, 0.45441285882002896, 0.45453099174012307, 0.4545723928455054, 0.45447987300764675, 0.45450610362678046, 0.45460883270512964, 0.4544218671979669, 0.45432168398824996, 0.4541596382045998, 0.45417042028317733, 0.4541758029569958, 0.45420215085048726, 0.45414602479359684, 0.454172556222429, 0.45421712273791287, 0.45425711344444086, 0.45425552372175665, 0.4542929777284378, 0.45426440063908907, 0.45436198920610393, 0.45436272956196155, 0.4544241347517376, 0.4545237179976012, 0.4543440639838898, 0.4541736456333347, 0.45429337807567605, 0.45434289435054404, 0.4542697974020336, 0.45433342142054317, 0.454406399776439, 0.4544965438074554, 0.4544952036783859, 0.4544975595116108, 0.4545815414503239, 0.4547233463222145, 0.454707625071502, 0.4547326411478628, 0.45460542757522243, 0.45466513456863833, 0.45474983172332784, 0.45477958830017434, 0.4549034678083933, 0.4549106461053948, 0.45494947091794397, 0.45496774473320306, 0.45489009845884665, 0.4549247980812794, 0.45502155246905546, 0.4550678212959623, 0.4550554836094844, 0.45496160465010144, 0.45504114087214087, 0.45512073306618744, 0.4549497489174928, 0.4549641203986595, 0.45500889107527354, 0.45496786934153377, 0.45507574093093406, 0.45506788431989803, 0.4551085369672139, 0.45511127319607475, 0.45515975911054324, 0.4552847718801778, 0.4553214789441128, 0.4553355274517486, 0.45537484334886713, 0.4554080002443734, 0.4554728974592926, 0.4556070492869017, 0.45551273417369553, 0.4554430821053626, 0.4555195554934114, 0.45562688645604277, 0.45577452787811773, 0.4557959655840871, 0.45585210390320724, 0.4558810617374388, 0.45602010452440134, 0.4560046037084975, 0.4560244987719819, 0.45614766527393913, 0.4562126748022737, 0.4563053693681509, 0.4563856685150005, 0.4564144536873471, 0.4564185601779472, 0.4562249770441074, 0.45633313286815325, 0.4561762935827556, 0.4561767164270759, 0.4561516203021625, 0.4562748776520541, 0.45625015510829847, 0.4562240660836329, 0.4562688802727451, 0.456287453005292, 0.45635032758732763, 0.4563964208912613, 0.4562670269723448, 0.45609850554110615, 0.4561112840250379, 0.4561633441134898, 0.45629020423941236, 0.456337839399981, 0.45644669469046584, 0.45655562804139566, 0.4566796934501063, 0.45648817446929807, 0.45629651800178433, 0.4562583634022784, 0.4563674247472694, 0.4564223556262755, 0.4564418335985094, 0.45650878432183795, 0.45651520950001456, 0.4564787289216259, 0.45653409865955363, 0.4566435342086039, 0.4566211494795582, 0.4566087017944338, 0.45664316828734003, 0.45676947921037075, 0.4568791970676085, 0.4570041403835635, 0.457094261581878, 0.4572059631186233, 0.4571925324613426, 0.45727118581328247, 0.4573267810400865, 0.4573225660538495, 0.45745749166180893, 0.4574036912368661, 0.45721799004203395, 0.45723359426066407, 0.4570476968704096, 0.4570867146690718, 0.4571971044934814, 0.45728179135944935, 0.4573665396817787, 0.45718149439317723, 0.4572065207748646, 0.4572048968497358, 0.4571458257812608, 0.45695427904069014, 0.45701274985949536, 0.4570712632180013, 0.4571863096868292, 0.4572651936109881, 0.457353533172906, 0.4574234273061736, 0.4575345030526601, 0.4575168953433724, 0.4575890660285436, 0.4576665833796978, 0.45762830217741823, 0.45757158999750386, 0.45749778402853714, 0.45751003863309303, 0.4575400133057582, 0.45761021127499785, 0.4575925732946197, 0.45762261106961916, 0.4576602662701014, 0.4577064699392726, 0.457859794494275, 0.45781817896590027, 0.4578483544954988, 0.45792805973366285, 0.45800108926492156, 0.45806830978398205, 0.4581962959614857, 0.45824038812550627, 0.45833802156068243, 0.45830971340004345, 0.45829800059639436, 0.4583063324964457, 0.45828173434291775, 0.45829556561092144, 0.4584395685943819, 0.4584675432129203, 0.4585541517960204, 0.4583545772113525, 0.4584356756743395, 0.45831920283305855, 0.4584474898936774, 0.4584495355482623, 0.45850548509614597, 0.4585957250457853, 0.45866706545879726, 0.4586392472281169, 0.4587806227512648, 0.45859225972855766, 0.45868892581749915, 0.4585221720288011, 0.4586354648410535, 0.45862026108511855, 0.4584339397287883, 0.45833875063554524, 0.45837762429915807, 0.4584910736666356, 0.4584906957420672, 0.45849037680491384, 0.45858111422837283, 0.45860186962157296, 0.45870974353123467, 0.4586880878799827, 0.4586168117619561, 0.45856340244010557, 0.45836182515136403, 0.4583504938833819, 0.45840202925221624, 0.45845360303727783, 0.4585076476513053, 0.4586358158793101, 0.4586608196853235, 0.45878580253115564, 0.45888554170883433, 0.4589205276162089, 0.45907370434258143, 0.45909786347280757, 0.4591614822366414, 0.4592243185562211, 0.4592562179200786, 0.4592446446061865, 0.45924334871671446, 0.4592453467437626, 0.45932597413931914, 0.45945911008742213, 0.45950497641259386, 0.4596196484848297, 0.4597348842466682, 0.45977746818616977, 0.4596532476359595, 0.4596358935577961, 0.459636496868125, 0.4597201049845805, 0.45982585410556837, 0.4599369827815489, 0.45991241238024494, 0.4599051074410335, 0.4599679286467252, 0.4599218868601913, 0.4600540467110948, 0.4601662370860754, 0.46012597717909515, 0.4601834782665673, 0.46016623922904376, 0.46014898716618025, 0.4603004588776151, 0.46031791283469387, 0.46045062234701256, 0.46031282060235224, 0.46045541361183373, 0.46043823184885874, 0.46043357690913206, 0.46055021275527147, 0.46062101449773424, 0.46064427112582623, 0.46043965969605616, 0.46041679157155524, 0.4603939060832543, 0.46053026861828344, 0.4604600116886113, 0.46046672926445187, 0.46060217197499026, 0.46072105673210656, 0.4607534850892264, 0.4606174255791036, 0.46069949085673667, 0.4605303043753958, 0.4606641063350419, 0.4607897187294895, 0.46091542693812054, 0.46089828957730755, 0.4609836238423321, 0.4610274000051761, 0.4611116380609373, 0.46109454948181317, 0.46111442854924084, 0.4611015326625068, 0.4611673782033183, 0.4612931350103236, 0.4613631278981619, 0.4612659253718091, 0.4614027121629291, 0.4615550973392146, 0.46152636820219156, 0.46154454680817475, 0.46163474990399256, 0.461645462740558, 0.4616622073680198, 0.46170651330502094, 0.46171896828994446, 0.46170200808950657, 0.4615662709218227, 0.46158074161807594, 0.4616252480611118, 0.46164547691708796, 0.46180442370794855, 0.461857597939818, 0.4618331929606948, 0.4619524377019263, 0.46196268691653736, 0.46195017462956117, 0.46195757389789244, 0.4619923743140436, 0.4618236338054876, 0.461951442401586, 0.462089763763478, 0.46212227166407743, 0.4620942683796516, 0.4621495123528667, 0.4621700617731851, 0.4623311185921362, 0.46244503722235347, 0.4624958193051214, 0.4624805788493493, 0.4626024232237451, 0.46243300984012276, 0.462422775560572, 0.4625007048324259, 0.4626433015334802, 0.46269063817062756, 0.4627484930267654, 0.4627693714640946, 0.4627033599538912, 0.4628241044169, 0.46280302234236503, 0.4627624184834029, 0.4628065517795521, 0.46266933957507145, 0.4626481642140988, 0.46278805327095496, 0.4627736513905836, 0.46282270871617337, 0.4629350424396569, 0.46295609174901914, 0.4630661327572472, 0.46308527649369197, 0.46320060495704307, 0.46319626661429125, 0.46321548381923056, 0.46319013586262364, 0.46317341994189987, 0.4630441716598241, 0.4631919431293399, 0.4633398305890204, 0.4633390027583728, 0.4633288092802641, 0.46313313679649826, 0.46295455375072125, 0.4630004132475347, 0.46311195351392526, 0.46320047733661257, 0.4633675173202416, 0.4634647095904826, 0.4636037180384867, 0.4634870670076347, 0.46357894027778734, 0.46359457026158163, 0.46371868378216996, 0.46384289530001094, 0.4639914770575929, 0.4641336102367747, 0.46415337263512746, 0.4639648659815599, 0.46411812743323666, 0.46426053571455234, 0.4643676721292237, 0.4645077538732131, 0.46449758715948386, 0.4646211963581411, 0.4644686674647777, 0.46454796869560455, 0.46460255174295034, 0.46462258660175887, 0.46478838665714567, 0.4648664007787081, 0.4646730401002798, 0.46481634850566816, 0.46486347758090746, 0.4649508683671399, 0.46477073399736035, 0.4645604786227589, 0.4644707541214541, 0.464351122034785, 0.4643947229606361, 0.464213923595978, 0.46423390730754693, 0.46417963785302846, 0.46421505330975044, 0.4642350614243752, 0.4642184357696171, 0.46436236461216845, 0.4643695162858421, 0.4644123592007563, 0.464562913357478, 0.46438154151450806, 0.4643706239433348, 0.46440699786334294, 0.46456259015092405, 0.46458848770012223, 0.4646102294517762, 0.4646578575196435, 0.4647229247365291, 0.46487889219679174, 0.46466765256625875, 0.4644562430606713, 0.4644336200016627, 0.4644109787349608, 0.4645445721879545, 0.4645621955336539, 0.46449943847977865, 0.46441795229348803, 0.4644473685334532, 0.4645623271104804, 0.46465720503048685, 0.4648222458626228, 0.46496787180984167, 0.46505670165440544, 0.4650357295088542, 0.4650477715698238, 0.4651925958085166, 0.4652118949426983, 0.4652469676928324, 0.46521811644981803, 0.46534611776406254, 0.4654898894905352, 0.4656003752465874, 0.46561858952491186, 0.4655714305994682, 0.465609032134253, 0.4654073038162963, 0.46538430054737817, 0.46519653626821683, 0.46534332119530897, 0.46544632153479465, 0.4654672053683846, 0.4654854321705799, 0.4653013331998742, 0.46537643159186537, 0.4655471996389634, 0.4655059962553991, 0.46565077174609654, 0.465702334772407, 0.46567635552437764, 0.4657685935089506, 0.4658654187579112, 0.46585548289504625, 0.46588522554039147, 0.46592423252823967, 0.4660009629910115, 0.466073614578611, 0.46622184121278964, 0.46637018934420926, 0.46618524542624745, 0.46624545303898796, 0.46624743421674936, 0.4662285344218492, 0.4662620511158149, 0.46628809010300404, 0.46626218076346704, 0.46637815595032883, 0.4663996464536386, 0.46648502549685866, 0.4663826484286378, 0.4665184010176453, 0.466565020699145, 0.46654086608534195, 0.46651853358980766, 0.46649618266812204, 0.4663100694933035, 0.4663248123139421, 0.46629583425760945, 0.4663908341581568, 0.4661835008820112, 0.4661748094517043, 0.4661538053224961, 0.4661421119956381, 0.466114048530854, 0.46628830681713246, 0.4661013362002921, 0.46610836499496366, 0.4659116277416206, 0.46604383720470616, 0.46615327353644764, 0.46610534703721523, 0.46609372850825476, 0.46613545072253837, 0.4662349287659563, 0.4661233896348273, 0.4662341359476175, 0.4663119183734643, 0.4663505096716097, 0.4665176831757991, 0.4665556232962471, 0.46668769939705845, 0.4664996473712528, 0.46652963519176194, 0.46662145270680794, 0.4666076477989539, 0.46670213817830053, 0.46647918756717105, 0.46625605046452256, 0.46640989554494966, 0.4664299117322776, 0.4664183366759489, 0.4664484047092117, 0.4663108116330627, 0.46631979758276565, 0.4664845290414832, 0.4662764805220111, 0.46638991379201516, 0.46650393086868663, 0.4666081332755041, 0.46671242328417684, 0.46685020275247036, 0.46664489848165697, 0.4666839166724936, 0.4668278549980453, 0.4669805826536685, 0.4670383129400294, 0.46711859318190463, 0.46715661173782674, 0.46710780008173025, 0.46713016101785415, 0.46707390042715785, 0.4671209387828555, 0.46693060595679026, 0.46696825941202275, 0.46687322044453683, 0.466887183653568, 0.46700540799205104, 0.4670467864819935, 0.4671115157498732, 0.46717629989631837, 0.46714799663951045, 0.46712687071965114, 0.4669751161514149, 0.46705476556419107, 0.46682836571948594, 0.46669511222774945, 0.4666737488444501, 0.4666597136878082, 0.46675309699941187, 0.46687024024624496, 0.4669874832743787, 0.4669776063864147, 0.46696367083836565, 0.4670853691057979, 0.46717141246383076, 0.4673235819536265, 0.4673738650740761, 0.46742920356695555, 0.4675185939464733, 0.4675414173118184, 0.4675874577819137, 0.4676537223026901, 0.4676931719551224, 0.46781649676978, 0.46793992726122813, 0.4679629899208326, 0.4681162067824813, 0.46810550599322887, 0.4681656971247746, 0.4681772149070854, 0.46816776846188846, 0.46823475903632217, 0.46825801785688626, 0.46823354211670193, 0.46827344496003054, 0.46843014794944565, 0.46837620022539167, 0.4685284999116713, 0.46845776424221336, 0.4685350079157277, 0.46857628395759937, 0.4687335234411595, 0.4687856622008846, 0.4688072291208577, 0.4689115065346176, 0.46880206609468694, 0.4687685716546476, 0.4687867252371645, 0.4688688824521075, 0.46891180436984103, 0.4690269688417898, 0.46881708135100947, 0.4688590066228095, 0.4690380431656911, 0.46908570257278076, 0.4692692037844666, 0.469391373643611, 0.4691794221432718, 0.46915508097299263, 0.46914654195658967, 0.4691862238030548, 0.469196107583366, 0.46934036967139114, 0.4694245759516306, 0.46958520929902947, 0.46955715427497796, 0.469544604103348, 0.4696063421625752, 0.46975391148322926, 0.4697278863186538, 0.4696998323443835, 0.46981245963787854, 0.46985826445867546, 0.46995407274527096, 0.46997460721604023, 0.470005483287496, 0.46995141679725927, 0.47005288569906045, 0.4701730499334142, 0.4700625303221105, 0.47003141229323336, 0.4701897774447613, 0.4703508593686134, 0.47040054982463686, 0.4704427333421946, 0.4704646165600413, 0.470646420844933, 0.4708049347825327, 0.4707220032672774, 0.4708089186623768, 0.4708003826744299, 0.47071202328826456, 0.47082211351771536, 0.4709332074694688, 0.47094176824355155, 0.4708993850255488, 0.47101261520139004, 0.4710041428775844, 0.4709605445231758, 0.4709080213513798, 0.47075538453193666, 0.4708736984239612, 0.47103526345928937, 0.4711360958550816, 0.47114509437001206, 0.4709266446254036, 0.4709179188239106, 0.47098222873905204, 0.4711036529394792, 0.4708875621778144, 0.47097917432416175, 0.47108638299061084, 0.4711955695795271, 0.47096002194905023, 0.47092025581455094, 0.470954935056989, 0.47100562634295773, 0.4709915306680896, 0.47102855838242824, 0.47117417185200505, 0.47120889672074506, 0.47118291700841797, 0.47103586106790296, 0.4711656568964997, 0.4711156682752866, 0.47117814280460235, 0.47116913820892015, 0.4709490149401015, 0.4709744921923597, 0.47115804947062445, 0.4712915293373962, 0.47126733868429865, 0.4713806691951429, 0.47157049439125615, 0.47165741418659163, 0.4715762673717292, 0.4714260018584213, 0.47138818719418185, 0.4713676675533919, 0.47112943757031533, 0.4711785941332189, 0.47128844362248845, 0.47126281467476355, 0.4713165448442616, 0.47129634557099825, 0.4714969184467969, 0.47153754923198005, 0.4717332157314432, 0.4717849931720841, 0.4718361840003914, 0.47161532241999315, 0.47167433179894563, 0.47165381164575026, 0.47176729248031585, 0.47186157635935333, 0.4719666010558296, 0.47179318414206683, 0.47164746040913186, 0.471750430160902, 0.4715314729167405, 0.47131157396962825, 0.47143396807974663, 0.4713027688924834, 0.47119328575427427, 0.47114239835640176, 0.47122780629237826, 0.47131329215530365, 0.4713434539690807, 0.47146009066454186, 0.47164995317109043, 0.47174806918645484, 0.47176992155857506, 0.47196331145505976, 0.47182216247550796, 0.4718581915265381, 0.4718375393972565, 0.47175911022915157, 0.4718266662526672, 0.4715980039934422, 0.47162292079351037, 0.4714492968890292, 0.4714477212056838, 0.4715277535696123, 0.4716509465313044, 0.47177425282598806, 0.47187910880786194, 0.47192469678169313, 0.47180410302906667, 0.47193489195858035, 0.47205177346344585, 0.47209533872002474, 0.4720844337098695, 0.47216565481161626, 0.47224695094440383, 0.4723107361568744, 0.4724384441110049, 0.472580147724997, 0.4726095272893811, 0.4723653650334965, 0.47243572518550253, 0.47220501403342763, 0.4722956915646383, 0.47227498372689086, 0.47233137279882903, 0.47247979424444253, 0.4726546571307614, 0.47282968252905627, 0.4728849091285209, 0.47305792494630117, 0.47295903751709545, 0.4729184247655831, 0.473115862500526, 0.4731620778711908, 0.47313251767697534, 0.473212342008872, 0.47338586556960816, 0.4735384556832308, 0.47342786462967534, 0.47335939433131413, 0.4734024941738399, 0.47347358795421063, 0.47354474827064164, 0.47361597521658233, 0.47339282158830137, 0.4734581403063014, 0.47350175493628255, 0.4735525987991532, 0.47353745105122746, 0.47352703365936116, 0.4736237923997945, 0.4737920705210771, 0.47386800440390103, 0.47403479143350163, 0.47407716074711753, 0.4742071131521645, 0.47433718798057956, 0.4744367411325736, 0.4744187901452907, 0.4745781280694669, 0.47473761638337797, 0.4749095126760255, 0.4749967859385732, 0.47488750952316905, 0.47485834584234626, 0.4749566553216947, 0.47515866511331134, 0.47491016069338393, 0.4750731171452003, 0.4752529625120844, 0.47522514723615394, 0.47524247790462815, 0.47536633018921237, 0.4751368376176258, 0.47528202001222053, 0.4752549789437592, 0.47538804605349866, 0.4753374132581777, 0.47537150649722365, 0.4753610797100496, 0.475344625907662, 0.4753971721357895, 0.47548881475895294, 0.47547433783391957, 0.4756661613551226, 0.47574373438417483, 0.47586887912612924, 0.4757233222653981, 0.4757819848527794, 0.47586209324856266, 0.47570944442560814, 0.4757395070199599, 0.4756962451220125, 0.47558144997384205, 0.4756250787821675, 0.47570345900147054, 0.47568899477169263, 0.475739973216677, 0.47581631000492, 0.47577574321753496, 0.475732626928668, 0.47568985786483525, 0.47576462201317954, 0.4757585176495014, 0.47573270222996067, 0.4757544730772989, 0.4757728432378794, 0.47585978937942464, 0.47596286261513154, 0.475961740304721, 0.4761132442874686, 0.4761235123245965, 0.476261637505946, 0.47625401971190245, 0.4762396960170274, 0.4762337863343762, 0.47628334744344336, 0.4762038566467788, 0.4760274240680168, 0.4757730684486324, 0.4755381832417586, 0.4756172944713574, 0.4757331402561209, 0.47581287032527214, 0.47570454924104477, 0.47588356122349795, 0.47588895832461536, 0.47572899571590177, 0.4759156947072072, 0.4756647057324484, 0.4754134717708915, 0.4754953115537555, 0.4754403452097674, 0.4752615762109754, 0.47547124467681584, 0.47559902624745726, 0.4756247010519869, 0.4756044674140358, 0.47572981001454234, 0.47577387747676997, 0.47576749571992516, 0.47575770229499553, 0.47569966577074674, 0.47582229458632164, 0.47595976085817115, 0.47612371516649066, 0.4763358881107914, 0.4764738100875327, 0.4766177112612263, 0.4763798866316004, 0.47657532259378393, 0.47662646568043904, 0.47651117834167994, 0.4766685093178161, 0.4764100740137756, 0.4765213160061702, 0.47663955565065524, 0.47661385688392255, 0.4767306909694552, 0.4767213263971114, 0.4767146660638134, 0.47677146684972177, 0.4768217419602496, 0.4765622289354283, 0.47665491536535015, 0.4767455905528606, 0.476506968503496, 0.47655156170397184, 0.4765131174808258, 0.4766764210432369, 0.4764412832125062, 0.476582438701932, 0.47657356995067646, 0.47648346660953805, 0.4764757276901413, 0.47622044182296164, 0.47606546085784623, 0.476176423378106, 0.4759348830831826, 0.4759286318842197, 0.4759136724956531, 0.4761037424788071, 0.4760778037073494, 0.4762608781237579, 0.47629201904391805, 0.4763513133770417, 0.4764860000410145, 0.4764326093599676, 0.4765109759534414, 0.47644503432998586, 0.4766289376813051, 0.4766812647426509, 0.4766283523535842, 0.4767033004267663, 0.47677832401437975, 0.47651460341156443, 0.47668420890199503, 0.47679475807017174, 0.4766841315240456, 0.4766810243981206, 0.4767890582173871, 0.4769309746111408, 0.4769278629610873, 0.476922038356812, 0.4771030807077646, 0.4772699046056237, 0.4775053894899407, 0.4777004443817423, 0.477694996976046, 0.477899109181372, 0.4776557406355405, 0.47778380685795996, 0.47796610401548145, 0.47816712511585063, 0.4781997115701568, 0.4783486879964005, 0.47849781620708254, 0.47849409804480486, 0.478228159288071, 0.4779619491652588, 0.47769677168462304, 0.4778698094184308, 0.4777583755213805, 0.4778714821862021, 0.4779187478405031, 0.4780060305051847, 0.478183304535848, 0.4779159804090733, 0.47809540295391656, 0.4782750095218828, 0.478419799967316, 0.47856838854091854, 0.4787284001107552, 0.4784813445334638, 0.4786146540613493, 0.4783495693186137, 0.4784726523923714, 0.4786173857420026, 0.4785849028564155, 0.47839869332104484, 0.47840279035449845, 0.47849053408653597, 0.4784460755385306, 0.4784095854385553, 0.47860889337147206, 0.4785572257716571, 0.47863689835170725, 0.4784675574236136, 0.47849620690928435, 0.47857231372928233, 0.4785789370023921, 0.4787247764472021, 0.47856192935644726, 0.478638228362181, 0.47876358717420653, 0.47850007110675613, 0.4785514580407076, 0.47834759804469834, 0.4784526131508059, 0.4785854422997649, 0.47869677215130774, 0.4788133531901653, 0.4789603899039654, 0.4787024285804736, 0.4787691260964059, 0.47851801189405196, 0.47857223871499593, 0.47862652225855595, 0.47877437578596876, 0.4788953204490109, 0.4789483139137115, 0.47908485224399994, 0.4791019480341498, 0.4790931906058983, 0.47926102454997205, 0.4792759444981591, 0.47942663423831366, 0.4796642778044597, 0.47986589733924967, 0.47997397949368004, 0.4799856602581358, 0.4799867243037434, 0.48012247095719657, 0.4801089108418634, 0.48033038296604813, 0.4805169438192593, 0.4804926549747392, 0.48068812610921, 0.4807181267410185, 0.4807101858050473, 0.48077138620023463, 0.4807528982863276, 0.4809184159575808, 0.48094861822937196, 0.48109974299693525, 0.48101067456045604, 0.48105195548771873, 0.48119734892669724, 0.4812405160446807, 0.48096780387558774, 0.4811724777775073, 0.4813745977405036, 0.4811405751923446, 0.48112524628204123, 0.48133044079090165, 0.4813814003713289, 0.48141768111801014, 0.48145005307956185, 0.4816063763262161, 0.48176286676350843, 0.48179777681877084, 0.48203339304476234, 0.48223230687683993, 0.48228871400963, 0.48243051334308795, 0.4824832094826041, 0.4822054226922029, 0.482360250336071, 0.48222817731199136, 0.4821933306273458, 0.4821584464529911, 0.4823273040384709, 0.4824690019335933, 0.48266932937614593, 0.4828775686145327, 0.4830322607058174, 0.4827532711001541, 0.48295908216053723, 0.48301155482131003, 0.48295814583374413, 0.4830067252987565, 0.4830986191905919, 0.48312148784469955, 0.4828839758514134, 0.4830283051916155, 0.48306857437565404, 0.48281011906636145, 0.48255034427732896, 0.48276010245337925, 0.4824789938134083, 0.48260551591990347, 0.48269002136344347, 0.482897478540413, 0.482946368934484, 0.48287801579263007, 0.4828654997436463, 0.4829302720124456, 0.4829718203993222, 0.4831801112967164, 0.48323992918221226, 0.48330576191637037, 0.4833287186886862, 0.4834577645716726, 0.48358282668829305, 0.4836365887149564, 0.4838460434306606, 0.48398132989776144, 0.4840741027452675, 0.48420252702313904, 0.4841906424502788, 0.4839769291163041, 0.4840669028277246, 0.4839124940458056, 0.4839190308748597, 0.4841097716351774, 0.48416394891443043, 0.483897737645628, 0.48408682738865116, 0.484068685498889, 0.48415910757830616, 0.48436352416543277, 0.4842138541636341, 0.4843608999032691, 0.48450810848425474, 0.4846173429091488, 0.48471322997236466, 0.4848113484601666, 0.4846088154766521, 0.4845091458652799, 0.4845117265749794, 0.4844118921897749, 0.4844667196119771, 0.48420152608351696, 0.4843649670899113, 0.4845083459016606, 0.48462670204800773, 0.4847588027912717, 0.4849229196016468, 0.4850147778919025, 0.4847670730379243, 0.48451035441064105, 0.48424475521881166, 0.4842708620897797, 0.4844500791518741, 0.48457777586604506, 0.484665622057959, 0.4848478164146308, 0.48511279373705873, 0.48493421168928924, 0.48508899831103836, 0.48514976975635626, 0.48527807401753054, 0.48544007603588113, 0.48541133695330263, 0.4852727356944432, 0.48506908841936325, 0.4852309670634648, 0.4853930284148397, 0.4855552727829863, 0.48567676729991055, 0.4857747865568611, 0.485773280621085, 0.4858415718725422, 0.48586704262951774, 0.485943467760996, 0.4861643055872955, 0.4863931772268506, 0.4864286120996471, 0.48665789376179813, 0.48655706655055025, 0.48661936357696306, 0.4867836240440913, 0.4868783189230271, 0.48709368490636934, 0.48720212654136447, 0.487345032628048, 0.487418232093798, 0.48714617897310997, 0.4868941742400776, 0.4869493943741686, 0.4870446171715502, 0.48713994891950085, 0.48728815967009315, 0.48735023038849645, 0.48739082308586634, 0.48751214106104845, 0.48773653956873203, 0.48795300068871633, 0.48817791019964113, 0.48841915585907963, 0.48863708869035904, 0.488621581058068, 0.4886280660846822, 0.48864049175579954, 0.4887274162736741, 0.48871755177923626, 0.48875492086199435, 0.48890781349811113, 0.4889571485885607, 0.489086747198846, 0.4891464664354734, 0.48914481508503094, 0.4890159943310202, 0.48905799897809615, 0.4891557689938783, 0.48935939332805123, 0.4895301637529546, 0.4896370689987206, 0.48974409848068157, 0.4897347447881536, 0.4899635692224872, 0.4897595008719812, 0.4898991394863505, 0.4900179766893791, 0.49007088354130146, 0.4899414207692642, 0.49016812843622215, 0.4902720346433961, 0.4905180942374226, 0.49054713393285165, 0.49077993920324575, 0.4908092990942414, 0.49067973800711867, 0.4906949059000716, 0.4908359507171735, 0.49084343773163314, 0.49074135957429255, 0.49090226612932814, 0.4909037152681407, 0.4910265696406212, 0.4910178551732944, 0.4912502652516245, 0.4913937420906793, 0.4913852287018007, 0.4914460741765526, 0.4914478503236408, 0.4917308999115702, 0.4919645555603544, 0.4919880507401823, 0.49196172373665853, 0.49202581451499905, 0.4922293310325518, 0.49192834071306907, 0.4919581519076399, 0.4916679476174057, 0.4913717628517612, 0.4910752261137275, 0.49110236209953884, 0.491075367260398, 0.49112086798713556, 0.4908177833343584, 0.49107779913003113, 0.49110774402214574, 0.4908232463317478, 0.49100397490036934, 0.4910805412782029, 0.49079433737845773, 0.49064927817035076, 0.490689189808179, 0.49079115655551686, 0.4908550188966017, 0.49091895781123696, 0.4909893244964729, 0.49088540825333876, 0.4910075277686765, 0.49079386462329333, 0.49087793989632583, 0.4907981468542035, 0.4907890954979274, 0.49048599290850486, 0.4905885132648368, 0.4902974241379071, 0.49048214767310455, 0.4901788008256419, 0.49031370372756605, 0.4904570966371723, 0.49022292003476997, 0.4903257155543105, 0.4903890066072991, 0.490624292561205, 0.4908602131829702, 0.49086063288798054, 0.4909126418232523, 0.49061492630737796, 0.4904129611062766, 0.49048046336221923, 0.4904817069302978, 0.4905339434478518, 0.4906530686388923, 0.4903461867332212, 0.49055620605184613, 0.4907968474827883, 0.49078766263114126, 0.49077846655106927, 0.49090368918888777, 0.4910730492305533, 0.4912743454506338, 0.49130523646190644, 0.4915673305448174, 0.4917463075284439, 0.49155350278001536, 0.4916238817147141, 0.49172924330577056, 0.49196360245383314, 0.491699230130758, 0.4916994904939128, 0.49138630472095773, 0.491377398343086, 0.49144797255730727, 0.49152070729745195, 0.4912066373204893, 0.4913366074676328, 0.49141820251399276, 0.491479021503775, 0.4917236614290599, 0.49145574676387677, 0.4912238550532385, 0.4914294448615146, 0.49142050444887186, 0.4914772873708898, 0.49166222269566356, 0.4919048041853558, 0.4920168743073871, 0.4920191031948705, 0.4919611809172929, 0.49176550506828964, 0.49199294328424753, 0.4922733613774994, 0.49251738522141386, 0.49222702622722486, 0.49248514324928705, 0.49274358332143947, 0.4926934443416905, 0.4924204411949668, 0.4925807152515635, 0.49275530433623466, 0.4928853899777813, 0.4931299296986056, 0.4933469864071942, 0.4930283367131108, 0.493214383188444, 0.49329870926614683, 0.49330177254797225, 0.49352597003955473, 0.4936810210809831, 0.4936733497245766, 0.4937414742745794, 0.4936857999967389, 0.4938682495644003, 0.4939443575112621, 0.49422774063061037, 0.4939072258908325, 0.4938250529358466, 0.49395767662008105, 0.4937213239373463, 0.49390958368101123, 0.49413668410695716, 0.4940809070727898, 0.4942705967454188, 0.49397637722483934, 0.49397880414510636, 0.4941187716197388, 0.4941635462465801, 0.4938610160250715, 0.49383378300866887, 0.4938376696333286, 0.49413317455931305, 0.4938353073795164, 0.49402124731897207, 0.4941325399635651, 0.49424397538255793, 0.49436973346468055, 0.49448146436494445, 0.4945005377272423, 0.49465746062166926, 0.4947292670305048, 0.4948779729533674, 0.4949276367550247, 0.4947271869768406, 0.49459081665200233, 0.4943898906183894, 0.49447566758722744, 0.4946113368615171, 0.4947275442703671, 0.49492711942615936, 0.49512670772986417, 0.4951771682098897, 0.495188189837664, 0.49525939104584693, 0.4952638209874293, 0.4952216303397502, 0.495341533343345, 0.4954430428918538, 0.4951741472041389, 0.49513178819400105, 0.4948812965533764, 0.49513192931788874, 0.49517325682931157, 0.49486311525963766, 0.49483585671113844, 0.49503266476012553, 0.49528392232141416, 0.4951872797408406, 0.4953586900014917, 0.49547874114132584, 0.49555863967170777, 0.49581136283068067, 0.49611612491511636, 0.4963695469114076, 0.4962421341788697, 0.49640571025839786, 0.4962496314553181, 0.4964510738764494, 0.4967062396990586, 0.49696174237423896, 0.4971640543053981, 0.4972362287308957, 0.49749190000085264, 0.49765720214199044, 0.49771093805501293, 0.4973828309715032, 0.49770314182295267, 0.4976871488770634, 0.49737490536826395, 0.49706791081408896, 0.49738017101314846, 0.49752845469052137, 0.49766056561327393, 0.4977479684932762, 0.4978330233083675, 0.4979513877523665, 0.4982040735313517, 0.49838843014545264, 0.49864760605560604, 0.49873123810412284, 0.49873151192638066, 0.49852444861132367, 0.49882572531425146, 0.49866844321631776, 0.49847911150946095, 0.49878212145856243, 0.499042955365083, 0.4991205145824639, 0.4991277038378969, 0.49886353168043807, 0.4987033355806647, 0.49882864767675683, 0.49864988190202747, 0.4987753781577993, 0.4984864762204065, 0.49874869745614986, 0.49853434477536634, 0.49819482842111823, 0.49838500866446744, 0.4980724549690524, 0.49806505070460677, 0.4979916429384419, 0.4981405189500534, 0.49809198332470267, 0.49835554163406914, 0.49853433695876426, 0.4986989852801988, 0.4988205219288194, 0.4991166232770072, 0.4993633731145521, 0.4991827746495856, 0.4993049742756251, 0.4993124077183519, 0.499318386676689, 0.4996285483031386, 0.49989514684991515, 0.4999733793326173, 0.499647263341693, 0.49968839264208215, 0.49978566024313675, 0.49998290657494654, 0.49999085263521215, 0.500099397226586, 0.5001865658714542, 0.5002338087896336, 0.500357914439762, 0.5003661469214129, 0.5004144615736814, 0.5005389496371806, 0.5006183314797875, 0.5007822183969608, 0.501056798771704, 0.501064349575758, 0.5010415521920845, 0.5011669944354443, 0.5008557356942728, 0.5008238678715344, 0.5009100524719389, 0.5010376111094147, 0.5013096503725182, 0.5015312528162704, 0.5014484924019315, 0.501424115748784, 0.5016821852239176, 0.5015395751663633, 0.501552732507483, 0.5013277360441696, 0.5016015037158501, 0.5012804657034478, 0.5009576342544928, 0.5011664647126145, 0.5014665999133443, 0.5014437807997466, 0.5014529338608238, 0.5014535636316991, 0.5011308376656879, 0.5014514641999653, 0.5015644250873044, 0.50179838032653, 0.5018824554502939, 0.5015524544025163, 0.5017408283143658, 0.5019854327301464, 0.5016612539373245, 0.5017043752414974, 0.5017137912061761, 0.501418525145063, 0.5010930218158116, 0.5010696773224734, 0.5012153412519028, 0.5012241938598576, 0.5012330590873534, 0.5012934849686724, 0.5009418462042393, 0.5005853760943854, 0.5002283963775122, 0.500504118632951, 0.5004613905662847, 0.5005719834948669, 0.5005630107194255, 0.5008427106779358, 0.5008857706173645, 0.5009684240538209, 0.5011711272598534, 0.5013011750335987, 0.5014449407883185, 0.5010901176952701, 0.5009993196351896, 0.5009083905533772, 0.5011826498472063, 0.5011980878068059, 0.5008374212036293, 0.5009085760516333, 0.5011283501925767, 0.501411297353183, 0.5010714940880294, 0.501311928346134, 0.5015422125887125, 0.5012329224044942, 0.5013817642808134, 0.501712840956374, 0.5013499224137349, 0.5016346809078004, 0.50161113554052, 0.5012823039682062, 0.5015676370839199, 0.5012051683298118, 0.5014458438574728, 0.5014901964407845, 0.5017631093618425, 0.50209249717361, 0.502092547214458, 0.5022319098029014, 0.5024560602725822, 0.5025614982561029, 0.5028340772122645, 0.5030481949003373, 0.5032091771366226, 0.5030554831247313, 0.5028624409280893, 0.5029971955212756, 0.5031660701639954, 0.5028655256430785, 0.5031086069311667, 0.5032763810257734, 0.5029255141883716, 0.5029998444280315, 0.5029573831189462, 0.5030181291447305, 0.5032313647677258, 0.5032650769225597, 0.5034527230845222, 0.5034626218801694, 0.5036270803934929, 0.5036578831497164, 0.503795001878759, 0.5039094418100617, 0.5040512405639905, 0.5041927799036495, 0.5045031537088208, 0.5046411585303764, 0.5043211546126518, 0.5039715458698685, 0.5037447587197194, 0.5041065033244793, 0.5040338437024963, 0.5043642777780973, 0.5045029059288315, 0.5045624244134319, 0.50490135567557, 0.5045500727115787, 0.504610989674052, 0.5048579857390243, 0.5048612403389646, 0.5049098979109014, 0.5050004534604716, 0.5048139714835375, 0.5049091686886605, 0.505208749159886, 0.5052077721581114, 0.5055361110320497, 0.5052528040864991, 0.5054510806090386, 0.5058272866980164, 0.5058128722686717, 0.5061116073251992, 0.5059811943878917, 0.5057517804258944, 0.5058740454474567, 0.5059777705240349, 0.5063204376908891, 0.5066636308242312, 0.5063077657173374, 0.5066038829326465, 0.5068421202081049, 0.5066677620763688, 0.506811262107434, 0.506822681738974, 0.5071035193461358, 0.5074572520963313, 0.507282695619332, 0.5075717811181629, 0.5071980417127105, 0.5068237233151506, 0.5069682341690741, 0.5071129692446484, 0.507399706584442, 0.5075450018329506, 0.5074578943558445, 0.5076620518978096, 0.5077878995532865, 0.5079511692462855, 0.5075907567417974, 0.5073729139953436, 0.5073863549130542, 0.5070246554251052, 0.5070764272876805, 0.5072233445469126, 0.5072584009320518, 0.5072379500046783, 0.5068747144866286, 0.5068891979379071, 0.5072368026961245, 0.5073465681839067, 0.5069658594329317, 0.5070025721996316, 0.5069344470877957, 0.5072381543036659, 0.5068726236198616, 0.5068843806345809, 0.5067038025060203, 0.5070082889651857, 0.5073817041521169, 0.5074859745755973, 0.5077976549655192, 0.5076185162217799, 0.5079802668452598, 0.5080503732951525, 0.50826979545514, 0.5079779177852346, 0.5076855746007042, 0.5078448000388301, 0.5081620392812286, 0.5079820462404195, 0.5082896543712994, 0.5086080117658672, 0.5089185476177628, 0.5092346260975894, 0.5090533255285383, 0.50920485051149, 0.5088180030497125, 0.5084305331463231, 0.5086857541645463, 0.5088559826210385, 0.5084840922844427, 0.5085807804503888, 0.5082416643873336, 0.5082075821214406, 0.5078425383291426, 0.5081557231629311, 0.5082622488727268, 0.5082769234141273, 0.5079100073939136, 0.5080128343054303, 0.5083325449973257, 0.508541720150776, 0.508857259606436, 0.5092199551829416, 0.5089888694038641, 0.5086222954539554, 0.5084492974888014, 0.508658481050896, 0.5087139624469658, 0.5087291511636907, 0.5087427469709265, 0.5085583682418535, 0.5085853447883744, 0.508841923698756, 0.509175199824803, 0.5091908431667775, 0.509247128692406, 0.5089050917572516, 0.5086601081343464, 0.5088200630685782, 0.5090237187453168, 0.5093172632270194, 0.509473647781219, 0.5096302914647546, 0.509731175497041, 0.5100528300787147, 0.5099438171902202, 0.509564677069251, 0.5091566609936015, 0.5087817691964257, 0.5088474737493124, 0.5089789685145583, 0.5093018746614151, 0.5096314763250637, 0.5096477496837586, 0.5097924409808788, 0.5101267216948026, 0.5104546855294525, 0.5104717041084823, 0.5103464474931004, 0.5105581045277406, 0.5107701175876704, 0.5105217546877288, 0.5108357618310287, 0.51115665023663, 0.5107441242030745, 0.5103562391728407, 0.5099778066125117, 0.5103036995848599, 0.5104998395333803, 0.5103788071280669, 0.5103560832462511, 0.5106565344366082, 0.5109875431586441, 0.5113181980383877, 0.5109367679486164, 0.5106855852614189, 0.5110071457385121, 0.5113304225720495, 0.5113484942059063, 0.5115198939353038, 0.5117589918869259, 0.5119228225976562, 0.5120225818741945, 0.5123060590428115, 0.5119582973722446, 0.5121311044912837, 0.512476306413842, 0.5127476602742951, 0.5129441739349437, 0.513320494808911, 0.5134476196596068, 0.5135313257443924, 0.5138705410055369, 0.5141866185942225, 0.5145237738369042, 0.5145970732026792, 0.5142021010198542, 0.5139489559315742, 0.51429576763675, 0.5146509513790052, 0.5147411644007108, 0.5148537724463319, 0.5144569579497724, 0.5148057260777619, 0.5150831432004782, 0.515476700531523, 0.5154988424048438, 0.5159016623175622, 0.5162366289494127, 0.5163617332787342, 0.5164871491245862, 0.5165452910321409, 0.5165918346881667, 0.5166799296364152, 0.5169614422435245, 0.5165724823530495, 0.5169134447268936, 0.5172342810666924, 0.5175556847563407, 0.5179065665405496, 0.5176515455696215, 0.5177991220725914, 0.5179260724227632, 0.5182642233382426, 0.5186029754109052, 0.5182128608197015, 0.5183615942218389, 0.5183050375484018, 0.5183125374829485, 0.5179561661724393, 0.5178531046835272, 0.5179510082238838, 0.5178477575846349, 0.5176016255391623, 0.5177212638497043, 0.5178411169507499, 0.5178881767173147, 0.5174923549715191, 0.5174753761193701, 0.5175015365654154, 0.5174965742946577, 0.5170697272561487, 0.5166421090396115, 0.5169997788772602, 0.5172892238169072, 0.517644764496726, 0.5177414540480019, 0.5181013985425259, 0.5180043062614565, 0.5183641852629849, 0.5179500355914298, 0.5182024410668962, 0.5183263603413948, 0.5184557245297751, 0.5184421376724203, 0.518101204198936, 0.5176877560783494, 0.5172548299456716, 0.5168211101812197, 0.5168630968707298, 0.517226553095037, 0.5174707560461066, 0.5170318466980429, 0.5166257600393468, 0.5162174811793523, 0.5158098940235749, 0.5158067244734591, 0.5159873178216289, 0.5155753585592399, 0.5151268172245723, 0.5154014003999758, 0.5156360986431902, 0.5153897598067027, 0.5155709726673466, 0.5151723999002952, 0.5147645181403587, 0.5150407023064678, 0.5150655189308123, 0.5151973198770228, 0.5151944641633498, 0.5147690146443257, 0.5150333525416042, 0.5152541890959416, 0.5156382601325762, 0.5152197840571474, 0.5155892223837235, 0.5159662878015124, 0.5155500206920582, 0.5157339465157512, 0.5161052640081434, 0.5162533288733101, 0.5165428095354813, 0.5169229175073465, 0.5164654581489254, 0.5165562290294676, 0.516873029624537, 0.5170548191936231, 0.5171801318684973, 0.5175762110606644, 0.5179420025515498, 0.5181473664284176, 0.5177148267351002, 0.5181695739869266, 0.5182627550527107, 0.5178017624738139, 0.5180774267635178, 0.5181976258628478, 0.5186606616979231, 0.5187587833965014, 0.5191401501069017, 0.5191264896803123, 0.5194895959110041, 0.5193194354963127, 0.5193675853358067, 0.5189093714464672, 0.5192930967529144, 0.5192795050427688, 0.5193790821082385, 0.5194451079751702, 0.5197342092428004, 0.5201277617461715, 0.5201159975262425, 0.5201820946937739, 0.5198876359839916, 0.5200819514476693, 0.5202102663859217, 0.5204556903693659, 0.5207015946345781, 0.520809043611263, 0.5212333892034413, 0.5207893485461246, 0.5211809516344998, 0.5215621569501374, 0.5215816156531442, 0.5212005604289468, 0.5213579503871043, 0.5216069300702876, 0.5211518375555301, 0.5206895036376114, 0.5207125835738654, 0.5208692949559688, 0.521030838660293, 0.5213138975578621, 0.5215975191967782, 0.5211599890860644, 0.5211880487029182, 0.5207153940520667, 0.5211142524607012, 0.5212314868159992, 0.5212272025590585, 0.5208039698316423, 0.5205375937343304, 0.5206809654709649, 0.5211207785701886, 0.521561475715843, 0.5219677666035519, 0.5221707505359283, 0.5222030108294868, 0.5220992802652381, 0.522524733173687, 0.5227577173081609, 0.5228406095169205, 0.5232465904743031, 0.5235224427147365, 0.5236904520565817, 0.5240996300885494, 0.524087034913975, 0.5244257732096987, 0.52483695211348, 0.5252489701578813, 0.5250846266091684, 0.5254042659042476, 0.5258181297704748, 0.526028594327869, 0.5264428417019692, 0.5266834365864899, 0.5267945282746379, 0.5272313876837039, 0.5267730406327767, 0.5268938346485967, 0.5264312644283069, 0.5268280189562742, 0.5268655510119082, 0.5273628863354372, 0.5273175937470659, 0.5275319125313322, 0.5279605347839359, 0.5279856100780105, 0.5284090505998397, 0.5287320922301043, 0.5290139040298529, 0.5292963041632127, 0.5293768288211979, 0.5298246436810685, 0.5300007876609889, 0.529514814733168, 0.5299548289028584, 0.5303109693839443, 0.5305507928996265, 0.5307288502564668, 0.5309756814044967, 0.5314101259449515, 0.5313274633219199, 0.5316399604188173, 0.5320740465447329, 0.5322409394836235, 0.53187479187911, 0.5323270639893389, 0.5324242657416616, 0.5325095743153532, 0.5329359671561229, 0.5333750681140716, 0.5334106871835637, 0.5335095658931042, 0.5337045651612042, 0.5337917925259684, 0.5343193352252752, 0.5346808361349497, 0.5351293731589868, 0.5355746098305554, 0.5357087093142919, 0.5357106417818188, 0.5358828621904873, 0.5360710649111495, 0.5356300209842992, 0.5357983458129811, 0.5359012040261547, 0.5360147593190797, 0.5362041269808191, 0.5357326097275373, 0.5356352457729061, 0.536004860625759, 0.5355226967875569, 0.5360574290817867, 0.5363510782708896, 0.536526027069383, 0.5365579026951042, 0.5367345020026415, 0.5366643190839402, 0.5361551589950214, 0.5357248737713807, 0.5356398097965002, 0.5352206237167185, 0.5353969165307314, 0.5355013769743524, 0.5357393157522512, 0.5358359743407178, 0.536044783239665, 0.5364017440679854, 0.5367990705091499, 0.5369774366871936, 0.5370410902761977, 0.5368803526874046, 0.5371422294136516, 0.5375634751968551, 0.5375413970998716, 0.538014826790606, 0.5385783253075688, 0.5391152152079322, 0.5387267018695916, 0.5391525730151745, 0.5396968314714643, 0.5399016382250993, 0.5402728590357371, 0.5397751509168085, 0.5398774177421671, 0.5399895550045549, 0.5395355274220147, 0.539737728583786, 0.5397919760026312, 0.5402856705554857, 0.5398175942530115, 0.5399627111600779, 0.540392653372209, 0.5408235783093962, 0.5409703443409223, 0.5410441472344223, 0.5412240634165142, 0.5416809654280744, 0.5421389177890866, 0.5416182891359195, 0.5411588149496648, 0.5414122807203781, 0.5416663318623863, 0.5417237495870827, 0.5412263824395851, 0.541231881507655, 0.5407687608564979, 0.5410766398685184, 0.5413852348782413, 0.5418919643121359, 0.5421501079514813, 0.5424879519502028, 0.5425054022869196, 0.5420600920977404, 0.5415936028814554, 0.5419133090174427, 0.54212493597303, 0.5422336306197729, 0.5417006576399055, 0.5413394469633059, 0.5419361041535222, 0.5419303761661035, 0.5424373698747749, 0.5420619971418544, 0.5421644847437334, 0.5423621895486238, 0.5425706778934813, 0.5426692983057352, 0.5429338989921065, 0.5426268691757757, 0.5430935896025784, 0.542819751579188, 0.5431419642957795, 0.5433443089339265, 0.5434535536610997, 0.5434618187981917, 0.543873258548411, 0.543979529062722, 0.5445819779748376, 0.5451004499829206, 0.5453774902672426, 0.5455038714948284, 0.5454503556883121, 0.5455534744727942, 0.5461726241388293, 0.5463800035919494, 0.5458337477583014, 0.5460517973862912, 0.5461662090825287, 0.5463674426318317, 0.5461837759523753, 0.5463126909595952, 0.546269179328641, 0.5465448719539475, 0.5462831981070732, 0.5464128696729443, 0.5458660344225875, 0.5453060665242184, 0.5447447159890632, 0.5450016288484992, 0.5450716342294886, 0.544987734072628, 0.5451533421205006, 0.545051635679623, 0.5449496762376487, 0.5453187392020183, 0.5456887225229077, 0.5454762126997039, 0.5455769581504214, 0.5456321270517511, 0.5457933581671421, 0.5458127415179337, 0.5463463514085338, 0.5459345941401283, 0.5462054911210298, 0.5464770713225641, 0.5465146417264115, 0.546820246992192, 0.5471266259421896, 0.546614287232732, 0.5461145060200769, 0.5464688556092887, 0.5468241068513994, 0.5468588748219106, 0.5468937314862243, 0.5463644574773124, 0.545833829826434, 0.5452751528415704, 0.544741768062567, 0.5447651904522548, 0.5452476807290546, 0.544725011247748, 0.5450160856799733, 0.5445058588449732, 0.5448496851749073, 0.5450712013348711, 0.5452954813339705, 0.5455203431229508, 0.5455944769698519, 0.5456901243879092, 0.5458266216656881, 0.5460881876920423, 0.5465576175350139, 0.546781223134117, 0.5468529263057585, 0.5463452234643246, 0.545749875988556, 0.5451816772707261, 0.5457979965484281, 0.5458688766492824, 0.5460360946302724, 0.5454652716373705, 0.5460466036621957, 0.5457638211725961, 0.5452267833554435, 0.5455315850669853, 0.5460177604895884, 0.5454781614168344, 0.5460778060575887, 0.5463240953275492, 0.5470071834902066, 0.5464660195268362, 0.5467358057735852, 0.5461704499784773, 0.5463546179427815, 0.5469506610037329, 0.5468427413729737, 0.5473143233621295, 0.5475874434214674, 0.5478948625306252, 0.5483570559534244, 0.548736350189045, 0.5494338531788945, 0.5495586534174128, 0.5489976770862863, 0.5492757019125268, 0.5493163364096751, 0.549399618291208, 0.5491236544226743, 0.5494246877899615, 0.5497052086805355, 0.5497505785528948, 0.5495211550292244, 0.5497226517686338, 0.5492024479098898, 0.5493289994590489, 0.5499245196865192, 0.550075787792806, 0.55016372560449, 0.5495944143000182, 0.5501452025645489, 0.550818641173947, 0.5512986545074128, 0.551763396311671, 0.551135613953564, 0.5513902511568286, 0.5516358415691137, 0.5516552182691647, 0.551140016597356, 0.5516389440010073, 0.5515015630217378, 0.5520014746586273, 0.551451275780233, 0.5520833563642568, 0.5524317187340743, 0.5529633157617694, 0.5531281125282917, 0.5535351076998616, 0.5534282741621888, 0.5531708992563645, 0.5537970441568216, 0.5544249857427893, 0.5547255884817128, 0.555020044734297, 0.5544736088112305, 0.5549888658406716, 0.5554198370965732, 0.554812725374659, 0.5550083141660278, 0.5554052008367213, 0.5558162971501012, 0.5559836276917262, 0.5557655067881768, 0.5562543998106301, 0.5564064761166814, 0.5565059917756967, 0.5558557073061596, 0.555754173836712, 0.5561629626544458, 0.555905214309211, 0.5560748971989682, 0.5561748050515382, 0.556261626920732, 0.5556327633394478, 0.5559011708853092, 0.5554026238024281, 0.5556791466235241, 0.5550230092636543, 0.5555583737388926, 0.5553180842276838, 0.5550060461414594, 0.5549896551092445, 0.555252758723005, 0.555905681264543, 0.5564719132133308, 0.557013499074273, 0.556855183843542, 0.5575287038546729, 0.5569439826028206, 0.5571299889774669, 0.5569708883804445, 0.5577619221550872, 0.5584135986937566, 0.5579051868480002, 0.5581808890109029, 0.5586126274201653, 0.5589820378773346, 0.5592069717807472, 0.5595303587758641, 0.5601917890470318, 0.559872157518724, 0.5601139444407662, 0.5598430138050164, 0.5598841140848174, 0.5601975471175622, 0.5608527705362694, 0.5610010632396563, 0.5616625090248533, 0.5621342113610306, 0.56268095354243, 0.5627485863066031, 0.5621694604618885, 0.5628110343928554, 0.5622385316981997, 0.5625624489406259, 0.5628564688023838, 0.5635409535429131, 0.5637353762663506, 0.5644150604858458, 0.5648993880639293, 0.5650692976282055, 0.5650255715492506, 0.565486293581738, 0.5657152770304419, 0.5650193079231189, 0.5653201479481808, 0.5657459628655283, 0.5660068055387295, 0.5663684197088453, 0.5667696535427218, 0.5662443239244022, 0.5667410359342125, 0.5674496056146449, 0.5681216725500069, 0.5687539103436234, 0.5694302977334712, 0.5697587442123958, 0.570279282277686, 0.5696616473798014, 0.5700899374231825, 0.5698494405164154, 0.5699369662644236, 0.5706154187033523, 0.5699882558060084, 0.5698996701767077, 0.5696982137076286, 0.5696343395273764, 0.5701218948689992, 0.5706091350641512, 0.5698922888789495, 0.570700205765256, 0.5715310928210032, 0.5708238776094865, 0.5711132026194373, 0.5715939843118062, 0.5722673170133309, 0.5729736326833416, 0.5731971748451514, 0.5740910657741812, 0.5734100230586446, 0.5742477210821504, 0.5750330949036564, 0.5752620588624446, 0.5754918056039979, 0.5748342598027724, 0.5749577056523261, 0.5751881137117738, 0.5753539634947747, 0.5749994995946962, 0.5752603675881942, 0.5755305107032971, 0.5760777507324685, 0.5768744919460396, 0.5776740044333971, 0.5777752984306678, 0.5777832967876866, 0.5783098172729586, 0.5786155040583622, 0.578733470071868, 0.5783822445101006, 0.5787357414682001, 0.5795267002489414, 0.5802614888295289, 0.5809720260716699, 0.5816850829494212, 0.5818307350642595, 0.581140042422025, 0.5816750987341366, 0.5824385749097923, 0.5826984186401349, 0.583246957778895, 0.5830184490571524, 0.5827913629034502, 0.5835637285296421, 0.5829610486077582, 0.5833324140260189, 0.5837051249711572, 0.584079188769091, 0.5844989892413963, 0.584934860843927, 0.585721003946987, 0.5862839714536949, 0.5871191763230461, 0.5877947977976998, 0.5882407340446588, 0.5885517117409449, 0.5883009366131867, 0.5887203536791973, 0.5890960725062511, 0.5900825182573038, 0.58939857877815, 0.5902852925415022, 0.5895568237882447, 0.5888485777234219, 0.5881510745347687, 0.5885704642427558, 0.5894639551758096, 0.5903287420729619, 0.5909352410789784, 0.5902947350130482, 0.5908278064601171, 0.5901022154178892, 0.5902535592075964, 0.5904054795450737, 0.5900275099669889, 0.5894057562989286, 0.5891683686844392, 0.5895586492633532, 0.5901928524083379, 0.5906024681216482, 0.5899714914090388, 0.5892724771415431, 0.5886364772808615, 0.5879877999279901, 0.5887387978551843, 0.5896657091807147, 0.5902771448543924, 0.5896368879847274, 0.590036505045344, 0.5901456479656282, 0.5907605453478879, 0.5899533669363451, 0.5893074323502586, 0.5896849213317666, 0.5907262534048746, 0.5908733805260068, 0.5911795308265599, 0.5906103010749889, 0.5899566248666324, 0.5908778563537641, 0.5916697866421567, 0.5923057391815365, 0.5927220165043418, 0.5924025594824902, 0.5928207181310982, 0.593049401775837, 0.5932855514680371, 0.5932304808941389, 0.5937460409355432, 0.5942804549611422, 0.5954032593128444, 0.5958514406544982, 0.5950768831782031, 0.5944121996275329, 0.5945856211340439, 0.5954975407629612, 0.5957887192673219, 0.5956836200071403, 0.5962699449034601, 0.5969724437156356, 0.596774942717067, 0.5959877070117905, 0.5957177823815928, 0.5966884515861153, 0.597816190110022, 0.5982019268097214, 0.5985996252861587, 0.5993898816267051, 0.6002019419727462, 0.6001590352322786, 0.6000865583582227, 0.6003275098984872, 0.6005924535823608, 0.5999722110403828, 0.6009330812357996, 0.6011090826111589, 0.601425012440055, 0.6006271691498365, 0.6013483493678051, 0.6018358273134655, 0.603002565190748, 0.6037536145371799, 0.6036856421244347, 0.6029068370345059, 0.603662638407112, 0.6028803441032823, 0.6032071822502783, 0.6035710115046448, 0.6046228090573486, 0.6049896664357527, 0.6042610081656795, 0.6035290896796328, 0.6033321192057497, 0.6043415656750504, 0.6050573870978938, 0.6061499336407778, 0.6054254985460756, 0.6063950068411335, 0.607422885401302, 0.6081174357194891, 0.6074722463432467, 0.6079794318335741, 0.6073638717314409, 0.6077688387378366, 0.6084489802727453, 0.6078414079921333, 0.6083743835376946, 0.6087366577304236, 0.6095032415196266, 0.6102733991260287, 0.609914786680469, 0.6111916418975158, 0.6120165682543848, 0.611139754116896, 0.6115105623796926, 0.6105921476335453, 0.6099623573758909, 0.6105036563917526, 0.6103417534805932, 0.6097111221734192, 0.6090774734915698, 0.6094508708224445, 0.6086289693876323, 0.6090150388962855, 0.6101014055137662, 0.6107167024452295, 0.6112857513827106, 0.6121209892946832, 0.6125038465815943, 0.6129622911942632, 0.6131912888442491, 0.6124437283616717, 0.613147778612318, 0.6124678727074603, 0.6116124913081175, 0.6122215136920377, 0.6116553199413333, 0.6120302217829421, 0.6111731239407249, 0.6123185993381527, 0.6113445254671432, 0.6118002342603689, 0.6129559711136349, 0.6131924893949352, 0.6134725075672247, 0.6145833568171979, 0.6137460626529337, 0.6127582009205883, 0.6135078252261442, 0.6139365114634254, 0.6143457563340499, 0.6151990462401479, 0.6163935296750526, 0.6170995009350018, 0.6177694784327934, 0.6168984800273848, 0.6169696594837984, 0.6183077875739322, 0.6196531207663935, 0.6188673812294888, 0.6192828822676946, 0.6184020361524781, 0.6190401302268386, 0.6196580017063996, 0.6186410444917109, 0.617618634423324, 0.6183351384494871, 0.6193357607981266, 0.6184203386434135, 0.6195463179206855, 0.620637874905517, 0.6204451227362366, 0.6194080875524559, 0.6201281545597415, 0.620454064308565, 0.6211596890927262, 0.6220401626646105, 0.6221297256424146, 0.6211966361079715, 0.622182583898494, 0.6211424089446035, 0.6200811831993503, 0.62102358030491, 0.6203048423660806, 0.6202858531438746, 0.6202667563340073, 0.6202475510195385, 0.6216650861355526, 0.6221218206994037, 0.6231386701016646, 0.6237221663743329, 0.6237126422802328, 0.6243515797896371, 0.6232627437890272, 0.6243193999806483, 0.623936655331426, 0.6228370549084185, 0.6236170022835165, 0.6248601858801172, 0.6264849236730554, 0.6280234837640903, 0.62794796489068, 0.6278719965001659, 0.6276220076620727, 0.6280533606348133, 0.6269364037598429, 0.6283826309072349, 0.6276744308985767, 0.6265461715982694, 0.6279571397115236, 0.6269913167176194, 0.6284598253594909, 0.6273201315722501, 0.6265722846836403, 0.6261887014810567, 0.6273231153745851, 0.6261657337453136, 0.6268730849328246, 0.6257240470188918, 0.6265713189362498, 0.6279906825957547, 0.6269142154454865, 0.6275687478766016, 0.6279127206300572, 0.6269906324624673, 0.6286539157012504, 0.6290046739870297, 0.6299186798247776, 0.6287248691145348, 0.6277798820130397, 0.6281313386104844, 0.6269200400391832, 0.6284382831035672, 0.627463734275462, 0.6262382860329471, 0.6271672940447802, 0.6262060983123017, 0.6272420024821206, 0.6292290029286872, 0.6299389148032005, 0.6317341055675098, 0.6306244046419315, 0.6296991837254572, 0.6306270325759858, 0.6314022627561561, 0.6323021409632282, 0.6310586472718331, 0.6307759550251301, 0.6297896780855752, 0.6296691958177123, 0.6283833249698572, 0.630272062027335, 0.6289793069994586, 0.6298753126607797, 0.6286260617311097, 0.6293986835278125, 0.6280844944623082, 0.6268651484613885, 0.6256608979218251, 0.6243191807100753, 0.6237140416664285, 0.6224613099730916, 0.6231945684613525, 0.6246685365375658, 0.6242080084142694, 0.6260054914281273, 0.6273722402376959, 0.6290144788312101, 0.6298864502813429, 0.6315502453329638, 0.6304834611541565, 0.630899012506794, 0.6295114148094509, 0.6299715493650498, 0.6294956809358875, 0.6311434945909472, 0.631987652611278, 0.6334205167283946, 0.6338585523696576, 0.6324448788266833, 0.633831746094656, 0.634489542974664, 0.6350455870240344, 0.6336502886126691, 0.6343469711923023, 0.6359156666576092, 0.6382737976099542, 0.6397817688599087, 0.6408789943844379, 0.6397242655807099, 0.6385602244479195, 0.6370969055185591, 0.6356216896873338, 0.6344752054862643, 0.6353684810272818, 0.6378116983703295, 0.637892339562073, 0.6379736499753245, 0.639600764282654, 0.6382099464727913, 0.6370503075764032, 0.638600153422273, 0.6406480603535241, 0.6391485569555175, 0.6415994246595018, 0.6422926424422684, 0.6417514893828127, 0.6427548547339754, 0.6444583135604907, 0.6436051559713433, 0.6441126195103407, 0.6439044023230233, 0.6428972192457898, 0.6417345855716894, 0.6401351864001344, 0.6390758659967107, 0.6385136451728719, 0.6376027050991059, 0.6363895819590182, 0.6348558066522831, 0.6342482047589884, 0.6354492670227491, 0.6366583659644847, 0.6387970462468163, 0.6400362021006663, 0.640838084774193, 0.6424411013369653, 0.6440593123695268, 0.6469278487776359, 0.6495976050537872, 0.6512580682904905, 0.6526567001999671, 0.654994894595204, 0.6543651579391272, 0.6557399766888349, 0.6587154241704004, 0.6570258965672837, 0.6583632098100795, 0.6611686676147644, 0.6631945899744173, 0.6646619659061265, 0.6677337331974074, 0.670836845052885, 0.6695721703851906, 0.6710977089257179, 0.6726550886819238, 0.6726223807900826, 0.6739542926477269, 0.6738625893404442, 0.675451186672812, 0.6742123490050427, 0.6746841782255216, 0.6731778062876491, 0.6754530795527052, 0.6742896809981128, 0.6729010646838254, 0.6716073745545417, 0.6744599339849697, 0.6765623003163624, 0.6793394760010308, 0.6819320947004598, 0.6852971585717976, 0.683509074245501, 0.6820273965599967, 0.6852836048478612, 0.6875602028811397, 0.6905180648338216, 0.693510521663143, 0.6951202514415723, 0.697235111920227, 0.6963863244823997, 0.6945682785212165, 0.6963870555193564, 0.6947244272454088, 0.693031976349747, 0.6956586850533053, 0.6976448366091976, 0.7003889230659002, 0.7022355296948934, 0.7004229035108196, 0.702956690679535, 0.7042475184169522, 0.7023516691760352, 0.7004313573642676, 0.7025516770030048, 0.703071944044383, 0.7035990567047268, 0.7064241460834342, 0.7044669737239904, 0.7067918388215593, 0.7089088506494634, 0.7118151777069143, 0.7103609122731639, 0.7083634013233235, 0.7063381471658468, 0.7042845677753982, 0.7066112046400225, 0.7045304330417247, 0.7024527768573758, 0.7003121493527527, 0.698140498261106, 0.6968395994428394, 0.6946104788505074, 0.6923483342493999, 0.6900524262960372, 0.6921582784240957, 0.6951012006881956, 0.6968523419210683, 0.698789997226044, 0.7021219248618342, 0.7003540768801869, 0.7029245646272848, 0.7038669338186789, 0.7014978692892284, 0.7040076922410002, 0.7063618306396953, 0.7090912870694133, 0.7124524296201221, 0.7110569696898972, 0.7086675131423286, 0.7121922511070644, 0.7132863212318118, 0.7165011908477485, 0.714035983811642, 0.7151871543032292, 0.7129119399684442, 0.7103486537181624, 0.7077806028611137, 0.710323516261237, 0.7085524403873324, 0.7109516462960374, 0.714370202213365, 0.717582165130484, 0.715322287096776, 0.7172544281071165, 0.720194289844064, 0.7248753526802676, 0.7302756249566985, 0.7339236273289897, 0.7312359872009997, 0.7290339404378733, 0.7262404759063048, 0.729900910971189, 0.7283591980723211, 0.7284430543667906, 0.7325643112616808, 0.739486263766144, 0.7430581054646563, 0.7426021854243646, 0.7397617347117107, 0.7376180445776086, 0.7346550071721722, 0.7398560517067826, 0.7367955346680388, 0.734908303653773, 0.73171442779418, 0.7358222647810383, 0.7398101823768721, 0.736557809656583, 0.7332230983864132, 0.7298028816990595, 0.7269135988994783, 0.7341571077480645, 0.7306125358513721, 0.7269721647142284, 0.7255510764159727, 0.7217392858106391, 0.7178201208220565, 0.7221539987023499, 0.7272088661297158, 0.7263723654979335, 0.7222883709531266, 0.7185005224200838, 0.7141697612265467, 0.7097036637457115, 0.7164885145271335, 0.7126436622022511, 0.7227567602571886, 0.7188882169503111, 0.7248327173588398, 0.7200884538650267, 0.7151777249854658, 0.7208974737374956, 0.7278604246405478, 0.7336643460375668, 0.7286391450194076, 0.7239536213825897, 0.7185409472920521, 0.7129117662378931, 0.7076184068930756, 0.7080549994972789, 0.7024330553560733, 0.695964208733379, 0.689823716168922, 0.682774255172761, 0.6756097801320765, 0.6855495897920468, 0.6906025461679899, 0.6828676098221897, 0.6747360100740407, 0.6669057373356221, 0.6579031896960443, 0.6484005005209345, 0.6383548005358184, 0.6279873922597484, 0.6167142829342864, 0.6048802824369023, 0.5921344850961572, 0.5785389679326959, 0.5640058288958923, 0.5484346084993171, 0.5419324351626028, 0.5243144518996259, 0.5376626168300711, 0.5474113700495356, 0.5277336035299501, 0.5435647740194599, 0.5218297632584817, 0.498151136478877, 0.5107834186928536, 0.526269650286901, 0.5144975797281653, 0.5354381876636296, 0.5502345959417341, 0.5605295782189258, 0.5267241611588432, 0.5329062886431986, 0.5602585648834894, 0.6069386269793149, 0.626504635172175, 0.6103676127357031, 0.5896200124602391, 0.6425271113111392, 0.571032533573367, 0.4907067253608693, 0.5635498273628795, 0.46752433371234364, 0.1794478527607362]]}
