# Supplementary material for: MS2Query: reliable and scalable MS2 mass spectra-based analogue search
Source: Nat Commun. 2023 Mar 29;14:1752. doi: 10.1038/s41467-023-37446-4 (PMC10060387; doi:10.1038/s41467-023-37446-4)
Supplement: Supplementary file 4 — Source Data [file 41467_2023_37446_MOESM4_ESM.zip › Supplementary Figure 1b.json]

{"MS2Query": [[100.0, 99.96666666666667, 99.93333333333332, 99.9, 99.86666666666667, 99.83333333333333, 99.8, 99.76666666666667, 99.73333333333333, 99.7, 99.66666666666667, 99.63333333333333, 99.6, 99.56666666666666, 99.53333333333333, 99.5, 99.46666666666667, 99.43333333333332, 99.4, 99.36666666666667, 99.33333333333333, 99.3, 99.26666666666667, 99.23333333333333, 99.2, 99.16666666666667, 99.13333333333333, 99.1, 99.06666666666666, 99.03333333333333, 99.0, 98.96666666666667, 98.93333333333332, 98.9, 98.86666666666667, 98.83333333333333, 98.8, 98.76666666666667, 98.73333333333333, 98.7, 98.66666666666667, 98.63333333333333, 98.6, 98.56666666666666, 98.53333333333333, 98.5, 98.46666666666667, 98.43333333333332, 98.4, 98.36666666666667, 98.33333333333333, 98.3, 98.26666666666667, 98.23333333333333, 98.2, 98.16666666666667, 98.13333333333333, 98.1, 98.06666666666666, 98.03333333333333, 98.0, 97.96666666666667, 97.93333333333332, 97.89999999999999, 97.86666666666667, 97.83333333333334, 97.8, 97.76666666666667, 97.73333333333333, 97.7, 97.66666666666667, 97.63333333333334, 97.6, 97.56666666666666, 97.53333333333333, 97.5, 97.46666666666667, 97.43333333333334, 97.39999999999999, 97.36666666666667, 97.33333333333334, 97.3, 97.26666666666667, 97.23333333333333, 97.2, 97.16666666666667, 97.13333333333334, 97.1, 97.06666666666666, 97.03333333333333, 97.0, 96.96666666666667, 96.93333333333334, 96.89999999999999, 96.86666666666667, 96.83333333333334, 96.8, 96.76666666666667, 96.73333333333333, 96.7, 96.66666666666667, 96.63333333333334, 96.6, 96.56666666666666, 96.53333333333333, 96.5, 96.46666666666667, 96.43333333333334, 96.39999999999999, 96.36666666666667, 96.33333333333334, 96.3, 96.26666666666667, 96.23333333333333, 96.2, 96.16666666666667, 96.13333333333334, 96.1, 96.06666666666666, 96.03333333333333, 96.0, 95.96666666666667, 95.93333333333334, 95.89999999999999, 95.86666666666666, 95.83333333333334, 95.8, 95.76666666666667, 95.73333333333333, 95.7, 95.66666666666667, 95.63333333333334, 95.6, 95.56666666666666, 95.53333333333333, 95.5, 95.46666666666667, 95.43333333333334, 95.39999999999999, 95.36666666666666, 95.33333333333334, 95.3, 95.26666666666667, 95.23333333333333, 95.19999999999999, 95.16666666666667, 95.13333333333334, 95.1, 95.06666666666666, 95.03333333333333, 95.0, 94.96666666666667, 94.93333333333334, 94.89999999999999, 94.86666666666666, 94.83333333333334, 94.8, 94.76666666666667, 94.73333333333333, 94.69999999999999, 94.66666666666667, 94.63333333333334, 94.6, 94.56666666666666, 94.53333333333333, 94.5, 94.46666666666667, 94.43333333333334, 94.39999999999999, 94.36666666666666, 94.33333333333334, 94.3, 94.26666666666667, 94.23333333333333, 94.19999999999999, 94.16666666666667, 94.13333333333334, 94.1, 94.06666666666666, 94.03333333333333, 94.0, 93.96666666666667, 93.93333333333334, 93.89999999999999, 93.86666666666666, 93.83333333333333, 93.8, 93.76666666666667, 93.73333333333333, 93.7, 93.66666666666667, 93.63333333333334, 93.60000000000001, 93.56666666666666, 93.53333333333333, 93.5, 93.46666666666667, 93.43333333333334, 93.4, 93.36666666666666, 93.33333333333333, 93.30000000000001, 93.26666666666667, 93.23333333333333, 93.2, 93.16666666666666, 93.13333333333334, 93.10000000000001, 93.06666666666666, 93.03333333333333, 93.0, 92.96666666666667, 92.93333333333334, 92.9, 92.86666666666666, 92.83333333333333, 92.80000000000001, 92.76666666666667, 92.73333333333333, 92.7, 92.66666666666666, 92.63333333333334, 92.60000000000001, 92.56666666666666, 92.53333333333333, 92.5, 92.46666666666667, 92.43333333333334, 92.4, 92.36666666666666, 92.33333333333333, 92.30000000000001, 92.26666666666667, 92.23333333333333, 92.2, 92.16666666666666, 92.13333333333334, 92.10000000000001, 92.06666666666666, 92.03333333333333, 92.0, 91.96666666666667, 91.93333333333334, 91.9, 91.86666666666666, 91.83333333333333, 91.8, 91.76666666666667, 91.73333333333333, 91.7, 91.66666666666666, 91.63333333333334, 91.60000000000001, 91.56666666666666, 91.53333333333333, 91.5, 91.46666666666667, 91.43333333333334, 91.4, 91.36666666666666, 91.33333333333333, 91.3, 91.26666666666667, 91.23333333333333, 91.2, 91.16666666666666, 91.13333333333333, 91.10000000000001, 91.06666666666666, 91.03333333333333, 91.0, 90.96666666666667, 90.93333333333334, 90.9, 90.86666666666666, 90.83333333333333, 90.8, 90.76666666666667, 90.73333333333333, 90.7, 90.66666666666666, 90.63333333333333, 90.60000000000001, 90.56666666666666, 90.53333333333333, 90.5, 90.46666666666667, 90.43333333333334, 90.4, 90.36666666666666, 90.33333333333333, 90.3, 90.26666666666667, 90.23333333333333, 90.2, 90.16666666666666, 90.13333333333333, 90.10000000000001, 90.06666666666666, 90.03333333333333, 90.0, 89.96666666666667, 89.93333333333334, 89.9, 89.86666666666666, 89.83333333333333, 89.8, 89.76666666666667, 89.73333333333333, 89.7, 89.66666666666666, 89.63333333333333, 89.60000000000001, 89.56666666666668, 89.53333333333333, 89.5, 89.46666666666667, 89.43333333333334, 89.4, 89.36666666666667, 89.33333333333333, 89.3, 89.26666666666667, 89.23333333333333, 89.2, 89.16666666666667, 89.13333333333333, 89.1, 89.06666666666668, 89.03333333333333, 89.0, 88.96666666666667, 88.93333333333334, 88.9, 88.86666666666667, 88.83333333333333, 88.8, 88.76666666666667, 88.73333333333333, 88.7, 88.66666666666667, 88.63333333333333, 88.6, 88.56666666666668, 88.53333333333333, 88.5, 88.46666666666667, 88.43333333333334, 88.4, 88.36666666666667, 88.33333333333333, 88.3, 88.26666666666667, 88.23333333333333, 88.2, 88.16666666666667, 88.13333333333333, 88.1, 88.06666666666668, 88.03333333333333, 88.0, 87.96666666666667, 87.93333333333334, 87.9, 87.86666666666667, 87.83333333333333, 87.8, 87.76666666666667, 87.73333333333333, 87.7, 87.66666666666667, 87.63333333333333, 87.6, 87.56666666666668, 87.53333333333333, 87.5, 87.46666666666667, 87.43333333333332, 87.4, 87.36666666666667, 87.33333333333333, 87.3, 87.26666666666667, 87.23333333333333, 87.2, 87.16666666666667, 87.13333333333333, 87.1, 87.06666666666666, 87.03333333333333, 87.0, 86.96666666666667, 86.93333333333332, 86.9, 86.86666666666667, 86.83333333333333, 86.8, 86.76666666666667, 86.73333333333333, 86.7, 86.66666666666667, 86.63333333333333, 86.6, 86.56666666666666, 86.53333333333333, 86.5, 86.46666666666667, 86.43333333333332, 86.4, 86.36666666666667, 86.33333333333333, 86.3, 86.26666666666667, 86.23333333333333, 86.2, 86.16666666666667, 86.13333333333333, 86.1, 86.06666666666666, 86.03333333333333, 86.0, 85.96666666666667, 85.93333333333332, 85.9, 85.86666666666667, 85.83333333333333, 85.8, 85.76666666666667, 85.73333333333333, 85.7, 85.66666666666667, 85.63333333333333, 85.6, 85.56666666666666, 85.53333333333333, 85.5, 85.46666666666667, 85.43333333333332, 85.39999999999999, 85.36666666666667, 85.33333333333334, 85.3, 85.26666666666667, 85.23333333333333, 85.2, 85.16666666666667, 85.13333333333334, 85.1, 85.06666666666666, 85.03333333333333, 85.0, 84.96666666666667, 84.93333333333334, 84.89999999999999, 84.86666666666667, 84.83333333333334, 84.8, 84.76666666666667, 84.73333333333333, 84.7, 84.66666666666667, 84.63333333333334, 84.6, 84.56666666666666, 84.53333333333333, 84.5, 84.46666666666667, 84.43333333333334, 84.39999999999999, 84.36666666666667, 84.33333333333334, 84.3, 84.26666666666667, 84.23333333333333, 84.2, 84.16666666666667, 84.13333333333334, 84.1, 84.06666666666666, 84.03333333333333, 84.0, 83.96666666666667, 83.93333333333334, 83.89999999999999, 83.86666666666667, 83.83333333333334, 83.8, 83.76666666666667, 83.73333333333333, 83.7, 83.66666666666667, 83.63333333333334, 83.6, 83.56666666666666, 83.53333333333333, 83.5, 83.46666666666667, 83.43333333333334, 83.39999999999999, 83.36666666666666, 83.33333333333334, 83.3, 83.26666666666667, 83.23333333333333, 83.2, 83.16666666666667, 83.13333333333334, 83.1, 83.06666666666666, 83.03333333333333, 83.0, 82.96666666666667, 82.93333333333334, 82.89999999999999, 82.86666666666666, 82.83333333333334, 82.8, 82.76666666666667, 82.73333333333333, 82.69999999999999, 82.66666666666667, 82.63333333333334, 82.6, 82.56666666666666, 82.53333333333333, 82.5, 82.46666666666667, 82.43333333333334, 82.39999999999999, 82.36666666666666, 82.33333333333334, 82.3, 82.26666666666667, 82.23333333333333, 82.19999999999999, 82.16666666666667, 82.13333333333334, 82.1, 82.06666666666666, 82.03333333333333, 82.0, 81.96666666666667, 81.93333333333334, 81.89999999999999, 81.86666666666666, 81.83333333333334, 81.8, 81.76666666666667, 81.73333333333333, 81.69999999999999, 81.66666666666667, 81.63333333333334, 81.6, 81.56666666666666, 81.53333333333333, 81.5, 81.46666666666667, 81.43333333333334, 81.39999999999999, 81.36666666666666, 81.33333333333333, 81.3, 81.26666666666667, 81.23333333333333, 81.2, 81.16666666666667, 81.13333333333334, 81.10000000000001, 81.06666666666666, 81.03333333333333, 81.0, 80.96666666666667, 80.93333333333334, 80.9, 80.86666666666666, 80.83333333333333, 80.80000000000001, 80.76666666666667, 80.73333333333333, 80.7, 80.66666666666666, 80.63333333333334, 80.60000000000001, 80.56666666666666, 80.53333333333333, 80.5, 80.46666666666667, 80.43333333333334, 80.4, 80.36666666666666, 80.33333333333333, 80.30000000000001, 80.26666666666667, 80.23333333333333, 80.2, 80.16666666666666, 80.13333333333334, 80.10000000000001, 80.06666666666666, 80.03333333333333, 80.0, 79.96666666666667, 79.93333333333334, 79.9, 79.86666666666666, 79.83333333333333, 79.80000000000001, 79.76666666666667, 79.73333333333333, 79.7, 79.66666666666666, 79.63333333333334, 79.60000000000001, 79.56666666666666, 79.53333333333333, 79.5, 79.46666666666667, 79.43333333333334, 79.4, 79.36666666666666, 79.33333333333333, 79.3, 79.26666666666667, 79.23333333333333, 79.2, 79.16666666666666, 79.13333333333334, 79.10000000000001, 79.06666666666666, 79.03333333333333, 79.0, 78.96666666666667, 78.93333333333334, 78.9, 78.86666666666666, 78.83333333333333, 78.8, 78.76666666666667, 78.73333333333333, 78.7, 78.66666666666666, 78.63333333333333, 78.60000000000001, 78.56666666666666, 78.53333333333333, 78.5, 78.46666666666667, 78.43333333333334, 78.4, 78.36666666666666, 78.33333333333333, 78.3, 78.26666666666667, 78.23333333333333, 78.2, 78.16666666666666, 78.13333333333333, 78.10000000000001, 78.06666666666666, 78.03333333333333, 78.0, 77.96666666666667, 77.93333333333334, 77.9, 77.86666666666666, 77.83333333333333, 77.8, 77.76666666666667, 77.73333333333333, 77.7, 77.66666666666666, 77.63333333333333, 77.60000000000001, 77.56666666666666, 77.53333333333333, 77.5, 77.46666666666667, 77.43333333333334, 77.4, 77.36666666666666, 77.33333333333333, 77.3, 77.26666666666667, 77.23333333333333, 77.2, 77.16666666666666, 77.13333333333333, 77.10000000000001, 77.06666666666668, 77.03333333333333, 77.0, 76.96666666666667, 76.93333333333334, 76.9, 76.86666666666667, 76.83333333333333, 76.8, 76.76666666666667, 76.73333333333333, 76.7, 76.66666666666667, 76.63333333333333, 76.6, 76.56666666666668, 76.53333333333333, 76.5, 76.46666666666667, 76.43333333333334, 76.4, 76.36666666666667, 76.33333333333333, 76.3, 76.26666666666667, 76.23333333333333, 76.2, 76.16666666666667, 76.13333333333333, 76.1, 76.06666666666668, 76.03333333333333, 76.0, 75.96666666666667, 75.93333333333334, 75.9, 75.86666666666667, 75.83333333333333, 75.8, 75.76666666666667, 75.73333333333333, 75.7, 75.66666666666667, 75.63333333333333, 75.6, 75.56666666666668, 75.53333333333333, 75.5, 75.46666666666667, 75.43333333333334, 75.4, 75.36666666666667, 75.33333333333333, 75.3, 75.26666666666667, 75.23333333333333, 75.2, 75.16666666666667, 75.13333333333333, 75.1, 75.06666666666668, 75.03333333333333, 75.0, 74.96666666666667, 74.93333333333332, 74.9, 74.86666666666667, 74.83333333333333, 74.8, 74.76666666666667, 74.73333333333333, 74.7, 74.66666666666667, 74.63333333333333, 74.6, 74.56666666666666, 74.53333333333333, 74.5, 74.46666666666667, 74.43333333333332, 74.4, 74.36666666666667, 74.33333333333333, 74.3, 74.26666666666667, 74.23333333333333, 74.2, 74.16666666666667, 74.13333333333333, 74.1, 74.06666666666666, 74.03333333333333, 74.0, 73.96666666666667, 73.93333333333332, 73.9, 73.86666666666667, 73.83333333333333, 73.8, 73.76666666666667, 73.73333333333333, 73.7, 73.66666666666667, 73.63333333333333, 73.6, 73.56666666666666, 73.53333333333333, 73.5, 73.46666666666667, 73.43333333333332, 73.4, 73.36666666666667, 73.33333333333333, 73.3, 73.26666666666667, 73.23333333333333, 73.2, 73.16666666666667, 73.13333333333333, 73.1, 73.06666666666666, 73.03333333333333, 73.0, 72.96666666666667, 72.93333333333332, 72.89999999999999, 72.86666666666667, 72.83333333333334, 72.8, 72.76666666666667, 72.73333333333333, 72.7, 72.66666666666667, 72.63333333333334, 72.6, 72.56666666666666, 72.53333333333333, 72.5, 72.46666666666667, 72.43333333333334, 72.39999999999999, 72.36666666666667, 72.33333333333334, 72.3, 72.26666666666667, 72.23333333333333, 72.2, 72.16666666666667, 72.13333333333334, 72.1, 72.06666666666666, 72.03333333333333, 72.0, 71.96666666666667, 71.93333333333334, 71.89999999999999, 71.86666666666667, 71.83333333333334, 71.8, 71.76666666666667, 71.73333333333333, 71.7, 71.66666666666667, 71.63333333333334, 71.6, 71.56666666666666, 71.53333333333333, 71.5, 71.46666666666667, 71.43333333333334, 71.39999999999999, 71.36666666666667, 71.33333333333334, 71.3, 71.26666666666667, 71.23333333333333, 71.2, 71.16666666666667, 71.13333333333334, 71.1, 71.06666666666666, 71.03333333333333, 71.0, 70.96666666666667, 70.93333333333334, 70.89999999999999, 70.86666666666666, 70.83333333333334, 70.8, 70.76666666666667, 70.73333333333333, 70.7, 70.66666666666667, 70.63333333333334, 70.6, 70.56666666666666, 70.53333333333333, 70.5, 70.46666666666667, 70.43333333333334, 70.39999999999999, 70.36666666666666, 70.33333333333334, 70.3, 70.26666666666667, 70.23333333333333, 70.19999999999999, 70.16666666666667, 70.13333333333334, 70.1, 70.06666666666666, 70.03333333333333, 70.0, 69.96666666666667, 69.93333333333334, 69.89999999999999, 69.86666666666666, 69.83333333333334, 69.8, 69.76666666666667, 69.73333333333333, 69.69999999999999, 69.66666666666667, 69.63333333333334, 69.6, 69.56666666666666, 69.53333333333333, 69.5, 69.46666666666667, 69.43333333333334, 69.39999999999999, 69.36666666666666, 69.33333333333334, 69.3, 69.26666666666667, 69.23333333333333, 69.19999999999999, 69.16666666666667, 69.13333333333334, 69.1, 69.06666666666666, 69.03333333333333, 69.0, 68.96666666666667, 68.93333333333334, 68.89999999999999, 68.86666666666666, 68.83333333333333, 68.8, 68.76666666666667, 68.73333333333333, 68.7, 68.66666666666667, 68.63333333333334, 68.60000000000001, 68.56666666666666, 68.53333333333333, 68.5, 68.46666666666667, 68.43333333333334, 68.4, 68.36666666666666, 68.33333333333333, 68.30000000000001, 68.26666666666667, 68.23333333333333, 68.2, 68.16666666666666, 68.13333333333334, 68.10000000000001, 68.06666666666666, 68.03333333333333, 68.0, 67.96666666666667, 67.93333333333334, 67.9, 67.86666666666666, 67.83333333333333, 67.80000000000001, 67.76666666666667, 67.73333333333333, 67.7, 67.66666666666666, 67.63333333333334, 67.60000000000001, 67.56666666666666, 67.53333333333333, 67.5, 67.46666666666667, 67.43333333333334, 67.4, 67.36666666666666, 67.33333333333333, 67.30000000000001, 67.26666666666667, 67.23333333333333, 67.2, 67.16666666666666, 67.13333333333334, 67.10000000000001, 67.06666666666666, 67.03333333333333, 67.0, 66.96666666666667, 66.93333333333334, 66.9, 66.86666666666666, 66.83333333333333, 66.8, 66.76666666666667, 66.73333333333333, 66.7, 66.66666666666666, 66.63333333333334, 66.60000000000001, 66.56666666666666, 66.53333333333333, 66.5, 66.46666666666667, 66.43333333333334, 66.4, 66.36666666666666, 66.33333333333333, 66.3, 66.26666666666667, 66.23333333333333, 66.2, 66.16666666666666, 66.13333333333333, 66.10000000000001, 66.06666666666666, 66.03333333333333, 66.0, 65.96666666666667, 65.93333333333334, 65.9, 65.86666666666666, 65.83333333333333, 65.8, 65.76666666666667, 65.73333333333333, 65.7, 65.66666666666666, 65.63333333333333, 65.60000000000001, 65.56666666666666, 65.53333333333333, 65.5, 65.46666666666667, 65.43333333333334, 65.4, 65.36666666666666, 65.33333333333333, 65.3, 65.26666666666667, 65.23333333333333, 65.2, 65.16666666666666, 65.13333333333333, 65.10000000000001, 65.06666666666666, 65.03333333333333, 65.0, 64.96666666666667, 64.93333333333334, 64.9, 64.86666666666666, 64.83333333333333, 64.8, 64.76666666666667, 64.73333333333333, 64.7, 64.66666666666666, 64.63333333333333, 64.60000000000001, 64.56666666666668, 64.53333333333333, 64.5, 64.46666666666667, 64.43333333333334, 64.4, 64.36666666666667, 64.33333333333333, 64.3, 64.26666666666667, 64.23333333333333, 64.2, 64.16666666666667, 64.13333333333333, 64.1, 64.06666666666668, 64.03333333333333, 64.0, 63.96666666666667, 63.93333333333333, 63.9, 63.866666666666674, 63.83333333333333, 63.800000000000004, 63.76666666666667, 63.733333333333334, 63.7, 63.66666666666667, 63.63333333333333, 63.6, 63.56666666666667, 63.53333333333333, 63.5, 63.46666666666667, 63.43333333333333, 63.4, 63.366666666666674, 63.33333333333333, 63.3, 63.26666666666667, 63.23333333333333, 63.2, 63.16666666666667, 63.13333333333333, 63.1, 63.06666666666667, 63.03333333333333, 63.0, 62.96666666666667, 62.93333333333333, 62.9, 62.866666666666674, 62.83333333333333, 62.8, 62.76666666666667, 62.73333333333333, 62.7, 62.66666666666667, 62.63333333333333, 62.6, 62.56666666666667, 62.53333333333333, 62.5, 62.46666666666667, 62.43333333333333, 62.4, 62.36666666666667, 62.33333333333333, 62.3, 62.26666666666667, 62.23333333333333, 62.2, 62.16666666666667, 62.133333333333326, 62.1, 62.06666666666667, 62.03333333333333, 62.0, 61.96666666666667, 61.93333333333333, 61.9, 61.86666666666667, 61.83333333333333, 61.8, 61.76666666666667, 61.73333333333333, 61.7, 61.66666666666667, 61.633333333333326, 61.6, 61.56666666666667, 61.53333333333333, 61.5, 61.46666666666667, 61.43333333333333, 61.4, 61.36666666666667, 61.33333333333333, 61.3, 61.266666666666666, 61.23333333333333, 61.199999999999996, 61.16666666666667, 61.133333333333326, 61.1, 61.06666666666667, 61.03333333333333, 61.0, 60.96666666666667, 60.93333333333333, 60.9, 60.86666666666667, 60.83333333333333, 60.8, 60.766666666666666, 60.73333333333333, 60.699999999999996, 60.66666666666667, 60.633333333333326, 60.6, 60.56666666666667, 60.53333333333333, 60.5, 60.46666666666667, 60.43333333333333, 60.4, 60.36666666666667, 60.333333333333336, 60.3, 60.266666666666666, 60.23333333333334, 60.199999999999996, 60.16666666666667, 60.13333333333334, 60.099999999999994, 60.06666666666667, 60.03333333333334, 60.0, 59.96666666666667, 59.93333333333334, 59.9, 59.86666666666667, 59.833333333333336, 59.8, 59.766666666666666, 59.73333333333334, 59.699999999999996, 59.66666666666667, 59.63333333333334, 59.599999999999994, 59.56666666666667, 59.53333333333334, 59.5, 59.46666666666667, 59.43333333333334, 59.4, 59.36666666666667, 59.333333333333336, 59.3, 59.266666666666666, 59.233333333333334, 59.199999999999996, 59.166666666666664, 59.13333333333334, 59.099999999999994, 59.06666666666667, 59.03333333333334, 59.0, 58.96666666666667, 58.93333333333334, 58.9, 58.86666666666667, 58.833333333333336, 58.8, 58.766666666666666, 58.733333333333334, 58.699999999999996, 58.666666666666664, 58.63333333333334, 58.599999999999994, 58.56666666666667, 58.53333333333334, 58.5, 58.46666666666667, 58.43333333333334, 58.4, 58.36666666666667, 58.333333333333336, 58.3, 58.266666666666666, 58.233333333333334, 58.199999999999996, 58.166666666666664, 58.13333333333334, 58.099999999999994, 58.06666666666666, 58.03333333333334, 57.99999999999999, 57.96666666666667, 57.93333333333334, 57.9, 57.86666666666667, 57.833333333333336, 57.8, 57.766666666666666, 57.733333333333334, 57.699999999999996, 57.666666666666664, 57.63333333333334, 57.599999999999994, 57.56666666666666, 57.53333333333334, 57.49999999999999, 57.46666666666667, 57.43333333333334, 57.4, 57.36666666666667, 57.333333333333336, 57.3, 57.266666666666666, 57.233333333333334, 57.199999999999996, 57.166666666666664, 57.13333333333333, 57.099999999999994, 57.06666666666666, 57.03333333333334, 56.99999999999999, 56.96666666666667, 56.93333333333334, 56.89999999999999, 56.86666666666667, 56.833333333333336, 56.8, 56.766666666666666, 56.733333333333334, 56.699999999999996, 56.666666666666664, 56.63333333333333, 56.599999999999994, 56.56666666666666, 56.53333333333334, 56.49999999999999, 56.46666666666667, 56.43333333333334, 56.39999999999999, 56.36666666666667, 56.333333333333336, 56.3, 56.266666666666666, 56.233333333333334, 56.2, 56.166666666666664, 56.13333333333333, 56.10000000000001, 56.06666666666666, 56.03333333333333, 56.00000000000001, 55.96666666666666, 55.93333333333334, 55.900000000000006, 55.86666666666667, 55.833333333333336, 55.800000000000004, 55.766666666666666, 55.733333333333334, 55.7, 55.666666666666664, 55.63333333333333, 55.60000000000001, 55.56666666666666, 55.53333333333333, 55.50000000000001, 55.46666666666666, 55.43333333333334, 55.400000000000006, 55.36666666666667, 55.333333333333336, 55.300000000000004, 55.266666666666666, 55.233333333333334, 55.2, 55.166666666666664, 55.13333333333333, 55.1, 55.06666666666666, 55.03333333333333, 55.00000000000001, 54.96666666666666, 54.93333333333334, 54.900000000000006, 54.86666666666666, 54.833333333333336, 54.800000000000004, 54.766666666666666, 54.733333333333334, 54.7, 54.666666666666664, 54.63333333333333, 54.6, 54.56666666666666, 54.53333333333333, 54.50000000000001, 54.46666666666666, 54.43333333333334, 54.400000000000006, 54.36666666666666, 54.333333333333336, 54.300000000000004, 54.266666666666666, 54.233333333333334, 54.2, 54.166666666666664, 54.13333333333333, 54.1, 54.06666666666666, 54.03333333333333, 54.0, 53.96666666666666, 53.93333333333333, 53.900000000000006, 53.86666666666666, 53.833333333333336, 53.800000000000004, 53.766666666666666, 53.733333333333334, 53.7, 53.666666666666664, 53.63333333333333, 53.6, 53.56666666666666, 53.53333333333333, 53.5, 53.46666666666666, 53.43333333333333, 53.400000000000006, 53.36666666666666, 53.333333333333336, 53.300000000000004, 53.266666666666666, 53.233333333333334, 53.2, 53.166666666666664, 53.13333333333333, 53.1, 53.06666666666666, 53.03333333333333, 53.0, 52.96666666666666, 52.93333333333333, 52.900000000000006, 52.86666666666666, 52.83333333333333, 52.800000000000004, 52.76666666666666, 52.733333333333334, 52.7, 52.666666666666664, 52.63333333333333, 52.6, 52.56666666666666, 52.53333333333333, 52.5, 52.46666666666666, 52.43333333333333, 52.400000000000006, 52.36666666666666, 52.33333333333333, 52.300000000000004, 52.26666666666666, 52.233333333333334, 52.2, 52.166666666666664, 52.13333333333333, 52.1, 52.06666666666667, 52.03333333333333, 52.0, 51.96666666666667, 51.93333333333333, 51.9, 51.866666666666674, 51.83333333333333, 51.800000000000004, 51.76666666666667, 51.733333333333334, 51.7, 51.66666666666667, 51.63333333333333, 51.6, 51.56666666666667, 51.53333333333333, 51.5, 51.46666666666667, 51.43333333333333, 51.4, 51.366666666666674, 51.33333333333333, 51.300000000000004, 51.26666666666667, 51.233333333333334, 51.2, 51.16666666666667, 51.13333333333333, 51.1, 51.06666666666667, 51.03333333333333, 51.0, 50.96666666666667, 50.93333333333333, 50.9, 50.866666666666674, 50.83333333333333, 50.8, 50.76666666666667, 50.73333333333333, 50.7, 50.66666666666667, 50.63333333333333, 50.6, 50.56666666666667, 50.53333333333333, 50.5, 50.46666666666667, 50.43333333333333, 50.4, 50.366666666666674, 50.33333333333333, 50.3, 50.26666666666667, 50.23333333333333, 50.2, 50.16666666666667, 50.13333333333333, 50.1, 50.06666666666667, 50.03333333333333, 50.0, 49.96666666666666, 49.93333333333334, 49.9, 49.86666666666667, 49.833333333333336, 49.8, 49.766666666666666, 49.733333333333334, 49.7, 49.666666666666664, 49.63333333333333, 49.6, 49.56666666666666, 49.53333333333333, 49.5, 49.46666666666666, 49.43333333333334, 49.4, 49.36666666666667, 49.333333333333336, 49.3, 49.266666666666666, 49.233333333333334, 49.2, 49.166666666666664, 49.13333333333333, 49.1, 49.06666666666666, 49.03333333333333, 49.0, 48.96666666666666, 48.93333333333334, 48.9, 48.86666666666667, 48.833333333333336, 48.8, 48.766666666666666, 48.733333333333334, 48.699999999999996, 48.66666666666667, 48.63333333333333, 48.6, 48.56666666666667, 48.53333333333333, 48.5, 48.46666666666667, 48.43333333333334, 48.4, 48.36666666666667, 48.333333333333336, 48.3, 48.266666666666666, 48.233333333333334, 48.199999999999996, 48.16666666666667, 48.13333333333333, 48.1, 48.06666666666667, 48.03333333333333, 48.0, 47.96666666666667, 47.93333333333333, 47.9, 47.86666666666667, 47.833333333333336, 47.8, 47.766666666666666, 47.733333333333334, 47.699999999999996, 47.66666666666667, 47.63333333333333, 47.599999999999994, 47.56666666666667, 47.53333333333333, 47.5, 47.46666666666667, 47.43333333333333, 47.4, 47.36666666666667, 47.333333333333336, 47.3, 47.266666666666666, 47.233333333333334, 47.199999999999996, 47.16666666666667, 47.13333333333333, 47.099999999999994, 47.06666666666667, 47.03333333333333, 47.0, 46.96666666666667, 46.93333333333333, 46.9, 46.86666666666667, 46.833333333333336, 46.800000000000004, 46.766666666666666, 46.733333333333334, 46.7, 46.666666666666664, 46.63333333333333, 46.6, 46.56666666666667, 46.53333333333333, 46.5, 46.46666666666667, 46.43333333333333, 46.400000000000006, 46.36666666666667, 46.33333333333333, 46.300000000000004, 46.266666666666666, 46.233333333333334, 46.2, 46.166666666666664, 46.13333333333333, 46.1, 46.06666666666667, 46.03333333333333, 46.0, 45.96666666666667, 45.93333333333333, 45.9, 45.86666666666667, 45.83333333333333, 45.800000000000004, 45.766666666666666, 45.733333333333334, 45.7, 45.666666666666664, 45.63333333333333, 45.6, 45.56666666666666, 45.53333333333333, 45.5, 45.46666666666667, 45.43333333333333, 45.4, 45.36666666666667, 45.33333333333333, 45.300000000000004, 45.266666666666666, 45.233333333333334, 45.2, 45.166666666666664, 45.13333333333333, 45.1, 45.06666666666666, 45.03333333333333, 45.0, 44.96666666666667, 44.93333333333333, 44.9, 44.86666666666667, 44.83333333333333, 44.800000000000004, 44.766666666666666, 44.733333333333334, 44.7, 44.666666666666664, 44.63333333333333, 44.6, 44.56666666666666, 44.53333333333334, 44.5, 44.46666666666667, 44.43333333333334, 44.4, 44.36666666666667, 44.333333333333336, 44.3, 44.266666666666666, 44.233333333333334, 44.2, 44.166666666666664, 44.13333333333333, 44.1, 44.06666666666666, 44.03333333333334, 44.0, 43.96666666666667, 43.93333333333334, 43.9, 43.86666666666667, 43.833333333333336, 43.8, 43.766666666666666, 43.733333333333334, 43.7, 43.666666666666664, 43.63333333333333, 43.6, 43.56666666666666, 43.53333333333333, 43.5, 43.46666666666666, 43.43333333333334, 43.4, 43.36666666666667, 43.333333333333336, 43.3, 43.266666666666666, 43.233333333333334, 43.2, 43.166666666666664, 43.13333333333333, 43.1, 43.06666666666666, 43.03333333333333, 43.0, 42.96666666666666, 42.93333333333334, 42.9, 42.86666666666667, 42.833333333333336, 42.8, 42.766666666666666, 42.733333333333334, 42.699999999999996, 42.66666666666667, 42.63333333333333, 42.6, 42.56666666666667, 42.53333333333333, 42.5, 42.46666666666667, 42.43333333333334, 42.4, 42.36666666666667, 42.333333333333336, 42.3, 42.266666666666666, 42.233333333333334, 42.199999999999996, 42.16666666666667, 42.13333333333333, 42.1, 42.06666666666667, 42.03333333333333, 42.0, 41.96666666666667, 41.93333333333334, 41.9, 41.86666666666667, 41.833333333333336, 41.8, 41.766666666666666, 41.733333333333334, 41.699999999999996, 41.66666666666667, 41.63333333333333, 41.6, 41.56666666666667, 41.53333333333333, 41.5, 41.46666666666667, 41.43333333333333, 41.4, 41.36666666666667, 41.333333333333336, 41.3, 41.266666666666666, 41.233333333333334, 41.199999999999996, 41.16666666666667, 41.13333333333333, 41.099999999999994, 41.06666666666667, 41.03333333333333, 41.0, 40.96666666666667, 40.93333333333333, 40.9, 40.86666666666667, 40.833333333333336, 40.8, 40.766666666666666, 40.733333333333334, 40.699999999999996, 40.666666666666664, 40.63333333333333, 40.6, 40.56666666666667, 40.53333333333333, 40.5, 40.46666666666667, 40.43333333333333, 40.400000000000006, 40.36666666666667, 40.33333333333333, 40.300000000000004, 40.266666666666666, 40.233333333333334, 40.2, 40.166666666666664, 40.13333333333333, 40.1, 40.06666666666667, 40.03333333333333, 40.0, 39.96666666666667, 39.93333333333333, 39.900000000000006, 39.86666666666667, 39.83333333333333, 39.800000000000004, 39.766666666666666, 39.733333333333334, 39.7, 39.666666666666664, 39.63333333333333, 39.6, 39.56666666666667, 39.53333333333333, 39.5, 39.46666666666667, 39.43333333333333, 39.4, 39.36666666666667, 39.33333333333333, 39.300000000000004, 39.266666666666666, 39.233333333333334, 39.2, 39.166666666666664, 39.13333333333333, 39.1, 39.06666666666666, 39.03333333333333, 39.0, 38.96666666666667, 38.93333333333333, 38.9, 38.86666666666667, 38.83333333333333, 38.800000000000004, 38.766666666666666, 38.733333333333334, 38.7, 38.666666666666664, 38.63333333333333, 38.6, 38.56666666666666, 38.53333333333334, 38.5, 38.46666666666667, 38.43333333333334, 38.4, 38.36666666666667, 38.333333333333336, 38.3, 38.266666666666666, 38.233333333333334, 38.2, 38.166666666666664, 38.13333333333333, 38.1, 38.06666666666666, 38.03333333333334, 38.0, 37.96666666666667, 37.93333333333334, 37.9, 37.86666666666667, 37.833333333333336, 37.8, 37.766666666666666, 37.733333333333334, 37.7, 37.666666666666664, 37.63333333333333, 37.6, 37.56666666666666, 37.53333333333334, 37.5, 37.46666666666666, 37.43333333333334, 37.4, 37.36666666666667, 37.333333333333336, 37.3, 37.266666666666666, 37.233333333333334, 37.2, 37.166666666666664, 37.13333333333333, 37.1, 37.06666666666666, 37.03333333333333, 37.0, 36.96666666666666, 36.93333333333334, 36.9, 36.86666666666667, 36.833333333333336, 36.8, 36.766666666666666, 36.733333333333334, 36.7, 36.666666666666664, 36.63333333333333, 36.6, 36.56666666666666, 36.53333333333333, 36.5, 36.46666666666666, 36.43333333333334, 36.4, 36.36666666666667, 36.333333333333336, 36.3, 36.266666666666666, 36.233333333333334, 36.199999999999996, 36.16666666666667, 36.13333333333333, 36.1, 36.06666666666667, 36.03333333333333, 36.0, 35.96666666666667, 35.93333333333334, 35.9, 35.86666666666667, 35.833333333333336, 35.8, 35.766666666666666, 35.733333333333334, 35.699999999999996, 35.66666666666667, 35.63333333333333, 35.6, 35.56666666666667, 35.53333333333333, 35.5, 35.46666666666667, 35.43333333333333, 35.4, 35.36666666666667, 35.333333333333336, 35.3, 35.266666666666666, 35.233333333333334, 35.199999999999996, 35.16666666666667, 35.13333333333333, 35.099999999999994, 35.06666666666667, 35.03333333333333, 35.0, 34.96666666666667, 34.93333333333333, 34.9, 34.86666666666667, 34.833333333333336, 34.8, 34.766666666666666, 34.733333333333334, 34.699999999999996, 34.66666666666667, 34.63333333333333, 34.599999999999994, 34.56666666666667, 34.53333333333333, 34.5, 34.46666666666667, 34.43333333333333, 34.4, 34.36666666666667, 34.333333333333336, 34.300000000000004, 34.266666666666666, 34.233333333333334, 34.2, 34.166666666666664, 34.13333333333333, 34.1, 34.06666666666667, 34.03333333333333, 34.0, 33.96666666666667, 33.93333333333333, 33.900000000000006, 33.86666666666667, 33.83333333333333, 33.800000000000004, 33.766666666666666, 33.733333333333334, 33.7, 33.666666666666664, 33.63333333333333, 33.6, 33.56666666666667, 33.53333333333333, 33.5, 33.46666666666667, 33.43333333333333, 33.4, 33.36666666666667, 33.33333333333333, 33.300000000000004, 33.266666666666666, 33.233333333333334, 33.2, 33.166666666666664, 33.13333333333333, 33.1, 33.06666666666666, 33.03333333333333, 33.0, 32.96666666666667, 32.93333333333333, 32.9, 32.86666666666667, 32.83333333333333, 32.800000000000004, 32.766666666666666, 32.733333333333334, 32.7, 32.666666666666664, 32.63333333333333, 32.6, 32.56666666666666, 32.53333333333333, 32.5, 32.46666666666667, 32.43333333333333, 32.4, 32.36666666666667, 32.33333333333333, 32.300000000000004, 32.266666666666666, 32.233333333333334, 32.2, 32.166666666666664, 32.13333333333333, 32.1, 32.06666666666666, 32.03333333333334, 32.0, 31.966666666666665, 31.933333333333337, 31.900000000000002, 31.866666666666667, 31.833333333333336, 31.8, 31.766666666666666, 31.733333333333334, 31.7, 31.666666666666664, 31.633333333333336, 31.6, 31.566666666666666, 31.533333333333335, 31.5, 31.466666666666665, 31.433333333333337, 31.4, 31.366666666666664, 31.333333333333336, 31.3, 31.266666666666666, 31.233333333333334, 31.2, 31.166666666666664, 31.133333333333336, 31.1, 31.066666666666663, 31.033333333333335, 31.0, 30.966666666666665, 30.933333333333334, 30.9, 30.866666666666664, 30.833333333333336, 30.8, 30.766666666666666, 30.733333333333334, 30.7, 30.666666666666664, 30.633333333333333, 30.599999999999998, 30.566666666666663, 30.533333333333335, 30.5, 30.466666666666665, 30.433333333333334, 30.4, 30.366666666666664, 30.333333333333336, 30.3, 30.266666666666666, 30.233333333333334, 30.2, 30.166666666666668, 30.133333333333333, 30.099999999999998, 30.06666666666667, 30.033333333333335, 30.0, 29.96666666666667, 29.933333333333334, 29.9, 29.86666666666667, 29.833333333333336, 29.799999999999997, 29.76666666666667, 29.733333333333334, 29.7, 29.666666666666668, 29.633333333333333, 29.599999999999998, 29.56666666666667, 29.533333333333335, 29.5, 29.46666666666667, 29.433333333333334, 29.4, 29.366666666666667, 29.333333333333332, 29.299999999999997, 29.26666666666667, 29.233333333333334, 29.2, 29.166666666666668, 29.133333333333333, 29.099999999999998, 29.06666666666667, 29.03333333333333, 28.999999999999996, 28.96666666666667, 28.933333333333334, 28.9, 28.866666666666667, 28.833333333333332, 28.799999999999997, 28.76666666666667, 28.733333333333334, 28.7, 28.666666666666668, 28.633333333333333, 28.599999999999998, 28.566666666666666, 28.53333333333333, 28.499999999999996, 28.46666666666667, 28.433333333333334, 28.4, 28.366666666666667, 28.333333333333332, 28.299999999999997, 28.26666666666667, 28.233333333333334, 28.199999999999996, 28.166666666666668, 28.133333333333333, 28.1, 28.066666666666666, 28.03333333333333, 28.000000000000004, 27.96666666666667, 27.933333333333334, 27.900000000000002, 27.866666666666667, 27.833333333333332, 27.800000000000004, 27.766666666666666, 27.73333333333333, 27.700000000000003, 27.666666666666668, 27.633333333333333, 27.6, 27.566666666666666, 27.53333333333333, 27.500000000000004, 27.46666666666667, 27.43333333333333, 27.400000000000002, 27.366666666666667, 27.333333333333332, 27.3, 27.266666666666666, 27.23333333333333, 27.200000000000003, 27.166666666666668, 27.133333333333333, 27.1, 27.066666666666666, 27.03333333333333, 27.0, 26.966666666666665, 26.93333333333333, 26.900000000000002, 26.866666666666667, 26.833333333333332, 26.8, 26.766666666666666, 26.73333333333333, 26.700000000000003, 26.666666666666668, 26.633333333333333, 26.6, 26.566666666666666, 26.53333333333333, 26.5, 26.466666666666665, 26.43333333333333, 26.400000000000002, 26.366666666666667, 26.333333333333332, 26.3, 26.266666666666666, 26.23333333333333, 26.200000000000003, 26.166666666666664, 26.13333333333333, 26.1, 26.066666666666666, 26.033333333333335, 26.0, 25.966666666666665, 25.933333333333337, 25.900000000000002, 25.866666666666667, 25.833333333333336, 25.8, 25.766666666666666, 25.733333333333334, 25.7, 25.666666666666664, 25.633333333333336, 25.6, 25.566666666666666, 25.533333333333335, 25.5, 25.466666666666665, 25.433333333333337, 25.4, 25.366666666666664, 25.333333333333336, 25.3, 25.266666666666666, 25.233333333333334, 25.2, 25.166666666666664, 25.133333333333336, 25.1, 25.066666666666666, 25.033333333333335, 25.0, 24.96666666666667, 24.933333333333334, 24.9, 24.866666666666667, 24.833333333333332, 24.8, 24.766666666666666, 24.73333333333333, 24.7, 24.666666666666668, 24.633333333333333, 24.6, 24.566666666666666, 24.53333333333333, 24.5, 24.46666666666667, 24.433333333333334, 24.4, 24.366666666666667, 24.333333333333336, 24.3, 24.266666666666666, 24.233333333333334, 24.2, 24.166666666666668, 24.133333333333333, 24.099999999999998, 24.066666666666666, 24.033333333333335, 24.0, 23.966666666666665, 23.933333333333334, 23.9, 23.866666666666667, 23.833333333333336, 23.799999999999997, 23.766666666666666, 23.733333333333334, 23.7, 23.666666666666668, 23.633333333333333, 23.599999999999998, 23.566666666666666, 23.533333333333335, 23.5, 23.466666666666665, 23.433333333333334, 23.400000000000002, 23.366666666666667, 23.333333333333332, 23.3, 23.266666666666666, 23.233333333333334, 23.200000000000003, 23.166666666666664, 23.133333333333333, 23.1, 23.066666666666666, 23.033333333333335, 23.0, 22.966666666666665, 22.933333333333334, 22.900000000000002, 22.866666666666667, 22.833333333333332, 22.8, 22.766666666666666, 22.733333333333334, 22.7, 22.666666666666664, 22.633333333333333, 22.6, 22.566666666666666, 22.53333333333333, 22.5, 22.466666666666665, 22.433333333333334, 22.400000000000002, 22.366666666666667, 22.333333333333332, 22.3, 22.26666666666667, 22.233333333333334, 22.2, 22.166666666666668, 22.133333333333333, 22.1, 22.066666666666666, 22.03333333333333, 22.0, 21.96666666666667, 21.933333333333334, 21.9, 21.866666666666667, 21.833333333333332, 21.8, 21.766666666666666, 21.73333333333333, 21.7, 21.666666666666668, 21.633333333333333, 21.6, 21.566666666666666, 21.53333333333333, 21.5, 21.46666666666667, 21.433333333333334, 21.4, 21.366666666666667, 21.333333333333336, 21.3, 21.266666666666666, 21.233333333333334, 21.2, 21.166666666666668, 21.133333333333333, 21.099999999999998, 21.066666666666666, 21.033333333333335, 21.0, 20.96666666666667, 20.933333333333334, 20.9, 20.866666666666667, 20.833333333333336, 20.8, 20.766666666666666, 20.733333333333334, 20.7, 20.666666666666668, 20.633333333333333, 20.599999999999998, 20.566666666666666, 20.533333333333335, 20.5, 20.466666666666665, 20.433333333333334, 20.4, 20.366666666666667, 20.333333333333332, 20.3, 20.266666666666666, 20.233333333333334, 20.200000000000003, 20.166666666666664, 20.133333333333333, 20.1, 20.066666666666666, 20.033333333333335, 20.0, 19.966666666666665, 19.933333333333334, 19.900000000000002, 19.866666666666667, 19.833333333333332, 19.8, 19.766666666666666, 19.733333333333334, 19.7, 19.666666666666664, 19.633333333333333, 19.6, 19.566666666666666, 19.53333333333333, 19.5, 19.466666666666665, 19.433333333333334, 19.400000000000002, 19.366666666666667, 19.333333333333332, 19.3, 19.26666666666667, 19.233333333333334, 19.2, 19.166666666666668, 19.133333333333333, 19.1, 19.066666666666666, 19.03333333333333, 19.0, 18.96666666666667, 18.933333333333334, 18.9, 18.866666666666667, 18.833333333333332, 18.8, 18.76666666666667, 18.73333333333333, 18.7, 18.666666666666668, 18.633333333333333, 18.6, 18.566666666666666, 18.53333333333333, 18.5, 18.46666666666667, 18.433333333333334, 18.4, 18.366666666666667, 18.333333333333332, 18.3, 18.266666666666666, 18.23333333333333, 18.2, 18.166666666666668, 18.133333333333333, 18.099999999999998, 18.066666666666666, 18.033333333333335, 18.0, 17.96666666666667, 17.933333333333334, 17.9, 17.866666666666667, 17.833333333333336, 17.8, 17.766666666666666, 17.733333333333334, 17.7, 17.666666666666668, 17.633333333333333, 17.599999999999998, 17.566666666666666, 17.533333333333335, 17.5, 17.466666666666665, 17.433333333333334, 17.4, 17.366666666666667, 17.333333333333336, 17.299999999999997, 17.266666666666666, 17.233333333333334, 17.2, 17.166666666666668, 17.133333333333333, 17.1, 17.066666666666666, 17.033333333333335, 17.0, 16.966666666666665, 16.933333333333334, 16.900000000000002, 16.866666666666667, 16.833333333333332, 16.8, 16.766666666666666, 16.733333333333334, 16.7, 16.666666666666664, 16.633333333333333, 16.6, 16.566666666666666, 16.53333333333333, 16.5, 16.466666666666665, 16.433333333333334, 16.400000000000002, 16.366666666666667, 16.333333333333332, 16.3, 16.266666666666666, 16.233333333333334, 16.2, 16.166666666666664, 16.133333333333333, 16.1, 16.066666666666666, 16.03333333333333, 16.0, 15.966666666666669, 15.933333333333334, 15.9, 15.866666666666667, 15.833333333333332, 15.8, 15.766666666666667, 15.733333333333333, 15.7, 15.666666666666668, 15.633333333333333, 15.6, 15.566666666666668, 15.533333333333331, 15.5, 15.466666666666667, 15.433333333333332, 15.4, 15.366666666666667, 15.333333333333332, 15.299999999999999, 15.266666666666667, 15.233333333333333, 15.2, 15.166666666666668, 15.133333333333333, 15.1, 15.066666666666666, 15.033333333333335, 15.0, 14.966666666666667, 14.933333333333335, 14.899999999999999, 14.866666666666667, 14.833333333333334, 14.799999999999999, 14.766666666666667, 14.733333333333334, 14.7, 14.666666666666666, 14.633333333333335, 14.6, 14.566666666666666, 14.533333333333335, 14.499999999999998, 14.466666666666667, 14.433333333333334, 14.399999999999999, 14.366666666666667, 14.333333333333334, 14.299999999999999, 14.266666666666666, 14.233333333333334, 14.2, 14.166666666666666, 14.133333333333335, 14.099999999999998, 14.066666666666666, 14.033333333333333, 14.000000000000002, 13.966666666666667, 13.933333333333334, 13.900000000000002, 13.866666666666665, 13.833333333333334, 13.8, 13.766666666666666, 13.733333333333334, 13.700000000000001, 13.666666666666666, 13.633333333333333, 13.600000000000001, 13.566666666666666, 13.533333333333333, 13.5, 13.466666666666665, 13.433333333333334, 13.4, 13.366666666666665, 13.333333333333334, 13.3, 13.266666666666666, 13.233333333333333, 13.200000000000001, 13.166666666666666, 13.133333333333333, 13.100000000000001, 13.066666666666665, 13.033333333333333, 13.0, 12.966666666666669, 12.933333333333334, 12.9, 12.866666666666667, 12.833333333333332, 12.8, 12.766666666666667, 12.733333333333333, 12.7, 12.666666666666668, 12.633333333333333, 12.6, 12.566666666666668, 12.533333333333333, 12.5, 12.466666666666667, 12.433333333333334, 12.4, 12.366666666666665, 12.333333333333334, 12.3, 12.266666666666666, 12.233333333333334, 12.2, 12.166666666666668, 12.133333333333333, 12.1, 12.066666666666666, 12.033333333333333, 12.0, 11.966666666666667, 11.933333333333334, 11.899999999999999, 11.866666666666667, 11.833333333333334, 11.799999999999999, 11.766666666666667, 11.733333333333333, 11.700000000000001, 11.666666666666666, 11.633333333333333, 11.600000000000001, 11.566666666666666, 11.533333333333333, 11.5, 11.466666666666667, 11.433333333333334, 11.4, 11.366666666666667, 11.333333333333332, 11.3, 11.266666666666666, 11.233333333333333, 11.200000000000001, 11.166666666666666, 11.133333333333335, 11.1, 11.066666666666666, 11.033333333333333, 11.0, 10.966666666666667, 10.933333333333334, 10.9, 10.866666666666665, 10.833333333333334, 10.8, 10.766666666666666, 10.733333333333334, 10.7, 10.666666666666668, 10.633333333333333, 10.6, 10.566666666666666, 10.533333333333333, 10.5, 10.466666666666667, 10.433333333333334, 10.4, 10.366666666666667, 10.333333333333334, 10.299999999999999, 10.266666666666667, 10.233333333333333, 10.2, 10.166666666666666, 10.133333333333333, 10.100000000000001, 10.066666666666666, 10.033333333333333, 10.0, 9.966666666666667, 9.933333333333334, 9.9, 9.866666666666667, 9.833333333333332, 9.8, 9.766666666666666, 9.733333333333333, 9.700000000000001, 9.666666666666666, 9.633333333333335, 9.6, 9.566666666666666, 9.533333333333333, 9.5, 9.466666666666667, 9.433333333333334, 9.4, 9.366666666666665, 9.333333333333334, 9.3, 9.266666666666666, 9.233333333333334, 9.2, 9.166666666666666, 9.133333333333333, 9.1, 9.066666666666666, 9.033333333333333, 9.0, 8.966666666666667, 8.933333333333334, 8.9, 8.866666666666667, 8.833333333333334, 8.799999999999999, 8.766666666666667, 8.733333333333333, 8.7, 8.666666666666668, 8.633333333333333, 8.6, 8.566666666666666, 8.533333333333333, 8.5, 8.466666666666667, 8.433333333333334, 8.4, 8.366666666666667, 8.333333333333332, 8.3, 8.266666666666666, 8.233333333333333, 8.200000000000001, 8.166666666666666, 8.133333333333333, 8.1, 8.066666666666666, 8.033333333333333, 8.0, 7.966666666666667, 7.933333333333334, 7.9, 7.866666666666666, 7.833333333333334, 7.8, 7.766666666666666, 7.733333333333333, 7.7, 7.666666666666666, 7.633333333333334, 7.6, 7.566666666666666, 7.533333333333333, 7.5, 7.466666666666668, 7.433333333333334, 7.3999999999999995, 7.366666666666667, 7.333333333333333, 7.3, 7.2666666666666675, 7.233333333333333, 7.199999999999999, 7.166666666666667, 7.133333333333333, 7.1, 7.066666666666667, 7.033333333333333, 7.000000000000001, 6.966666666666667, 6.933333333333333, 6.9, 6.866666666666667, 6.833333333333333, 6.800000000000001, 6.766666666666667, 6.7333333333333325, 6.7, 6.666666666666667, 6.633333333333333, 6.6000000000000005, 6.566666666666666, 6.533333333333332, 6.5, 6.466666666666667, 6.433333333333334, 6.4, 6.366666666666666, 6.333333333333334, 6.3, 6.266666666666667, 6.233333333333333, 6.2, 6.166666666666667, 6.133333333333333, 6.1, 6.066666666666666, 6.033333333333333, 6.0, 5.966666666666667, 5.933333333333334, 5.8999999999999995, 5.866666666666666, 5.833333333333333, 5.800000000000001, 5.766666666666667, 5.733333333333333, 5.7, 5.666666666666666, 5.633333333333333, 5.6000000000000005, 5.566666666666667, 5.533333333333333, 5.5, 5.466666666666667, 5.433333333333333, 5.4, 5.366666666666667, 5.333333333333334, 5.3, 5.266666666666667, 5.233333333333333, 5.2, 5.166666666666667, 5.133333333333334, 5.1, 5.066666666666666, 5.033333333333333, 5.0, 4.966666666666667, 4.933333333333334, 4.9, 4.866666666666666, 4.833333333333333, 4.8, 4.766666666666667, 4.733333333333333, 4.7, 4.666666666666667, 4.633333333333333, 4.6, 4.566666666666666, 4.533333333333333, 4.5, 4.466666666666667, 4.433333333333334, 4.3999999999999995, 4.366666666666666, 4.333333333333334, 4.3, 4.266666666666667, 4.233333333333333, 4.2, 4.166666666666666, 4.133333333333333, 4.1000000000000005, 4.066666666666666, 4.033333333333333, 4.0, 3.966666666666667, 3.933333333333333, 3.9, 3.8666666666666667, 3.833333333333333, 3.8, 3.7666666666666666, 3.733333333333334, 3.6999999999999997, 3.6666666666666665, 3.6333333333333337, 3.5999999999999996, 3.5666666666666664, 3.5333333333333337, 3.5000000000000004, 3.4666666666666663, 3.4333333333333336, 3.4000000000000004, 3.3666666666666663, 3.3333333333333335, 3.3000000000000003, 3.266666666666666, 3.2333333333333334, 3.2, 3.166666666666667, 3.1333333333333333, 3.1, 3.0666666666666664, 3.033333333333333, 3.0, 2.966666666666667, 2.933333333333333, 2.9000000000000004, 2.8666666666666667, 2.833333333333333, 2.8000000000000003, 2.7666666666666666, 2.7333333333333334, 2.7, 2.666666666666667, 2.6333333333333333, 2.6, 2.566666666666667, 2.533333333333333, 2.5, 2.466666666666667, 2.433333333333333, 2.4, 2.3666666666666667, 2.3333333333333335, 2.3, 2.2666666666666666, 2.2333333333333334, 2.1999999999999997, 2.166666666666667, 2.1333333333333333, 2.1, 2.0666666666666664, 2.033333333333333, 2.0, 1.9666666666666666, 1.9333333333333333, 1.9, 1.866666666666667, 1.8333333333333333, 1.7999999999999998, 1.7666666666666668, 1.7333333333333332, 1.7000000000000002, 1.6666666666666667, 1.633333333333333, 1.6, 1.5666666666666667, 1.5333333333333332, 1.5, 1.4666666666666666, 1.4333333333333333, 1.4000000000000001, 1.3666666666666667, 1.3333333333333335, 1.3, 1.2666666666666666, 1.2333333333333334, 1.2, 1.1666666666666667, 1.1333333333333333, 1.0999999999999999, 1.0666666666666667, 1.0333333333333332, 1.0, 0.9666666666666667, 0.9333333333333335, 0.8999999999999999, 0.8666666666666666, 0.8333333333333334, 0.8, 0.7666666666666666, 0.7333333333333333, 0.7000000000000001, 0.6666666666666667, 0.6333333333333333, 0.6, 0.5666666666666667, 0.5333333333333333, 0.5, 0.46666666666666673, 0.4333333333333333, 0.4, 0.36666666666666664, 0.33333333333333337, 0.3, 0.26666666666666666, 0.23333333333333336, 0.2, 0.16666666666666669, 0.13333333333333333, 0.1, 0.06666666666666667, 0.03333333333333333], [65.13333333333333, 65.15505168389463, 65.17678452301534, 65.19853186519853, 65.22029372496662, 65.24207011686144, 65.26386105544421, 65.28566655529569, 65.30748663101605, 65.32932129722501, 65.35117056856188, 65.37303445968551, 65.39491298527443, 65.41680616002678, 65.43871399866042, 65.4606365159129, 65.48257372654156, 65.5045256453235, 65.52649228705567, 65.54847366655486, 65.57046979865771, 65.55891238670695, 65.58092679650773, 65.6029559959691, 65.625, 65.64705882352942, 65.66913248150638, 65.6912209889001, 65.71332436069987, 65.73544261191519, 65.72390572390573, 65.74604243853149, 65.76819407008087, 65.79036063363667, 65.81254214430209, 65.83473861720067, 65.85695006747639, 65.87917651029362, 65.90141796083728, 65.92367443431273, 65.94594594594595, 65.96823251098344, 65.99053414469236, 66.01285086236051, 66.03518267929634, 66.0575296108291, 66.07989167230873, 66.10226887910599, 66.12466124661248, 66.1470687902406, 66.16949152542372, 66.19192946761613, 66.21438263229308, 66.23685103495079, 66.25933469110659, 66.28183361629881, 66.30434782608695, 66.32687733605165, 66.3494221617947, 66.37198231893913, 66.39455782312925, 66.41714869003063, 66.43975493533016, 66.46237657473613, 66.4850136239782, 66.50766609880749, 66.5303340149966, 66.55301738833958, 66.57571623465212, 66.59843056977141, 66.62116040955631, 66.64390576988734, 66.66666666666666, 66.68944311581825, 66.71223513328776, 66.73504273504274, 66.75786593707251, 66.7807047553883, 66.80355920602327, 66.82642930503252, 66.84931506849315, 66.87221651250428, 66.89513365318712, 66.91806650668495, 66.94101508916323, 66.96397941680961, 66.98695950583391, 67.00995537246824, 67.03296703296702, 67.05599450360701, 67.07903780068727, 67.10209694052939, 67.1251719394773, 67.14826281389749, 67.17136958017895, 67.16006884681583, 67.18319559228651, 67.2063382707544, 67.22949689869056, 67.25267149258876, 67.27586206896552, 67.29906864436013, 67.3222912353347, 67.34552985847428, 67.36878453038673, 67.39205526770293, 67.41534208707671, 67.43864500518492, 67.46196403872753, 67.48529920442753, 67.50865051903115, 67.53201799930771, 67.55540166204986, 67.57880152407343, 67.6022176022176, 67.62564991334489, 67.6490984743412, 67.67256330211585, 67.69604441360167, 67.71954182575494, 67.74305555555556, 67.76658562000695, 67.79013203613621, 67.81369482099409, 67.83727399165508, 67.8608695652174, 67.88448155880306, 67.90810998955796, 67.9317548746518, 67.95541623127829, 67.97909407665506, 68.00278842802369, 68.02649930264994, 68.05022671782352, 68.07397069085835, 68.0977312390925, 68.12150837988827, 68.1453021306322, 68.16911250873515, 68.1929395316323, 68.21678321678321, 68.24064358167192, 68.26452064380686, 68.28841442072104, 68.312324929972, 68.33625218914186, 68.36019621583742, 68.38415702769015, 68.40813464235625, 68.43212907751666, 68.45614035087719, 68.48016848016847, 68.50421348314607, 68.52827537759045, 68.5523541813071, 68.57644991212653, 68.60056258790436, 68.62469222652128, 68.64883884588318, 68.67300246392115, 68.69718309859155, 68.72138076787601, 68.74559548978154, 68.7698272823405, 68.79407616361071, 68.81834215167548, 68.84262526464362, 68.83162725026473, 68.85593220338984, 68.8802543270929, 68.90459363957598, 68.9289501590668, 68.95332390381895, 68.97771489211178, 69.00212314225053, 69.02654867256636, 69.05099150141642, 69.07545164718385, 69.09992912827782, 69.12442396313364, 69.14893617021278, 69.17346576800284, 69.19801277501774, 69.22257720979765, 69.2471590909091, 69.27175843694494, 69.29637526652452, 69.32100959829364, 69.34566145092461, 69.37033084311632, 69.3950177935943, 69.41972232111071, 69.44444444444444, 69.46918418240115, 69.49394155381326, 69.5187165775401, 69.5435092724679, 69.56831965750982, 69.593147751606, 69.61799357372367, 69.64285714285714, 69.66773847802786, 69.69263759828449, 69.7175545227029, 69.74248927038627, 69.76744186046511, 69.75662133142448, 69.78159684926602, 69.80659025787965, 69.83160157649588, 69.85663082437276, 69.88167802079597, 69.90674318507891, 69.93182633656261, 69.95692749461594, 69.98204667863554, 70.00718390804597, 69.99640675530003, 70.02156721782889, 70.01078748651565, 70.03597122302159, 70.06117308384312, 70.08639308855291, 70.11163125675189, 70.10086455331412, 70.12612612612614, 70.15140591204037, 70.17670393076091, 70.2020202020202, 70.22735474557922, 70.25270758122744, 70.27807872878296, 70.3034682080925, 70.32887603903144, 70.31814895155459, 70.34358047016275, 70.36903039073806, 70.39449873326095, 70.38377986965966, 70.40927200289751, 70.43478260869566, 70.46031170714026, 70.48585931834663, 70.5114254624592, 70.53701015965167, 70.56261343012704, 70.58823529411765, 70.61387577188522, 70.63953488372093, 70.66521264994547, 70.69090909090909, 70.71662422699163, 70.74235807860262, 70.7681106661813, 70.79388201019665, 70.81967213114754, 70.8454810495627, 70.87130878600072, 70.89715536105032, 70.92302079533017, 70.94890510948905, 70.97480832420592, 71.00073046018991, 71.02667153818048, 71.05263157894737, 71.07861060329068, 71.10460863204096, 71.13062568605928, 71.15666178623718, 71.18271695349688, 71.17216117216117, 71.19824111396116, 71.22434017595309, 71.25045837917125, 71.23991195891416, 71.26605504587155, 71.29221732745961, 71.31839882482555, 71.34459955914768, 71.37081955163542, 71.36029411764706, 71.38653916881206, 71.37601177336276, 71.40228192859772, 71.3917525773196, 71.38121546961325, 71.37067059690494, 71.36011795060818, 71.38643067846607, 71.4127628181483, 71.40221402214021, 71.39165743816906, 71.38109305760709, 71.37052087181381, 71.359940872136, 71.34935304990758, 71.33875739644971, 71.36514983351832, 71.35455218356773, 71.34394668641244, 71.37037037037037, 71.39681363467952, 71.38621200889548, 71.37560252131998, 71.36498516320475, 71.3543599257885, 71.34372680029696, 71.33308577794281, 71.32243684992571, 71.31178000743218, 71.3011152416357, 71.29044254369654, 71.31696428571429, 71.34350576851507, 71.37006701414744, 71.39664804469274, 71.42324888226528, 71.4498695490123, 71.47651006711409, 71.50317045878404, 71.52985074626865, 71.55655095184771, 71.5832710978342, 71.61001120657453, 71.63677130044843, 71.66355140186916, 71.69035153328348, 71.71717171717171, 71.7440119760479, 71.77087233245976, 71.79775280898878, 71.82465342825029, 71.85157421289355, 71.8785151856018, 71.90547636909227, 71.93245778611632, 71.95945945945947, 71.98648141194141, 72.01352366641622, 72.04058624577226, 72.06766917293234, 72.09477247085371, 72.12189616252822, 72.14904027098231, 72.17620481927712, 72.20338983050848, 72.23059532780708, 72.25782133433849, 72.28506787330316, 72.31233496793664, 72.33962264150944, 72.3669309173273, 72.39425981873111, 72.4216093690971, 72.44897959183673, 72.47637051039698, 72.50378214826021, 72.53121452894437, 72.55866767600303, 72.58614161302536, 72.61363636363637, 72.64115195149678, 72.66868840030327, 72.6962457337884, 72.72382397572079, 72.75142314990512, 72.77904328018224, 72.80668439042917, 72.83434650455926, 72.86202964652223, 72.88973384030419, 72.91745910992773, 72.94520547945206, 72.97297297297297, 72.96268088347297, 72.9904761904762, 73.01829268292683, 73.04613038505529, 73.0739893211289, 73.10186951545212, 73.12977099236642, 73.15769377625048, 73.18563789152024, 73.21360336262896, 73.20336391437309, 73.23135755258127, 73.2593726090283, 73.28740910830463, 73.31546707503828, 73.3052470317886, 73.29501915708812, 73.28478344193178, 73.27453987730061, 73.26428845416187, 73.25402916346891, 73.28214971209212, 73.27188940092167, 73.26162120630042, 73.28977709454266, 73.27950788158401, 73.3076923076923, 73.33589842247018, 73.3256351039261, 73.31536388140162, 73.34360554699538, 73.33333333333333, 73.3230531996916, 73.35133050520632, 73.37962962962963, 73.40795059822463, 73.43629343629343, 73.46465816917728, 73.45440494590417, 73.48279860842675, 73.51121423047177, 73.5009671179884, 73.49071207430342, 73.48044909020518, 73.47017815646785, 73.45989926385123, 73.44961240310077, 73.47809228383095, 73.4678044996121, 73.45750873108265, 73.4472049689441, 73.43689320388349, 73.46542346542347, 73.45511076564321, 73.4447900466563, 73.43446129910541, 73.42412451361866, 73.45270533281433, 73.48130841121495, 73.50993377483444, 73.49961028838659, 73.48927875243665, 73.4789391575663, 73.46859149434258, 73.45823575331772, 73.44787192502929, 73.4375, 73.42711996873778, 73.41673182173572, 73.40633554947203, 73.39593114241002, 73.38551859099805, 73.41425215348472, 73.40383862122992, 73.43260188087774, 73.42218737749901, 73.41176470588235, 73.44056492742251, 73.43014128728414, 73.45897133883, 73.4485467399843, 73.43811394891945, 73.42767295597484, 73.45654738497838, 73.48544453186467, 73.4750098386462, 73.46456692913385, 73.49350137849548, 73.5224586288416, 73.55143870713441, 73.58044164037855, 73.6094674556213, 73.63851617995265, 73.62810896170548, 73.65718799368088, 73.686290003951, 73.71541501976284, 73.70502174772638, 73.69462025316456, 73.68421052631578, 73.71338083927158, 73.74257425742574, 73.7717908082409, 73.80103051922315, 73.79064234734338, 73.78024593415311, 73.76984126984128, 73.75942834458118, 73.78872120730739, 73.7783075089392, 73.76788553259142, 73.75745526838966, 73.78679395385839, 73.77636291285316, 73.80573248407643, 73.7953006770211, 73.82470119521912, 73.85412514946194, 73.88357256778309, 73.91304347826086, 73.94253790901836, 73.97205588822355, 74.00159744408946, 74.03116260487414, 74.0607513988809, 74.09036385445822, 74.11999999999999, 74.14965986394559, 74.17934347477983, 74.20905086103325, 74.23878205128204, 74.2685370741483, 74.29831595829992, 74.32811873245086, 74.35794542536117, 74.38779606583701, 74.41767068273091, 74.44756930494174, 74.47749196141478, 74.50743868114193, 74.5374094931617, 74.56740442655936, 74.59742351046698, 74.62746677406363, 74.65753424657534, 74.68762595727529, 74.71774193548387, 74.74788221056878, 74.77804681194512, 74.8082357690755, 74.83844911147011, 74.86868686868688, 74.89894907033144, 74.92923574605742, 74.95954692556634, 74.98988263860785, 74.97975708502024, 74.96962332928311, 74.95948136142626, 74.94933117146331, 74.97972424979724, 75.01014198782961, 75.0405844155844, 75.03045066991474, 75.06092607636067, 75.09142624949207, 75.1219512195122, 75.15250101667344, 75.18307567127746, 75.21367521367522, 75.2442996742671, 75.23421588594704, 75.2241238793806, 75.25479005299633, 75.28548123980424, 75.31619747042024, 75.34693877551021, 75.33687219273173, 75.36764705882352, 75.39844707805476, 75.42927228127554, 75.41922290388548, 75.40916530278233, 75.440032746623, 75.47092547092548, 75.50184350675953, 75.53278688524591, 75.56375563755637, 75.59474979491387, 75.58473533032416, 75.61576354679804, 75.64681724845997, 75.67789646672145, 75.70900123304563, 75.74013157894737, 75.77128753599341, 75.80246913580247, 75.83367641004529, 75.86490939044481, 75.89616810877627, 75.92745259686727, 75.95876288659794, 75.99009900990099, 76.02146099876187, 76.05284888521882, 76.04295745559686, 76.07438016528926, 76.10582885489872, 76.1373035566584, 76.16880430285478, 76.20033112582782, 76.23188405797102, 76.26346313173157, 76.29506837961044, 76.32669983416253, 76.35835752799667, 76.39004149377593, 76.42175176421752, 76.45348837209302, 76.4852513502285, 76.51704073150457, 76.54885654885655, 76.58069883527455, 76.61256762380357, 76.64446294754372, 76.67638483965014, 76.70833333333333, 76.74030846185912, 76.7723102585488, 76.80433875677932, 76.79465776293823, 76.78496868475992, 76.8170426065163, 76.80735478478897, 76.83946488294315, 76.87160184023422, 76.86192468619247, 76.89409794893261, 76.92629815745393, 76.95852534562212, 76.9907795473596, 76.9811320754717, 76.97147651006712, 77.00377675199329, 76.99412258606213, 76.98446031079378, 77.01680672268908, 77.00714585960488, 77.03952901597981, 77.02986958350863, 77.06228956228956, 77.05263157894737, 77.04296545914069, 77.03329119258323, 77.02360876897133, 77.0560944749051, 77.0464135021097, 77.03672435626846, 77.06925675675676, 77.10181664554288, 77.13440405748098, 77.16701902748414, 77.19966159052454, 77.23233178163352, 77.22269263336156, 77.21304531977975, 77.20338983050847, 77.23611699872828, 77.2264631043257, 77.25922783198982, 77.24957555178268, 77.2823779193206, 77.27272727272727, 77.26306842328941, 77.25340136054422, 77.24372607401105, 77.27659574468085, 77.30949340144743, 77.29982964224872, 77.33276523221133, 77.36572890025576, 77.35607675906184, 77.34641638225256, 77.33674775928297, 77.3270708795901, 77.31738573259291, 77.3076923076923, 77.34074390765284, 77.33105218135158, 77.32135216089003, 77.35445205479452, 77.34475374732334, 77.3350471293916, 77.36819545649378, 77.35849056603774, 77.39167739167739, 77.38197424892704, 77.37226277372264, 77.40549828178695, 77.43876235496347, 77.47205503009458, 77.46236559139786, 77.4526678141136, 77.48600947051227, 77.47631352282515, 77.50969409737182, 77.54310344827586, 77.57654161276413, 77.61000862812769, 77.60034527406128, 77.63385146804835, 77.66738660907127, 77.65773552290406, 77.69130998702984, 77.72491349480968, 77.71527477282561, 77.74891774891775, 77.78258986574275, 77.77296360485269, 77.7633289986996, 77.75368603642671, 77.74403470715835, 77.734375, 77.72470690403821, 77.75847089487402, 77.7922642329422, 77.82608695652173, 77.85993910395824, 77.89382071366406, 77.92773182411842, 77.91811846689896, 77.90849673202615, 77.89886660854403, 77.88922808547754, 77.87958115183245, 77.86992579659537, 77.86026200873363, 77.85058977719528, 77.8409090909091, 77.83121993878443, 77.8652668416448, 77.89934354485777, 77.93345008756567, 77.96758650897941, 78.00175284837862, 78.0359491451118, 78.02631578947368, 78.0166739798157, 78.00702370500439, 77.99736495388669, 77.98769771528998, 77.97802197802199, 78.01231310466139, 78.002639683238, 77.99295774647888, 78.02730074856892, 78.01762114537445, 78.00793301013663, 77.99823633156967, 78.0326422584914, 78.02294792586054, 78.05739514348787, 78.04770318021201, 78.03800265134777, 78.07250221043324, 78.06280406899602, 78.05309734513274, 78.08764940239044, 78.12223206377325, 78.11253876827648, 78.10283687943263, 78.13747228381375, 78.12777284826974, 78.11806480248558, 78.10834813499112, 78.09862283429587, 78.08888888888889, 78.07914628723877, 78.0693950177936, 78.05963506898085, 78.04986642920748, 78.08463251670379, 78.11942959001783, 78.10967454302273, 78.09991079393399, 78.09013833110218, 78.08035714285714, 78.07056721750781, 78.10545129579982, 78.09566383549397, 78.13059033989266, 78.12080536912752, 78.11101163831692, 78.14599193909538, 78.13620071684588, 78.17122366651725, 78.20627802690584, 78.24136384028712, 78.23159784560144, 78.26672653794343, 78.25696316262353, 78.29213483146067, 78.28237410071942, 78.31758884390463, 78.35283528352835, 78.34308869878434, 78.33333333333333, 78.32356917530419, 78.35888187556357, 78.34912043301759, 78.33935018050542, 78.3295711060948, 78.31978319783198, 78.35517397198373, 78.39059674502712, 78.42605156037992, 78.41628959276018, 78.40651878678135, 78.44202898550725, 78.47757136384233, 78.5131459655485, 78.54875283446712, 78.58439201451905, 78.57467090331366, 78.61035422343325, 78.60063607451158, 78.5909090909091, 78.581173260573, 78.6169244767971, 78.65270823850705, 78.68852459016394, 78.72437357630979, 78.71467639015496, 78.75056999544003, 78.74087591240875, 78.73117298037425, 78.72146118721462, 78.71174052078574, 78.70201096892139, 78.69227251943302, 78.72827081427265, 78.71853546910755, 78.70879120879121, 78.69903802107191, 78.68927589367553, 78.72535534158644, 78.71559633027523, 78.75172097292335, 78.78787878787878, 78.77813504823152, 78.76838235294117, 78.75862068965517, 78.74885004599817, 78.73907040957202, 78.72928176795581, 78.7655458314141, 78.80184331797236, 78.79207007837714, 78.78228782287823, 78.77249653899399, 78.76269621421976, 78.75288683602771, 78.74306839186691, 78.77947295423023, 78.76965772432932, 78.80610828320222, 78.8425925925926, 78.83279295970357, 78.8693234476367, 78.85952712100139, 78.8961038961039, 78.93271461716938, 78.96935933147631, 79.00603808639109, 78.99628252788105, 78.98651789865178, 79.02325581395348, 79.0134946486738, 79.00372439478585, 78.99394503959013, 78.98415657036347, 78.97435897435898, 79.01119402985076, 79.04806346243583, 79.08496732026144, 79.07519850537132, 79.06542056074767, 79.1023842917251, 79.09260991580916, 79.12962096396818, 79.16666666666666, 79.15690866510539, 79.14714151827555, 79.13736521331458, 79.17448405253283, 79.16471140309713, 79.15492957746478, 79.1451385627055, 79.18233082706767, 79.17254348848142, 79.16274694261524, 79.15294117647059, 79.14312617702448, 79.1333019312294, 79.17059377945334, 79.20792079207921, 79.24528301886792, 79.23548843794242, 79.22568460812087, 79.21587151629664, 79.20604914933837, 79.19621749408984, 79.18637653736992, 79.17652626597254, 79.16666666666666, 79.15679772619612, 79.14691943127961, 79.13703176861071, 79.12713472485768, 79.1172282866635, 79.15479582146249, 79.19239904988123, 79.23003802281369, 79.22016167379934, 79.25784966698383, 79.24797715373631, 79.23809523809524, 79.2282039066222, 79.2183031458532, 79.20839294229852, 79.19847328244275, 79.18854415274464, 79.17860553963706, 79.16865742952699, 79.1586998087954, 79.19655667144907, 79.23444976076554, 79.22450933460986, 79.21455938697318, 79.25251557259224, 79.29050814956855, 79.28057553956835, 79.27063339731286, 79.26068170907345, 79.29875120076849, 79.28880345987506, 79.27884615384615, 79.26887926887926, 79.3070259865255, 79.29706307173808, 79.28709055876686, 79.27710843373494, 79.26711668273867, 79.3053545586107, 79.29536679536679, 79.28536938676967, 79.27536231884058, 79.26534557757371, 79.25531914893617, 79.24528301886792, 79.2352371732817, 79.22518159806296, 79.21511627906976, 79.25351429956375, 79.29194956353055, 79.28190198932556, 79.32038834951456, 79.35891209324915, 79.3488824101069, 79.33884297520662, 79.32879377431907, 79.31873479318735, 79.30866601752678, 79.29858743302484, 79.33723196881091, 79.32715748415407, 79.31707317073172, 79.30697901415324, 79.296875, 79.28676111382511, 79.27663734115346, 79.26650366748166, 79.2563600782779, 79.2462065589819, 79.28501469147893, 79.32386085252328, 79.31372549019608, 79.35262383521334, 79.34249263984299, 79.33235149729995, 79.32220039292731, 79.31203931203932, 79.30186823992133, 79.2916871618298, 79.33070866141733, 79.3205317577548, 79.35960591133005, 79.39871858058156, 79.43786982248521, 79.42772570300937, 79.41757156959525, 79.45679012345678, 79.44664031620553, 79.43648047454276, 79.42631058358062, 79.41613062840179, 79.40594059405942, 79.44526993561169, 79.43508424182359, 79.42488844819037, 79.41468253968253, 79.45409429280397, 79.493545183714, 79.48335817188277, 79.47316103379721, 79.46295375435108, 79.45273631840796, 79.44250871080139, 79.43227091633466, 79.42202291978077, 79.41176470588235, 79.40149625935162, 79.39121756487026, 79.38092860708936, 79.37062937062937, 79.41029485257371, 79.4, 79.38969484742371, 79.37937937937937, 79.36905358037055, 79.40881763527055, 79.3984962406015, 79.4383149448345, 79.42799799297542, 79.46787148594377, 79.45755901557007, 79.49748743718594, 79.48717948717949, 79.47686116700201, 79.51685958731757, 79.55689828801611, 79.54659949622166, 79.5866935483871, 79.57639939485628, 79.56609485368314, 79.6062594649167, 79.5959595959596, 79.5856493178373, 79.57532861476238, 79.61557916034396, 79.60526315789474, 79.59493670886076, 79.58459979736575, 79.57425240750126, 79.56389452332657, 79.55352612886858, 79.54314720812182, 79.53275774504824, 79.57317073170732, 79.61362480935435, 79.60325534079348, 79.59287531806616, 79.58248472505092, 79.57208354559347, 79.56167176350662, 79.55124936257012, 79.54081632653062, 79.58141909137315, 79.6220633299285, 79.6116504854369, 79.65235173824131, 79.64194373401534, 79.68270214943706, 79.72350230414746, 79.71311475409836, 79.75397232188621, 79.74358974358975, 79.78450487429451, 79.7741273100616, 79.76373908577298, 79.80472764645427, 79.84575835475579, 79.83539094650206, 79.82501286670097, 79.81462409886714, 79.80422462648119, 79.79381443298969, 79.78339350180505, 79.82456140350878, 79.86577181208054, 79.85537190082644, 79.8966408268734, 79.88624612202688, 79.87584066218314, 79.91718426501035, 79.90678404971517, 79.94818652849742, 79.93779160186625, 79.9792531120332, 80.02075765438505, 80.06230529595015, 80.1038961038961, 80.0935550935551, 80.08320332813312, 80.07284079084287, 80.06246746486205, 80.10416666666667, 80.09379885356957, 80.13555787278415, 80.12519561815337, 80.11482254697286, 80.10443864229765, 80.14629049111808, 80.13591217982227, 80.1255230125523, 80.11512297226582, 80.15706806282724, 80.14667365112625, 80.13626834381552, 80.17829050865234, 80.16789087093389, 80.20997375328083, 80.19957983193278, 80.24172359432475, 80.28391167192429, 80.32614413466597, 80.36842105263158, 80.41074249605056, 80.4004214963119, 80.39008961518186, 80.4324894514768, 80.47493403693932, 80.46462513199577, 80.45430533544639, 80.44397463002115, 80.43363299841354, 80.42328042328042, 80.46585494970884, 80.45550847457628, 80.44515103338632, 80.48780487804879, 80.47745358090185, 80.46709129511677, 80.50982474774297, 80.55260361317748, 80.59542796384902, 80.58510638297872, 80.5747738158595, 80.61767838125665, 80.66062866275972, 80.70362473347548, 80.74666666666667, 80.73639274279616, 80.7794981313401, 80.82264957264957, 80.86584714056654, 80.9090909090909, 80.89887640449437, 80.88865096359743, 80.878414568827, 80.92175777063237, 80.9651474530831, 81.00858369098712, 80.99838969404188, 80.98818474758325, 80.97796883396023, 80.96774193548387, 81.01129639591178, 81.0010764262648, 80.99084544964997, 80.98060344827587, 81.02425876010781, 81.01402373247033, 81.05774419859686, 81.10151187904968, 81.0913019989195, 81.08108108108108, 81.07084910762575, 81.06060606060606, 81.10449377368705, 81.09425785482124, 81.0840108401084, 81.07375271149675, 81.06348345089528, 81.10749185667753, 81.15154807170016, 81.14130434782608, 81.1310494834149, 81.12078346028292, 81.11050626020686, 81.10021786492375, 81.08991825613079, 81.07960741548527, 81.06928532460448, 81.11353711790393, 81.15783724740578, 81.14754098360656, 81.19190814652816, 81.1816192560175, 81.17131910235359, 81.16100766703175, 81.15068493150685, 81.14035087719299, 81.13000548546351, 81.11964873765093, 81.10928061504667, 81.0989010989011, 81.0885101704233, 81.07810781078108, 81.06769400110072, 81.05726872246696, 81.10192837465566, 81.14663726571114, 81.13623827909542, 81.12582781456953, 81.17062396466041, 81.16022099447514, 81.14980652294085, 81.13938053097345, 81.1289429994466, 81.11849390919159, 81.10803324099723, 81.09756097560977, 81.14254021075983, 81.13207547169812, 81.12159911160465, 81.11111111111111, 81.100611450806, 81.0901001112347, 81.07957707289928, 81.06904231625836, 81.05849582172702, 81.04793756967669, 81.03736754043503, 81.02678571428571, 81.01619207146845, 81.00558659217877, 80.99496925656791, 80.98434004474274, 80.97369893676553, 80.96304591265397, 80.95238095238095, 80.94170403587444, 80.93101514301738, 80.92031425364759, 80.90960134755754, 80.89887640449437, 80.88813940415965, 80.87739032620922, 80.92290377039954, 80.96846846846847, 81.01408450704226, 81.0033821871477, 80.99266779469825, 81.03837471783297, 81.0841332580463, 81.07344632768361, 81.06274731486715, 81.05203619909503, 81.0413129598189, 81.03057757644395, 81.07648725212464, 81.12244897959184, 81.11174134997164, 81.10102156640183, 81.09028960817717, 81.07954545454545, 81.12563956793633, 81.11490329920365, 81.10415480933409, 81.09339407744875, 81.08262108262109, 81.07183580387685, 81.06103822019395, 81.05022831050228, 81.09651627641348, 81.08571428571429, 81.07489994282447, 81.1212814645309, 81.11047510017173, 81.09965635738831, 81.1461318051576, 81.13532110091744, 81.12449799196787, 81.17106773823191, 81.16025272831706, 81.14942528735632, 81.196089706728, 81.18527042577675, 81.23200921128382, 81.22119815668202, 81.21037463976946, 81.25720876585929, 81.30409694171956, 81.35103926096998, 81.34026574234547, 81.32947976878613, 81.37651821862349, 81.36574074074075, 81.35495078170237, 81.40208574739282, 81.3913043478261, 81.4385150812065, 81.42774230992455, 81.47502903600464, 81.46426496223125, 81.51162790697674, 81.50087260034904, 81.49010477299186, 81.47932440302854, 81.52680652680652, 81.51603498542273, 81.50525087514586, 81.55283129013426, 81.54205607476635, 81.531268264173, 81.57894736842105, 81.62668227033353, 81.67447306791568, 81.72231985940246, 81.7702227432591, 81.81818181818183, 81.8075117370892, 81.7968291250734, 81.8448883666275, 81.83421516754849, 81.88235294117648, 81.87168922895822, 81.86101295641932, 81.85032410135533, 81.83962264150944, 81.82890855457227, 81.81818181818183, 81.80744240992321, 81.7966903073286, 81.785925487877, 81.83431952662723, 81.8235642391948, 81.8127962085308, 81.80201541197391, 81.79122182680901, 81.78041543026706, 81.82897862232778, 81.81818181818183, 81.80737217598097, 81.85603807257584, 81.9047619047619, 81.89398451459202, 81.88319427890346, 81.87239117471675, 81.86157517899761, 81.85074626865672, 81.83990442054959, 81.88882247459654, 81.877990430622, 81.86714542190305, 81.8562874251497, 81.90533253445177, 81.89448441247002, 81.94361127774445, 81.99279711884753, 81.98198198198197, 81.97115384615384, 81.9603126879134, 82.00962695547534, 81.99879590608067, 81.98795180722892, 81.97709463532247, 81.96622436670687, 81.95534097767049, 81.94444444444444, 81.93353474320242, 81.92261185006046, 81.91167574107683, 81.90072639225183, 81.88976377952756, 81.87878787878789, 81.86779866585809, 81.85679611650485, 81.84578020643595, 81.83475091130012, 81.88449848024317, 81.93430656934306, 81.92331101643336, 81.91230207064557, 81.90127970749543, 81.89024390243902, 81.87919463087249, 81.86813186813187, 81.85705558949297, 81.84596577017115, 81.89602446483181, 81.88494492044065, 81.87385180649112, 81.86274509803921, 81.8516247700797, 81.90184049079755, 81.95211786372008, 81.94103194103194, 81.9299323909035, 81.91881918819189, 81.9076923076923, 81.89655172413794, 81.88539741219964, 81.87422934648582, 81.86304750154227, 81.85185185185185, 81.90240889437923, 81.8912237330037, 81.88002473716759, 81.86881188118812, 81.85758513931889, 81.90830235439901, 81.9590824550527, 81.94789081885855, 81.9366852886406, 81.98757763975155, 82.03853325046613, 82.0273631840796, 82.01617921593031, 82.06724782067248, 82.05607476635514, 82.04488778054862, 82.03368683718028, 82.02247191011236, 82.0737039350406, 82.0625, 82.05128205128204, 82.04005006257822, 82.02880400751408, 82.01754385964912, 82.00626959247649, 82.05771643663739, 82.04645323289391, 82.09798994974874, 82.08673790069139, 82.13836477987422, 82.12712397734424, 82.11586901763224, 82.10459987397606, 82.09331651954602, 82.0820189274448, 82.07070707070707, 82.05938092229943, 82.0480404551201, 82.03668564199873, 82.02531645569621, 82.01393286890438, 82.00253485424588, 81.99112238427394, 81.97969543147208, 82.03174603174604, 82.02033036848792, 82.00890019071836, 82.06106870229007, 82.04964990451941, 82.03821656050955, 82.02676864244742, 82.01530612244898, 82.00382897255903, 81.99233716475096, 81.98083067092652, 81.96930946291559, 81.95777351247601, 81.94622279129321, 81.93465727098014, 81.92307692307692, 81.91148171905067, 81.89987163029525, 81.88824662813103, 81.87660668380462, 81.86495176848875, 81.85328185328186, 81.84159690920798, 81.8298969072165, 81.81818181818183, 81.87096774193549, 81.85926404131698, 81.84754521963823, 81.83581124757595, 81.82406209573092, 81.81229773462783, 81.86528497409327, 81.85353208036294, 81.84176394293125, 81.82998053212201, 81.81818181818183, 81.80636777128005, 81.79453836150844, 81.78269355888094, 81.77083333333334, 81.75895765472313, 81.7470664928292, 81.7351598173516, 81.72323759791122, 81.71129980404964, 81.69934640522875, 81.6873773708306, 81.67539267015707, 81.72888015717092, 81.7824377457405, 81.77049180327869, 81.8241469816273, 81.87787261982929, 81.8659658344284, 81.85404339250493, 81.84210526315789, 81.89598420013166, 81.88405797101449, 81.87211601845749, 81.86015831134564, 81.91419141914191, 81.90224570673712, 81.95637805684072, 81.94444444444444, 81.93249503639973, 81.9205298013245, 81.90854870775348, 81.89655172413794, 81.88453881884539, 81.87250996015936, 81.86046511627907, 81.84840425531915, 81.90286094477712, 81.95739014647138, 81.94536975349766, 81.93333333333334, 81.9212808539026, 81.97596795727637, 81.96392785571143, 81.95187165775401, 81.93979933110369, 81.92771084337349, 81.91560616208974, 81.90348525469169, 81.89134808853119, 81.87919463087249, 81.86702484889187, 81.85483870967742, 81.90988567585742, 81.89771197846568, 81.88552188552188, 81.8733153638814, 81.86109238031018, 81.91632928475033, 81.97164078325456, 82.02702702702702, 82.01487491548343, 82.00270635994588, 81.99052132701422, 81.97831978319783, 81.96610169491525, 81.9538670284939, 81.94161575016972, 81.92934782608695, 81.91706322229776, 81.9047619047619, 81.8924438393465, 81.88010899182562, 81.86775732788003, 81.85538881309687, 81.84300341296928, 81.83060109289617, 81.81818181818183, 81.87414500683995, 81.86173853524983, 81.84931506849315, 81.83687457162439, 81.82441700960219, 81.81194234728895, 81.79945054945054, 81.78694158075601, 81.77441540577716, 81.7618719889883, 81.74931129476583, 81.736733287388, 81.79310344827586, 81.78053830227742, 81.83701657458563, 81.82446440912233, 81.88105117565698, 81.86851211072664, 81.85595567867036, 81.91268191268192, 81.9001386962552, 81.88757807078417, 81.875, 81.86240444753301, 81.84979137691238, 81.83716075156576, 81.82451253481894, 81.81184668989548, 81.79916317991632, 81.78646196789951, 81.77374301675978, 81.76100628930818, 81.74825174825175, 81.73547935619314, 81.72268907563026, 81.77995795374913, 81.7671809256662, 81.75438596491227, 81.74157303370787, 81.72874209416725, 81.78621659634318, 81.77339901477832, 81.7605633802817, 81.74770965468639, 81.73483779971791, 81.72194777699366, 81.7090395480226, 81.69611307420494, 81.68316831683168, 81.67020523708422, 81.65722379603399, 81.64422395464209, 81.63120567375887, 81.68914123491838, 81.67613636363636, 81.6631130063966, 81.65007112375532, 81.63701067615659, 81.62393162393163, 81.61083392729864, 81.59771754636233, 81.5845824411135, 81.64285714285714, 81.62973552537527, 81.61659513590844, 81.6034359341446, 81.59025787965616, 81.57706093189964, 81.5638450502152, 81.6223977027997, 81.60919540229885, 81.5959741193386, 81.58273381294964, 81.56947444204464, 81.55619596541787, 81.61499639509732, 81.6017316017316, 81.58844765342961, 81.57514450867052, 81.56182212581345, 81.54848046309696, 81.53511947863866, 81.52173913043478, 81.58085569253082, 81.56748911465893, 81.55410312273057, 81.54069767441861, 81.52727272727273, 81.51382823871907, 81.50036416605973, 81.4868804664723, 81.47337709700948, 81.45985401459855, 81.44631117604091, 81.50584795321637, 81.49231894659839, 81.4787701317716, 81.46520146520146, 81.52492668621701, 81.51137197358767, 81.4977973568282, 81.48420279206466, 81.47058823529412, 81.45695364238411, 81.44329896907216, 81.42962417096537, 81.41592920353983, 81.40221402214021, 81.38847858197931, 81.37472283813747, 81.36094674556213, 81.34715025906736, 81.33333333333333, 81.39362490733876, 81.4540059347181, 81.44023756495918, 81.42644873699851, 81.41263940520446, 81.39880952380952, 81.45941921072226, 81.44560357675111, 81.4317673378076, 81.4179104477612, 81.40403286034355, 81.39013452914799, 81.37621540762902, 81.437125748503, 81.42322097378278, 81.40929535232384, 81.3953488372093, 81.45645645645646, 81.44252441773104, 81.42857142857143, 81.41459744168547, 81.40060240963855, 81.4619442351168, 81.44796380090497, 81.43396226415094, 81.41993957703929, 81.40589569160997, 81.39183055975793, 81.3777441332324, 81.36363636363636, 81.34950720242608, 81.33535660091047, 81.32118451025056, 81.30699088145896, 81.29277566539925, 81.27853881278538, 81.26428027418126, 81.25, 81.23569794050344, 81.22137404580153, 81.2070282658518, 81.19266055045871, 81.17827084927315, 81.16385911179172, 81.14942528735632, 81.13496932515338, 81.12049117421336, 81.10599078341014, 81.09146810146042, 81.07692307692308, 81.06235565819861, 81.0477657935285, 81.0331534309946, 81.01851851851852, 81.003861003861, 80.98918083462134, 81.05181747873164, 81.03715170278637, 81.02246320681643, 81.0077519379845, 80.99301784328937, 80.97826086956522, 80.96348096348096, 80.94867807153966, 80.93385214007782, 80.9190031152648, 80.9041309431021, 80.88923556942278, 80.87431693989072, 80.9375, 80.92259577795153, 80.98591549295774, 80.97102584181675, 81.03448275862068, 81.01960784313725, 81.00470957613814, 80.9897879025923, 80.9748427672956, 80.95987411487017, 80.94488188976378, 80.92986603624901, 80.91482649842271, 80.89976322020522, 80.88467614533965, 80.8695652173913, 80.85443037974683, 80.83927157561361, 80.82408874801902, 80.80888183980967, 80.7936507936508, 80.77839555202542, 80.7631160572337, 80.7478122513922, 80.73248407643312, 80.71713147410358, 80.7017543859649, 80.68635275339186, 80.67092651757189, 80.6554756195044, 80.72, 80.70456365092073, 80.68910256410257, 80.67361668003208, 80.65810593900483, 80.64257028112449, 80.62700964630226, 80.61142397425584, 80.59581320450886, 80.58017727639, 80.64516129032258, 80.62953995157385, 80.61389337641357, 80.67906224737268, 80.66343042071198, 80.64777327935224, 80.6320907617504, 80.61638280616383, 80.60064935064936, 80.58489033306256, 80.5691056910569, 80.553295362083, 80.53745928338762, 80.52159739201305, 80.50570962479608, 80.48979591836735, 80.47385620915033, 80.45789043336059, 80.44189852700491, 80.42588042588042, 80.40983606557377, 80.39376538146021, 80.3776683087028, 80.36154478225144, 80.3453947368421, 80.32921810699588, 80.31301482701812, 80.29678483099752, 80.28052805280528, 80.26424442609414, 80.33057851239668, 80.31430934656741, 80.38079470198676, 80.36454018227009, 80.34825870646766, 80.33195020746888, 80.3156146179402, 80.29925187032418, 80.36605657237936, 80.3497085761865, 80.33333333333333, 80.31693077564637, 80.30050083472455, 80.36758563074352, 80.35117056856187, 80.3347280334728, 80.31825795644892, 80.30176026823135, 80.28523489932886, 80.26868178001679, 80.25210084033614, 80.23549201009251, 80.21885521885523, 80.28643639427128, 80.35413153456999, 80.33755274261604, 80.32094594594594, 80.30431107354184, 80.2876480541455, 80.27095681625741, 80.25423728813558, 80.23748939779473, 80.22071307300509, 80.20390824129142, 80.27210884353741, 80.34042553191489, 80.3236797274276, 80.30690537084399, 80.2901023890785, 80.27327070879589, 80.25641025641026, 80.23952095808383, 80.22260273972603, 80.20565552699229, 80.18867924528303, 80.17167381974248, 80.15463917525774, 80.22355975924333, 80.20654044750431, 80.27562446167097, 80.3448275862069, 80.41415012942191, 80.3972366148532, 80.38029386343993, 80.36332179930797, 80.34632034632034, 80.32928942807625, 80.3122289679098, 80.38194444444444, 80.45178105994786, 80.52173913043478, 80.59181897302001, 80.66202090592334, 80.64516129032258, 80.6282722513089, 80.61135371179039, 80.5944055944056, 80.66491688538933, 80.64798598949213, 80.6310254163015, 80.61403508771929, 80.59701492537313, 80.57996485061511, 80.56288478452068, 80.54577464788733, 80.52863436123347, 80.51146384479718, 80.49426301853487, 80.47703180212014, 80.45977011494253, 80.4424778761062, 80.42515500442869, 80.49645390070921, 80.5678793256433, 80.63943161634103, 80.71111111111111, 80.78291814946618, 80.76580587711487, 80.74866310160428, 80.73148974130241, 80.71428571428572, 80.7864164432529, 80.76923076923077, 80.84153983885408, 80.82437275985663, 80.80717488789237, 80.78994614003591, 80.7726864330638, 80.75539568345323, 80.73807380738074, 80.72072072072072, 80.79350766456267, 80.86642599277978, 80.84914182475158, 80.83182640144665, 80.81447963800905, 80.88768115942028, 80.87035358114234, 80.8529945553539, 80.83560399636693, 80.81818181818183, 80.80072793448589, 80.7832422586521, 80.85688240656336, 80.83941605839416, 80.91324200913242, 80.89579524680073, 80.87831655992682, 80.86080586080587, 80.84326306141155, 80.8256880733945, 80.8080808080808, 80.79044117647058, 80.77276908923643, 80.84714548802947, 80.82949308755761, 80.81180811808119, 80.88642659279779, 80.86876155268023, 80.85106382978722, 80.83333333333333, 80.81556997219647, 80.89053803339517, 80.9656453110492, 81.04089219330855, 81.02325581395348, 81.00558659217877, 80.9878844361603, 80.97014925373134, 80.95238095238095, 80.93457943925235, 80.91674462114126, 80.89887640449437, 80.88097469540769, 80.95684803001876, 80.93896713615023, 80.92105263157895, 80.90310442144873, 80.88512241054615, 80.86710650329879, 80.84905660377359, 80.83097261567517, 80.90737240075615, 80.88930936613056, 80.87121212121212, 80.85308056872039, 80.83491461100569, 80.81671415004749, 80.79847908745246, 80.7802093244529, 80.76190476190476, 80.743565300286, 80.72519083969466, 80.80229226361033, 80.87954110898661, 80.86124401913875, 80.84291187739464, 80.82454458293384, 80.80614203454894, 80.78770413064362, 80.86538461538461, 80.9432146294514, 80.92485549132948, 80.90646094503376, 80.98455598455598, 81.06280193236715, 81.04448742746615, 81.02613746369796, 81.1046511627907, 81.08632395732299, 81.06796116504854, 81.04956268221575, 81.03112840466926, 81.0126582278481, 81.0916179337232, 81.17073170731707, 81.15234375, 81.23167155425219, 81.31115459882582, 81.29285014691479, 81.27450980392157, 81.35426889106968, 81.33595284872298, 81.31760078662734, 81.2992125984252, 81.2807881773399, 81.36094674556213, 81.44126357354394, 81.42292490118577, 81.50346191889219, 81.58415841584159, 81.66501486620416, 81.74603174603175, 81.7279046673287, 81.70974155069582, 81.7910447761194, 81.77290836653387, 81.85443668993021, 81.83632734530939, 81.81818181818183, 81.8, 81.78178178178179, 81.86372745490982, 81.84553660982948, 81.92771084337349, 82.01005025125629, 81.99195171026157, 81.97381671701913, 82.05645161290323, 82.03834510595358, 82.02020202020202, 82.10313447927199, 82.08502024291498, 82.06686930091185, 82.1501014198783, 82.13197969543147, 82.11382113821138, 82.09562563580874, 82.07739307535643, 82.05912334352702, 82.0408163265306, 82.02247191011236, 82.0040899795501, 82.08802456499488, 82.06967213114754, 82.05128205128204, 82.13552361396303, 82.21993833504625, 82.3045267489712, 82.28630278063852, 82.2680412371134, 82.24974200206398, 82.23140495867769, 82.31644260599793, 82.29813664596274, 82.27979274611398, 82.26141078838174, 82.2429906542056, 82.22453222453223, 82.20603537981269, 82.29166666666666, 82.27320125130345, 82.25469728601253, 82.23615464994776, 82.21757322175732, 82.19895287958116, 82.18029350104821, 82.16159496327387, 82.14285714285714, 82.22923238696109, 82.21052631578948, 82.1917808219178, 82.17299578059072, 82.15417106652588, 82.1353065539112, 82.11640211640213, 82.09745762711864, 82.18451749734889, 82.16560509554141, 82.14665249734325, 82.23404255319149, 82.21512247071352, 82.30277185501066, 82.2838847385272, 82.26495726495726, 82.24598930481284, 82.22698072805139, 82.20793140407288, 82.18884120171673, 82.16970998925886, 82.15053763440861, 82.13132400430571, 82.21982758620689, 82.20064724919094, 82.18142548596113, 82.16216216216216, 82.25108225108225, 82.23185265438786, 82.21258134490239, 82.19326818675353, 82.28260869565217, 82.3721436343852, 82.35294117647058, 82.33369683751364, 82.31441048034934, 82.29508196721311, 82.27571115973743, 82.25629791894852, 82.34649122807018, 82.43688254665203, 82.41758241758241, 82.3982398239824, 82.37885462555066, 82.35942668136714, 82.33995584988962, 82.32044198895028, 82.30088495575221, 82.281284606866, 82.26164079822617, 82.24195338512763, 82.22222222222221, 82.20244716351502, 82.29398663697106, 82.2742474916388, 82.36607142857143, 82.3463687150838, 82.32662192393735, 82.30683090705487, 82.28699551569507, 82.26711560044893, 82.35955056179776, 82.33970753655792, 82.31981981981981, 82.2998872604284, 82.27990970654628, 82.25988700564972, 82.23981900452489, 82.21970554926388, 82.19954648526077, 82.29284903518729, 82.38636363636364, 82.36632536973833, 82.46013667425967, 82.55416191562144, 82.53424657534246, 82.51428571428572, 82.6086956521739, 82.7033218785796, 82.68348623853211, 82.66360505166476, 82.64367816091955, 82.62370540851553, 82.6036866359447, 82.5836216839677, 82.5635103926097, 82.54335260115607, 82.52314814814815, 82.50289687137891, 82.48259860788863, 82.4622531939605, 82.44186046511628, 82.42142025611176, 82.4009324009324, 82.3803967327888, 82.35981308411215, 82.33918128654972, 82.31850117096019, 82.29777256740914, 82.3943661971831, 82.37367802585194, 82.35294117647058, 82.3321554770318, 82.31132075471697, 82.29043683589138, 82.26950354609929, 82.24852071005917, 82.22748815165876, 82.20640569395017, 82.18527315914488, 82.1640903686088, 82.14285714285714, 82.12157330154946, 82.10023866348448, 82.19832735961768, 82.29665071770334, 82.27544910179641, 82.25419664268586, 82.23289315726291, 82.33173076923077, 82.31046931407943, 82.40963855421687, 82.38841978287093, 82.3671497584541, 82.34582829504232, 82.32445520581115, 82.3030303030303, 82.28155339805825, 82.26002430133657, 82.36009732360098, 82.33861144945189, 82.3170731707317, 82.41758241758241, 82.51833740831296, 82.4969400244798, 82.47549019607843, 82.45398773006136, 82.43243243243244, 82.41082410824109, 82.38916256157636, 82.36744759556103, 82.46913580246914, 82.44746600741657, 82.42574257425743, 82.40396530359355, 82.38213399503722, 82.36024844720497, 82.33830845771143, 82.31631382316313, 82.29426433915212, 82.27215980024968, 82.25, 82.22778473091364, 82.20551378446115, 82.1831869510665, 82.1608040201005, 82.13836477987422, 82.11586901763224, 82.09331651954602, 82.1969696969697, 82.17446270543616, 82.15189873417722, 82.25602027883396, 82.23350253807106, 82.21092757306226, 82.1882951653944, 82.16560509554141, 82.14285714285714, 82.12005108556832, 82.09718670076727, 82.0742637644046, 82.05128205128204, 82.02824133504492, 82.0051413881748, 81.98198198198197, 81.95876288659794, 81.93548387096774, 82.04134366925064, 82.01811125485123, 81.99481865284974, 81.97146562905317, 81.94805194805195, 81.92457737321196, 81.90104166666666, 81.87744458930901, 81.8537859007833, 81.83006535947712, 81.80628272251309, 81.7824377457405, 81.75853018372703, 81.73455978975032, 81.71052631578948, 81.68642951251647, 81.66226912928761, 81.63804491413474, 81.61375661375662, 81.58940397350993, 81.56498673740053, 81.54050464807437, 81.5159574468085, 81.49134487350199, 81.46666666666667, 81.57543391188251, 81.55080213903744, 81.52610441767068, 81.50134048257372, 81.47651006711409, 81.45161290322581, 81.42664872139973, 81.40161725067385, 81.37651821862349, 81.35135135135135, 81.32611637347767, 81.30081300813008, 81.27544097693351, 81.25, 81.22448979591836, 81.19891008174388, 81.17326057298773, 81.14754098360656, 81.1217510259918, 81.0958904109589, 81.06995884773663, 81.04395604395604, 81.01788170563961, 80.99173553719008, 80.96551724137932, 80.93922651933701, 80.91286307053942, 80.88642659279779, 80.85991678224687, 80.97222222222223, 81.08484005563282, 81.19777158774373, 81.3110181311018, 81.28491620111731, 81.3986013986014, 81.37254901960785, 81.34642356241234, 81.32022471910112, 81.29395218002813, 81.40845070422536, 81.38222849083215, 81.49717514124293, 81.61244695898161, 81.72804532577904, 81.84397163120568, 81.81818181818183, 81.93456614509246, 82.05128205128204, 82.16833095577746, 82.28571428571428, 82.26037195994277, 82.23495702005731, 82.35294117647058, 82.47126436781609, 82.58992805755395, 82.70893371757924, 82.68398268398268, 82.8034682080925, 82.92329956584659, 83.04347826086956, 83.16400580551525, 83.28488372093024, 83.4061135371179, 83.52769679300292, 83.64963503649635, 83.77192982456141, 83.89458272327965, 84.01759530791789, 84.14096916299559, 84.26470588235294, 84.38880706921944, 84.51327433628319, 84.63810930576071, 84.76331360946746, 84.74074074074073, 84.86646884272997, 84.9925705794948, 85.11904761904762, 85.24590163934425, 85.22388059701493, 85.20179372197309, 85.32934131736528, 85.45727136431785, 85.58558558558559, 85.71428571428571, 85.8433734939759, 85.97285067873304, 85.95166163141994, 85.9304084720121, 85.9090909090909, 85.88770864946889, 85.86626139817629, 85.99695585996956, 85.97560975609755, 86.10687022900764, 86.23853211009175, 86.37059724349157, 86.34969325153375, 86.32872503840245, 86.46153846153845, 86.59476117103236, 86.57407407407408, 86.70788253477589, 86.687306501548, 86.82170542635659, 86.95652173913044, 86.93623639191291, 86.91588785046729, 86.89547581903277, 86.875, 86.85446009389672, 86.99059561128527, 86.9701726844584, 87.10691823899371, 87.08661417322836, 87.06624605678233, 87.04581358609794, 87.0253164556962, 87.00475435816165, 86.98412698412699, 86.96343402225754, 86.94267515923568, 86.92185007974481, 86.90095846645367, 86.88, 86.85897435897436, 86.8378812199037, 86.81672025723472, 86.79549114331722, 86.7741935483871, 86.75282714054927, 86.73139158576052, 86.709886547812, 86.68831168831169, 86.66666666666667, 86.80781758957656, 86.94942903752039, 87.09150326797386, 87.2340425531915, 87.37704918032787, 87.52052545155993, 87.66447368421053, 87.80889621087314, 87.95379537953795, 87.93388429752066, 87.91390728476821, 87.89386401326699, 87.87375415282392, 88.01996672212978, 88.16666666666667, 88.14691151919867, 88.2943143812709, 88.2747068676717, 88.25503355704699, 88.23529411764706, 88.21548821548821, 88.1956155143339, 88.17567567567568, 88.15566835871405, 88.30508474576271, 88.28522920203736, 88.26530612244898, 88.24531516183987, 88.39590443686008, 88.54700854700855, 88.52739726027397, 88.50771869639794, 88.48797250859106, 88.46815834767642, 88.44827586206897, 88.42832469775475, 88.4083044982699, 88.38821490467937, 88.36805555555556, 88.34782608695653, 88.32752613240417, 88.48167539267016, 88.46153846153845, 88.44133099824869, 88.42105263157895, 88.57644991212655, 88.73239436619718, 88.71252204585538, 88.69257950530034, 88.67256637168141, 88.65248226950354, 88.63232682060391, 88.61209964412812, 88.59180035650624, 88.57142857142857, 88.5509838998211, 88.70967741935483, 88.68940754039497, 88.66906474820144, 88.64864864864866, 88.62815884476535, 88.78842676311031, 88.94927536231883, 88.92921960072596, 88.9090909090909, 88.88888888888889, 88.86861313868614, 88.84826325411335, 88.82783882783882, 88.80733944954129, 88.78676470588235, 88.76611418047882, 88.74538745387454, 88.72458410351202, 88.70370370370371, 88.68274582560296, 88.66171003717473, 88.8268156424581, 88.99253731343283, 88.97196261682242, 88.95131086142321, 88.93058161350844, 88.90977443609023, 88.88888888888889, 89.05660377358491, 89.22495274102079, 89.20454545454545, 89.37381404174573, 89.35361216730038, 89.33333333333333, 89.31297709923665, 89.2925430210325, 89.272030651341, 89.25143953934742, 89.23076923076924, 89.40269749518305, 89.38223938223938, 89.36170212765957, 89.34108527131784, 89.32038834951457, 89.49416342412452, 89.66861598440545, 89.6484375, 89.82387475538161, 89.80392156862746, 89.78388998035363, 89.76377952755905, 89.94082840236686, 89.9209486166008, 90.0990099009901, 90.07936507936508, 90.05964214711729, 90.0398406374502, 90.01996007984032, 90.0, 89.97995991983969, 89.95983935742971, 89.93963782696177, 90.12096774193549, 90.1010101010101, 90.08097165991903, 90.06085192697769, 90.04065040650406, 90.020366598778, 90.0, 89.97955010224949, 90.1639344262295, 90.14373716632443, 90.12345679012346, 90.10309278350516, 90.08264462809917, 90.06211180124224, 90.04149377593362, 90.02079002079002, 90.0, 89.97912317327767, 89.9581589958159, 89.937106918239, 90.12605042016807, 90.10526315789474, 90.084388185654, 90.06342494714588, 90.2542372881356, 90.44585987261146, 90.42553191489363, 90.40511727078892, 90.5982905982906, 90.5781584582441, 90.55793991416309, 90.75268817204301, 90.73275862068965, 90.71274298056156, 90.6926406926407, 90.67245119305856, 90.65217391304347, 90.6318082788671, 90.61135371179039, 90.59080962800876, 90.5701754385965, 90.54945054945055, 90.52863436123349, 90.50772626931567, 90.7079646017699, 90.68736141906874, 90.66666666666666, 90.64587973273942, 90.625, 90.82774049217002, 90.80717488789237, 90.78651685393258, 90.76576576576578, 90.74492099322799, 90.72398190045249, 90.702947845805, 90.68181818181819, 90.66059225512528, 90.6392694063927, 90.8466819221968, 90.82568807339449, 90.80459770114942, 90.78341013824884, 90.76212471131639, 90.74074074074075, 90.71925754060325, 90.69767441860465, 90.67599067599068, 90.65420560747664, 90.63231850117096, 90.61032863849765, 90.58823529411765, 90.56603773584906, 90.54373522458629, 90.52132701421802, 90.49881235154395, 90.47619047619048, 90.45346062052506, 90.43062200956938, 90.40767386091127, 90.38461538461539, 90.36144578313254, 90.33816425120773, 90.31476997578693, 90.29126213592234, 90.2676399026764, 90.2439024390244, 90.2200488997555, 90.19607843137256, 90.17199017199017, 90.39408866995073, 90.37037037037037, 90.34653465346535, 90.32258064516128, 90.54726368159204, 90.52369077306733, 90.5, 90.47619047619048, 90.45226130653266, 90.42821158690177, 90.40404040404042, 90.37974683544304, 90.35532994923858, 90.33078880407125, 90.56122448979592, 90.53708439897699, 90.51282051282051, 90.48843187660668, 90.4639175257732, 90.43927648578811, 90.41450777202073, 90.38961038961038, 90.36458333333334, 90.33942558746736, 90.57591623036649, 90.5511811023622, 90.52631578947368, 90.50131926121372, 90.47619047619048, 90.45092838196287, 90.42553191489363, 90.4, 90.37433155080214, 90.3485254691689, 90.59139784946237, 90.56603773584906, 90.54054054054053, 90.5149051490515, 90.48913043478261, 90.46321525885558, 90.7103825136612, 90.68493150684932, 90.65934065934066, 90.633608815427, 90.60773480662984, 90.58171745152355, 90.83333333333333, 90.80779944289694, 90.78212290502793, 90.75630252100841, 90.73033707865169, 90.70422535211267, 90.67796610169492, 90.6515580736544, 90.625, 90.5982905982906, 90.57142857142857, 90.54441260744986, 90.51724137931035, 90.48991354466858, 90.46242774566474, 90.43478260869566, 90.40697674418605, 90.67055393586006, 90.64327485380117, 90.6158357771261, 90.58823529411765, 90.56047197640117, 90.53254437869822, 90.50445103857567, 90.47619047619048, 90.44776119402985, 90.41916167664671, 90.39039039039038, 90.36144578313254, 90.6344410876133, 90.6060606060606, 90.88145896656535, 90.85365853658537, 90.82568807339449, 90.79754601226993, 90.76923076923077, 90.74074074074075, 90.71207430340557, 90.6832298136646, 90.65420560747664, 90.625, 90.59561128526646, 90.56603773584906, 90.85173501577287, 90.82278481012658, 90.7936507936508, 90.76433121019109, 91.05431309904152, 91.02564102564102, 91.31832797427653, 91.29032258064517, 91.58576051779936, 91.55844155844156, 91.53094462540716, 91.50326797385621, 91.47540983606557, 91.44736842105263, 91.41914191419141, 91.3907284768212, 91.36212624584718, 91.33333333333333, 91.30434782608695, 91.2751677852349, 91.58249158249158, 91.55405405405406, 91.52542372881356, 91.49659863945578, 91.46757679180887, 91.43835616438356, 91.75257731958763, 91.72413793103448, 91.6955017301038, 91.66666666666666, 91.98606271777004, 91.95804195804196, 91.9298245614035, 91.90140845070422, 92.226148409894, 92.19858156028369, 92.17081850533808, 92.5, 92.47311827956989, 92.44604316546763, 92.4187725631769, 92.3913043478261, 92.36363636363636, 92.7007299270073, 92.67399267399267, 92.64705882352942, 92.619926199262, 92.5925925925926, 92.56505576208178, 92.53731343283582, 92.50936329588015, 92.4812030075188, 92.45283018867924, 92.42424242424242, 92.77566539923954, 92.74809160305344, 92.72030651340997, 92.6923076923077, 92.66409266409266, 92.63565891472868, 92.99610894941634, 92.96875, 92.94117647058823, 92.91338582677166, 92.88537549407114, 92.85714285714286, 92.82868525896414, 92.80000000000001, 92.7710843373494, 92.74193548387096, 92.71255060728745, 92.6829268292683, 92.65306122448979, 92.62295081967213, 92.5925925925926, 92.56198347107438, 92.5311203319502, 92.5, 92.46861924686193, 92.43697478991596, 92.40506329113924, 92.37288135593221, 92.34042553191489, 92.3076923076923, 92.27467811158799, 92.24137931034483, 92.20779220779221, 92.17391304347827, 92.13973799126637, 92.10526315789474, 92.07048458149781, 92.47787610619469, 92.44444444444444, 92.41071428571429, 92.37668161434978, 92.34234234234235, 92.3076923076923, 92.27272727272727, 92.23744292237443, 92.20183486238533, 92.16589861751152, 92.12962962962963, 92.09302325581396, 92.05607476635514, 92.01877934272301, 91.98113207547169, 91.9431279620853, 91.9047619047619, 91.86602870813397, 91.82692307692307, 91.78743961352657, 91.74757281553399, 91.70731707317074, 91.66666666666666, 91.62561576354679, 91.58415841584159, 91.54228855721394, 91.5, 91.4572864321608, 91.41414141414141, 91.37055837563452, 91.83673469387756, 91.7948717948718, 91.75257731958763, 91.70984455958549, 91.66666666666666, 91.62303664921467, 91.57894736842105, 91.53439153439153, 91.48936170212765, 91.44385026737967, 91.39784946236558, 91.8918918918919, 91.84782608695652, 91.80327868852459, 91.75824175824175, 91.71270718232044, 91.66666666666666, 91.62011173184358, 91.57303370786516, 91.52542372881356, 91.47727272727273, 91.42857142857143, 91.37931034482759, 91.32947976878613, 91.27906976744185, 91.22807017543859, 91.17647058823529, 91.12426035502959, 91.07142857142857, 91.01796407185628, 90.96385542168674, 90.9090909090909, 90.85365853658537, 90.79754601226993, 90.74074074074075, 90.6832298136646, 91.25, 91.19496855345912, 91.13924050632912, 91.0828025477707, 91.02564102564102, 90.96774193548387, 90.9090909090909, 90.84967320261438, 90.78947368421053, 91.3907284768212, 91.33333333333333, 91.2751677852349, 91.21621621621621, 91.15646258503402, 91.0958904109589, 91.0344827586207, 90.97222222222221, 90.9090909090909, 90.84507042253522, 90.78014184397163, 90.71428571428571, 90.64748201438849, 90.57971014492753, 90.51094890510949, 90.44117647058823, 90.37037037037037, 90.29850746268657, 90.22556390977444, 90.9090909090909, 90.83969465648855, 90.76923076923077, 91.47286821705426, 91.40625, 91.33858267716536, 91.26984126984127, 91.2, 91.12903225806451, 91.05691056910568, 90.98360655737704, 90.9090909090909, 90.83333333333333, 90.75630252100841, 91.52542372881356, 91.45299145299145, 91.37931034482759, 92.17391304347827, 92.10526315789474, 92.03539823008849, 91.96428571428571, 92.7927927927928, 92.72727272727272, 92.66055045871559, 92.5925925925926, 92.5233644859813, 92.45283018867924, 92.38095238095238, 92.3076923076923, 92.23300970873787, 92.15686274509804, 92.07920792079209, 92.0, 91.91919191919192, 91.83673469387756, 91.75257731958763, 91.66666666666666, 91.57894736842105, 91.48936170212765, 92.47311827956989, 93.47826086956522, 93.4065934065934, 93.33333333333333, 93.25842696629213, 93.18181818181817, 93.10344827586206, 93.02325581395348, 92.94117647058823, 92.85714285714286, 92.7710843373494, 92.6829268292683, 92.5925925925926, 92.5, 92.40506329113924, 92.3076923076923, 92.20779220779221, 92.10526315789474, 92.0, 91.8918918918919, 91.78082191780823, 91.66666666666666, 91.54929577464789, 91.42857142857143, 91.30434782608695, 91.17647058823529, 91.04477611940298, 90.9090909090909, 92.3076923076923, 93.75, 93.65079365079364, 93.54838709677419, 93.44262295081968, 93.33333333333333, 93.22033898305084, 93.10344827586206, 92.98245614035088, 92.85714285714286, 92.72727272727272, 92.5925925925926, 92.45283018867924, 92.3076923076923, 92.15686274509804, 94.0, 93.87755102040816, 93.75, 93.61702127659575, 93.47826086956522, 93.33333333333333, 93.18181818181817, 95.34883720930233, 95.23809523809523, 95.1219512195122, 95.0, 94.87179487179486, 94.73684210526315, 94.5945945945946, 94.44444444444444, 94.28571428571428, 94.11764705882352, 93.93939393939394, 93.75, 93.54838709677419, 96.66666666666667, 96.55172413793103, 96.42857142857143, 96.29629629629629, 96.15384615384616, 96.0, 95.83333333333334, 100.0, 100.0, 100.0, 100.0, 100.0, 100.0, 100.0, 100.0, 100.0, 100.0, 100.0, 100.0, 100.0, 100.0, 100.0, 100.0, 100.0, 100.0, 100.0, 100.0, 100.0, 100.0, 100.0]], "MS2Deepscore": [[99.86666666666667, 99.83333333333333, 99.8, 99.76666666666667, 99.73333333333333, 99.7, 99.66666666666667, 99.63333333333333, 99.6, 99.56666666666666, 99.53333333333333, 99.5, 99.46666666666667, 99.43333333333332, 99.4, 99.36666666666667, 99.33333333333333, 99.3, 99.26666666666667, 99.23333333333333, 99.2, 99.16666666666667, 99.13333333333333, 99.1, 99.06666666666666, 99.03333333333333, 99.0, 98.96666666666667, 98.93333333333332, 98.9, 98.86666666666667, 98.83333333333333, 98.8, 98.76666666666667, 98.73333333333333, 98.7, 98.66666666666667, 98.63333333333333, 98.6, 98.56666666666666, 98.53333333333333, 98.5, 98.46666666666667, 98.43333333333332, 98.4, 98.36666666666667, 98.33333333333333, 98.3, 98.26666666666667, 98.23333333333333, 98.2, 98.16666666666667, 98.13333333333333, 98.1, 98.06666666666666, 98.03333333333333, 98.0, 97.96666666666667, 97.93333333333332, 97.89999999999999, 97.86666666666667, 97.83333333333334, 97.8, 97.76666666666667, 97.73333333333333, 97.7, 97.66666666666667, 97.63333333333334, 97.6, 97.56666666666666, 97.53333333333333, 97.5, 97.46666666666667, 97.43333333333334, 97.39999999999999, 97.36666666666667, 97.33333333333334, 97.3, 97.26666666666667, 97.23333333333333, 97.2, 97.16666666666667, 97.13333333333334, 97.1, 97.06666666666666, 97.03333333333333, 97.0, 96.96666666666667, 96.93333333333334, 96.89999999999999, 96.86666666666667, 96.83333333333334, 96.8, 96.76666666666667, 96.73333333333333, 96.7, 96.66666666666667, 96.63333333333334, 96.6, 96.56666666666666, 96.53333333333333, 96.5, 96.46666666666667, 96.43333333333334, 96.39999999999999, 96.36666666666667, 96.33333333333334, 96.3, 96.26666666666667, 96.23333333333333, 96.2, 96.16666666666667, 96.13333333333334, 96.1, 96.06666666666666, 96.03333333333333, 96.0, 95.96666666666667, 95.93333333333334, 95.89999999999999, 95.86666666666666, 95.83333333333334, 95.8, 95.76666666666667, 95.73333333333333, 95.7, 95.66666666666667, 95.63333333333334, 95.6, 95.56666666666666, 95.53333333333333, 95.5, 95.46666666666667, 95.43333333333334, 95.39999999999999, 95.36666666666666, 95.33333333333334, 95.3, 95.26666666666667, 95.23333333333333, 95.19999999999999, 95.16666666666667, 95.13333333333334, 95.1, 95.06666666666666, 95.03333333333333, 95.0, 94.96666666666667, 94.93333333333334, 94.89999999999999, 94.86666666666666, 94.83333333333334, 94.8, 94.76666666666667, 94.73333333333333, 94.69999999999999, 94.66666666666667, 94.63333333333334, 94.6, 94.56666666666666, 94.53333333333333, 94.5, 94.46666666666667, 94.43333333333334, 94.39999999999999, 94.36666666666666, 94.33333333333334, 94.3, 94.26666666666667, 94.23333333333333, 94.19999999999999, 94.16666666666667, 94.13333333333334, 94.1, 94.06666666666666, 94.03333333333333, 94.0, 93.96666666666667, 93.93333333333334, 93.89999999999999, 93.86666666666666, 93.83333333333333, 93.8, 93.76666666666667, 93.73333333333333, 93.7, 93.66666666666667, 93.63333333333334, 93.60000000000001, 93.56666666666666, 93.53333333333333, 93.5, 93.46666666666667, 93.43333333333334, 93.4, 93.36666666666666, 93.33333333333333, 93.30000000000001, 93.26666666666667, 93.23333333333333, 93.2, 93.16666666666666, 93.13333333333334, 93.10000000000001, 93.06666666666666, 93.03333333333333, 93.0, 92.96666666666667, 92.93333333333334, 92.9, 92.86666666666666, 92.83333333333333, 92.80000000000001, 92.76666666666667, 92.73333333333333, 92.7, 92.66666666666666, 92.63333333333334, 92.60000000000001, 92.56666666666666, 92.53333333333333, 92.5, 92.46666666666667, 92.43333333333334, 92.4, 92.36666666666666, 92.33333333333333, 92.30000000000001, 92.26666666666667, 92.23333333333333, 92.2, 92.16666666666666, 92.13333333333334, 92.10000000000001, 92.06666666666666, 92.03333333333333, 92.0, 91.96666666666667, 91.93333333333334, 91.9, 91.86666666666666, 91.83333333333333, 91.8, 91.76666666666667, 91.73333333333333, 91.7, 91.66666666666666, 91.63333333333334, 91.60000000000001, 91.56666666666666, 91.53333333333333, 91.5, 91.46666666666667, 91.43333333333334, 91.4, 91.36666666666666, 91.33333333333333, 91.3, 91.26666666666667, 91.23333333333333, 91.2, 91.16666666666666, 91.13333333333333, 91.10000000000001, 91.06666666666666, 91.03333333333333, 91.0, 90.96666666666667, 90.93333333333334, 90.9, 90.86666666666666, 90.83333333333333, 90.8, 90.76666666666667, 90.73333333333333, 90.7, 90.66666666666666, 90.63333333333333, 90.60000000000001, 90.56666666666666, 90.53333333333333, 90.5, 90.46666666666667, 90.43333333333334, 90.4, 90.36666666666666, 90.33333333333333, 90.3, 90.26666666666667, 90.23333333333333, 90.2, 90.16666666666666, 90.13333333333333, 90.10000000000001, 90.06666666666666, 90.03333333333333, 90.0, 89.96666666666667, 89.93333333333334, 89.9, 89.86666666666666, 89.83333333333333, 89.8, 89.76666666666667, 89.73333333333333, 89.7, 89.66666666666666, 89.63333333333333, 89.60000000000001, 89.56666666666668, 89.53333333333333, 89.5, 89.46666666666667, 89.43333333333334, 89.4, 89.36666666666667, 89.33333333333333, 89.3, 89.26666666666667, 89.23333333333333, 89.2, 89.16666666666667, 89.13333333333333, 89.1, 89.06666666666668, 89.03333333333333, 89.0, 88.96666666666667, 88.93333333333334, 88.9, 88.86666666666667, 88.83333333333333, 88.8, 88.76666666666667, 88.73333333333333, 88.7, 88.66666666666667, 88.63333333333333, 88.6, 88.56666666666668, 88.53333333333333, 88.5, 88.46666666666667, 88.43333333333334, 88.4, 88.36666666666667, 88.33333333333333, 88.3, 88.26666666666667, 88.23333333333333, 88.2, 88.16666666666667, 88.13333333333333, 88.1, 88.06666666666668, 88.03333333333333, 88.0, 87.96666666666667, 87.93333333333334, 87.9, 87.86666666666667, 87.83333333333333, 87.8, 87.76666666666667, 87.73333333333333, 87.7, 87.66666666666667, 87.63333333333333, 87.6, 87.56666666666668, 87.53333333333333, 87.5, 87.46666666666667, 87.43333333333332, 87.4, 87.36666666666667, 87.33333333333333, 87.3, 87.26666666666667, 87.23333333333333, 87.2, 87.16666666666667, 87.13333333333333, 87.1, 87.06666666666666, 87.03333333333333, 87.0, 86.96666666666667, 86.93333333333332, 86.9, 86.86666666666667, 86.83333333333333, 86.8, 86.76666666666667, 86.73333333333333, 86.7, 86.66666666666667, 86.63333333333333, 86.6, 86.56666666666666, 86.53333333333333, 86.5, 86.46666666666667, 86.43333333333332, 86.4, 86.36666666666667, 86.33333333333333, 86.3, 86.26666666666667, 86.23333333333333, 86.2, 86.16666666666667, 86.13333333333333, 86.1, 86.06666666666666, 86.03333333333333, 86.0, 85.96666666666667, 85.93333333333332, 85.9, 85.86666666666667, 85.83333333333333, 85.8, 85.76666666666667, 85.73333333333333, 85.7, 85.66666666666667, 85.63333333333333, 85.6, 85.56666666666666, 85.53333333333333, 85.5, 85.46666666666667, 85.43333333333332, 85.39999999999999, 85.36666666666667, 85.33333333333334, 85.3, 85.26666666666667, 85.23333333333333, 85.2, 85.16666666666667, 85.13333333333334, 85.1, 85.06666666666666, 85.03333333333333, 85.0, 84.96666666666667, 84.93333333333334, 84.89999999999999, 84.86666666666667, 84.83333333333334, 84.8, 84.76666666666667, 84.73333333333333, 84.7, 84.66666666666667, 84.63333333333334, 84.6, 84.56666666666666, 84.53333333333333, 84.5, 84.46666666666667, 84.43333333333334, 84.39999999999999, 84.36666666666667, 84.33333333333334, 84.3, 84.26666666666667, 84.23333333333333, 84.2, 84.16666666666667, 84.13333333333334, 84.1, 84.06666666666666, 84.03333333333333, 84.0, 83.96666666666667, 83.93333333333334, 83.89999999999999, 83.86666666666667, 83.83333333333334, 83.8, 83.76666666666667, 83.73333333333333, 83.7, 83.66666666666667, 83.63333333333334, 83.6, 83.56666666666666, 83.53333333333333, 83.5, 83.46666666666667, 83.43333333333334, 83.39999999999999, 83.36666666666666, 83.33333333333334, 83.3, 83.26666666666667, 83.23333333333333, 83.2, 83.16666666666667, 83.13333333333334, 83.1, 83.06666666666666, 83.03333333333333, 83.0, 82.96666666666667, 82.93333333333334, 82.89999999999999, 82.86666666666666, 82.83333333333334, 82.8, 82.76666666666667, 82.73333333333333, 82.69999999999999, 82.66666666666667, 82.63333333333334, 82.6, 82.56666666666666, 82.53333333333333, 82.5, 82.46666666666667, 82.43333333333334, 82.39999999999999, 82.36666666666666, 82.33333333333334, 82.3, 82.26666666666667, 82.23333333333333, 82.19999999999999, 82.16666666666667, 82.13333333333334, 82.1, 82.06666666666666, 82.03333333333333, 82.0, 81.96666666666667, 81.93333333333334, 81.89999999999999, 81.86666666666666, 81.83333333333334, 81.8, 81.76666666666667, 81.73333333333333, 81.69999999999999, 81.66666666666667, 81.63333333333334, 81.6, 81.56666666666666, 81.53333333333333, 81.5, 81.46666666666667, 81.43333333333334, 81.39999999999999, 81.36666666666666, 81.33333333333333, 81.3, 81.26666666666667, 81.23333333333333, 81.2, 81.16666666666667, 81.13333333333334, 81.10000000000001, 81.06666666666666, 81.03333333333333, 81.0, 80.96666666666667, 80.93333333333334, 80.9, 80.86666666666666, 80.83333333333333, 80.80000000000001, 80.76666666666667, 80.73333333333333, 80.7, 80.66666666666666, 80.63333333333334, 80.60000000000001, 80.56666666666666, 80.53333333333333, 80.5, 80.46666666666667, 80.43333333333334, 80.4, 80.36666666666666, 80.33333333333333, 80.30000000000001, 80.26666666666667, 80.23333333333333, 80.2, 80.16666666666666, 80.13333333333334, 80.10000000000001, 80.06666666666666, 80.03333333333333, 80.0, 79.96666666666667, 79.93333333333334, 79.9, 79.86666666666666, 79.83333333333333, 79.80000000000001, 79.76666666666667, 79.73333333333333, 79.7, 79.66666666666666, 79.63333333333334, 79.60000000000001, 79.56666666666666, 79.53333333333333, 79.5, 79.46666666666667, 79.43333333333334, 79.4, 79.36666666666666, 79.33333333333333, 79.3, 79.26666666666667, 79.23333333333333, 79.2, 79.16666666666666, 79.13333333333334, 79.10000000000001, 79.06666666666666, 79.03333333333333, 79.0, 78.96666666666667, 78.93333333333334, 78.9, 78.86666666666666, 78.83333333333333, 78.8, 78.76666666666667, 78.73333333333333, 78.7, 78.66666666666666, 78.63333333333333, 78.60000000000001, 78.56666666666666, 78.53333333333333, 78.5, 78.46666666666667, 78.43333333333334, 78.4, 78.36666666666666, 78.33333333333333, 78.3, 78.26666666666667, 78.23333333333333, 78.2, 78.16666666666666, 78.13333333333333, 78.10000000000001, 78.06666666666666, 78.03333333333333, 78.0, 77.96666666666667, 77.93333333333334, 77.9, 77.86666666666666, 77.83333333333333, 77.8, 77.76666666666667, 77.73333333333333, 77.7, 77.66666666666666, 77.63333333333333, 77.60000000000001, 77.56666666666666, 77.53333333333333, 77.5, 77.46666666666667, 77.43333333333334, 77.4, 77.36666666666666, 77.33333333333333, 77.3, 77.26666666666667, 77.23333333333333, 77.2, 77.16666666666666, 77.13333333333333, 77.10000000000001, 77.06666666666668, 77.03333333333333, 77.0, 76.96666666666667, 76.93333333333334, 76.9, 76.86666666666667, 76.83333333333333, 76.8, 76.76666666666667, 76.73333333333333, 76.7, 76.66666666666667, 76.63333333333333, 76.6, 76.56666666666668, 76.53333333333333, 76.5, 76.46666666666667, 76.43333333333334, 76.4, 76.36666666666667, 76.33333333333333, 76.3, 76.26666666666667, 76.23333333333333, 76.2, 76.16666666666667, 76.13333333333333, 76.1, 76.06666666666668, 76.03333333333333, 76.0, 75.96666666666667, 75.93333333333334, 75.9, 75.86666666666667, 75.83333333333333, 75.8, 75.76666666666667, 75.73333333333333, 75.7, 75.66666666666667, 75.63333333333333, 75.6, 75.56666666666668, 75.53333333333333, 75.5, 75.46666666666667, 75.43333333333334, 75.4, 75.36666666666667, 75.33333333333333, 75.3, 75.26666666666667, 75.23333333333333, 75.2, 75.16666666666667, 75.13333333333333, 75.1, 75.06666666666668, 75.03333333333333, 75.0, 74.96666666666667, 74.93333333333332, 74.9, 74.86666666666667, 74.83333333333333, 74.8, 74.76666666666667, 74.73333333333333, 74.7, 74.66666666666667, 74.63333333333333, 74.6, 74.56666666666666, 74.53333333333333, 74.5, 74.46666666666667, 74.43333333333332, 74.4, 74.36666666666667, 74.33333333333333, 74.3, 74.26666666666667, 74.23333333333333, 74.2, 74.16666666666667, 74.13333333333333, 74.1, 74.06666666666666, 74.03333333333333, 74.0, 73.96666666666667, 73.93333333333332, 73.9, 73.86666666666667, 73.83333333333333, 73.8, 73.76666666666667, 73.73333333333333, 73.7, 73.66666666666667, 73.63333333333333, 73.6, 73.56666666666666, 73.53333333333333, 73.5, 73.46666666666667, 73.43333333333332, 73.4, 73.36666666666667, 73.33333333333333, 73.3, 73.26666666666667, 73.23333333333333, 73.2, 73.16666666666667, 73.13333333333333, 73.1, 73.06666666666666, 73.03333333333333, 73.0, 72.96666666666667, 72.93333333333332, 72.89999999999999, 72.86666666666667, 72.83333333333334, 72.8, 72.76666666666667, 72.73333333333333, 72.7, 72.66666666666667, 72.63333333333334, 72.6, 72.56666666666666, 72.53333333333333, 72.5, 72.46666666666667, 72.43333333333334, 72.39999999999999, 72.36666666666667, 72.33333333333334, 72.3, 72.26666666666667, 72.23333333333333, 72.2, 72.16666666666667, 72.13333333333334, 72.1, 72.06666666666666, 72.03333333333333, 72.0, 71.96666666666667, 71.93333333333334, 71.89999999999999, 71.86666666666667, 71.83333333333334, 71.8, 71.76666666666667, 71.73333333333333, 71.7, 71.66666666666667, 71.63333333333334, 71.6, 71.56666666666666, 71.53333333333333, 71.5, 71.46666666666667, 71.43333333333334, 71.39999999999999, 71.36666666666667, 71.33333333333334, 71.3, 71.26666666666667, 71.23333333333333, 71.2, 71.16666666666667, 71.13333333333334, 71.1, 71.06666666666666, 71.03333333333333, 71.0, 70.96666666666667, 70.93333333333334, 70.89999999999999, 70.86666666666666, 70.83333333333334, 70.8, 70.76666666666667, 70.73333333333333, 70.7, 70.66666666666667, 70.63333333333334, 70.6, 70.56666666666666, 70.53333333333333, 70.5, 70.46666666666667, 70.43333333333334, 70.39999999999999, 70.36666666666666, 70.33333333333334, 70.3, 70.26666666666667, 70.23333333333333, 70.19999999999999, 70.16666666666667, 70.13333333333334, 70.1, 70.06666666666666, 70.03333333333333, 70.0, 69.96666666666667, 69.93333333333334, 69.89999999999999, 69.86666666666666, 69.83333333333334, 69.8, 69.76666666666667, 69.73333333333333, 69.69999999999999, 69.66666666666667, 69.63333333333334, 69.6, 69.56666666666666, 69.53333333333333, 69.5, 69.46666666666667, 69.43333333333334, 69.39999999999999, 69.36666666666666, 69.33333333333334, 69.3, 69.26666666666667, 69.23333333333333, 69.19999999999999, 69.16666666666667, 69.13333333333334, 69.1, 69.06666666666666, 69.03333333333333, 69.0, 68.96666666666667, 68.93333333333334, 68.89999999999999, 68.86666666666666, 68.83333333333333, 68.8, 68.76666666666667, 68.73333333333333, 68.7, 68.66666666666667, 68.63333333333334, 68.60000000000001, 68.56666666666666, 68.53333333333333, 68.5, 68.46666666666667, 68.43333333333334, 68.4, 68.36666666666666, 68.33333333333333, 68.30000000000001, 68.26666666666667, 68.23333333333333, 68.2, 68.16666666666666, 68.13333333333334, 68.10000000000001, 68.06666666666666, 68.03333333333333, 68.0, 67.96666666666667, 67.93333333333334, 67.9, 67.86666666666666, 67.83333333333333, 67.80000000000001, 67.76666666666667, 67.73333333333333, 67.7, 67.66666666666666, 67.63333333333334, 67.60000000000001, 67.56666666666666, 67.53333333333333, 67.5, 67.46666666666667, 67.43333333333334, 67.4, 67.36666666666666, 67.33333333333333, 67.30000000000001, 67.26666666666667, 67.23333333333333, 67.2, 67.16666666666666, 67.13333333333334, 67.10000000000001, 67.06666666666666, 67.03333333333333, 67.0, 66.96666666666667, 66.93333333333334, 66.9, 66.86666666666666, 66.83333333333333, 66.8, 66.76666666666667, 66.73333333333333, 66.7, 66.66666666666666, 66.63333333333334, 66.60000000000001, 66.56666666666666, 66.53333333333333, 66.5, 66.46666666666667, 66.43333333333334, 66.4, 66.36666666666666, 66.33333333333333, 66.3, 66.26666666666667, 66.23333333333333, 66.2, 66.16666666666666, 66.13333333333333, 66.10000000000001, 66.06666666666666, 66.03333333333333, 66.0, 65.96666666666667, 65.93333333333334, 65.9, 65.86666666666666, 65.83333333333333, 65.8, 65.76666666666667, 65.73333333333333, 65.7, 65.66666666666666, 65.63333333333333, 65.60000000000001, 65.56666666666666, 65.53333333333333, 65.5, 65.46666666666667, 65.43333333333334, 65.4, 65.36666666666666, 65.33333333333333, 65.3, 65.26666666666667, 65.23333333333333, 65.2, 65.16666666666666, 65.13333333333333, 65.10000000000001, 65.06666666666666, 65.03333333333333, 65.0, 64.96666666666667, 64.93333333333334, 64.9, 64.86666666666666, 64.83333333333333, 64.8, 64.76666666666667, 64.73333333333333, 64.7, 64.66666666666666, 64.63333333333333, 64.60000000000001, 64.56666666666668, 64.53333333333333, 64.5, 64.46666666666667, 64.43333333333334, 64.4, 64.36666666666667, 64.33333333333333, 64.3, 64.26666666666667, 64.23333333333333, 64.2, 64.16666666666667, 64.13333333333333, 64.1, 64.06666666666668, 64.03333333333333, 64.0, 63.96666666666667, 63.93333333333333, 63.9, 63.866666666666674, 63.83333333333333, 63.800000000000004, 63.76666666666667, 63.733333333333334, 63.7, 63.66666666666667, 63.63333333333333, 63.6, 63.56666666666667, 63.53333333333333, 63.5, 63.46666666666667, 63.43333333333333, 63.4, 63.366666666666674, 63.33333333333333, 63.3, 63.26666666666667, 63.23333333333333, 63.2, 63.16666666666667, 63.13333333333333, 63.1, 63.06666666666667, 63.03333333333333, 63.0, 62.96666666666667, 62.93333333333333, 62.9, 62.866666666666674, 62.83333333333333, 62.8, 62.76666666666667, 62.73333333333333, 62.7, 62.66666666666667, 62.63333333333333, 62.6, 62.56666666666667, 62.53333333333333, 62.5, 62.46666666666667, 62.43333333333333, 62.4, 62.36666666666667, 62.33333333333333, 62.3, 62.26666666666667, 62.23333333333333, 62.2, 62.16666666666667, 62.133333333333326, 62.1, 62.06666666666667, 62.03333333333333, 62.0, 61.96666666666667, 61.93333333333333, 61.9, 61.86666666666667, 61.83333333333333, 61.8, 61.76666666666667, 61.73333333333333, 61.7, 61.66666666666667, 61.633333333333326, 61.6, 61.56666666666667, 61.53333333333333, 61.5, 61.46666666666667, 61.43333333333333, 61.4, 61.36666666666667, 61.33333333333333, 61.3, 61.266666666666666, 61.23333333333333, 61.199999999999996, 61.16666666666667, 61.133333333333326, 61.1, 61.06666666666667, 61.03333333333333, 61.0, 60.96666666666667, 60.93333333333333, 60.9, 60.86666666666667, 60.83333333333333, 60.8, 60.766666666666666, 60.73333333333333, 60.699999999999996, 60.66666666666667, 60.633333333333326, 60.6, 60.56666666666667, 60.53333333333333, 60.5, 60.46666666666667, 60.43333333333333, 60.4, 60.36666666666667, 60.333333333333336, 60.3, 60.266666666666666, 60.23333333333334, 60.199999999999996, 60.16666666666667, 60.13333333333334, 60.099999999999994, 60.06666666666667, 60.03333333333334, 60.0, 59.96666666666667, 59.93333333333334, 59.9, 59.86666666666667, 59.833333333333336, 59.8, 59.766666666666666, 59.73333333333334, 59.699999999999996, 59.66666666666667, 59.63333333333334, 59.599999999999994, 59.56666666666667, 59.53333333333334, 59.5, 59.46666666666667, 59.43333333333334, 59.4, 59.36666666666667, 59.333333333333336, 59.3, 59.266666666666666, 59.233333333333334, 59.199999999999996, 59.166666666666664, 59.13333333333334, 59.099999999999994, 59.06666666666667, 59.03333333333334, 59.0, 58.96666666666667, 58.93333333333334, 58.9, 58.86666666666667, 58.833333333333336, 58.8, 58.766666666666666, 58.733333333333334, 58.699999999999996, 58.666666666666664, 58.63333333333334, 58.599999999999994, 58.56666666666667, 58.53333333333334, 58.5, 58.46666666666667, 58.43333333333334, 58.4, 58.36666666666667, 58.333333333333336, 58.3, 58.266666666666666, 58.233333333333334, 58.199999999999996, 58.166666666666664, 58.13333333333334, 58.099999999999994, 58.06666666666666, 58.03333333333334, 57.99999999999999, 57.96666666666667, 57.93333333333334, 57.9, 57.86666666666667, 57.833333333333336, 57.8, 57.766666666666666, 57.733333333333334, 57.699999999999996, 57.666666666666664, 57.63333333333334, 57.599999999999994, 57.56666666666666, 57.53333333333334, 57.49999999999999, 57.46666666666667, 57.43333333333334, 57.4, 57.36666666666667, 57.333333333333336, 57.3, 57.266666666666666, 57.233333333333334, 57.199999999999996, 57.166666666666664, 57.13333333333333, 57.099999999999994, 57.06666666666666, 57.03333333333334, 56.99999999999999, 56.96666666666667, 56.93333333333334, 56.89999999999999, 56.86666666666667, 56.833333333333336, 56.8, 56.766666666666666, 56.733333333333334, 56.699999999999996, 56.666666666666664, 56.63333333333333, 56.599999999999994, 56.56666666666666, 56.53333333333334, 56.49999999999999, 56.46666666666667, 56.43333333333334, 56.39999999999999, 56.36666666666667, 56.333333333333336, 56.3, 56.266666666666666, 56.233333333333334, 56.2, 56.166666666666664, 56.13333333333333, 56.10000000000001, 56.06666666666666, 56.03333333333333, 56.00000000000001, 55.96666666666666, 55.93333333333334, 55.900000000000006, 55.86666666666667, 55.833333333333336, 55.800000000000004, 55.766666666666666, 55.733333333333334, 55.7, 55.666666666666664, 55.63333333333333, 55.60000000000001, 55.56666666666666, 55.53333333333333, 55.50000000000001, 55.46666666666666, 55.43333333333334, 55.400000000000006, 55.36666666666667, 55.333333333333336, 55.300000000000004, 55.266666666666666, 55.233333333333334, 55.2, 55.166666666666664, 55.13333333333333, 55.1, 55.06666666666666, 55.03333333333333, 55.00000000000001, 54.96666666666666, 54.93333333333334, 54.900000000000006, 54.86666666666666, 54.833333333333336, 54.800000000000004, 54.766666666666666, 54.733333333333334, 54.7, 54.666666666666664, 54.63333333333333, 54.6, 54.56666666666666, 54.53333333333333, 54.50000000000001, 54.46666666666666, 54.43333333333334, 54.400000000000006, 54.36666666666666, 54.333333333333336, 54.300000000000004, 54.266666666666666, 54.233333333333334, 54.2, 54.166666666666664, 54.13333333333333, 54.1, 54.06666666666666, 54.03333333333333, 54.0, 53.96666666666666, 53.93333333333333, 53.900000000000006, 53.86666666666666, 53.833333333333336, 53.800000000000004, 53.766666666666666, 53.733333333333334, 53.7, 53.666666666666664, 53.63333333333333, 53.6, 53.56666666666666, 53.53333333333333, 53.5, 53.46666666666666, 53.43333333333333, 53.400000000000006, 53.36666666666666, 53.333333333333336, 53.300000000000004, 53.266666666666666, 53.233333333333334, 53.2, 53.166666666666664, 53.13333333333333, 53.1, 53.06666666666666, 53.03333333333333, 53.0, 52.96666666666666, 52.93333333333333, 52.900000000000006, 52.86666666666666, 52.83333333333333, 52.800000000000004, 52.76666666666666, 52.733333333333334, 52.7, 52.666666666666664, 52.63333333333333, 52.6, 52.56666666666666, 52.53333333333333, 52.5, 52.46666666666666, 52.43333333333333, 52.400000000000006, 52.36666666666666, 52.33333333333333, 52.300000000000004, 52.26666666666666, 52.233333333333334, 52.2, 52.166666666666664, 52.13333333333333, 52.1, 52.06666666666667, 52.03333333333333, 52.0, 51.96666666666667, 51.93333333333333, 51.9, 51.866666666666674, 51.83333333333333, 51.800000000000004, 51.76666666666667, 51.733333333333334, 51.7, 51.66666666666667, 51.63333333333333, 51.6, 51.56666666666667, 51.53333333333333, 51.5, 51.46666666666667, 51.43333333333333, 51.4, 51.366666666666674, 51.33333333333333, 51.300000000000004, 51.26666666666667, 51.233333333333334, 51.2, 51.16666666666667, 51.13333333333333, 51.1, 51.06666666666667, 51.03333333333333, 51.0, 50.96666666666667, 50.93333333333333, 50.9, 50.866666666666674, 50.83333333333333, 50.8, 50.76666666666667, 50.73333333333333, 50.7, 50.66666666666667, 50.63333333333333, 50.6, 50.56666666666667, 50.53333333333333, 50.5, 50.46666666666667, 50.43333333333333, 50.4, 50.366666666666674, 50.33333333333333, 50.3, 50.26666666666667, 50.23333333333333, 50.2, 50.16666666666667, 50.13333333333333, 50.1, 50.06666666666667, 50.03333333333333, 50.0, 49.96666666666666, 49.93333333333334, 49.9, 49.86666666666667, 49.833333333333336, 49.8, 49.766666666666666, 49.733333333333334, 49.7, 49.666666666666664, 49.63333333333333, 49.6, 49.56666666666666, 49.53333333333333, 49.5, 49.46666666666666, 49.43333333333334, 49.4, 49.36666666666667, 49.333333333333336, 49.3, 49.266666666666666, 49.233333333333334, 49.2, 49.166666666666664, 49.13333333333333, 49.1, 49.06666666666666, 49.03333333333333, 49.0, 48.96666666666666, 48.93333333333334, 48.9, 48.86666666666667, 48.833333333333336, 48.8, 48.766666666666666, 48.733333333333334, 48.699999999999996, 48.66666666666667, 48.63333333333333, 48.6, 48.56666666666667, 48.53333333333333, 48.5, 48.46666666666667, 48.43333333333334, 48.4, 48.36666666666667, 48.333333333333336, 48.3, 48.266666666666666, 48.233333333333334, 48.199999999999996, 48.16666666666667, 48.13333333333333, 48.1, 48.06666666666667, 48.03333333333333, 48.0, 47.96666666666667, 47.93333333333333, 47.9, 47.86666666666667, 47.833333333333336, 47.8, 47.766666666666666, 47.733333333333334, 47.699999999999996, 47.66666666666667, 47.63333333333333, 47.599999999999994, 47.56666666666667, 47.53333333333333, 47.5, 47.46666666666667, 47.43333333333333, 47.4, 47.36666666666667, 47.333333333333336, 47.3, 47.266666666666666, 47.233333333333334, 47.199999999999996, 47.16666666666667, 47.13333333333333, 47.099999999999994, 47.06666666666667, 47.03333333333333, 47.0, 46.96666666666667, 46.93333333333333, 46.9, 46.86666666666667, 46.833333333333336, 46.800000000000004, 46.766666666666666, 46.733333333333334, 46.7, 46.666666666666664, 46.63333333333333, 46.6, 46.56666666666667, 46.53333333333333, 46.5, 46.46666666666667, 46.43333333333333, 46.400000000000006, 46.36666666666667, 46.33333333333333, 46.300000000000004, 46.266666666666666, 46.233333333333334, 46.2, 46.166666666666664, 46.13333333333333, 46.1, 46.06666666666667, 46.03333333333333, 46.0, 45.96666666666667, 45.93333333333333, 45.9, 45.86666666666667, 45.83333333333333, 45.800000000000004, 45.766666666666666, 45.733333333333334, 45.7, 45.666666666666664, 45.63333333333333, 45.6, 45.56666666666666, 45.53333333333333, 45.5, 45.46666666666667, 45.43333333333333, 45.4, 45.36666666666667, 45.33333333333333, 45.300000000000004, 45.266666666666666, 45.233333333333334, 45.2, 45.166666666666664, 45.13333333333333, 45.1, 45.06666666666666, 45.03333333333333, 45.0, 44.96666666666667, 44.93333333333333, 44.9, 44.86666666666667, 44.83333333333333, 44.800000000000004, 44.766666666666666, 44.733333333333334, 44.7, 44.666666666666664, 44.63333333333333, 44.6, 44.56666666666666, 44.53333333333334, 44.5, 44.46666666666667, 44.43333333333334, 44.4, 44.36666666666667, 44.333333333333336, 44.3, 44.266666666666666, 44.233333333333334, 44.2, 44.166666666666664, 44.13333333333333, 44.1, 44.06666666666666, 44.03333333333334, 44.0, 43.96666666666667, 43.93333333333334, 43.9, 43.86666666666667, 43.833333333333336, 43.8, 43.766666666666666, 43.733333333333334, 43.7, 43.666666666666664, 43.63333333333333, 43.6, 43.56666666666666, 43.53333333333333, 43.5, 43.46666666666666, 43.43333333333334, 43.4, 43.36666666666667, 43.333333333333336, 43.3, 43.266666666666666, 43.233333333333334, 43.2, 43.166666666666664, 43.13333333333333, 43.1, 43.06666666666666, 43.03333333333333, 43.0, 42.96666666666666, 42.93333333333334, 42.9, 42.86666666666667, 42.833333333333336, 42.8, 42.766666666666666, 42.733333333333334, 42.699999999999996, 42.66666666666667, 42.63333333333333, 42.6, 42.56666666666667, 42.53333333333333, 42.5, 42.46666666666667, 42.43333333333334, 42.4, 42.36666666666667, 42.333333333333336, 42.3, 42.266666666666666, 42.233333333333334, 42.199999999999996, 42.16666666666667, 42.13333333333333, 42.1, 42.06666666666667, 42.03333333333333, 42.0, 41.96666666666667, 41.93333333333334, 41.9, 41.86666666666667, 41.833333333333336, 41.8, 41.766666666666666, 41.733333333333334, 41.699999999999996, 41.66666666666667, 41.63333333333333, 41.6, 41.56666666666667, 41.53333333333333, 41.5, 41.46666666666667, 41.43333333333333, 41.4, 41.36666666666667, 41.333333333333336, 41.3, 41.266666666666666, 41.233333333333334, 41.199999999999996, 41.16666666666667, 41.13333333333333, 41.099999999999994, 41.06666666666667, 41.03333333333333, 41.0, 40.96666666666667, 40.93333333333333, 40.9, 40.86666666666667, 40.833333333333336, 40.8, 40.766666666666666, 40.733333333333334, 40.699999999999996, 40.666666666666664, 40.63333333333333, 40.6, 40.56666666666667, 40.53333333333333, 40.5, 40.46666666666667, 40.43333333333333, 40.400000000000006, 40.36666666666667, 40.33333333333333, 40.300000000000004, 40.266666666666666, 40.233333333333334, 40.2, 40.166666666666664, 40.13333333333333, 40.1, 40.06666666666667, 40.03333333333333, 40.0, 39.96666666666667, 39.93333333333333, 39.900000000000006, 39.86666666666667, 39.83333333333333, 39.800000000000004, 39.766666666666666, 39.733333333333334, 39.7, 39.666666666666664, 39.63333333333333, 39.6, 39.56666666666667, 39.53333333333333, 39.5, 39.46666666666667, 39.43333333333333, 39.4, 39.36666666666667, 39.33333333333333, 39.300000000000004, 39.266666666666666, 39.233333333333334, 39.2, 39.166666666666664, 39.13333333333333, 39.1, 39.06666666666666, 39.03333333333333, 39.0, 38.96666666666667, 38.93333333333333, 38.9, 38.86666666666667, 38.83333333333333, 38.800000000000004, 38.766666666666666, 38.733333333333334, 38.7, 38.666666666666664, 38.63333333333333, 38.6, 38.56666666666666, 38.53333333333334, 38.5, 38.46666666666667, 38.43333333333334, 38.4, 38.36666666666667, 38.333333333333336, 38.3, 38.266666666666666, 38.233333333333334, 38.2, 38.166666666666664, 38.13333333333333, 38.1, 38.06666666666666, 38.03333333333334, 38.0, 37.96666666666667, 37.93333333333334, 37.9, 37.86666666666667, 37.833333333333336, 37.8, 37.766666666666666, 37.733333333333334, 37.7, 37.666666666666664, 37.63333333333333, 37.6, 37.56666666666666, 37.53333333333334, 37.5, 37.46666666666666, 37.43333333333334, 37.4, 37.36666666666667, 37.333333333333336, 37.3, 37.266666666666666, 37.233333333333334, 37.2, 37.166666666666664, 37.13333333333333, 37.1, 37.06666666666666, 37.03333333333333, 37.0, 36.96666666666666, 36.93333333333334, 36.9, 36.86666666666667, 36.833333333333336, 36.8, 36.766666666666666, 36.733333333333334, 36.7, 36.666666666666664, 36.63333333333333, 36.6, 36.56666666666666, 36.53333333333333, 36.5, 36.46666666666666, 36.43333333333334, 36.4, 36.36666666666667, 36.333333333333336, 36.3, 36.266666666666666, 36.233333333333334, 36.199999999999996, 36.16666666666667, 36.13333333333333, 36.1, 36.06666666666667, 36.03333333333333, 36.0, 35.96666666666667, 35.93333333333334, 35.9, 35.86666666666667, 35.833333333333336, 35.8, 35.766666666666666, 35.733333333333334, 35.699999999999996, 35.66666666666667, 35.63333333333333, 35.6, 35.56666666666667, 35.53333333333333, 35.5, 35.46666666666667, 35.43333333333333, 35.4, 35.36666666666667, 35.333333333333336, 35.3, 35.266666666666666, 35.233333333333334, 35.199999999999996, 35.16666666666667, 35.13333333333333, 35.099999999999994, 35.06666666666667, 35.03333333333333, 35.0, 34.96666666666667, 34.93333333333333, 34.9, 34.86666666666667, 34.833333333333336, 34.8, 34.766666666666666, 34.733333333333334, 34.699999999999996, 34.66666666666667, 34.63333333333333, 34.599999999999994, 34.56666666666667, 34.53333333333333, 34.5, 34.46666666666667, 34.43333333333333, 34.4, 34.36666666666667, 34.333333333333336, 34.300000000000004, 34.266666666666666, 34.233333333333334, 34.2, 34.166666666666664, 34.13333333333333, 34.1, 34.06666666666667, 34.03333333333333, 34.0, 33.96666666666667, 33.93333333333333, 33.900000000000006, 33.86666666666667, 33.83333333333333, 33.800000000000004, 33.766666666666666, 33.733333333333334, 33.7, 33.666666666666664, 33.63333333333333, 33.6, 33.56666666666667, 33.53333333333333, 33.5, 33.46666666666667, 33.43333333333333, 33.4, 33.36666666666667, 33.33333333333333, 33.300000000000004, 33.266666666666666, 33.233333333333334, 33.2, 33.166666666666664, 33.13333333333333, 33.1, 33.06666666666666, 33.03333333333333, 33.0, 32.96666666666667, 32.93333333333333, 32.9, 32.86666666666667, 32.83333333333333, 32.800000000000004, 32.766666666666666, 32.733333333333334, 32.7, 32.666666666666664, 32.63333333333333, 32.6, 32.56666666666666, 32.53333333333333, 32.5, 32.46666666666667, 32.43333333333333, 32.4, 32.36666666666667, 32.33333333333333, 32.300000000000004, 32.266666666666666, 32.233333333333334, 32.2, 32.166666666666664, 32.13333333333333, 32.1, 32.06666666666666, 32.03333333333334, 32.0, 31.966666666666665, 31.933333333333337, 31.900000000000002, 31.866666666666667, 31.833333333333336, 31.8, 31.766666666666666, 31.733333333333334, 31.7, 31.666666666666664, 31.633333333333336, 31.6, 31.566666666666666, 31.533333333333335, 31.5, 31.466666666666665, 31.433333333333337, 31.4, 31.366666666666664, 31.333333333333336, 31.3, 31.266666666666666, 31.233333333333334, 31.2, 31.166666666666664, 31.133333333333336, 31.1, 31.066666666666663, 31.033333333333335, 31.0, 30.966666666666665, 30.933333333333334, 30.9, 30.866666666666664, 30.833333333333336, 30.8, 30.766666666666666, 30.733333333333334, 30.7, 30.666666666666664, 30.633333333333333, 30.599999999999998, 30.566666666666663, 30.533333333333335, 30.5, 30.466666666666665, 30.433333333333334, 30.4, 30.366666666666664, 30.333333333333336, 30.3, 30.266666666666666, 30.233333333333334, 30.2, 30.166666666666668, 30.133333333333333, 30.099999999999998, 30.06666666666667, 30.033333333333335, 30.0, 29.96666666666667, 29.933333333333334, 29.9, 29.86666666666667, 29.833333333333336, 29.799999999999997, 29.76666666666667, 29.733333333333334, 29.7, 29.666666666666668, 29.633333333333333, 29.599999999999998, 29.56666666666667, 29.533333333333335, 29.5, 29.46666666666667, 29.433333333333334, 29.4, 29.366666666666667, 29.333333333333332, 29.299999999999997, 29.26666666666667, 29.233333333333334, 29.2, 29.166666666666668, 29.133333333333333, 29.099999999999998, 29.06666666666667, 29.03333333333333, 28.999999999999996, 28.96666666666667, 28.933333333333334, 28.9, 28.866666666666667, 28.833333333333332, 28.799999999999997, 28.76666666666667, 28.733333333333334, 28.7, 28.666666666666668, 28.633333333333333, 28.599999999999998, 28.566666666666666, 28.53333333333333, 28.499999999999996, 28.46666666666667, 28.433333333333334, 28.4, 28.366666666666667, 28.333333333333332, 28.299999999999997, 28.26666666666667, 28.233333333333334, 28.199999999999996, 28.166666666666668, 28.133333333333333, 28.1, 28.066666666666666, 28.03333333333333, 28.000000000000004, 27.96666666666667, 27.933333333333334, 27.900000000000002, 27.866666666666667, 27.833333333333332, 27.800000000000004, 27.766666666666666, 27.73333333333333, 27.700000000000003, 27.666666666666668, 27.633333333333333, 27.6, 27.566666666666666, 27.53333333333333, 27.500000000000004, 27.46666666666667, 27.43333333333333, 27.400000000000002, 27.366666666666667, 27.333333333333332, 27.3, 27.266666666666666, 27.23333333333333, 27.200000000000003, 27.166666666666668, 27.133333333333333, 27.1, 27.066666666666666, 27.03333333333333, 27.0, 26.966666666666665, 26.93333333333333, 26.900000000000002, 26.866666666666667, 26.833333333333332, 26.8, 26.766666666666666, 26.73333333333333, 26.700000000000003, 26.666666666666668, 26.633333333333333, 26.6, 26.566666666666666, 26.53333333333333, 26.5, 26.466666666666665, 26.43333333333333, 26.400000000000002, 26.366666666666667, 26.333333333333332, 26.3, 26.266666666666666, 26.23333333333333, 26.200000000000003, 26.166666666666664, 26.13333333333333, 26.1, 26.066666666666666, 26.033333333333335, 26.0, 25.966666666666665, 25.933333333333337, 25.900000000000002, 25.866666666666667, 25.833333333333336, 25.8, 25.766666666666666, 25.733333333333334, 25.7, 25.666666666666664, 25.633333333333336, 25.6, 25.566666666666666, 25.533333333333335, 25.5, 25.466666666666665, 25.433333333333337, 25.4, 25.366666666666664, 25.333333333333336, 25.3, 25.266666666666666, 25.233333333333334, 25.2, 25.166666666666664, 25.133333333333336, 25.1, 25.066666666666666, 25.033333333333335, 25.0, 24.96666666666667, 24.933333333333334, 24.9, 24.866666666666667, 24.833333333333332, 24.8, 24.766666666666666, 24.73333333333333, 24.7, 24.666666666666668, 24.633333333333333, 24.6, 24.566666666666666, 24.53333333333333, 24.5, 24.46666666666667, 24.433333333333334, 24.4, 24.366666666666667, 24.333333333333336, 24.3, 24.266666666666666, 24.233333333333334, 24.2, 24.166666666666668, 24.133333333333333, 24.099999999999998, 24.066666666666666, 24.033333333333335, 24.0, 23.966666666666665, 23.933333333333334, 23.9, 23.866666666666667, 23.833333333333336, 23.799999999999997, 23.766666666666666, 23.733333333333334, 23.7, 23.666666666666668, 23.633333333333333, 23.599999999999998, 23.566666666666666, 23.533333333333335, 23.5, 23.466666666666665, 23.433333333333334, 23.400000000000002, 23.366666666666667, 23.333333333333332, 23.3, 23.266666666666666, 23.233333333333334, 23.200000000000003, 23.166666666666664, 23.133333333333333, 23.1, 23.066666666666666, 23.033333333333335, 23.0, 22.966666666666665, 22.933333333333334, 22.900000000000002, 22.866666666666667, 22.833333333333332, 22.8, 22.766666666666666, 22.733333333333334, 22.7, 22.666666666666664, 22.633333333333333, 22.6, 22.566666666666666, 22.53333333333333, 22.5, 22.466666666666665, 22.433333333333334, 22.400000000000002, 22.366666666666667, 22.333333333333332, 22.3, 22.26666666666667, 22.233333333333334, 22.2, 22.166666666666668, 22.133333333333333, 22.1, 22.066666666666666, 22.03333333333333, 22.0, 21.96666666666667, 21.933333333333334, 21.9, 21.866666666666667, 21.833333333333332, 21.8, 21.766666666666666, 21.73333333333333, 21.7, 21.666666666666668, 21.633333333333333, 21.6, 21.566666666666666, 21.53333333333333, 21.5, 21.46666666666667, 21.433333333333334, 21.4, 21.366666666666667, 21.333333333333336, 21.3, 21.266666666666666, 21.233333333333334, 21.2, 21.166666666666668, 21.133333333333333, 21.099999999999998, 21.066666666666666, 21.033333333333335, 21.0, 20.96666666666667, 20.933333333333334, 20.9, 20.866666666666667, 20.833333333333336, 20.8, 20.766666666666666, 20.733333333333334, 20.7, 20.666666666666668, 20.633333333333333, 20.599999999999998, 20.566666666666666, 20.533333333333335, 20.5, 20.466666666666665, 20.433333333333334, 20.4, 20.366666666666667, 20.333333333333332, 20.3, 20.266666666666666, 20.233333333333334, 20.200000000000003, 20.166666666666664, 20.133333333333333, 20.1, 20.066666666666666, 20.033333333333335, 20.0, 19.966666666666665, 19.933333333333334, 19.900000000000002, 19.866666666666667, 19.833333333333332, 19.8, 19.766666666666666, 19.733333333333334, 19.7, 19.666666666666664, 19.633333333333333, 19.6, 19.566666666666666, 19.53333333333333, 19.5, 19.466666666666665, 19.433333333333334, 19.400000000000002, 19.366666666666667, 19.333333333333332, 19.3, 19.26666666666667, 19.233333333333334, 19.2, 19.166666666666668, 19.133333333333333, 19.1, 19.066666666666666, 19.03333333333333, 19.0, 18.96666666666667, 18.933333333333334, 18.9, 18.866666666666667, 18.833333333333332, 18.8, 18.76666666666667, 18.73333333333333, 18.7, 18.666666666666668, 18.633333333333333, 18.6, 18.566666666666666, 18.53333333333333, 18.5, 18.46666666666667, 18.433333333333334, 18.4, 18.366666666666667, 18.333333333333332, 18.3, 18.266666666666666, 18.23333333333333, 18.2, 18.166666666666668, 18.133333333333333, 18.099999999999998, 18.066666666666666, 18.033333333333335, 18.0, 17.96666666666667, 17.933333333333334, 17.9, 17.866666666666667, 17.833333333333336, 17.8, 17.766666666666666, 17.733333333333334, 17.7, 17.666666666666668, 17.633333333333333, 17.599999999999998, 17.566666666666666, 17.533333333333335, 17.5, 17.466666666666665, 17.433333333333334, 17.4, 17.366666666666667, 17.333333333333336, 17.299999999999997, 17.266666666666666, 17.233333333333334, 17.2, 17.166666666666668, 17.133333333333333, 17.1, 17.066666666666666, 17.033333333333335, 17.0, 16.966666666666665, 16.933333333333334, 16.900000000000002, 16.866666666666667, 16.833333333333332, 16.8, 16.766666666666666, 16.733333333333334, 16.7, 16.666666666666664, 16.633333333333333, 16.6, 16.566666666666666, 16.53333333333333, 16.5, 16.466666666666665, 16.433333333333334, 16.400000000000002, 16.366666666666667, 16.333333333333332, 16.3, 16.266666666666666, 16.233333333333334, 16.2, 16.166666666666664, 16.133333333333333, 16.1, 16.066666666666666, 16.03333333333333, 16.0, 15.966666666666669, 15.933333333333334, 15.9, 15.866666666666667, 15.833333333333332, 15.8, 15.766666666666667, 15.733333333333333, 15.7, 15.666666666666668, 15.633333333333333, 15.6, 15.566666666666668, 15.533333333333331, 15.5, 15.466666666666667, 15.433333333333332, 15.4, 15.366666666666667, 15.333333333333332, 15.299999999999999, 15.266666666666667, 15.233333333333333, 15.2, 15.166666666666668, 15.133333333333333, 15.1, 15.066666666666666, 15.033333333333335, 15.0, 14.966666666666667, 14.933333333333335, 14.899999999999999, 14.866666666666667, 14.833333333333334, 14.799999999999999, 14.766666666666667, 14.733333333333334, 14.7, 14.666666666666666, 14.633333333333335, 14.6, 14.566666666666666, 14.533333333333335, 14.499999999999998, 14.466666666666667, 14.433333333333334, 14.399999999999999, 14.366666666666667, 14.333333333333334, 14.299999999999999, 14.266666666666666, 14.233333333333334, 14.2, 14.166666666666666, 14.133333333333335, 14.099999999999998, 14.066666666666666, 14.033333333333333, 14.000000000000002, 13.966666666666667, 13.933333333333334, 13.900000000000002, 13.866666666666665, 13.833333333333334, 13.8, 13.766666666666666, 13.733333333333334, 13.700000000000001, 13.666666666666666, 13.633333333333333, 13.600000000000001, 13.566666666666666, 13.533333333333333, 13.5, 13.466666666666665, 13.433333333333334, 13.4, 13.366666666666665, 13.333333333333334, 13.3, 13.266666666666666, 13.233333333333333, 13.200000000000001, 13.166666666666666, 13.133333333333333, 13.100000000000001, 13.066666666666665, 13.033333333333333, 13.0, 12.966666666666669, 12.933333333333334, 12.9, 12.866666666666667, 12.833333333333332, 12.8, 12.766666666666667, 12.733333333333333, 12.7, 12.666666666666668, 12.633333333333333, 12.6, 12.566666666666668, 12.533333333333333, 12.5, 12.466666666666667, 12.433333333333334, 12.4, 12.366666666666665, 12.333333333333334, 12.3, 12.266666666666666, 12.233333333333334, 12.2, 12.166666666666668, 12.133333333333333, 12.1, 12.066666666666666, 12.033333333333333, 12.0, 11.966666666666667, 11.933333333333334, 11.899999999999999, 11.866666666666667, 11.833333333333334, 11.799999999999999, 11.766666666666667, 11.733333333333333, 11.700000000000001, 11.666666666666666, 11.633333333333333, 11.600000000000001, 11.566666666666666, 11.533333333333333, 11.5, 11.466666666666667, 11.433333333333334, 11.4, 11.366666666666667, 11.333333333333332, 11.3, 11.266666666666666, 11.233333333333333, 11.200000000000001, 11.166666666666666, 11.133333333333335, 11.1, 11.066666666666666, 11.033333333333333, 11.0, 10.966666666666667, 10.933333333333334, 10.9, 10.866666666666665, 10.833333333333334, 10.8, 10.766666666666666, 10.733333333333334, 10.7, 10.666666666666668, 10.633333333333333, 10.6, 10.566666666666666, 10.533333333333333, 10.5, 10.466666666666667, 10.433333333333334, 10.4, 10.366666666666667, 10.333333333333334, 10.299999999999999, 10.266666666666667, 10.233333333333333, 10.2, 10.166666666666666, 10.133333333333333, 10.100000000000001, 10.066666666666666, 10.033333333333333, 10.0, 9.966666666666667, 9.933333333333334, 9.9, 9.866666666666667, 9.833333333333332, 9.8, 9.766666666666666, 9.733333333333333, 9.700000000000001, 9.666666666666666, 9.633333333333335, 9.6, 9.566666666666666, 9.533333333333333, 9.5, 9.466666666666667, 9.433333333333334, 9.4, 9.366666666666665, 9.333333333333334, 9.3, 9.266666666666666, 9.233333333333334, 9.2, 9.166666666666666, 9.133333333333333, 9.1, 9.066666666666666, 9.033333333333333, 9.0, 8.966666666666667, 8.933333333333334, 8.9, 8.866666666666667, 8.833333333333334, 8.799999999999999, 8.766666666666667, 8.733333333333333, 8.7, 8.666666666666668, 8.633333333333333, 8.6, 8.566666666666666, 8.533333333333333, 8.5, 8.466666666666667, 8.433333333333334, 8.4, 8.366666666666667, 8.333333333333332, 8.3, 8.266666666666666, 8.233333333333333, 8.200000000000001, 8.166666666666666, 8.133333333333333, 8.1, 8.066666666666666, 8.033333333333333, 8.0, 7.966666666666667, 7.933333333333334, 7.9, 7.866666666666666, 7.833333333333334, 7.8, 7.766666666666666, 7.733333333333333, 7.7, 7.666666666666666, 7.633333333333334, 7.6, 7.566666666666666, 7.533333333333333, 7.5, 7.466666666666668, 7.433333333333334, 7.3999999999999995, 7.366666666666667, 7.333333333333333, 7.3, 7.2666666666666675, 7.233333333333333, 7.199999999999999, 7.166666666666667, 7.133333333333333, 7.1, 7.066666666666667, 7.033333333333333, 7.000000000000001, 6.966666666666667, 6.933333333333333, 6.9, 6.866666666666667, 6.833333333333333, 6.800000000000001, 6.766666666666667, 6.7333333333333325, 6.7, 6.666666666666667, 6.633333333333333, 6.6000000000000005, 6.566666666666666, 6.533333333333332, 6.5, 6.466666666666667, 6.433333333333334, 6.4, 6.366666666666666, 6.333333333333334, 6.3, 6.266666666666667, 6.233333333333333, 6.2, 6.166666666666667, 6.133333333333333, 6.1, 6.066666666666666, 6.033333333333333, 6.0, 5.966666666666667, 5.933333333333334, 5.8999999999999995, 5.866666666666666, 5.833333333333333, 5.800000000000001, 5.766666666666667, 5.733333333333333, 5.7, 5.666666666666666, 5.633333333333333, 5.6000000000000005, 5.566666666666667, 5.533333333333333, 5.5, 5.466666666666667, 5.433333333333333, 5.4, 5.366666666666667, 5.333333333333334, 5.3, 5.266666666666667, 5.233333333333333, 5.2, 5.166666666666667, 5.133333333333334, 5.1, 5.066666666666666, 5.033333333333333, 5.0, 4.966666666666667, 4.933333333333334, 4.9, 4.866666666666666, 4.833333333333333, 4.8, 4.766666666666667, 4.733333333333333, 4.7, 4.666666666666667, 4.633333333333333, 4.6, 4.566666666666666, 4.533333333333333, 4.5, 4.466666666666667, 4.433333333333334, 4.3999999999999995, 4.366666666666666, 4.333333333333334, 4.3, 4.266666666666667, 4.233333333333333, 4.2, 4.166666666666666, 4.133333333333333, 4.1000000000000005, 4.066666666666666, 4.033333333333333, 4.0, 3.966666666666667, 3.933333333333333, 3.9, 3.8666666666666667, 3.833333333333333, 3.8, 3.7666666666666666, 3.733333333333334, 3.6999999999999997, 3.6666666666666665, 3.6333333333333337, 3.5999999999999996, 3.5666666666666664, 3.5333333333333337, 3.5000000000000004, 3.4666666666666663, 3.4333333333333336, 3.4000000000000004, 3.3666666666666663, 3.3333333333333335, 3.3000000000000003, 3.266666666666666, 3.2333333333333334, 3.2, 3.166666666666667, 3.1333333333333333, 3.1, 3.0666666666666664, 3.033333333333333, 3.0, 2.966666666666667, 2.933333333333333, 2.9000000000000004, 2.8666666666666667, 2.833333333333333, 2.8000000000000003, 2.7666666666666666, 2.7333333333333334, 2.7, 2.666666666666667, 2.6333333333333333, 2.6, 2.566666666666667, 2.533333333333333, 2.5, 2.466666666666667, 2.433333333333333, 2.4, 2.3666666666666667, 2.3333333333333335, 2.3, 2.2666666666666666, 2.2333333333333334, 2.1999999999999997, 2.166666666666667, 2.1333333333333333, 2.1, 2.0666666666666664, 2.033333333333333, 2.0, 1.9666666666666666, 1.9333333333333333, 1.9, 1.866666666666667, 1.8333333333333333, 1.7999999999999998, 1.7666666666666668, 1.7333333333333332, 1.7000000000000002, 1.6666666666666667, 1.633333333333333, 1.6, 1.5666666666666667, 1.5333333333333332, 1.5, 1.4666666666666666, 1.4333333333333333, 1.4000000000000001, 1.3666666666666667, 1.3333333333333335, 1.3, 1.2666666666666666, 1.2333333333333334, 1.2, 1.1666666666666667, 1.1333333333333333, 1.0999999999999999, 1.0666666666666667, 1.0333333333333332, 1.0, 0.9666666666666667, 0.9333333333333335, 0.8999999999999999, 0.8666666666666666, 0.8333333333333334, 0.8, 0.7666666666666666, 0.7333333333333333, 0.7000000000000001, 0.6666666666666667, 0.6333333333333333, 0.6, 0.5666666666666667, 0.5333333333333333, 0.5, 0.46666666666666673, 0.4333333333333333, 0.4, 0.36666666666666664, 0.33333333333333337, 0.3, 0.26666666666666666, 0.23333333333333336, 0.2, 0.16666666666666669, 0.13333333333333333, 0.1, 0.06666666666666667, 0.03333333333333333], [64.15220293724967, 64.17362270450752, 64.19505678022712, 64.21650517875041, 64.2379679144385, 64.25944500167168, 64.2809364548495, 64.30244228839076, 64.3239625167336, 64.34549715433545, 64.36704621567314, 64.38860971524288, 64.41018766756032, 64.43178008716058, 64.45338698859825, 64.4750083864475, 64.46308724832215, 64.48472641826116, 64.50638012088649, 64.52804837084312, 64.5497311827957, 64.57142857142857, 64.59314055144586, 64.61486713757148, 64.63660834454913, 64.65836418714238, 64.68013468013469, 64.7019198383294, 64.6900269541779, 64.71183013144591, 64.73364801078894, 64.75548060708263, 64.77732793522267, 64.79919001012487, 64.82106684672519, 64.84295845997974, 64.86486486486487, 64.88678607637716, 64.90872210953347, 64.93067297937098, 64.95263870094723, 64.9746192893401, 64.99661475964793, 65.0186251269895, 65.04065040650406, 65.0626906133514, 65.08474576271186, 65.07290606985418, 65.09497964721845, 65.1170682049542, 65.13917175831637, 65.12733446519525, 65.11548913043478, 65.13761467889908, 65.1597552685248, 65.18191091465488, 65.20408163265307, 65.19224225927186, 65.18039482641252, 65.20258767449779, 65.22479564032697, 65.24701873935264, 65.2692569870484, 65.29151039890897, 65.3137789904502, 65.30194472876151, 65.32423208191126, 65.34653465346535, 65.3688524590164, 65.35702084045097, 65.37935748462064, 65.40170940170941, 65.42407660738714, 65.44645911734519, 65.43463381245722, 65.4570352618966, 65.47945205479452, 65.46762589928058, 65.49006168608636, 65.51251285567363, 65.53497942386831, 65.52315608919382, 65.54564172958133, 65.56814280810161, 65.59065934065934, 65.57883888698042, 65.60137457044674, 65.5895496734273, 65.61210453920219, 65.60027519779842, 65.62284927735719, 65.64543889845095, 65.668044077135, 65.69066482948674, 65.6788421778084, 65.70148224750086, 65.72413793103449, 65.71231459123837, 65.73498964803312, 65.75768035899206, 65.7803867403315, 65.80310880829016, 65.82584657912923, 65.84860006913239, 65.83679114799446, 65.85956416464892, 65.88235294117646, 65.8705434406369, 65.85872576177285, 65.88153792864566, 65.86971586971588, 65.89254766031196, 65.91539528432733, 65.93825875823795, 65.96113809854268, 65.94932315168344, 65.97222222222221, 65.96040291767974, 65.98332175121612, 66.00625651720541, 66.02920723226704, 66.05217391304348, 66.04036186499653, 66.02854159415246, 66.05153203342618, 66.0745384883316, 66.09756097560975, 66.1205995120251, 66.14365411436542, 66.16672479944192, 66.18981158408931, 66.2129144851658, 66.23603351955308, 66.25916870415648, 66.24737945492663, 66.27053477804962, 66.2937062937063, 66.31689401888772, 66.34009797060881, 66.3633181659083, 66.3515406162465, 66.37478108581436, 66.3980378416258, 66.42131090080618, 66.4446002805049, 66.46790599789547, 66.45614035087719, 66.47946647946648, 66.46769662921348, 66.49104320337197, 66.51440618411806, 66.50263620386643, 66.52601969057666, 66.54941962715442, 66.57283603096411, 66.59626891939457, 66.58450704225352, 66.60796054948925, 66.63143058491896, 66.61966866408177, 66.6431593794076, 66.66666666666666, 66.69019054340156, 66.71373102717966, 66.70197740112994, 66.72553867891205, 66.74911660777386, 66.77271120537293, 66.7963224893918, 66.81995047753803, 66.84359518754424, 66.86725663716814, 66.89093484419264, 66.91462982642578, 66.93834160170093, 66.92662176533145, 66.95035460992908, 66.97410429230224, 66.9623846699787, 66.98615548455804, 67.00994318181817, 67.03374777975132, 67.05756929637526, 67.08140774973337, 67.10526315789474, 67.12913553895412, 67.15302491103203, 67.17693129227483, 67.2008547008547, 67.22479515496971, 67.2487526728439, 67.27272727272727, 67.29671897289586, 67.28505173028898, 67.2733761598858, 67.29739378793288, 67.32142857142858, 67.34548052876028, 67.36954967834168, 67.35788344654988, 67.38197424892704, 67.40608228980321, 67.39441660701503, 67.3827425707125, 67.40687679083095, 67.43102830526692, 67.45519713261649, 67.44352814628898, 67.43185078909613, 67.45604592752063, 67.4802584350323, 67.50448833034112, 67.49281609195403, 67.51706791232482, 67.54133716750539, 67.56562387630349, 67.55395683453237, 67.57826556315221, 67.5665946724262, 67.59092545912856, 67.61527377521614, 67.63963963963964, 67.66402307137707, 67.68842408943382, 67.67676767676768, 67.70119090581017, 67.72563176895306, 67.75009028530155, 67.77456647398844, 67.7629201301048, 67.75126536514823, 67.7757685352622, 67.80028943560058, 67.78863554107853, 67.81317885590153, 67.83773994929373, 67.8623188405797, 67.88691554911199, 67.87527193618564, 67.86361987667755, 67.88824383164005, 67.91288566243195, 67.93754538852578, 67.92589901925172, 67.95058139534885, 67.97528171573973, 68.0, 67.98835940341942, 68.01310043668121, 68.00145613396433, 68.02621995630007, 68.01457194899818, 68.03935860058309, 68.02770689026613, 68.05251641137856, 68.07734403502371, 68.10218978102189, 68.12705366922235, 68.15193571950329, 68.176835951772, 68.2017543859649, 68.19012797074954, 68.1784930504755, 68.1668496158068, 68.15519765739386, 68.18015378982058, 68.2051282051282, 68.23012092341517, 68.25513196480938, 68.28016134946829, 68.30520909757887, 68.3302752293578, 68.35535976505139, 68.34373852368711, 68.36884643644379, 68.39397280411613, 68.41911764705883, 68.40750275836704, 68.39587932303164, 68.42105263157895, 68.44624447717231, 68.43462246777165, 68.45983787767133, 68.48507187615186, 68.5103244837758, 68.5355957211361, 68.5608856088561, 68.54928017718716, 68.57459379615952, 68.59992611747322, 68.62527716186253, 68.65064695009242, 68.63905325443787, 68.6644469108398, 68.6898593634345, 68.71529063309886, 68.74074074074073, 68.766209707299, 68.79169755374352, 68.81720430107528, 68.80563798219585, 68.83116883116884, 68.8195991091314, 68.8080207946528, 68.83358098068351, 68.82199925678187, 68.81040892193309, 68.7988099665303, 68.82440476190477, 68.85001860811315, 68.87565152643336, 68.86405959031657, 68.85245901639344, 68.84084979500558, 68.86651752423565, 68.89220440134278, 68.9179104477612, 68.9063083240015, 68.89469753547424, 68.88307807246919, 68.87144992526159, 68.89719626168225, 68.92296185489903, 68.9487467265245, 68.937125748503, 68.96293523025085, 68.98876404494382, 68.97714499812663, 68.96551724137932, 68.95388076490438, 68.97974493623406, 69.00562851782364, 68.993993993994, 69.0199023657529, 69.00826446280992, 68.9966178128523, 68.98496240601504, 68.9732982324182, 68.99924755455228, 68.98757997741815, 68.97590361445783, 69.00188323917138, 69.02788244159758, 69.05390124387486, 69.07993966817496, 69.10599773670313, 69.13207547169812, 69.120422801057, 69.14652567975831, 69.1348696637703, 69.1609977324263, 69.18714555765595, 69.21331316187594, 69.20166477487703, 69.22785768357305, 69.25407042786823, 69.28030303030303, 69.30655551345207, 69.33282789992418, 69.32119833143724, 69.30955993930196, 69.33586337760912, 69.3621867881549, 69.3885301936954, 69.37689969604864, 69.4032687191182, 69.4296577946768, 69.4560669456067, 69.48249619482496, 69.5089455652836, 69.49733434881949, 69.52380952380952, 69.55030487804879, 69.5386961494472, 69.56521739130434, 69.59175887066006, 69.58015267175573, 69.56853760977472, 69.55691367456073, 69.5834925487199, 69.57186544342507, 69.56022944550669, 69.54858454475898, 69.5752009184845, 69.5635528330781, 69.55189582535426, 69.54022988505747, 69.56688386354925, 69.55521472392638, 69.5818948983506, 69.60859554873369, 69.63531669865644, 69.6236559139785, 69.65040338071456, 69.6771714066103, 69.7039600153787, 69.73076923076923, 69.75759907656791, 69.78444957659738, 69.77281478629187, 69.79969183359015, 69.82658959537572, 69.85350809560525, 69.841881989973, 69.86882716049382, 69.89579313006561, 69.92277992277992, 69.94978756276554, 69.93817619783617, 69.9265558562041, 69.95359628770301, 69.94197292069633, 69.96904024767801, 69.95741385985288, 69.98450813323005, 70.01162340178226, 70.03875968992249, 70.06591702210159, 70.05430566330489, 70.081490104773, 70.1086956521739, 70.13592233009709, 70.16317016317016, 70.19043917605907, 70.21772939346812, 70.20614546868923, 70.23346303501945, 70.2608018684313, 70.28816199376948, 70.27658745617452, 70.30397505845674, 70.33138401559455, 70.3198127925117, 70.34724931720639, 70.33567525370805, 70.36313939867239, 70.390625, 70.379054318093, 70.40656763096169, 70.39499413375049, 70.4225352112676, 70.45009784735812, 70.47768206734534, 70.46611829220525, 70.49373040752351, 70.48216385731085, 70.50980392156862, 70.49823460180463, 70.52590266875981, 70.55359246171967, 70.54202670856246, 70.53045186640472, 70.55817610062893, 70.58592213920566, 70.61369000786783, 70.6021251475797, 70.62992125984252, 70.61835368255218, 70.6461780929866, 70.6346078044935, 70.6230283911672, 70.6508875739645, 70.63930544593529, 70.66719305171733, 70.69510268562401, 70.72303437376532, 70.7509881422925, 70.77896401739818, 70.80696202531645, 70.79540957657301, 70.78384798099762, 70.8118811881188, 70.80031695721077, 70.78874355925485, 70.81681205392546, 70.84490281634272, 70.87301587301587, 70.86145295752283, 70.84988085782366, 70.87802940007946, 70.90620031796503, 70.93439363817097, 70.96260938743039, 70.95105451651412, 70.97929936305732, 71.00756670649145, 70.99601593625498, 71.02431247508967, 71.05263157894737, 71.04108496210611, 71.06943335993616, 71.05788423153693, 71.04632587859425, 71.07471034758291, 71.1031175059952, 71.13154738104758, 71.12, 71.1484593837535, 71.17694155324259, 71.16539847817381, 71.19391025641025, 71.22244488977955, 71.21090617481957, 71.19935820296831, 71.18780096308186, 71.21637896427137, 71.20481927710843, 71.19325030132583, 71.22186495176848, 71.25050261359067, 71.27916331456154, 71.26760563380282, 71.29629629629629, 71.32501006846556, 71.31345688960515, 71.3018943974204, 71.29032258064515, 71.31908027430416, 71.30750605326877, 71.33629390391603, 71.32471728594507, 71.31313131313132, 71.34195634599838, 71.37080469065911, 71.39967637540452, 71.38810198300283, 71.417004048583, 71.44592952612395, 71.43435980551054, 71.42278070531009, 71.41119221411192, 71.44016227180528, 71.46915584415584, 71.45757206658546, 71.44597887896019, 71.43437626980902, 71.46341463414633, 71.4518096787312, 71.44019528071604, 71.46927146927146, 71.49837133550488, 71.5274949083503, 71.5158924205379, 71.50428047289033, 71.53344208809136, 71.56262749898, 71.59183673469389, 71.58023683135973, 71.609477124183, 71.63874131589701, 71.62714636140637, 71.61554192229039, 71.60392798690671, 71.63323782234957, 71.66257166257166, 71.65096272019665, 71.68032786885246, 71.66871668716686, 71.65709598031174, 71.6864997948297, 71.71592775041051, 71.7453798767967, 71.73377156943303, 71.72215371968763, 71.7516447368421, 71.78116001645414, 71.81069958847736, 71.79909427748045, 71.78747940691927, 71.77585496497734, 71.76422093981863, 71.75257731958763, 71.78217821782178, 71.81180354931904, 71.80016515276631, 71.82982238744322, 71.81818181818181, 71.80653162463828, 71.7948717948718, 71.7832023169218, 71.77152317880795, 71.80124223602485, 71.78956089478045, 71.81931205967675, 71.84908789386401, 71.83741186229781, 71.82572614107883, 71.85554171855541, 71.843853820598, 71.87370170336519, 71.86201163757273, 71.85031185031185, 71.83860232945092, 71.86849771119435, 71.89841798501249, 71.88671386922115, 71.91666666666666, 71.90496040016674, 71.8932443703086, 71.88151856487276, 71.86978297161937, 71.89979123173278, 71.9298245614035, 71.91809444212286, 71.90635451505017, 71.89460476787954, 71.92468619246863, 71.95479280033487, 71.94304857621441, 71.97318810222036, 71.96144174350377, 71.9496855345912, 71.93791946308725, 71.92614351657575, 71.95633921074727, 71.94456110877783, 71.97478991596638, 72.00504413619167, 71.99327165685449, 72.02355910811949, 72.01178451178451, 72.0421052631579, 72.03032855939342, 72.01854193004635, 72.04890387858347, 72.07929143821173, 72.0675105485232, 72.05571971295906, 72.04391891891892, 72.03210815378117, 72.0625528317836, 72.0507399577167, 72.0389170896785, 72.0694033008887, 72.05757832345469, 72.08809826344769, 72.07627118644068, 72.06443408223824, 72.05258693808312, 72.08315655494273, 72.07130730050933, 72.10191082802547, 72.13254035683943, 72.163195920102, 72.1938775510204, 72.18205019140791, 72.2127659574468, 72.24350787569178, 72.27427597955707, 72.26246271836388, 72.25063938618926, 72.23880597014926, 72.26962457337885, 72.30046948356808, 72.33134073441502, 72.31952157197779, 72.35042735042735, 72.33860624198375, 72.36954662104363, 72.400513478819, 72.38869863013699, 72.37687366167023, 72.3650385604113, 72.35319331333048, 72.34133790737565, 72.37237237237237, 72.40343347639485, 72.39158437097467, 72.37972508591065, 72.36785560807907, 72.39896818572656, 72.38709677419355, 72.41824440619621, 72.44941885492896, 72.43755383290267, 72.42567858681602, 72.41379310344827, 72.40189736955584, 72.43313201035375, 72.4212343547691, 72.45250431778929, 72.48380129589633, 72.47191011235955, 72.46000864677907, 72.49134948096886, 72.47944612721766, 72.46753246753246, 72.45560848852317, 72.48700173310225, 72.51842219332467, 72.5498699045967, 72.53796095444686, 72.52604166666666, 72.51411202778984, 72.50217202432667, 72.53368100825728, 72.52173913043478, 72.55328403653762, 72.54134029590948, 72.57292120156727, 72.5609756097561, 72.5925925925926, 72.58064516129032, 72.56868730920192, 72.55671902268762, 72.54474028808382, 72.5764192139738, 72.56443861948449, 72.55244755244755, 72.5404459991255, 72.52843394575677, 72.5164113785558, 72.54816112084063, 72.57993867717914, 72.56792287467134, 72.55589653660675, 72.54385964912281, 72.5318121983326, 72.51975417032484, 72.50768555116382, 72.53954305799648, 72.52747252747253, 72.51539138082673, 72.50329960404751, 72.53521126760563, 72.5231175693527, 72.51101321585904, 72.54297047157337, 72.57495590828924, 72.562858403176, 72.59488084730803, 72.58278145695364, 72.57067137809187, 72.55855059655325, 72.54641909814323, 72.5342768686422, 72.56637168141593, 72.59849490925188, 72.58635961027457, 72.57421355782012, 72.56205673758865, 72.54988913525499, 72.5377107364685, 72.52552152685308, 72.51332149200711, 72.50111061750333, 72.53333333333333, 72.56558470431303, 72.55338078291815, 72.54116599910992, 72.57346393588602, 72.56124721603562, 72.54901960784314, 72.58136424431565, 72.56913470115968, 72.60151717983044, 72.58928571428571, 72.57704332291202, 72.56478999106345, 72.55252570406795, 72.5402504472272, 72.57270693512304, 72.60519247985677, 72.63770712046575, 72.62544802867383, 72.65800089645899, 72.6457399103139, 72.63346792283535, 72.66606822262118, 72.65379434216435, 72.68643306379155, 72.67415730337079, 72.7068345323741, 72.73954116059379, 72.77227722772277, 72.76001800990545, 72.7927927927928, 72.78053177106804, 72.81334535617674, 72.80108254397834, 72.78880866425993, 72.7765237020316, 72.80939476061428, 72.7971079981925, 72.78481012658227, 72.77250113071008, 72.80542986425338, 72.79311905839747, 72.78079710144928, 72.81377435432714, 72.80145058930191, 72.8344671201814, 72.82214156079854, 72.8551974580118, 72.84287011807447, 72.8759654702408, 72.9090909090909, 72.94224647567076, 72.92993630573248, 72.9631315430132, 72.99635701275045, 72.98405466970387, 72.97174111212398, 72.9594163246694, 72.9470802919708, 72.93473299863076, 72.96803652968038, 72.95568752855185, 72.94332723948813, 72.93095564700502, 72.91857273559012, 72.90617848970253, 72.89377289377289, 72.88135593220339, 72.86892758936754, 72.85648784961028, 72.88990825688073, 72.9233593391464, 72.910927456382, 72.89848415250344, 72.93198529411765, 72.91954022988506, 72.95308187672494, 72.94063506672802, 72.97421731123389, 72.961768770152, 72.94930875576037, 72.98294144767173, 72.97047970479706, 72.95800646054454, 72.94552169898431, 72.93302540415705, 72.92051756007393, 72.90799815071661, 72.895467160037, 72.88292457195743, 72.87037037037038, 72.9041222788328, 72.89156626506023, 72.87899860917942, 72.91280148423006, 72.94663573085846, 72.93407613741876, 72.92150487691593, 72.95539033457248, 72.94281729428172, 72.93023255813952, 72.91763610981852, 72.95158286778398, 72.93898462971589, 72.92637465051259, 72.91375291375292, 72.94776119402985, 72.98180121325245, 72.96918767507002, 72.95656235404017, 72.94392523364486, 72.97802711547452, 73.01216089803555, 72.9995320542817, 72.98689138576779, 72.97423887587821, 73.00843486410497, 72.9957805907173, 72.98311444652909, 72.97043641482873, 72.95774647887325, 72.94504462188821, 72.97932330827066, 73.01363422661025, 73.00094073377235, 72.98823529411764, 73.0225988700565, 73.0098916627414, 72.99717247879359, 72.98444130127298, 72.97169811320755, 73.00613496932516, 72.99338999055713, 72.98063297118564, 73.01512287334594, 73.04964539007092, 73.03689687795648, 73.0241362991008, 73.05871212121212, 73.04594978683089, 73.03317535545024, 73.0203888098625, 73.05502846299811, 73.04224015187471, 73.02943969610635, 73.06413301662708, 73.05133079847909, 73.03851640513552, 73.02568981921979, 73.06044740599714, 73.09523809523809, 73.08242020009529, 73.069590085796, 73.05674773485931, 73.04389312977099, 73.0310262529833, 73.018147086915, 73.00525561395126, 72.99235181644359, 73.02725968436154, 73.01435406698565, 73.04930588798469, 73.08429118773945, 73.1193100143747, 73.10642377756473, 73.14148681055156, 73.12859884836853, 73.16370619299087, 73.19884726224784, 73.23402210475733, 73.22115384615384, 73.20827320827321, 73.1953801732435, 73.18247472315839, 73.21772639691714, 73.20481927710844, 73.19189971070395, 73.17896767969127, 73.16602316602317, 73.15306615161758, 73.18840579710145, 73.17544707588208, 73.16247582205028, 73.14949201741655, 73.13649564375605, 73.12348668280872, 73.15891472868216, 73.14590402326708, 73.13288069835112, 73.11984473556527, 73.15533980582525, 73.14230208839241, 73.12925170068027, 73.11618862421001, 73.10311284046692, 73.13868613138686, 73.12560856864654, 73.1612274719922, 73.14814814814815, 73.18381277425647, 73.17073170731707, 73.15763787213275, 73.14453125, 73.18026380068393, 73.16715542521995, 73.20293398533008, 73.18982387475538, 73.17670093000488, 73.16356513222331, 73.15041646251838, 73.18627450980392, 73.17312408043158, 73.2090284592738, 73.24496809032891, 73.23182711198429, 73.21867321867322, 73.25467059980333, 73.29070339399901, 73.27755905511812, 73.26440177252584, 73.2512315270936, 73.238048299655, 73.22485207100591, 73.21164282190429, 73.19842053307009, 73.18518518518519, 73.22134387351778, 73.20810677212062, 73.1948565776459, 73.23107372587828, 73.21782178217822, 73.25408618127786, 73.24083250743311, 73.27714427367378, 73.26388888888889, 73.25062034739454, 73.23733862959286, 73.27372081470442, 73.31013916500993, 73.29686723023372, 73.28358208955224, 73.32005973120955, 73.30677290836654, 73.29347284504234, 73.28015952143569, 73.26683291770574, 73.25349301397206, 73.24013979031453, 73.22677322677322, 73.26336831584209, 73.25, 73.23661830915458, 73.22322322322321, 73.25988983475213, 73.29659318637275, 73.28320802005013, 73.26980942828486, 73.25639739086803, 73.29317269076306, 73.27975891511804, 73.31658291457288, 73.30316742081448, 73.34004024144869, 73.37695017614494, 73.36354481369587, 73.40050377833754, 73.38709677419355, 73.37367624810892, 73.41069626639758, 73.44775365976778, 73.48484848484848, 73.47145022738756, 73.50859453993934, 73.4951947395043, 73.48178137651821, 73.51898734177216, 73.50557244174266, 73.49214394323366, 73.4787018255578, 73.51598173515981, 73.502538071066, 73.53986795327577, 73.52642276422763, 73.51296390442297, 73.55035605289929, 73.53689567430025, 73.5234215885947, 73.56087620988284, 73.54740061162079, 73.58490566037736, 73.57142857142858, 73.6089841755998, 73.64657814096016, 73.68421052631578, 73.72188139059304, 73.75959079283886, 73.74616171954965, 73.73271889400922, 73.77049180327869, 73.75704766786264, 73.74358974358974, 73.7301180092355, 73.71663244353182, 73.70313302516692, 73.6896197327852, 73.67609254498714, 73.66255144032921, 73.64899639732373, 73.63542739443872, 73.62184441009789, 73.60824742268042, 73.6462093862816, 73.68421052631578, 73.72225090345896, 73.7086776859504, 73.7467700258398, 73.73319544984489, 73.71960682876359, 73.70600414078675, 73.69238736406007, 73.67875647668394, 73.71695178849144, 73.70331950207469, 73.68967306694344, 73.67601246105919, 73.71428571428571, 73.70062370062371, 73.68694747789911, 73.6732570239334, 73.65955231650182, 73.64583333333333, 73.63210005211047, 73.61835245046923, 73.65675534689619, 73.64300626304802, 73.62924281984334, 73.61546499477534, 73.65394668060638, 73.64016736401673, 73.62637362637363, 73.61256544502618, 73.59874279727606, 73.58490566037736, 73.57105401153645, 73.6096537250787, 73.59580052493439, 73.58193277310924, 73.62059905412507, 73.60672975814931, 73.59284587059443, 73.57894736842105, 73.56503422854134, 73.60379346680716, 73.58987875593041, 73.57594936708861, 73.56200527704485, 73.5480464625132, 73.53407290015848, 73.5200845665962, 73.50608143839239, 73.54497354497354, 73.53096876654315, 73.51694915254238, 73.50291467938527, 73.48886532343585, 73.47480106100795, 73.51380042462846, 73.49973446627722, 73.48565356004251, 73.471557682084, 73.51063829787235, 73.54976051091006, 73.53567625133121, 73.52157698454982, 73.56076759061834, 73.6, 73.63927427961579, 73.67859049652962, 73.66452991452992, 73.65045430251203, 73.63636363636363, 73.67576243980739, 73.66167023554604, 73.70112479914302, 73.68703108252947, 73.67292225201072, 73.6587982832618, 73.6983360171766, 73.73791621911923, 73.7238044062332, 73.70967741935483, 73.69553523399676, 73.73519913885899, 73.77490576198169, 73.8146551724138, 73.80053908355795, 73.7864077669903, 73.82622773880195, 73.86609071274299, 73.90599675850892, 73.89189189189189, 73.87777176852353, 73.86363636363636, 73.84948565240931, 73.8353196099675, 73.8211382113821, 73.80694143167028, 73.84698860553446, 73.8870792616721, 73.87289516567083, 73.8586956521739, 73.89885807504079, 73.88465723612623, 73.92487751769188, 73.91067538126362, 73.95095367847412, 73.93675027262813, 73.97708674304418, 74.0174672489083, 74.05789186237028, 74.09836065573771, 74.08419901585566, 74.12472647702407, 74.11056376573619, 74.09638554216868, 74.08219178082192, 74.06798245614034, 74.05375754251234, 74.03951701427003, 74.02526084568917, 74.06593406593407, 74.10665200659703, 74.0924092409241, 74.13318657127132, 74.11894273127754, 74.10468319559229, 74.090407938258, 74.0761169332598, 74.11699779249447, 74.10270568746549, 74.08839779005525, 74.12935323383084, 74.11504424778761, 74.10071942446042, 74.14174972314507, 74.18282548476455, 74.22394678492239, 74.20965058236273, 74.1953385127636, 74.18101054969462, 74.22222222222223, 74.20789327404114, 74.19354838709677, 74.17918753478018, 74.22048997772829, 74.20612813370474, 74.1917502787068, 74.17735638594534, 74.21875, 74.20435510887772, 74.18994413407822, 74.2314141978759, 74.21700223713647, 74.20257414661444, 74.18812989921612, 74.17366946778712, 74.15919282511211, 74.14469994391474, 74.13019079685746, 74.11566535654127, 74.10112359550561, 74.08656548622822, 74.07199100112486, 74.05740011254925, 74.09909909909909, 74.08450704225352, 74.06989853438557, 74.05527354765934, 74.04063205417607, 74.02597402597402, 74.01129943502825, 74.05313736574335, 74.03846153846155, 74.02376910016977, 74.00906002265005, 74.05099150141643, 74.03628117913831, 74.02155416903005, 74.00681044267877, 73.99204997160705, 73.97727272727272, 73.96247868106879, 74.00455062571105, 73.98975526465567, 73.9749430523918, 73.96011396011396, 73.94526795895096, 73.93040501996578, 73.91552511415526, 73.95773843517989, 73.94285714285715, 73.92795883361921, 73.91304347826086, 73.95535203205496, 73.94043528064147, 73.92550143266476, 73.91055045871559, 73.95295467584624, 73.93800229621125, 73.92303273980471, 73.9080459770115, 73.95054629097181, 73.99309551208285, 74.0356937248129, 74.07834101382488, 74.06340057636888, 74.0484429065744, 74.09117137911136, 74.07621247113164, 74.06123627960717, 74.04624277456648, 74.03123192596877, 74.01620370370371, 74.0011580775912, 73.98609501738123, 73.97101449275362, 73.95591647331786, 73.94080092861289, 73.92566782810685, 73.91051714119698, 73.89534883720931, 73.93833624200117, 73.9231664726426, 73.90797903319744, 73.89277389277389, 73.87755102040816, 73.92065344224036, 73.90542907180385, 73.89018691588785, 73.87492694330801, 73.85964912280701, 73.84435342305441, 73.88758782201405, 73.93087287639133, 73.97420867526378, 73.95894428152494, 73.94366197183099, 73.92836171462126, 73.97179788484137, 73.9564961787184, 73.94117647058823, 73.92583872866392, 73.91048292108363, 73.89510901591044, 73.87971698113208, 73.86430678466077, 73.84887839433294, 73.83343177790904, 73.81796690307328, 73.80248373743346, 73.7869822485207, 73.77146240378923, 73.81516587677726, 73.79964433906343, 73.7841043890866, 73.8278931750742, 73.812351543943, 73.8562091503268, 73.84066587395958, 73.82510410469958, 73.80952380952381, 73.79392495533055, 73.7783075089392, 73.76267143709005, 73.74701670644392, 73.73134328358208, 73.71565113500597, 73.69994022713688, 73.68421052631578, 73.72830640335128, 73.77245508982035, 73.75674056321151, 73.7410071942446, 73.78524295140971, 73.76950780312124, 73.81381381381381, 73.79807692307693, 73.78232110643415, 73.82671480144406, 73.81095725466587, 73.79518072289156, 73.77938517179024, 73.76357056694813, 73.74773687386845, 73.73188405797102, 73.71601208459214, 73.70012091898428, 73.68421052631578, 73.72881355932203, 73.77347062386433, 73.81818181818181, 73.86294724075198, 73.84708737864078, 73.83120825743777, 73.81530984204132, 73.86018237082067, 73.84428223844283, 73.82836275106513, 73.81242387332522, 73.79646556977453, 73.84146341463415, 73.8255033557047, 73.87057387057388, 73.85461209529626, 73.83863080684596, 73.82262996941897, 73.80660954712363, 73.79056950398041, 73.77450980392157, 73.8197424892704, 73.86503067484662, 73.91037446286064, 73.95577395577395, 74.00122925629994, 73.98523985239852, 73.96923076923076, 73.95320197044335, 73.93715341959334, 73.92108508014796, 73.90499691548426, 73.88888888888889, 73.93452748610252, 73.91841779975277, 73.90228818800247, 73.88613861386139, 73.86996904024767, 73.91573729863693, 73.89956602603843, 73.8833746898263, 73.86716325263811, 73.85093167701864, 73.83467992541951, 73.81840796019901, 73.80211574362166, 73.84806973848069, 73.83177570093457, 73.87780548628429, 73.86150966936992, 73.90761548064918, 73.89131792629607, 73.9375, 73.92120075046904, 73.9674593241552, 73.95115842204133, 73.93483709273183, 73.98119122257053, 73.96486825595984, 73.94852479598242, 73.99497487437185, 74.04148334380892, 74.0251572327044, 74.00881057268722, 73.99244332493703, 73.97605545053561, 73.95964691046657, 73.94321766561515, 73.92676767676768, 73.9102969046115, 73.95701643489254, 73.94054395951929, 73.9240506329114, 73.97086763774541, 73.95437262357414, 73.93785668991757, 73.92131979695431, 73.96825396825398, 73.95171537484117, 73.93515575333757, 73.91857506361323, 73.90197326543603, 73.94904458598725, 73.93244104525175, 73.9795918367347, 73.96298659859605, 73.9463601532567, 73.99361022364216, 74.04092071611254, 74.02431222008957, 74.00768245838668, 74.05509288917361, 74.1025641025641, 74.08595253367544, 74.06931964056483, 74.05266538214515, 74.03598971722364, 74.08360128617363, 74.06692406692407, 74.05022537025113, 74.03350515463917, 74.08123791102514, 74.06451612903226, 74.11233053582956, 74.09560723514211, 74.07886231415644, 74.1267787839586, 74.1747572815534, 74.1580310880829, 74.20609202851588, 74.18936446173801, 74.17261518494485, 74.22077922077922, 74.2040285899935, 74.25227568270482, 74.23552374756018, 74.21875, 74.20195439739413, 74.2503259452412, 74.23352902804957, 74.21671018276761, 74.19986936642718, 74.18300653594771, 74.16612164813604, 74.14921465968587, 74.1977734119188, 74.18086500655308, 74.1639344262295, 74.21259842519686, 74.19566644780039, 74.17871222076215, 74.16173570019724, 74.21052631578947, 74.25938117182356, 74.24242424242425, 74.22544495715228, 74.2084432717678, 74.1914191419142, 74.17437252311757, 74.22339722405816, 74.27248677248677, 74.25545996029119, 74.2384105960265, 74.22133863485753, 74.20424403183023, 74.18712674187127, 74.16998671978752, 74.21926910299004, 74.2686170212766, 74.25149700598801, 74.23435419440746, 74.21718854097269, 74.2, 74.18278852568379, 74.16555407209613, 74.14829659318637, 74.13101604278076, 74.11371237458194, 74.09638554216868, 74.07903549899531, 74.12868632707776, 74.17840375586854, 74.16107382550335, 74.21087978509067, 74.19354838709677, 74.1761936785474, 74.15881561238223, 74.14141414141415, 74.12398921832884, 74.10654079568442, 74.15654520917678, 74.13909520594193, 74.12162162162163, 74.10412440838404, 74.15426251691474, 74.13676371022343, 74.11924119241192, 74.16949152542372, 74.15196743554952, 74.20230821452817, 74.25271739130434, 74.3031951053705, 74.28571428571429, 74.26820966643976, 74.31880108991825, 74.30129516019086, 74.2837653478854, 74.33447098976109, 74.31693989071039, 74.29938482570063, 74.28180574555402, 74.26420260095826, 74.24657534246575, 74.22892392049349, 74.2798353909465, 74.26218256691833, 74.31318681318682, 74.29553264604812, 74.27785419532324, 74.26015141087406, 74.24242424242425, 74.22467263955892, 74.20689655172413, 74.18909592822637, 74.17127071823204, 74.22252937111264, 74.20470262793914, 74.18685121107266, 74.16897506925207, 74.22037422037423, 74.20249653259361, 74.18459403192227, 74.16666666666667, 74.14871438498957, 74.1307371349096, 74.18232428670842, 74.16434540389972, 74.14634146341463, 74.12831241283125, 74.1102581995813, 74.09217877094973, 74.07407407407408, 74.05594405594405, 74.03778866340099, 74.01960784313727, 74.00140154169587, 73.98316970546985, 73.96491228070175, 73.94662921348315, 73.92832044975404, 73.9803094233474, 73.96199859254047, 73.94366197183099, 73.99577167019028, 73.9774330042313, 74.02964008468595, 74.0819209039548, 74.06360424028269, 74.04526166902404, 74.0268931351734, 74.07932011331445, 74.1318214032601, 74.11347517730496, 74.09510290986515, 74.07670454545455, 74.05828002842928, 74.03982930298719, 74.02135231316726, 74.002849002849, 74.05559515324305, 74.03708987161198, 74.01855817273376, 74.0, 73.98141529664046, 74.0343347639485, 74.01574803149606, 73.99713467048711, 73.9784946236559, 73.95982783357246, 73.94113424264178, 73.99425287356321, 73.97555715312724, 74.02877697841727, 74.08207343412528, 74.06340057636888, 74.11679884643114, 74.0981240981241, 74.15162454873646, 74.13294797687861, 74.11424439624005, 74.09551374819102, 74.07675597393192, 74.05797101449275, 74.03915881073242, 74.02031930333817, 74.00145243282498, 73.98255813953489, 73.96363636363637, 74.0174672489083, 73.9985433357611, 74.05247813411079, 74.03355215171408, 74.01459854014598, 73.99561723886048, 74.04970760233918, 74.03072421360643, 74.0117130307467, 74.06593406593407, 74.04692082111437, 74.02787967718268, 74.00881057268722, 73.98971344599559, 74.04411764705883, 74.02501839587933, 74.0058910162003, 73.9867354458364, 73.96755162241888, 73.94833948339483, 73.92909896602659, 73.90983000739098, 73.8905325443787, 73.87120651369356, 73.85185185185185, 73.83246849518162, 73.88724035608308, 73.86785449146251, 73.84843982169392, 73.82899628252788, 73.80952380952381, 73.79002233804914, 73.84500745156483, 73.90007457121551, 73.88059701492537, 73.86109036594473, 73.91629297458894, 73.97157816005983, 74.02694610778443, 74.00749063670412, 73.98800599700151, 73.96849212303076, 74.02402402402403, 74.0045078888054, 73.98496240601504, 74.04063205417607, 74.0210843373494, 74.00150715900527, 74.05731523378583, 74.11320754716981, 74.09365558912387, 74.07407407407408, 74.05446293494705, 74.03482210446631, 74.0909090909091, 74.07126611068992, 74.05159332321699, 74.03189066059225, 74.01215805471124, 73.99239543726236, 73.97260273972603, 73.95277989337396, 74.00914634146342, 73.98932112890922, 74.04580152671755, 74.02597402597402, 74.00611620795107, 73.98622800306043, 74.04287901990811, 74.02298850574712, 74.00306748466258, 73.98311588641596, 73.963133640553, 73.94312067640276, 74.0, 73.97998460354118, 74.03697996918336, 74.09406322282189, 74.15123456790124, 74.13127413127413, 74.1112828438949, 74.16860015467904, 74.14860681114551, 74.12858249419055, 74.10852713178294, 74.16602017067494, 74.22360248447205, 74.28127428127428, 74.26127527216174, 74.24124513618678, 74.22118380062305, 74.27903351519876, 74.25897035881435, 74.23887587822014, 74.21875, 74.1985926505082, 74.2566510172144, 74.23649177760376, 74.21630094043887, 74.27450980392157, 74.25431711145997, 74.23409269442263, 74.21383647798741, 74.27222659323367, 74.25196850393701, 74.31048069345941, 74.29022082018928, 74.26992896606156, 74.24960505529225, 74.22924901185772, 74.20886075949366, 74.18844022169438, 74.16798732171156, 74.14750198255354, 74.12698412698413, 74.10643367752185, 74.16534181240063, 74.1447891805887, 74.12420382165605, 74.10358565737052, 74.0829346092504, 74.06225059856345, 74.04153354632588, 74.02078337330136, 74.08, 74.05924739791834, 74.03846153846155, 74.01764234161988, 73.99678972712681, 73.97590361445782, 73.95498392282958, 74.01448109412712, 73.99355877616746, 73.97260273972603, 74.03225806451613, 74.01129943502825, 73.99030694668821, 73.96928051738077, 73.94822006472492, 73.92712550607288, 73.98703403565641, 73.96593673965937, 73.9448051948052, 73.92363931762794, 73.90243902439025, 73.88120423108218, 73.8599348534202, 73.83863080684596, 73.89885807504079, 73.87755102040816, 73.93790849673204, 73.91659852820932, 73.89525368248772, 73.87387387387388, 73.85245901639344, 73.83100902378999, 73.80952380952381, 73.78800328677075, 73.84868421052632, 73.82716049382717, 73.80560131795717, 73.86644682605112, 73.84488448844884, 73.82328654004955, 73.80165289256199, 73.8626964433416, 73.84105960264901, 73.90223695111847, 73.96351575456053, 73.94190871369295, 74.00332225913621, 73.98171238570241, 73.96006655574044, 73.93838467943381, 73.91666666666666, 73.97831526271894, 74.04006677796328, 74.01837928153718, 73.99665551839465, 73.97489539748953, 74.03685092127303, 74.0989103101425, 74.07718120805369, 74.05541561712846, 74.11764705882354, 74.09587888982338, 74.15824915824916, 74.13647851727043, 74.19898819561551, 74.17721518987341, 74.23986486486487, 74.21808960270498, 74.19627749576988, 74.17442845046571, 74.23728813559322, 74.30025445292621, 74.36332767402376, 74.34154630416313, 74.31972789115646, 74.38297872340426, 74.36115843270869, 74.42455242966753, 74.48805460750853, 74.55166524338172, 74.61538461538461, 74.59366980325063, 74.57191780821918, 74.55012853470437, 74.61406518010291, 74.5922746781116, 74.5704467353952, 74.63456577815994, 74.61273666092943, 74.59086993970715, 74.56896551724138, 74.63330457290768, 74.61139896373057, 74.67588591184096, 74.65397923875432, 74.63203463203463, 74.6100519930676, 74.58803122289679, 74.65277777777779, 74.71763683753258, 74.69565217391305, 74.67362924281984, 74.65156794425087, 74.62946817785527, 74.60732984293193, 74.58515283842794, 74.56293706293707, 74.62817147856518, 74.69352014010508, 74.67134092900965, 74.64912280701755, 74.6268656716418, 74.60456942003515, 74.58223394898856, 74.55985915492957, 74.53744493392071, 74.51499118165785, 74.58075904677847, 74.64664310954063, 74.71264367816092, 74.69026548672566, 74.66784765279007, 74.7340425531915, 74.71162377994676, 74.77797513321492, 74.75555555555556, 74.73309608540926, 74.71059661620659, 74.77718360071302, 74.75468331846565, 74.73214285714286, 74.70956210902592, 74.68694096601072, 74.66427931960608, 74.6415770609319, 74.7085201793722, 74.68581687612208, 74.75292003593891, 74.73021582733813, 74.70747074707471, 74.68468468468468, 74.75202885482418, 74.72924187725631, 74.79674796747967, 74.77396021699819, 74.75113122171946, 74.72826086956522, 74.70534904805078, 74.68239564428312, 74.65940054495913, 74.72727272727273, 74.70427661510463, 74.68123861566485, 74.7493163172288, 74.72627737226277, 74.79452054794521, 74.77148080438756, 74.7483989021043, 74.72527472527473, 74.70210815765353, 74.6788990825688, 74.65564738292011, 74.63235294117648, 74.60901563937442, 74.58563535911603, 74.56221198156682, 74.53874538745387, 74.51523545706371, 74.4916820702403, 74.46808510638297, 74.44444444444444, 74.42075996292864, 74.48979591836735, 74.4661095636026, 74.44237918215613, 74.4186046511628, 74.39478584729981, 74.4641192917055, 74.44029850746269, 74.41643323996266, 74.39252336448598, 74.4621141253508, 74.43820224719101, 74.41424554826617, 74.39024390243902, 74.36619718309859, 74.3421052631579, 74.41204139228599, 74.3879472693032, 74.36380772855796, 74.33962264150942, 74.31539187913125, 74.29111531190927, 74.26679280983916, 74.33712121212122, 74.40758293838863, 74.38330170777988, 74.35897435897436, 74.33460076045627, 74.31018078020932, 74.38095238095238, 74.35653002859867, 74.42748091603053, 74.49856733524355, 74.5697896749522, 74.54545454545455, 74.52107279693486, 74.59252157238735, 74.56813819577735, 74.63976945244957, 74.61538461538461, 74.59095283926854, 74.66281310211946, 74.73481195756992, 74.7104247104247, 74.68599033816426, 74.6615087040619, 74.63697967086156, 74.6124031007752, 74.58777885548011, 74.66019417475728, 74.73275024295432, 74.80544747081711, 74.87828627069133, 74.85380116959064, 74.82926829268293, 74.90234375, 74.87781036168133, 74.85322896281801, 74.92654260528894, 74.90196078431373, 74.97546614327773, 74.950884086444, 74.92625368731564, 74.9015748031496, 74.8768472906404, 74.85207100591717, 74.92596248766041, 74.90118577075098, 74.87636003956479, 74.95049504950495, 75.02477700693755, 75.09920634920636, 75.17378351539226, 75.14910536779324, 75.12437810945273, 75.199203187251, 75.2741774675972, 75.3493013972056, 75.32467532467533, 75.3, 75.27527527527528, 75.25050100200401, 75.22567703109327, 75.20080321285141, 75.17587939698493, 75.25150905432596, 75.22658610271903, 75.20161290322581, 75.17658930373359, 75.15151515151514, 75.12639029322547, 75.10121457489879, 75.177304964539, 75.15212981744422, 75.1269035532995, 75.20325203252033, 75.27975584944049, 75.25458248472505, 75.22935779816514, 75.20408163265306, 75.17875383043922, 75.15337423312883, 75.1279426816786, 75.10245901639344, 75.17948717948718, 75.15400410677618, 75.12846865364851, 75.1028806584362, 75.18022657054583, 75.25773195876289, 75.33539731682146, 75.41322314049587, 75.38779731127198, 75.36231884057972, 75.33678756476684, 75.31120331950207, 75.28556593977154, 75.25987525987526, 75.23413111342352, 75.20833333333333, 75.28675703858185, 75.26096033402922, 75.23510971786834, 75.31380753138075, 75.28795811518324, 75.26205450733752, 75.23609653725079, 75.21008403361344, 75.28916929547844, 75.26315789473685, 75.23709167544784, 75.21097046413502, 75.18479408658922, 75.15856236786469, 75.13227513227513, 75.10593220338984, 75.0795334040297, 75.05307855626327, 75.02656748140276, 75.0, 74.97337593184238, 74.94669509594883, 75.02668089647813, 75.0, 75.08021390374331, 75.05353319057816, 75.02679528403002, 75.0, 74.97314715359829, 74.94623655913979, 74.91926803013995, 74.89224137931035, 74.86515641855448, 74.83801295896329, 74.8108108108108, 74.78354978354979, 74.75622968580716, 74.72885032537961, 74.7014115092291, 74.67391304347825, 74.64635473340587, 74.61873638344227, 74.59105779716467, 74.67248908296943, 74.6448087431694, 74.72647702407002, 74.69879518072288, 74.67105263157895, 74.64324917672886, 74.72527472527473, 74.6974697469747, 74.66960352422907, 74.75192943770672, 74.83443708609272, 74.9171270718232, 75.0, 74.97231450719822, 74.94456762749445, 74.91675915649279, 74.8888888888889, 74.86095661846495, 74.83296213808464, 74.80490523968784, 74.88839285714286, 74.86033519553072, 74.83221476510067, 74.80403135498321, 74.77578475336323, 74.74747474747475, 74.71910112359551, 74.69066366704162, 74.77477477477478, 74.74633596392334, 74.7178329571106, 74.68926553672316, 74.6606334841629, 74.63193657984145, 74.60317460317461, 74.57434733257662, 74.54545454545455, 74.5164960182025, 74.4874715261959, 74.45838084378563, 74.42922374429224, 74.4, 74.48512585812357, 74.45589919816724, 74.42660550458714, 74.51205510907003, 74.48275862068967, 74.45339470655927, 74.42396313364056, 74.39446366782006, 74.364896073903, 74.33526011560694, 74.30555555555556, 74.27578215527231, 74.24593967517401, 74.21602787456446, 74.18604651162791, 74.27240977881257, 74.35897435897436, 74.44574095682613, 74.41588785046729, 74.3859649122807, 74.35597189695551, 74.32590855803049, 74.4131455399061, 74.5005875440658, 74.47058823529412, 74.55830388692578, 74.52830188679245, 74.49822904368358, 74.58628841607565, 74.55621301775149, 74.64454976303317, 74.61447212336893, 74.58432304038006, 74.6730083234245, 74.76190476190476, 74.73182359952324, 74.7016706443914, 74.67144563918757, 74.76076555023924, 74.8502994011976, 74.82014388489209, 74.78991596638656, 74.8798076923077, 74.84957882069796, 74.81927710843374, 74.78890229191796, 74.7584541062802, 74.72793228536881, 74.818401937046, 74.7878787878788, 74.75728155339806, 74.726609963548, 74.69586374695864, 74.66504263093789, 74.7560975609756, 74.72527472527473, 74.69437652811736, 74.66340269277846, 74.63235294117648, 74.60122699386503, 74.57002457002457, 74.53874538745387, 74.63054187192118, 74.59926017262639, 74.5679012345679, 74.53646477132261, 74.5049504950495, 74.4733581164808, 74.44168734491315, 74.40993788819877, 74.37810945273633, 74.47073474470734, 74.56359102244389, 74.53183520599251, 74.5, 74.59324155193993, 74.68671679197995, 74.65495608531995, 74.62311557788944, 74.59119496855345, 74.55919395465995, 74.52711223203026, 74.4949494949495, 74.58912768647282, 74.55696202531645, 74.52471482889734, 74.49238578680203, 74.58703939008895, 74.68193384223919, 74.64968152866241, 74.61734693877551, 74.71264367816092, 74.68030690537084, 74.77592829705506, 74.74358974358975, 74.71116816431322, 74.67866323907455, 74.64607464607465, 74.61340206185567, 74.70967741935483, 74.8062015503876, 74.77360931435963, 74.74093264248705, 74.70817120622569, 74.67532467532467, 74.64239271781534, 74.73958333333334, 74.70664928292047, 74.67362924281984, 74.77124183006536, 74.73821989528795, 74.70511140235911, 74.80314960629921, 74.77003942181341, 74.73684210526315, 74.70355731225297, 74.80211081794195, 74.9009247027741, 75.0, 75.09933774834437, 75.19893899204244, 75.2988047808765, 75.39893617021278, 75.49933422103862, 75.46666666666667, 75.43391188251002, 75.40106951871658, 75.36813922356092, 75.46916890080428, 75.43624161073825, 75.53763440860214, 75.6393001345895, 75.74123989218329, 75.7085020242915, 75.67567567567568, 75.64276048714478, 75.60975609756098, 75.7123473541384, 75.81521739130434, 75.78231292517007, 75.88555858310627, 75.85266030013642, 75.81967213114754, 75.78659370725033, 75.89041095890411, 75.85733882030178, 75.82417582417582, 75.92847317744153, 75.89531680440771, 76.0, 76.10497237569061, 76.07192254495159, 76.0387811634349, 76.00554785020805, 75.97222222222221, 75.93880389429764, 75.90529247910864, 75.87168758716875, 75.83798882681563, 75.8041958041958, 75.91036414565826, 75.8765778401122, 75.84269662921348, 75.9493670886076, 75.91549295774648, 75.8815232722144, 75.84745762711864, 75.95473833097596, 75.92067988668555, 76.02836879432624, 76.13636363636364, 76.10241820768137, 76.06837606837607, 76.17689015691869, 76.14285714285714, 76.10872675250357, 76.21776504297995, 76.3271162123386, 76.29310344827587, 76.2589928057554, 76.22478386167147, 76.33477633477634, 76.30057803468208, 76.410998552822, 76.52173913043478, 76.48766328011611, 76.45348837209302, 76.41921397379913, 76.53061224489795, 76.4963503649635, 76.46198830409357, 76.42752562225475, 76.39296187683284, 76.3582966226138, 76.3235294117647, 76.28865979381443, 76.25368731563422, 76.21861152141803, 76.33136094674556, 76.44444444444444, 76.55786350148368, 76.52303120356612, 76.48809523809523, 76.45305514157972, 76.56716417910448, 76.68161434977578, 76.64670658682635, 76.61169415292353, 76.72672672672672, 76.69172932330827, 76.6566265060241, 76.6214177978884, 76.73716012084593, 76.70196671709532, 76.66666666666667, 76.63125948406677, 76.59574468085107, 76.71232876712328, 76.82926829268293, 76.79389312977099, 76.91131498470948, 76.87595712098009, 76.84049079754601, 76.80491551459293, 76.76923076923077, 76.88751926040062, 76.85185185185185, 76.8160741885626, 76.93498452012383, 76.89922480620154, 76.86335403726709, 76.82737169517885, 76.94704049844236, 77.06708268330733, 77.1875, 77.15179968701096, 77.11598746081505, 77.2370486656201, 77.20125786163521, 77.16535433070865, 77.28706624605678, 77.40916271721959, 77.37341772151899, 77.4960380348653, 77.61904761904762, 77.74244833068363, 77.86624203821655, 77.83094098883574, 77.79552715654951, 77.92, 78.0448717948718, 78.00963081861958, 77.97427652733118, 77.93880837359099, 77.90322580645162, 77.86752827140549, 77.831715210356, 77.9578606158833, 78.0844155844156, 78.21138211382113, 78.33876221498372, 78.30342577487765, 78.26797385620915, 78.39607201309329, 78.52459016393442, 78.48932676518884, 78.45394736842105, 78.41845140032949, 78.38283828382838, 78.34710743801652, 78.31125827814569, 78.27529021558873, 78.40531561461795, 78.369384359401, 78.33333333333333, 78.29716193656094, 78.42809364548495, 78.55946398659967, 78.52348993288591, 78.4873949579832, 78.61952861952862, 78.58347386172007, 78.5472972972973, 78.51099830795262, 78.47457627118644, 78.43803056027164, 78.4013605442177, 78.36456558773425, 78.32764505119454, 78.2905982905983, 78.42465753424658, 78.3876500857633, 78.35051546391753, 78.3132530120482, 78.27586206896552, 78.23834196891191, 78.20069204152249, 78.16291161178509, 78.125, 78.08695652173913, 78.22299651567944, 78.35951134380453, 78.4965034965035, 78.6339754816112, 78.7719298245614, 78.9103690685413, 78.87323943661971, 78.83597883597884, 78.97526501766784, 79.11504424778761, 79.07801418439716, 79.04085257548846, 79.00355871886121, 79.14438502673798, 79.10714285714285, 79.06976744186046, 79.03225806451613, 78.99461400359067, 78.9568345323741, 79.0990990990991, 79.06137184115524, 79.02350813743219, 79.16666666666666, 79.12885662431943, 79.0909090909091, 79.05282331511839, 79.1970802919708, 79.15904936014626, 79.12087912087912, 79.08256880733944, 79.04411764705883, 79.00552486187846, 78.96678966789668, 78.9279112754159, 78.88888888888889, 79.0352504638219, 78.99628252788105, 78.95716945996276, 78.9179104477612, 79.06542056074767, 79.21348314606742, 79.36210131332082, 79.32330827067669, 79.28436911487758, 79.24528301886792, 79.39508506616258, 79.35606060606061, 79.31688804554081, 79.27756653992395, 79.42857142857143, 79.38931297709924, 79.34990439770554, 79.3103448275862, 79.27063339731286, 79.23076923076923, 79.38342967244701, 79.53667953667953, 79.49709864603481, 79.45736434108527, 79.6116504854369, 79.57198443579766, 79.72709551656921, 79.8828125, 79.84344422700586, 79.80392156862746, 79.76424361493125, 79.7244094488189, 79.6844181459566, 79.84189723320159, 79.8019801980198, 79.76190476190477, 79.72166998011929, 79.6812749003984, 79.84031936127745, 79.80000000000001, 79.75951903807615, 79.71887550200803, 79.67806841046277, 79.63709677419355, 79.5959595959596, 79.55465587044534, 79.71602434077079, 79.8780487804878, 79.83706720977597, 80.0, 80.16359918200409, 80.12295081967213, 80.28747433264887, 80.24691358024691, 80.41237113402062, 80.37190082644628, 80.33126293995859, 80.29045643153528, 80.24948024948026, 80.20833333333334, 80.1670146137787, 80.1255230125523, 80.29350104821803, 80.46218487394958, 80.63157894736842, 80.59071729957806, 80.54968287526427, 80.72033898305084, 80.67940552016985, 80.63829787234043, 80.59701492537313, 80.76923076923077, 80.72805139186295, 80.90128755364807, 80.86021505376344, 80.81896551724138, 80.77753779697623, 80.73593073593074, 80.6941431670282, 80.65217391304348, 80.61002178649237, 80.56768558951966, 80.74398249452955, 80.7017543859649, 80.65934065934066, 80.61674008810573, 80.79470198675497, 80.97345132743364, 80.93126385809313, 81.11111111111111, 81.06904231625836, 81.02678571428571, 80.98434004474274, 80.94170403587444, 80.89887640449437, 80.85585585585585, 81.03837471783297, 80.99547511312217, 80.95238095238095, 80.9090909090909, 80.86560364464692, 80.82191780821918, 80.77803203661327, 80.73394495412845, 80.6896551724138, 80.64516129032258, 80.60046189376443, 80.55555555555556, 80.74245939675174, 80.69767441860465, 80.65268065268066, 80.60747663551402, 80.56206088992974, 80.51643192488262, 80.47058823529412, 80.66037735849056, 80.6146572104019, 80.56872037914692, 80.52256532066508, 80.47619047619048, 80.66825775656325, 80.86124401913875, 80.81534772182253, 80.76923076923077, 80.72289156626506, 80.67632850241546, 80.62953995157385, 80.58252427184466, 80.5352798053528, 80.73170731707317, 80.68459657701712, 80.88235294117648, 80.83538083538083, 81.03448275862068, 80.98765432098766, 80.94059405940595, 80.89330024813896, 80.84577114427861, 80.79800498753117, 80.75, 80.7017543859649, 80.90452261306532, 80.85642317380352, 80.8080808080808, 80.75949367088607, 80.96446700507614, 81.1704834605598, 81.37755102040816, 81.32992327365729, 81.28205128205128, 81.23393316195373, 81.18556701030928, 81.13695090439276, 81.34715025906736, 81.55844155844156, 81.77083333333334, 81.98433420365535, 81.93717277486911, 81.88976377952756, 81.84210526315789, 82.05804749340369, 82.01058201058201, 82.22811671087533, 82.18085106382979, 82.39999999999999, 82.62032085561498, 82.84182305630027, 82.79569892473118, 83.01886792452831, 82.97297297297297, 82.92682926829268, 83.15217391304348, 83.10626702997274, 83.33333333333334, 83.28767123287672, 83.51648351648352, 83.47107438016529, 83.70165745856355, 83.93351800554017, 83.88888888888889, 83.84401114206128, 84.07821229050279, 84.03361344537815, 84.26966292134831, 84.50704225352112, 84.7457627118644, 84.98583569405099, 84.94318181818183, 84.9002849002849, 85.14285714285714, 85.10028653295129, 85.34482758620689, 85.5907780979827, 85.54913294797689, 85.5072463768116, 85.46511627906976, 85.71428571428571, 85.96491228070175, 85.92375366568915, 85.88235294117646, 85.84070796460178, 86.09467455621301, 86.05341246290801, 86.01190476190477, 86.26865671641791, 86.22754491017965, 86.18618618618619, 86.44578313253012, 86.404833836858, 86.36363636363636, 86.32218844984803, 86.58536585365853, 86.54434250764525, 86.80981595092024, 87.07692307692308, 87.34567901234568, 87.30650154798761, 87.26708074534162, 87.22741433021807, 87.1875, 87.14733542319749, 87.10691823899371, 87.06624605678233, 87.0253164556962, 86.98412698412699, 86.94267515923568, 86.90095846645367, 86.85897435897436, 86.81672025723472, 87.09677419354838, 87.05501618122977, 87.01298701298701, 86.97068403908796, 86.9281045751634, 86.88524590163934, 87.17105263157895, 87.45874587458746, 87.41721854304636, 87.70764119601328, 87.66666666666667, 87.62541806020067, 87.58389261744966, 87.54208754208754, 87.5, 87.79661016949153, 87.75510204081633, 87.71331058020478, 87.67123287671232, 87.62886597938144, 87.58620689655172, 87.5432525951557, 87.5, 87.45644599303137, 87.41258741258741, 87.36842105263159, 87.32394366197182, 87.63250883392226, 87.58865248226951, 87.54448398576513, 87.5, 87.81362007168458, 87.76978417266187, 87.72563176895306, 87.68115942028986, 88.0, 87.95620437956204, 87.91208791208791, 87.86764705882352, 87.82287822878229, 87.77777777777777, 88.10408921933085, 88.05970149253731, 88.38951310861424, 88.7218045112782, 88.67924528301887, 89.01515151515152, 88.97338403041825, 88.93129770992367, 89.272030651341, 89.23076923076924, 89.1891891891892, 89.14728682170544, 89.10505836575877, 89.0625, 89.01960784313725, 88.9763779527559, 88.93280632411067, 88.88888888888889, 89.2430278884462, 89.60000000000001, 89.5582329317269, 89.51612903225806, 89.47368421052632, 89.43089430894308, 89.79591836734694, 90.1639344262295, 90.12345679012346, 90.08264462809917, 90.04149377593362, 90.0, 89.9581589958159, 89.91596638655463, 89.87341772151899, 89.83050847457628, 89.7872340425532, 89.74358974358975, 89.69957081545064, 89.65517241379311, 89.6103896103896, 89.56521739130436, 89.95633187772926, 89.91228070175438, 89.86784140969164, 89.82300884955751, 89.77777777777777, 90.17857142857143, 90.13452914798206, 90.09009009009009, 90.04524886877829, 90.0, 89.95433789954338, 89.90825688073394, 89.86175115207374, 89.81481481481481, 89.76744186046511, 89.7196261682243, 89.67136150234741, 89.62264150943396, 89.57345971563981, 89.52380952380953, 89.47368421052632, 89.42307692307693, 89.85507246376811, 89.80582524271846, 89.75609756097562, 89.70588235294117, 89.65517241379311, 89.60396039603961, 89.55223880597015, 89.5, 89.44723618090453, 89.39393939393939, 89.34010152284264, 89.28571428571429, 89.23076923076924, 89.17525773195877, 89.11917098445595, 89.0625, 89.00523560209425, 88.94736842105263, 88.88888888888889, 88.82978723404256, 88.77005347593582, 88.70967741935483, 88.64864864864866, 88.58695652173914, 88.52459016393442, 88.46153846153845, 88.39779005524862, 88.33333333333333, 88.26815642458101, 88.20224719101124, 88.13559322033898, 88.06818181818183, 88.0, 87.93103448275862, 87.86127167630057, 87.79069767441861, 87.71929824561403, 88.23529411764706, 88.16568047337277, 88.09523809523809, 88.02395209580838, 87.95180722891565, 87.87878787878788, 87.8048780487805, 87.73006134969326, 87.65432098765432, 87.5776397515528, 88.125, 88.0503144654088, 87.9746835443038, 87.89808917197452, 87.82051282051282, 87.74193548387098, 87.66233766233766, 87.58169934640523, 87.5, 87.41721854304636, 87.33333333333333, 87.24832214765101, 87.16216216216216, 87.07482993197279, 86.98630136986301, 86.89655172413792, 86.80555555555556, 86.7132867132867, 86.61971830985915, 86.52482269503547, 86.42857142857143, 86.33093525179856, 86.23188405797102, 86.13138686131386, 86.02941176470588, 85.92592592592592, 86.56716417910447, 86.46616541353383, 87.12121212121212, 87.02290076335878, 86.92307692307692, 86.82170542635659, 86.71875, 87.4015748031496, 87.3015873015873, 87.2, 87.90322580645162, 87.8048780487805, 87.70491803278688, 87.60330578512396, 87.5, 87.39495798319328, 87.28813559322035, 87.17948717948718, 87.06896551724138, 86.95652173913044, 87.71929824561403, 88.49557522123894, 88.39285714285714, 88.28828828828829, 88.18181818181819, 88.07339449541286, 87.96296296296296, 87.85046728971963, 87.73584905660378, 87.61904761904762, 87.5, 87.37864077669903, 87.25490196078431, 87.12871287128714, 87.0, 86.86868686868688, 86.73469387755102, 86.5979381443299, 86.45833333333334, 86.31578947368422, 86.17021276595744, 86.02150537634408, 85.86956521739131, 85.71428571428571, 86.66666666666667, 86.51685393258427, 86.36363636363636, 86.20689655172413, 86.04651162790698, 85.88235294117646, 86.90476190476191, 86.74698795180723, 86.58536585365853, 86.41975308641975, 86.25, 86.07594936708861, 87.17948717948718, 87.01298701298701, 86.8421052631579, 86.66666666666667, 86.48648648648648, 86.3013698630137, 86.11111111111111, 87.32394366197182, 88.57142857142857, 88.40579710144928, 88.23529411764706, 88.05970149253731, 87.87878787878788, 87.6923076923077, 87.5, 87.3015873015873, 87.09677419354838, 88.52459016393442, 88.33333333333333, 88.13559322033898, 87.93103448275862, 87.71929824561403, 87.5, 87.27272727272727, 87.03703703703704, 86.79245283018868, 86.53846153846155, 86.27450980392157, 86.0, 85.71428571428571, 85.41666666666666, 85.1063829787234, 84.78260869565217, 84.44444444444444, 84.0909090909091, 83.72093023255815, 83.33333333333334, 82.92682926829268, 82.5, 82.05128205128204, 81.57894736842105, 81.08108108108108, 80.55555555555556, 80.0, 79.41176470588235, 78.78787878787878, 78.125, 77.41935483870968, 76.66666666666667, 79.3103448275862, 78.57142857142857, 77.77777777777779, 76.92307692307693, 80.0, 79.16666666666666, 78.26086956521739, 81.81818181818183, 80.95238095238095, 80.0, 78.94736842105263, 77.77777777777779, 82.35294117647058, 87.5, 86.66666666666667, 85.71428571428571, 84.61538461538461, 91.66666666666666, 90.9090909090909, 90.0, 88.88888888888889, 87.5, 85.71428571428571, 100.0, 100.0, 100.0, 100.0, 100.0, 100.0]], "Cosine": [[99.86666666666667, 99.83333333333333, 99.8, 99.76666666666667, 99.73333333333333, 99.7, 99.66666666666667, 99.63333333333333, 99.6, 99.56666666666666, 99.53333333333333, 99.5, 99.46666666666667, 99.43333333333332, 99.4, 99.36666666666667, 99.33333333333333, 99.3, 99.26666666666667, 99.23333333333333, 99.2, 99.16666666666667, 99.13333333333333, 99.1, 99.06666666666666, 99.03333333333333, 99.0, 98.96666666666667, 98.93333333333332, 98.9, 98.86666666666667, 98.83333333333333, 98.8, 98.76666666666667, 98.73333333333333, 98.7, 98.66666666666667, 98.63333333333333, 98.6, 98.56666666666666, 98.53333333333333, 98.5, 98.46666666666667, 98.43333333333332, 98.4, 98.36666666666667, 98.33333333333333, 98.3, 98.26666666666667, 98.23333333333333, 98.2, 98.16666666666667, 98.13333333333333, 98.1, 98.06666666666666, 98.03333333333333, 98.0, 97.96666666666667, 97.93333333333332, 97.89999999999999, 97.86666666666667, 97.83333333333334, 97.8, 97.76666666666667, 97.73333333333333, 97.7, 97.66666666666667, 97.63333333333334, 97.6, 97.56666666666666, 97.53333333333333, 97.5, 97.46666666666667, 97.43333333333334, 97.39999999999999, 97.36666666666667, 97.33333333333334, 97.3, 97.26666666666667, 97.23333333333333, 97.2, 97.16666666666667, 97.13333333333334, 97.1, 97.06666666666666, 97.03333333333333, 97.0, 96.96666666666667, 96.93333333333334, 96.89999999999999, 96.86666666666667, 96.83333333333334, 96.8, 96.76666666666667, 96.73333333333333, 96.7, 96.66666666666667, 96.63333333333334, 96.6, 96.56666666666666, 96.53333333333333, 96.5, 96.46666666666667, 96.43333333333334, 96.39999999999999, 96.36666666666667, 96.33333333333334, 96.3, 96.26666666666667, 96.23333333333333, 96.2, 96.16666666666667, 96.13333333333334, 96.1, 96.06666666666666, 96.03333333333333, 96.0, 95.96666666666667, 95.93333333333334, 95.89999999999999, 95.86666666666666, 95.83333333333334, 95.8, 95.76666666666667, 95.73333333333333, 95.7, 95.66666666666667, 95.63333333333334, 95.6, 95.56666666666666, 95.53333333333333, 95.5, 95.46666666666667, 95.43333333333334, 95.39999999999999, 95.36666666666666, 95.33333333333334, 95.3, 95.26666666666667, 95.23333333333333, 95.19999999999999, 95.16666666666667, 95.13333333333334, 95.1, 95.06666666666666, 95.03333333333333, 95.0, 94.96666666666667, 94.93333333333334, 94.89999999999999, 94.86666666666666, 94.83333333333334, 94.8, 94.76666666666667, 94.73333333333333, 94.69999999999999, 94.66666666666667, 94.63333333333334, 94.6, 94.56666666666666, 94.53333333333333, 94.5, 94.46666666666667, 94.43333333333334, 94.39999999999999, 94.36666666666666, 94.33333333333334, 94.3, 94.26666666666667, 94.23333333333333, 94.19999999999999, 94.16666666666667, 94.13333333333334, 94.1, 94.06666666666666, 94.03333333333333, 94.0, 93.96666666666667, 93.93333333333334, 93.89999999999999, 93.86666666666666, 93.83333333333333, 93.8, 93.76666666666667, 93.73333333333333, 93.7, 93.66666666666667, 93.63333333333334, 93.60000000000001, 93.56666666666666, 93.53333333333333, 93.5, 93.46666666666667, 93.43333333333334, 93.4, 93.36666666666666, 93.33333333333333, 93.30000000000001, 93.26666666666667, 93.23333333333333, 93.2, 93.16666666666666, 93.13333333333334, 93.10000000000001, 93.06666666666666, 93.03333333333333, 93.0, 92.96666666666667, 92.93333333333334, 92.9, 92.86666666666666, 92.83333333333333, 92.80000000000001, 92.76666666666667, 92.73333333333333, 92.7, 92.66666666666666, 92.63333333333334, 92.60000000000001, 92.56666666666666, 92.53333333333333, 92.5, 92.46666666666667, 92.43333333333334, 92.4, 92.36666666666666, 92.33333333333333, 92.30000000000001, 92.26666666666667, 92.23333333333333, 92.2, 92.16666666666666, 92.13333333333334, 92.10000000000001, 92.06666666666666, 92.03333333333333, 92.0, 91.96666666666667, 91.93333333333334, 91.9, 91.86666666666666, 91.83333333333333, 91.8, 91.76666666666667, 91.73333333333333, 91.7, 91.66666666666666, 91.63333333333334, 91.60000000000001, 91.56666666666666, 91.53333333333333, 91.5, 91.46666666666667, 91.43333333333334, 91.4, 91.36666666666666, 91.33333333333333, 91.3, 91.26666666666667, 91.23333333333333, 91.2, 91.16666666666666, 91.13333333333333, 91.10000000000001, 91.06666666666666, 91.03333333333333, 91.0, 90.96666666666667, 90.93333333333334, 90.9, 90.86666666666666, 90.83333333333333, 90.8, 90.76666666666667, 90.73333333333333, 90.7, 90.66666666666666, 90.63333333333333, 90.60000000000001, 90.56666666666666, 90.53333333333333, 90.5, 90.46666666666667, 90.43333333333334, 90.4, 90.36666666666666, 90.33333333333333, 90.3, 90.26666666666667, 90.23333333333333, 90.2, 90.16666666666666, 90.13333333333333, 90.10000000000001, 90.06666666666666, 90.03333333333333, 90.0, 89.96666666666667, 89.93333333333334, 89.9, 89.86666666666666, 89.83333333333333, 89.8, 89.76666666666667, 89.73333333333333, 89.7, 89.66666666666666, 89.63333333333333, 89.60000000000001, 89.56666666666668, 89.53333333333333, 89.5, 89.46666666666667, 89.43333333333334, 89.4, 89.36666666666667, 89.33333333333333, 89.3, 89.26666666666667, 89.23333333333333, 89.2, 89.16666666666667, 89.13333333333333, 89.1, 89.06666666666668, 89.03333333333333, 89.0, 88.96666666666667, 88.93333333333334, 88.9, 88.86666666666667, 88.83333333333333, 88.8, 88.76666666666667, 88.73333333333333, 88.7, 88.66666666666667, 88.63333333333333, 88.6, 88.56666666666668, 88.53333333333333, 88.5, 88.46666666666667, 88.43333333333334, 88.4, 88.36666666666667, 88.33333333333333, 88.3, 88.26666666666667, 88.23333333333333, 88.2, 88.16666666666667, 88.13333333333333, 88.1, 88.06666666666668, 88.03333333333333, 88.0, 87.96666666666667, 87.93333333333334, 87.9, 87.86666666666667, 87.83333333333333, 87.8, 87.76666666666667, 87.73333333333333, 87.7, 87.66666666666667, 87.63333333333333, 87.6, 87.56666666666668, 87.53333333333333, 87.5, 87.46666666666667, 87.43333333333332, 87.4, 87.36666666666667, 87.33333333333333, 87.3, 87.26666666666667, 87.23333333333333, 87.2, 87.16666666666667, 87.13333333333333, 87.1, 87.06666666666666, 87.03333333333333, 87.0, 86.96666666666667, 86.93333333333332, 86.9, 86.86666666666667, 86.83333333333333, 86.8, 86.76666666666667, 86.73333333333333, 86.7, 86.66666666666667, 86.63333333333333, 86.6, 86.56666666666666, 86.53333333333333, 86.5, 86.46666666666667, 86.43333333333332, 86.4, 86.36666666666667, 86.33333333333333, 86.3, 86.26666666666667, 86.23333333333333, 86.2, 86.16666666666667, 86.13333333333333, 86.1, 86.06666666666666, 86.03333333333333, 86.0, 85.96666666666667, 85.93333333333332, 85.9, 85.86666666666667, 85.83333333333333, 85.8, 85.76666666666667, 85.73333333333333, 85.7, 85.66666666666667, 85.63333333333333, 85.6, 85.56666666666666, 85.53333333333333, 85.5, 85.46666666666667, 85.43333333333332, 85.39999999999999, 85.36666666666667, 85.33333333333334, 85.3, 85.26666666666667, 85.23333333333333, 85.2, 85.16666666666667, 85.13333333333334, 85.1, 85.06666666666666, 85.03333333333333, 85.0, 84.96666666666667, 84.93333333333334, 84.89999999999999, 84.86666666666667, 84.83333333333334, 84.8, 84.76666666666667, 84.73333333333333, 84.7, 84.66666666666667, 84.63333333333334, 84.6, 84.56666666666666, 84.53333333333333, 84.5, 84.46666666666667, 84.43333333333334, 84.39999999999999, 84.36666666666667, 84.33333333333334, 84.3, 84.26666666666667, 84.23333333333333, 84.2, 84.16666666666667, 84.13333333333334, 84.1, 84.06666666666666, 84.03333333333333, 84.0, 83.96666666666667, 83.93333333333334, 83.89999999999999, 83.86666666666667, 83.83333333333334, 83.8, 83.76666666666667, 83.73333333333333, 83.7, 83.66666666666667, 83.63333333333334, 83.6, 83.56666666666666, 83.53333333333333, 83.5, 83.46666666666667, 83.43333333333334, 83.39999999999999, 83.36666666666666, 83.33333333333334, 83.3, 83.26666666666667, 83.23333333333333, 83.2, 83.16666666666667, 83.13333333333334, 83.1, 83.06666666666666, 83.03333333333333, 83.0, 82.96666666666667, 82.93333333333334, 82.89999999999999, 82.86666666666666, 82.83333333333334, 82.8, 82.76666666666667, 82.73333333333333, 82.69999999999999, 82.66666666666667, 82.63333333333334, 82.6, 82.56666666666666, 82.53333333333333, 82.5, 82.46666666666667, 82.43333333333334, 82.39999999999999, 82.36666666666666, 82.33333333333334, 82.3, 82.26666666666667, 82.23333333333333, 82.19999999999999, 82.16666666666667, 82.13333333333334, 82.1, 82.06666666666666, 82.03333333333333, 82.0, 81.96666666666667, 81.93333333333334, 81.89999999999999, 81.86666666666666, 81.83333333333334, 81.8, 81.76666666666667, 81.73333333333333, 81.69999999999999, 81.66666666666667, 81.63333333333334, 81.6, 81.56666666666666, 81.53333333333333, 81.5, 81.46666666666667, 81.43333333333334, 81.39999999999999, 81.36666666666666, 81.33333333333333, 81.3, 81.26666666666667, 81.23333333333333, 81.2, 81.16666666666667, 81.13333333333334, 81.10000000000001, 81.06666666666666, 81.03333333333333, 81.0, 80.96666666666667, 80.93333333333334, 80.9, 80.86666666666666, 80.83333333333333, 80.80000000000001, 80.76666666666667, 80.73333333333333, 80.7, 80.66666666666666, 80.63333333333334, 80.60000000000001, 80.56666666666666, 80.53333333333333, 80.5, 80.46666666666667, 80.43333333333334, 80.4, 80.36666666666666, 80.33333333333333, 80.30000000000001, 80.26666666666667, 80.23333333333333, 80.2, 80.16666666666666, 80.13333333333334, 80.10000000000001, 80.06666666666666, 80.03333333333333, 80.0, 79.96666666666667, 79.93333333333334, 79.9, 79.86666666666666, 79.83333333333333, 79.80000000000001, 79.76666666666667, 79.73333333333333, 79.7, 79.66666666666666, 79.63333333333334, 79.60000000000001, 79.56666666666666, 79.53333333333333, 79.5, 79.46666666666667, 79.43333333333334, 79.4, 79.36666666666666, 79.33333333333333, 79.3, 79.26666666666667, 79.23333333333333, 79.2, 79.16666666666666, 79.13333333333334, 79.10000000000001, 79.06666666666666, 79.03333333333333, 79.0, 78.96666666666667, 78.93333333333334, 78.9, 78.86666666666666, 78.83333333333333, 78.8, 78.76666666666667, 78.73333333333333, 78.7, 78.66666666666666, 78.63333333333333, 78.60000000000001, 78.56666666666666, 78.53333333333333, 78.5, 78.46666666666667, 78.43333333333334, 78.4, 78.36666666666666, 78.33333333333333, 78.3, 78.26666666666667, 78.23333333333333, 78.2, 78.16666666666666, 78.13333333333333, 78.10000000000001, 78.06666666666666, 78.03333333333333, 78.0, 77.96666666666667, 77.93333333333334, 77.9, 77.86666666666666, 77.83333333333333, 77.8, 77.76666666666667, 77.73333333333333, 77.7, 77.66666666666666, 77.63333333333333, 77.60000000000001, 77.56666666666666, 77.53333333333333, 77.5, 77.46666666666667, 77.43333333333334, 77.4, 77.36666666666666, 77.33333333333333, 77.3, 77.26666666666667, 77.23333333333333, 77.2, 77.16666666666666, 77.13333333333333, 77.10000000000001, 77.06666666666668, 77.03333333333333, 77.0, 76.96666666666667, 76.93333333333334, 76.9, 76.86666666666667, 76.83333333333333, 76.8, 76.76666666666667, 76.73333333333333, 76.7, 76.66666666666667, 76.63333333333333, 76.6, 76.56666666666668, 76.53333333333333, 76.5, 76.46666666666667, 76.43333333333334, 76.4, 76.36666666666667, 76.33333333333333, 76.3, 76.26666666666667, 76.23333333333333, 76.2, 76.16666666666667, 76.13333333333333, 76.1, 76.06666666666668, 76.03333333333333, 76.0, 75.96666666666667, 75.93333333333334, 75.9, 75.86666666666667, 75.83333333333333, 75.8, 75.76666666666667, 75.73333333333333, 75.7, 75.66666666666667, 75.63333333333333, 75.6, 75.56666666666668, 75.53333333333333, 75.5, 75.46666666666667, 75.43333333333334, 75.4, 75.36666666666667, 75.33333333333333, 75.3, 75.26666666666667, 75.23333333333333, 75.2, 75.16666666666667, 75.13333333333333, 75.1, 75.06666666666668, 75.03333333333333, 75.0, 74.96666666666667, 74.93333333333332, 74.9, 74.86666666666667, 74.83333333333333, 74.8, 74.76666666666667, 74.73333333333333, 74.7, 74.66666666666667, 74.63333333333333, 74.6, 74.56666666666666, 74.53333333333333, 74.5, 74.46666666666667, 74.43333333333332, 74.4, 74.36666666666667, 74.33333333333333, 74.3, 74.26666666666667, 74.23333333333333, 74.2, 74.16666666666667, 74.13333333333333, 74.1, 74.06666666666666, 74.03333333333333, 74.0, 73.96666666666667, 73.93333333333332, 73.9, 73.86666666666667, 73.83333333333333, 73.8, 73.76666666666667, 73.73333333333333, 73.7, 73.66666666666667, 73.63333333333333, 73.6, 73.56666666666666, 73.53333333333333, 73.5, 73.46666666666667, 73.43333333333332, 73.4, 73.36666666666667, 73.33333333333333, 73.3, 73.26666666666667, 73.23333333333333, 73.2, 73.16666666666667, 73.13333333333333, 73.1, 73.06666666666666, 73.03333333333333, 73.0, 72.96666666666667, 72.93333333333332, 72.89999999999999, 72.86666666666667, 72.83333333333334, 72.8, 72.76666666666667, 72.73333333333333, 72.7, 72.66666666666667, 72.63333333333334, 72.6, 72.56666666666666, 72.53333333333333, 72.5, 72.46666666666667, 72.43333333333334, 72.39999999999999, 72.36666666666667, 72.33333333333334, 72.3, 72.26666666666667, 72.23333333333333, 72.2, 72.16666666666667, 72.13333333333334, 72.1, 72.06666666666666, 72.03333333333333, 72.0, 71.96666666666667, 71.93333333333334, 71.89999999999999, 71.86666666666667, 71.83333333333334, 71.8, 71.76666666666667, 71.73333333333333, 71.7, 71.66666666666667, 71.63333333333334, 71.6, 71.56666666666666, 71.53333333333333, 71.5, 71.46666666666667, 71.43333333333334, 71.39999999999999, 71.36666666666667, 71.33333333333334, 71.3, 71.26666666666667, 71.23333333333333, 71.2, 71.16666666666667, 71.13333333333334, 71.1, 71.06666666666666, 71.03333333333333, 71.0, 70.96666666666667, 70.93333333333334, 70.89999999999999, 70.86666666666666, 70.83333333333334, 70.8, 70.76666666666667, 70.73333333333333, 70.7, 70.66666666666667, 70.63333333333334, 70.6, 70.56666666666666, 70.53333333333333, 70.5, 70.46666666666667, 70.43333333333334, 70.39999999999999, 70.36666666666666, 70.33333333333334, 70.3, 70.26666666666667, 70.23333333333333, 70.19999999999999, 70.16666666666667, 70.13333333333334, 70.1, 70.06666666666666, 70.03333333333333, 70.0, 69.96666666666667, 69.93333333333334, 69.89999999999999, 69.86666666666666, 69.83333333333334, 69.8, 69.76666666666667, 69.73333333333333, 69.69999999999999, 69.66666666666667, 69.63333333333334, 69.6, 69.56666666666666, 69.53333333333333, 69.5, 69.46666666666667, 69.43333333333334, 69.39999999999999, 69.36666666666666, 69.33333333333334, 69.3, 69.26666666666667, 69.23333333333333, 69.19999999999999, 69.16666666666667, 69.13333333333334, 69.1, 69.06666666666666, 69.03333333333333, 69.0, 68.96666666666667, 68.93333333333334, 68.89999999999999, 68.86666666666666, 68.83333333333333, 68.8, 68.76666666666667, 68.73333333333333, 68.7, 68.66666666666667, 68.63333333333334, 68.60000000000001, 68.56666666666666, 68.53333333333333, 68.5, 68.46666666666667, 68.43333333333334, 68.4, 68.36666666666666, 68.33333333333333, 68.30000000000001, 68.26666666666667, 68.23333333333333, 68.2, 68.16666666666666, 68.13333333333334, 68.10000000000001, 68.06666666666666, 68.03333333333333, 68.0, 67.96666666666667, 67.93333333333334, 67.9, 67.86666666666666, 67.83333333333333, 67.80000000000001, 67.76666666666667, 67.73333333333333, 67.7, 67.66666666666666, 67.63333333333334, 67.60000000000001, 67.56666666666666, 67.53333333333333, 67.5, 67.46666666666667, 67.43333333333334, 67.4, 67.36666666666666, 67.33333333333333, 67.30000000000001, 67.26666666666667, 67.23333333333333, 67.2, 67.16666666666666, 67.13333333333334, 67.10000000000001, 67.06666666666666, 67.03333333333333, 67.0, 66.96666666666667, 66.93333333333334, 66.9, 66.86666666666666, 66.83333333333333, 66.8, 66.76666666666667, 66.73333333333333, 66.7, 66.66666666666666, 66.63333333333334, 66.60000000000001, 66.56666666666666, 66.53333333333333, 66.5, 66.46666666666667, 66.43333333333334, 66.4, 66.36666666666666, 66.33333333333333, 66.3, 66.26666666666667, 66.23333333333333, 66.2, 66.16666666666666, 66.13333333333333, 66.10000000000001, 66.06666666666666, 66.03333333333333, 66.0, 65.96666666666667, 65.93333333333334, 65.9, 65.86666666666666, 65.83333333333333, 65.8, 65.76666666666667, 65.73333333333333, 65.7, 65.66666666666666, 65.63333333333333, 65.60000000000001, 65.56666666666666, 65.53333333333333, 65.5, 65.46666666666667, 65.43333333333334, 65.4, 65.36666666666666, 65.33333333333333, 65.3, 65.26666666666667, 65.23333333333333, 65.2, 65.16666666666666, 65.13333333333333, 65.10000000000001, 65.06666666666666, 65.03333333333333, 65.0, 64.96666666666667, 64.93333333333334, 64.9, 64.86666666666666, 64.83333333333333, 64.8, 64.76666666666667, 64.73333333333333, 64.7, 64.66666666666666, 64.63333333333333, 64.60000000000001, 64.56666666666668, 64.53333333333333, 64.5, 64.46666666666667, 64.43333333333334, 64.4, 64.36666666666667, 64.33333333333333, 64.3, 64.26666666666667, 64.23333333333333, 64.2, 64.16666666666667, 64.13333333333333, 64.1, 64.06666666666668, 64.03333333333333, 64.0, 63.96666666666667, 63.93333333333333, 63.9, 63.866666666666674, 63.83333333333333, 63.800000000000004, 63.76666666666667, 63.733333333333334, 63.7, 63.66666666666667, 63.63333333333333, 63.6, 63.56666666666667, 63.53333333333333, 63.5, 63.46666666666667, 63.43333333333333, 63.4, 63.366666666666674, 63.33333333333333, 63.3, 63.26666666666667, 63.23333333333333, 63.2, 63.16666666666667, 63.13333333333333, 63.1, 63.06666666666667, 63.03333333333333, 63.0, 62.96666666666667, 62.93333333333333, 62.9, 62.866666666666674, 62.83333333333333, 62.8, 62.76666666666667, 62.73333333333333, 62.7, 62.66666666666667, 62.63333333333333, 62.6, 62.56666666666667, 62.53333333333333, 62.5, 62.46666666666667, 62.43333333333333, 62.4, 62.36666666666667, 62.33333333333333, 62.3, 62.26666666666667, 62.23333333333333, 62.2, 62.16666666666667, 62.133333333333326, 62.1, 62.06666666666667, 62.03333333333333, 62.0, 61.96666666666667, 61.93333333333333, 61.9, 61.86666666666667, 61.83333333333333, 61.8, 61.76666666666667, 61.73333333333333, 61.7, 61.66666666666667, 61.633333333333326, 61.6, 61.56666666666667, 61.53333333333333, 61.5, 61.46666666666667, 61.43333333333333, 61.4, 61.36666666666667, 61.33333333333333, 61.3, 61.266666666666666, 61.23333333333333, 61.199999999999996, 61.16666666666667, 61.133333333333326, 61.1, 61.06666666666667, 61.03333333333333, 61.0, 60.96666666666667, 60.93333333333333, 60.9, 60.86666666666667, 60.83333333333333, 60.8, 60.766666666666666, 60.73333333333333, 60.699999999999996, 60.66666666666667, 60.633333333333326, 60.6, 60.56666666666667, 60.53333333333333, 60.5, 60.46666666666667, 60.43333333333333, 60.4, 60.36666666666667, 60.333333333333336, 60.3, 60.266666666666666, 60.23333333333334, 60.199999999999996, 60.16666666666667, 60.13333333333334, 60.099999999999994, 60.06666666666667, 60.03333333333334, 60.0, 59.96666666666667, 59.93333333333334, 59.9, 59.86666666666667, 59.833333333333336, 59.8, 59.766666666666666, 59.73333333333334, 59.699999999999996, 59.66666666666667, 59.63333333333334, 59.599999999999994, 59.56666666666667, 59.53333333333334, 59.5, 59.46666666666667, 59.43333333333334, 59.4, 59.36666666666667, 59.333333333333336, 59.3, 59.266666666666666, 59.233333333333334, 59.199999999999996, 59.166666666666664, 59.13333333333334, 59.099999999999994, 59.06666666666667, 59.03333333333334, 59.0, 58.96666666666667, 58.93333333333334, 58.9, 58.86666666666667, 58.833333333333336, 58.8, 58.766666666666666, 58.733333333333334, 58.699999999999996, 58.666666666666664, 58.63333333333334, 58.599999999999994, 58.56666666666667, 58.53333333333334, 58.5, 58.46666666666667, 58.43333333333334, 58.4, 58.36666666666667, 58.333333333333336, 58.3, 58.266666666666666, 58.233333333333334, 58.199999999999996, 58.166666666666664, 58.13333333333334, 58.099999999999994, 58.06666666666666, 58.03333333333334, 57.99999999999999, 57.96666666666667, 57.93333333333334, 57.9, 57.86666666666667, 57.833333333333336, 57.8, 57.766666666666666, 57.733333333333334, 57.699999999999996, 57.666666666666664, 57.63333333333334, 57.599999999999994, 57.56666666666666, 57.53333333333334, 57.49999999999999, 57.46666666666667, 57.43333333333334, 57.4, 57.36666666666667, 57.333333333333336, 57.3, 57.266666666666666, 57.233333333333334, 57.199999999999996, 57.166666666666664, 57.13333333333333, 57.099999999999994, 57.06666666666666, 57.03333333333334, 56.99999999999999, 56.96666666666667, 56.93333333333334, 56.89999999999999, 56.86666666666667, 56.833333333333336, 56.8, 56.766666666666666, 56.733333333333334, 56.699999999999996, 56.666666666666664, 56.63333333333333, 56.599999999999994, 56.56666666666666, 56.53333333333334, 56.49999999999999, 56.46666666666667, 56.43333333333334, 56.39999999999999, 56.36666666666667, 56.333333333333336, 56.3, 56.266666666666666, 56.233333333333334, 56.2, 56.166666666666664, 56.13333333333333, 56.10000000000001, 56.06666666666666, 56.03333333333333, 56.00000000000001, 55.96666666666666, 55.93333333333334, 55.900000000000006, 55.86666666666667, 55.833333333333336, 55.800000000000004, 55.766666666666666, 55.733333333333334, 55.7, 55.666666666666664, 55.63333333333333, 55.60000000000001, 55.56666666666666, 55.53333333333333, 55.50000000000001, 55.46666666666666, 55.43333333333334, 55.400000000000006, 55.36666666666667, 55.333333333333336, 55.300000000000004, 55.266666666666666, 55.233333333333334, 55.2, 55.166666666666664, 55.13333333333333, 55.1, 55.06666666666666, 55.03333333333333, 55.00000000000001, 54.96666666666666, 54.93333333333334, 54.900000000000006, 54.86666666666666, 54.833333333333336, 54.800000000000004, 54.766666666666666, 54.733333333333334, 54.7, 54.666666666666664, 54.63333333333333, 54.6, 54.56666666666666, 54.53333333333333, 54.50000000000001, 54.46666666666666, 54.43333333333334, 54.400000000000006, 54.36666666666666, 54.333333333333336, 54.300000000000004, 54.266666666666666, 54.233333333333334, 54.2, 54.166666666666664, 54.13333333333333, 54.1, 54.06666666666666, 54.03333333333333, 54.0, 53.96666666666666, 53.93333333333333, 53.900000000000006, 53.86666666666666, 53.833333333333336, 53.800000000000004, 53.766666666666666, 53.733333333333334, 53.7, 53.666666666666664, 53.63333333333333, 53.6, 53.56666666666666, 53.53333333333333, 53.5, 53.46666666666666, 53.43333333333333, 53.400000000000006, 53.36666666666666, 53.333333333333336, 53.300000000000004, 53.266666666666666, 53.233333333333334, 53.2, 53.166666666666664, 53.13333333333333, 53.1, 53.06666666666666, 53.03333333333333, 53.0, 52.96666666666666, 52.93333333333333, 52.900000000000006, 52.86666666666666, 52.83333333333333, 52.800000000000004, 52.76666666666666, 52.733333333333334, 52.7, 52.666666666666664, 52.63333333333333, 52.6, 52.56666666666666, 52.53333333333333, 52.5, 52.46666666666666, 52.43333333333333, 52.400000000000006, 52.36666666666666, 52.33333333333333, 52.300000000000004, 52.26666666666666, 52.233333333333334, 52.2, 52.166666666666664, 52.13333333333333, 52.1, 52.06666666666667, 52.03333333333333, 52.0, 51.96666666666667, 51.93333333333333, 51.9, 51.866666666666674, 51.83333333333333, 51.800000000000004, 51.76666666666667, 51.733333333333334, 51.7, 51.66666666666667, 51.63333333333333, 51.6, 51.56666666666667, 51.53333333333333, 51.5, 51.46666666666667, 51.43333333333333, 51.4, 51.366666666666674, 51.33333333333333, 51.300000000000004, 51.26666666666667, 51.233333333333334, 51.2, 51.16666666666667, 51.13333333333333, 51.1, 51.06666666666667, 51.03333333333333, 51.0, 50.96666666666667, 50.93333333333333, 50.9, 50.866666666666674, 50.83333333333333, 50.8, 50.76666666666667, 50.73333333333333, 50.7, 50.66666666666667, 50.63333333333333, 50.6, 50.56666666666667, 50.53333333333333, 50.5, 50.46666666666667, 50.43333333333333, 50.4, 50.366666666666674, 50.33333333333333, 50.3, 50.26666666666667, 50.23333333333333, 50.2, 50.16666666666667, 50.13333333333333, 50.1, 50.06666666666667, 50.03333333333333, 50.0, 49.96666666666666, 49.93333333333334, 49.9, 49.86666666666667, 49.833333333333336, 49.8, 49.766666666666666, 49.733333333333334, 49.7, 49.666666666666664, 49.63333333333333, 49.6, 49.56666666666666, 49.53333333333333, 49.5, 49.46666666666666, 49.43333333333334, 49.4, 49.36666666666667, 49.333333333333336, 49.3, 49.266666666666666, 49.233333333333334, 49.2, 49.166666666666664, 49.13333333333333, 49.1, 49.06666666666666, 49.03333333333333, 49.0, 48.96666666666666, 48.93333333333334, 48.9, 48.86666666666667, 48.833333333333336, 48.8, 48.766666666666666, 48.733333333333334, 48.699999999999996, 48.66666666666667, 48.63333333333333, 48.6, 48.56666666666667, 48.53333333333333, 48.5, 48.46666666666667, 48.43333333333334, 48.4, 48.36666666666667, 48.333333333333336, 48.3, 48.266666666666666, 48.233333333333334, 48.199999999999996, 48.16666666666667, 48.13333333333333, 48.1, 48.06666666666667, 48.03333333333333, 48.0, 47.96666666666667, 47.93333333333333, 47.9, 47.86666666666667, 47.833333333333336, 47.8, 47.766666666666666, 47.733333333333334, 47.699999999999996, 47.66666666666667, 47.63333333333333, 47.599999999999994, 47.56666666666667, 47.53333333333333, 47.5, 47.46666666666667, 47.43333333333333, 47.4, 47.36666666666667, 47.333333333333336, 47.3, 47.266666666666666, 47.233333333333334, 47.199999999999996, 47.16666666666667, 47.13333333333333, 47.099999999999994, 47.06666666666667, 47.03333333333333, 47.0, 46.96666666666667, 46.93333333333333, 46.9, 46.86666666666667, 46.833333333333336, 46.800000000000004, 46.766666666666666, 46.733333333333334, 46.7, 46.666666666666664, 46.63333333333333, 46.6, 46.56666666666667, 46.53333333333333, 46.5, 46.46666666666667, 46.43333333333333, 46.400000000000006, 46.36666666666667, 46.33333333333333, 46.300000000000004, 46.266666666666666, 46.233333333333334, 46.2, 46.166666666666664, 46.13333333333333, 46.1, 46.06666666666667, 46.03333333333333, 46.0, 45.96666666666667, 45.93333333333333, 45.9, 45.86666666666667, 45.83333333333333, 45.800000000000004, 45.766666666666666, 45.733333333333334, 45.7, 45.666666666666664, 45.63333333333333, 45.6, 45.56666666666666, 45.53333333333333, 45.5, 45.46666666666667, 45.43333333333333, 45.4, 45.36666666666667, 45.33333333333333, 45.300000000000004, 45.266666666666666, 45.233333333333334, 45.2, 45.166666666666664, 45.13333333333333, 45.1, 45.06666666666666, 45.03333333333333, 45.0, 44.96666666666667, 44.93333333333333, 44.9, 44.86666666666667, 44.83333333333333, 44.800000000000004, 44.766666666666666, 44.733333333333334, 44.7, 44.666666666666664, 44.63333333333333, 44.6, 44.56666666666666, 44.53333333333334, 44.5, 44.46666666666667, 44.43333333333334, 44.4, 44.36666666666667, 44.333333333333336, 44.3, 44.266666666666666, 44.233333333333334, 44.2, 44.166666666666664, 44.13333333333333, 44.1, 44.06666666666666, 44.03333333333334, 44.0, 43.96666666666667, 43.93333333333334, 43.9, 43.86666666666667, 43.833333333333336, 43.8, 43.766666666666666, 43.733333333333334, 43.7, 43.666666666666664, 43.63333333333333, 43.6, 43.56666666666666, 43.53333333333333, 43.5, 43.46666666666666, 43.43333333333334, 43.4, 43.36666666666667, 43.333333333333336, 43.3, 43.266666666666666, 43.233333333333334, 43.2, 43.166666666666664, 43.13333333333333, 43.1, 43.06666666666666, 43.03333333333333, 43.0, 42.96666666666666, 42.93333333333334, 42.9, 42.86666666666667, 42.833333333333336, 42.8, 42.766666666666666, 42.733333333333334, 42.699999999999996, 42.66666666666667, 42.63333333333333, 42.6, 42.56666666666667, 42.53333333333333, 42.5, 42.46666666666667, 42.43333333333334, 42.4, 42.36666666666667, 42.333333333333336, 42.3, 42.266666666666666, 42.233333333333334, 42.199999999999996, 42.16666666666667, 42.13333333333333, 42.1, 42.06666666666667, 42.03333333333333, 42.0, 41.96666666666667, 41.93333333333334, 41.9, 41.86666666666667, 41.833333333333336, 41.8, 41.766666666666666, 41.733333333333334, 41.699999999999996, 41.66666666666667, 41.63333333333333, 41.6, 41.56666666666667, 41.53333333333333, 41.5, 41.46666666666667, 41.43333333333333, 41.4, 41.36666666666667, 41.333333333333336, 41.3, 41.266666666666666, 41.233333333333334, 41.199999999999996, 41.16666666666667, 41.13333333333333, 41.099999999999994, 41.06666666666667, 41.03333333333333, 41.0, 40.96666666666667, 40.93333333333333, 40.9, 40.86666666666667, 40.833333333333336, 40.8, 40.766666666666666, 40.733333333333334, 40.699999999999996, 40.666666666666664, 40.63333333333333, 40.6, 40.56666666666667, 40.53333333333333, 40.5, 40.46666666666667, 40.43333333333333, 40.400000000000006, 40.36666666666667, 40.33333333333333, 40.300000000000004, 40.266666666666666, 40.233333333333334, 40.2, 40.166666666666664, 40.13333333333333, 40.1, 40.06666666666667, 40.03333333333333, 40.0, 39.96666666666667, 39.93333333333333, 39.900000000000006, 39.86666666666667, 39.83333333333333, 39.800000000000004, 39.766666666666666, 39.733333333333334, 39.7, 39.666666666666664, 39.63333333333333, 39.6, 39.56666666666667, 39.53333333333333, 39.5, 39.46666666666667, 39.43333333333333, 39.4, 39.36666666666667, 39.33333333333333, 39.300000000000004, 39.266666666666666, 39.233333333333334, 39.2, 39.166666666666664, 39.13333333333333, 39.1, 39.06666666666666, 39.03333333333333, 39.0, 38.96666666666667, 38.93333333333333, 38.9, 38.86666666666667, 38.83333333333333, 38.800000000000004, 38.766666666666666, 38.733333333333334, 38.7, 38.666666666666664, 38.63333333333333, 38.6, 38.56666666666666, 38.53333333333334, 38.5, 38.46666666666667, 38.43333333333334, 38.4, 38.36666666666667, 38.333333333333336, 38.3, 38.266666666666666, 38.233333333333334, 38.2, 38.166666666666664, 38.13333333333333, 38.1, 38.06666666666666, 38.03333333333334, 38.0, 37.96666666666667, 37.93333333333334, 37.9, 37.86666666666667, 37.833333333333336, 37.8, 37.766666666666666, 37.733333333333334, 37.7, 37.666666666666664, 37.63333333333333, 37.6, 37.56666666666666, 37.53333333333334, 37.5, 37.46666666666666, 37.43333333333334, 37.4, 37.36666666666667, 37.333333333333336, 37.3, 37.266666666666666, 37.233333333333334, 37.2, 37.166666666666664, 37.13333333333333, 37.1, 37.06666666666666, 37.03333333333333, 37.0, 36.96666666666666, 36.93333333333334, 36.9, 36.86666666666667, 36.833333333333336, 36.8, 36.766666666666666, 36.733333333333334, 36.7, 36.666666666666664, 36.63333333333333, 36.6, 36.56666666666666, 36.53333333333333, 36.5, 36.46666666666666, 36.43333333333334, 36.4, 36.36666666666667, 36.333333333333336, 36.3, 36.266666666666666, 36.233333333333334, 36.199999999999996, 36.16666666666667, 36.13333333333333, 36.1, 36.06666666666667, 36.03333333333333, 36.0, 35.96666666666667, 35.93333333333334, 35.9, 35.86666666666667, 35.833333333333336, 35.8, 35.766666666666666, 35.733333333333334, 35.699999999999996, 35.66666666666667, 35.63333333333333, 35.6, 35.56666666666667, 35.53333333333333, 35.5, 35.46666666666667, 35.43333333333333, 35.4, 35.36666666666667, 35.333333333333336, 35.3, 35.266666666666666, 35.233333333333334, 35.199999999999996, 35.16666666666667, 35.13333333333333, 35.099999999999994, 35.06666666666667, 35.03333333333333, 35.0, 34.96666666666667, 34.93333333333333, 34.9, 34.86666666666667, 34.833333333333336, 34.8, 34.766666666666666, 34.733333333333334, 34.699999999999996, 34.66666666666667, 34.63333333333333, 34.599999999999994, 34.56666666666667, 34.53333333333333, 34.5, 34.46666666666667, 34.43333333333333, 34.4, 34.36666666666667, 34.333333333333336, 34.300000000000004, 34.266666666666666, 34.233333333333334, 34.2, 34.166666666666664, 34.13333333333333, 34.1, 34.06666666666667, 34.03333333333333, 34.0, 33.96666666666667, 33.93333333333333, 33.900000000000006, 33.86666666666667, 33.83333333333333, 33.800000000000004, 33.766666666666666, 33.733333333333334, 33.7, 33.666666666666664, 33.63333333333333, 33.6, 33.56666666666667, 33.53333333333333, 33.5, 33.46666666666667, 33.43333333333333, 33.4, 33.36666666666667, 33.33333333333333, 33.300000000000004, 33.266666666666666, 33.233333333333334, 33.2, 33.166666666666664, 33.13333333333333, 33.1, 33.06666666666666, 33.03333333333333, 33.0, 32.96666666666667, 32.93333333333333, 32.9, 32.86666666666667, 32.83333333333333, 32.800000000000004, 32.766666666666666, 32.733333333333334, 32.7, 32.666666666666664, 32.63333333333333, 32.6, 32.56666666666666, 32.53333333333333, 32.5, 32.46666666666667, 32.43333333333333, 32.4, 32.36666666666667, 32.33333333333333, 32.300000000000004, 32.266666666666666, 32.233333333333334, 32.2, 32.166666666666664, 32.13333333333333, 32.1, 32.06666666666666, 32.03333333333334, 32.0, 31.966666666666665, 31.933333333333337, 31.900000000000002, 31.866666666666667, 31.833333333333336, 31.8, 31.766666666666666, 31.733333333333334, 31.7, 31.666666666666664, 31.633333333333336, 31.6, 31.566666666666666, 31.533333333333335, 31.5, 31.466666666666665, 31.433333333333337, 31.4, 31.366666666666664, 31.333333333333336, 31.3, 31.266666666666666, 31.233333333333334, 31.2, 31.166666666666664, 31.133333333333336, 31.1, 31.066666666666663, 31.033333333333335, 31.0, 30.966666666666665, 30.933333333333334, 30.9, 30.866666666666664, 30.833333333333336, 30.8, 30.766666666666666, 30.733333333333334, 30.7, 30.666666666666664, 30.633333333333333, 30.599999999999998, 30.566666666666663, 30.533333333333335, 30.5, 30.466666666666665, 30.433333333333334, 30.4, 30.366666666666664, 30.333333333333336, 30.3, 30.266666666666666, 30.233333333333334, 30.2, 30.166666666666668, 30.133333333333333, 30.099999999999998, 30.06666666666667, 30.033333333333335, 30.0, 29.96666666666667, 29.933333333333334, 29.9, 29.86666666666667, 29.833333333333336, 29.799999999999997, 29.76666666666667, 29.733333333333334, 29.7, 29.666666666666668, 29.633333333333333, 29.599999999999998, 29.56666666666667, 29.533333333333335, 29.5, 29.46666666666667, 29.433333333333334, 29.4, 29.366666666666667, 29.333333333333332, 29.299999999999997, 29.26666666666667, 29.233333333333334, 29.2, 29.166666666666668, 29.133333333333333, 29.099999999999998, 29.06666666666667, 29.03333333333333, 28.999999999999996, 28.96666666666667, 28.933333333333334, 28.9, 28.866666666666667, 28.833333333333332, 28.799999999999997, 28.76666666666667, 28.733333333333334, 28.7, 28.666666666666668, 28.633333333333333, 28.599999999999998, 28.566666666666666, 28.53333333333333, 28.499999999999996, 28.46666666666667, 28.433333333333334, 28.4, 28.366666666666667, 28.333333333333332, 28.299999999999997, 28.26666666666667, 28.233333333333334, 28.199999999999996, 28.166666666666668, 28.133333333333333, 28.1, 28.066666666666666, 28.03333333333333, 28.000000000000004, 27.96666666666667, 27.933333333333334, 27.900000000000002, 27.866666666666667, 27.833333333333332, 27.800000000000004, 27.766666666666666, 27.73333333333333, 27.700000000000003, 27.666666666666668, 27.633333333333333, 27.6, 27.566666666666666, 27.53333333333333, 27.500000000000004, 27.46666666666667, 27.43333333333333, 27.400000000000002, 27.366666666666667, 27.333333333333332, 27.3, 27.266666666666666, 27.23333333333333, 27.200000000000003, 27.166666666666668, 27.133333333333333, 27.1, 27.066666666666666, 27.03333333333333, 27.0, 26.966666666666665, 26.93333333333333, 26.900000000000002, 26.866666666666667, 26.833333333333332, 26.8, 26.766666666666666, 26.73333333333333, 26.700000000000003, 26.666666666666668, 26.633333333333333, 26.6, 26.566666666666666, 26.53333333333333, 26.5, 26.466666666666665, 26.43333333333333, 26.400000000000002, 26.366666666666667, 26.333333333333332, 26.3, 26.266666666666666, 26.23333333333333, 26.200000000000003, 26.166666666666664, 26.13333333333333, 26.1, 26.066666666666666, 26.033333333333335, 26.0, 25.966666666666665, 25.933333333333337, 25.900000000000002, 25.866666666666667, 25.833333333333336, 25.8, 25.766666666666666, 25.733333333333334, 25.7, 25.666666666666664, 25.633333333333336, 25.6, 25.566666666666666, 25.533333333333335, 25.5, 25.466666666666665, 25.433333333333337, 25.4, 25.366666666666664, 25.333333333333336, 25.3, 25.266666666666666, 25.233333333333334, 25.2, 25.166666666666664, 25.133333333333336, 25.1, 25.066666666666666, 25.033333333333335, 25.0, 24.96666666666667, 24.933333333333334, 24.9, 24.866666666666667, 24.833333333333332, 24.8, 24.766666666666666, 24.73333333333333, 24.7, 24.666666666666668, 24.633333333333333, 24.6, 24.566666666666666, 24.53333333333333, 24.5, 24.46666666666667, 24.433333333333334, 24.4, 24.366666666666667, 24.333333333333336, 24.3, 24.266666666666666, 24.233333333333334, 24.2, 24.166666666666668, 24.133333333333333, 24.099999999999998, 24.066666666666666, 24.033333333333335, 24.0, 23.966666666666665, 23.933333333333334, 23.9, 23.866666666666667, 23.833333333333336, 23.799999999999997, 23.766666666666666, 23.733333333333334, 23.7, 23.666666666666668, 23.633333333333333, 23.599999999999998, 23.566666666666666, 23.533333333333335, 23.5, 23.466666666666665, 23.433333333333334, 23.400000000000002, 23.366666666666667, 23.333333333333332, 23.3, 23.266666666666666, 23.233333333333334, 23.200000000000003, 23.166666666666664, 23.133333333333333, 23.1, 23.066666666666666, 23.033333333333335, 23.0, 22.966666666666665, 22.933333333333334, 22.900000000000002, 22.866666666666667, 22.833333333333332, 22.8, 22.766666666666666, 22.733333333333334, 22.7, 22.666666666666664, 22.633333333333333, 22.6, 22.566666666666666, 22.53333333333333, 22.5, 22.466666666666665, 22.433333333333334, 22.400000000000002, 22.366666666666667, 22.333333333333332, 22.3, 22.26666666666667, 22.233333333333334, 22.2, 22.166666666666668, 22.133333333333333, 22.1, 22.066666666666666, 22.03333333333333, 22.0, 21.96666666666667, 21.933333333333334, 21.9, 21.866666666666667, 21.833333333333332, 21.8, 21.766666666666666, 21.73333333333333, 21.7, 21.666666666666668, 21.633333333333333, 21.6, 21.566666666666666, 21.53333333333333, 21.5, 21.46666666666667, 21.433333333333334, 21.4, 21.366666666666667, 21.333333333333336, 21.3, 21.266666666666666, 21.233333333333334, 21.2, 21.166666666666668, 21.133333333333333, 21.099999999999998, 21.066666666666666, 21.033333333333335, 21.0, 20.96666666666667, 20.933333333333334, 20.9, 20.866666666666667, 20.833333333333336, 20.8, 20.766666666666666, 20.733333333333334, 20.7, 20.666666666666668, 20.633333333333333, 20.599999999999998, 20.566666666666666, 20.533333333333335, 20.5, 20.466666666666665, 20.433333333333334, 20.4, 20.366666666666667, 20.333333333333332, 20.3, 20.266666666666666, 20.233333333333334, 20.200000000000003, 20.166666666666664, 20.133333333333333, 20.1, 20.066666666666666, 20.033333333333335, 20.0, 19.966666666666665, 19.933333333333334, 19.900000000000002, 19.866666666666667, 19.833333333333332, 19.8, 19.766666666666666, 19.733333333333334, 19.7, 19.666666666666664, 19.633333333333333, 19.6, 19.566666666666666, 19.53333333333333, 19.5, 19.466666666666665, 19.433333333333334, 19.400000000000002, 19.366666666666667, 19.333333333333332, 19.3, 19.26666666666667, 19.233333333333334, 19.2, 19.166666666666668, 19.133333333333333, 19.1, 19.066666666666666, 19.03333333333333, 19.0, 18.96666666666667, 18.933333333333334, 18.9, 18.866666666666667, 18.833333333333332, 18.8, 18.76666666666667, 18.73333333333333, 18.7, 18.666666666666668, 18.633333333333333, 18.6, 18.566666666666666, 18.53333333333333, 18.5, 18.46666666666667, 18.433333333333334, 18.4, 18.366666666666667, 18.333333333333332, 18.3, 18.266666666666666, 18.23333333333333, 18.2, 18.166666666666668, 18.133333333333333, 18.099999999999998, 18.066666666666666, 18.033333333333335, 18.0, 17.96666666666667, 17.933333333333334, 17.9, 17.866666666666667, 17.833333333333336, 17.8, 17.766666666666666, 17.733333333333334, 17.7, 17.666666666666668, 17.633333333333333, 17.599999999999998, 17.566666666666666, 17.533333333333335, 17.5, 17.466666666666665, 17.433333333333334, 17.4, 17.366666666666667, 17.333333333333336, 17.299999999999997, 17.266666666666666, 17.233333333333334, 17.2, 17.166666666666668, 17.133333333333333, 17.1, 17.066666666666666, 17.033333333333335, 17.0, 16.966666666666665, 16.933333333333334, 16.900000000000002, 16.866666666666667, 16.833333333333332, 16.8, 16.766666666666666, 16.733333333333334, 16.7, 16.666666666666664, 16.633333333333333, 16.6, 16.566666666666666, 16.53333333333333, 16.5, 16.466666666666665, 16.433333333333334, 16.400000000000002, 16.366666666666667, 16.333333333333332, 16.3, 16.266666666666666, 16.233333333333334, 16.2, 16.166666666666664, 16.133333333333333, 16.1, 16.066666666666666, 16.03333333333333, 16.0, 15.966666666666669, 15.933333333333334, 15.9, 15.866666666666667, 15.833333333333332, 15.8, 15.766666666666667, 15.733333333333333, 15.7, 15.666666666666668, 15.633333333333333, 15.6, 15.566666666666668, 15.533333333333331, 15.5, 15.466666666666667, 15.433333333333332, 15.4, 15.366666666666667, 15.333333333333332, 15.299999999999999, 15.266666666666667, 15.233333333333333, 15.2, 15.166666666666668, 15.133333333333333, 15.1, 15.066666666666666, 15.033333333333335, 15.0, 14.966666666666667, 14.933333333333335, 14.899999999999999, 14.866666666666667, 14.833333333333334, 14.799999999999999, 14.766666666666667, 14.733333333333334, 14.7, 14.666666666666666, 14.633333333333335, 14.6, 14.566666666666666, 14.533333333333335, 14.499999999999998, 14.466666666666667, 14.433333333333334, 14.399999999999999, 14.366666666666667, 14.333333333333334, 14.299999999999999, 14.266666666666666, 14.233333333333334, 14.2, 14.166666666666666, 14.133333333333335, 14.099999999999998, 14.066666666666666, 14.033333333333333, 14.000000000000002, 13.966666666666667, 13.933333333333334, 13.900000000000002, 13.866666666666665, 13.833333333333334, 13.8, 13.766666666666666, 13.733333333333334, 13.700000000000001, 13.666666666666666, 13.633333333333333, 13.600000000000001, 13.566666666666666, 13.533333333333333, 13.5, 13.466666666666665, 13.433333333333334, 13.4, 13.366666666666665, 13.333333333333334, 13.3, 13.266666666666666, 13.233333333333333, 13.200000000000001, 13.166666666666666, 13.133333333333333, 13.100000000000001, 13.066666666666665, 13.033333333333333, 13.0, 12.966666666666669, 12.933333333333334, 12.9, 12.866666666666667, 12.833333333333332, 12.8, 12.766666666666667, 12.733333333333333, 12.7, 12.666666666666668, 12.633333333333333, 12.6, 12.566666666666668, 12.533333333333333, 12.5, 12.466666666666667, 12.433333333333334, 12.4, 12.366666666666665, 12.333333333333334, 12.3, 12.266666666666666, 12.233333333333334, 12.2, 12.166666666666668, 12.133333333333333, 12.1, 12.066666666666666, 12.033333333333333, 12.0, 11.966666666666667, 11.933333333333334, 11.899999999999999, 11.866666666666667, 11.833333333333334, 11.799999999999999, 11.766666666666667, 11.733333333333333, 11.700000000000001, 11.666666666666666, 11.633333333333333, 11.600000000000001, 11.566666666666666, 11.533333333333333, 11.5, 11.466666666666667, 11.433333333333334, 11.4, 11.366666666666667, 11.333333333333332, 11.3, 11.266666666666666, 11.233333333333333, 11.200000000000001, 11.166666666666666, 11.133333333333335, 11.1, 11.066666666666666, 11.033333333333333, 11.0, 10.966666666666667, 10.933333333333334, 10.9, 10.866666666666665, 10.833333333333334, 10.8, 10.766666666666666, 10.733333333333334, 10.7, 10.666666666666668, 10.633333333333333, 10.6, 10.566666666666666, 10.533333333333333, 10.5, 10.466666666666667, 10.433333333333334, 10.4, 10.366666666666667, 10.333333333333334, 10.299999999999999, 10.266666666666667, 10.233333333333333, 10.2, 10.166666666666666, 10.133333333333333, 10.100000000000001, 10.066666666666666, 10.033333333333333, 10.0, 9.966666666666667, 9.933333333333334, 9.9, 9.866666666666667, 9.833333333333332, 9.8, 9.766666666666666, 9.733333333333333, 9.700000000000001, 9.666666666666666, 9.633333333333335, 9.6, 9.566666666666666, 9.533333333333333, 9.5, 9.466666666666667, 9.433333333333334, 9.4, 9.366666666666665, 9.333333333333334, 9.3, 9.266666666666666, 9.233333333333334, 9.2, 9.166666666666666, 9.133333333333333, 9.1, 9.066666666666666, 9.033333333333333, 9.0, 8.966666666666667, 8.933333333333334, 8.9, 8.866666666666667, 8.833333333333334, 8.799999999999999, 8.766666666666667, 8.733333333333333, 8.7, 8.666666666666668, 8.633333333333333, 8.6, 8.566666666666666, 8.533333333333333, 8.5, 8.466666666666667, 8.433333333333334, 8.4, 8.366666666666667, 8.333333333333332, 8.3, 8.266666666666666, 8.233333333333333, 8.200000000000001, 8.166666666666666, 8.133333333333333, 8.1, 8.066666666666666, 8.033333333333333, 8.0, 7.966666666666667, 7.933333333333334, 7.9, 7.866666666666666, 7.833333333333334, 7.8, 7.766666666666666, 7.733333333333333, 7.7, 7.666666666666666, 7.633333333333334, 7.6, 7.566666666666666, 7.533333333333333, 7.5, 7.466666666666668, 7.433333333333334, 7.3999999999999995, 7.366666666666667, 7.333333333333333, 7.3, 7.2666666666666675, 7.233333333333333, 7.199999999999999, 7.166666666666667, 7.133333333333333, 7.1, 7.066666666666667, 7.033333333333333, 7.000000000000001, 6.966666666666667, 6.933333333333333, 6.9, 6.866666666666667, 6.833333333333333, 6.800000000000001, 6.766666666666667, 6.7333333333333325, 6.7, 6.666666666666667, 6.633333333333333, 6.6000000000000005, 6.566666666666666, 6.533333333333332, 6.5, 6.466666666666667, 6.433333333333334, 6.4, 6.366666666666666, 6.333333333333334, 6.3, 6.266666666666667, 6.233333333333333, 6.2, 6.166666666666667, 6.133333333333333, 6.1, 6.066666666666666, 6.033333333333333, 6.0, 5.966666666666667, 5.933333333333334, 5.8999999999999995, 5.866666666666666, 5.833333333333333, 5.800000000000001, 5.766666666666667, 5.733333333333333, 5.7, 5.666666666666666, 5.633333333333333, 5.6000000000000005, 5.566666666666667, 5.533333333333333, 5.5, 5.466666666666667, 5.433333333333333, 5.4, 5.366666666666667, 5.333333333333334, 5.3, 5.266666666666667, 5.233333333333333, 5.2, 5.166666666666667, 5.133333333333334, 5.1, 5.066666666666666, 5.033333333333333, 5.0, 4.966666666666667, 4.933333333333334, 4.9, 4.866666666666666, 4.833333333333333, 4.8, 4.766666666666667, 4.733333333333333, 4.7, 4.666666666666667, 4.633333333333333, 4.6, 4.566666666666666, 4.533333333333333, 4.5, 4.466666666666667, 4.433333333333334, 4.3999999999999995, 4.366666666666666, 4.333333333333334, 4.3, 4.266666666666667, 4.233333333333333, 4.2, 4.166666666666666, 4.133333333333333, 4.1000000000000005, 4.066666666666666, 4.033333333333333, 4.0, 3.966666666666667, 3.933333333333333, 3.9, 3.8666666666666667, 3.833333333333333, 3.8, 3.7666666666666666, 3.733333333333334, 3.6999999999999997, 3.6666666666666665, 3.6333333333333337, 3.5999999999999996, 3.5666666666666664, 3.5333333333333337, 3.5000000000000004, 3.4666666666666663, 3.4333333333333336, 3.4000000000000004, 3.3666666666666663, 3.3333333333333335, 3.3000000000000003, 3.266666666666666, 3.2333333333333334, 3.2, 3.166666666666667, 3.1333333333333333, 3.1, 3.0666666666666664, 3.033333333333333, 3.0, 2.966666666666667, 2.933333333333333, 2.9000000000000004, 2.8666666666666667, 2.833333333333333, 2.8000000000000003, 2.7666666666666666, 2.7333333333333334, 2.7, 2.666666666666667, 2.6333333333333333, 2.6, 2.566666666666667, 2.533333333333333, 2.5, 2.466666666666667, 2.433333333333333, 2.4, 2.3666666666666667, 2.3333333333333335, 2.3, 2.2666666666666666, 2.2333333333333334, 2.1999999999999997, 2.166666666666667, 2.1333333333333333, 2.1, 2.0666666666666664, 2.033333333333333, 2.0, 1.9666666666666666, 1.9333333333333333, 1.9, 1.866666666666667, 1.8333333333333333, 1.7999999999999998, 1.7666666666666668, 1.7333333333333332, 1.7000000000000002, 1.6666666666666667, 1.633333333333333, 1.6, 1.5666666666666667, 1.5333333333333332, 1.5, 1.4666666666666666, 1.4333333333333333, 1.4000000000000001, 1.3666666666666667, 1.3333333333333335, 1.3, 1.2666666666666666, 1.2333333333333334, 1.2, 1.1666666666666667, 1.1333333333333333, 1.0999999999999999, 1.0666666666666667, 1.0333333333333332, 1.0, 0.9666666666666667, 0.9333333333333335, 0.8999999999999999, 0.8666666666666666, 0.8333333333333334, 0.8, 0.7666666666666666, 0.7333333333333333, 0.7000000000000001, 0.6666666666666667, 0.6333333333333333, 0.6, 0.5666666666666667, 0.5333333333333333, 0.5, 0.46666666666666673, 0.4333333333333333, 0.4, 0.36666666666666664, 0.33333333333333337, 0.3, 0.26666666666666666, 0.23333333333333336, 0.2, 0.16666666666666669, 0.13333333333333333, 0.1, 0.06666666666666667, 0.03333333333333333], [65.42056074766354, 65.4424040066778, 65.46426185704742, 65.48613431339793, 65.50802139037432, 65.52992310264125, 65.55183946488295, 65.54031448645031, 65.56224899598394, 65.58419819216606, 65.57267247153382, 65.59463986599665, 65.61662198391421, 65.63861884009387, 65.66063044936284, 65.68265682656826, 65.67114093959732, 65.69318563276268, 65.71524513096037, 65.73731944910985, 65.75940860215054, 65.78151260504201, 65.80363147276395, 65.82576522031619, 65.84791386271871, 65.87007741501179, 65.89225589225589, 65.91444930953183, 65.9366576819407, 65.95888102460398, 65.98111935266353, 66.00337268128162, 66.02564102564102, 66.04792440094499, 66.07022282241729, 66.09253630530226, 66.08108108108108, 66.10341331530923, 66.12576064908721, 66.14812309773419, 66.17050067658998, 66.19289340101523, 66.21530128639134, 66.20386048086692, 66.22628726287263, 66.24872924432395, 66.27118644067797, 66.29365886741269, 66.31614654002713, 66.3386494740414, 66.3611676849966, 66.383701188455, 66.37228260869566, 66.39483520217465, 66.38341264445955, 66.40598435906155, 66.42857142857143, 66.4511738686628, 66.47379169503064, 66.49642492339122, 66.51907356948229, 66.54173764906304, 66.56441717791411, 66.5871121718377, 66.60982264665756, 66.63254861821903, 66.65529010238907, 66.67804711505634, 66.66666666666666, 66.68944311581825, 66.67805878332193, 66.7008547008547, 66.72366621067032, 66.7464933287718, 66.76933607118411, 66.79219445395412, 66.78082191780823, 66.80369989722507, 66.82659355723098, 66.81522111758656, 66.83813443072702, 66.82675814751286, 66.8496911461908, 66.87263989014761, 66.86126373626374, 66.88423222260391, 66.90721649484536, 66.93021656926778, 66.95323246217332, 66.97626418988648, 66.9993117687543, 67.0223752151463, 67.04545454545455, 67.03410265242852, 67.05720192970365, 67.08031713202344, 67.06896551724138, 67.09210072438772, 67.11525189786059, 67.138419054194, 67.16160220994475, 67.15025906735751, 67.13890808569454, 67.12754925682682, 67.15076071922545, 67.17398823936355, 67.19723183391004, 67.1858774662513, 67.20914127423822, 67.19778316591618, 67.22106722106722, 67.20970537261698, 67.19833564493759, 67.2216441207076, 67.24496877168633, 67.26830961471711, 67.29166666666667, 67.31503994442515, 67.33842946490618, 67.36183524504692, 67.38525730180807, 67.40869565217392, 67.3973556019485, 67.38600765750087, 67.37465181058496, 67.36328805294323, 67.38675958188153, 67.41024747298711, 67.39888423988842, 67.42239274502964, 67.44591765526867, 67.4694589877836, 67.49301675977654, 67.48166259168704, 67.50524109014675, 67.52883607130374, 67.51748251748252, 67.54109828611402, 67.56473058082575, 67.58837941897094, 67.61204481792717, 67.63572679509632, 67.65942536790469, 67.68314055380301, 67.70687237026648, 67.7306208347948, 67.75438596491227, 67.77816777816777, 67.76685393258427, 67.79065683175273, 67.81447645818693, 67.83831282952548, 67.82700421940928, 67.81568765388674, 67.83954961294863, 67.86342837029216, 67.85211267605634, 67.87601268052131, 67.8646934460888, 67.88861473387381, 67.91255289139634, 67.93650793650794, 67.92519407198306, 67.94917049064595, 67.9731638418079, 67.99717414341222, 68.02120141342756, 68.00989749027924, 68.03394625176803, 68.05801202688362, 68.0820948336872, 68.10619469026548, 68.13031161473087, 68.1544456252214, 68.17859673990078, 68.20276497695853, 68.22695035460993, 68.25115289109614, 68.23988644428673, 68.26411075612353, 68.28835227272727, 68.27708703374778, 68.30135039090263, 68.32563099893352, 68.34992887624468, 68.37424404126645, 68.3985765124555, 68.42292630829476, 68.44729344729345, 68.43605272532953, 68.42480399144691, 68.41354723707664, 68.40228245363767, 68.42668569389939, 68.45110635260528, 68.47554444841128, 68.46428571428571, 68.48874598070739, 68.5132237312366, 68.53771898462638, 68.56223175965665, 68.5509838998211, 68.57551896921976, 68.56426781238811, 68.55300859598854, 68.57757076316733, 68.60215053763442, 68.59089279311581, 68.61549497847919, 68.64011481880158, 68.62885857860732, 68.61759425493716, 68.64224137931035, 68.66690621631332, 68.69158878504673, 68.68033081625315, 68.70503597122301, 68.69377473911479, 68.68250539956804, 68.70723802664746, 68.69596541786743, 68.72072072072072, 68.74549387166546, 68.77028489001081, 68.75901875901876, 68.78383255142549, 68.7725631768953, 68.79739978331527, 68.82225433526011, 68.81098662811709, 68.8358640636298, 68.86075949367088, 68.849493487699, 68.87441187115454, 68.89934829833454, 68.88808402752626, 68.91304347826087, 68.90177600579919, 68.89050036258159, 68.87921653971708, 68.90420899854863, 68.8929219600726, 68.91793754538853, 68.90664729386124, 68.8953488372093, 68.88404216648492, 68.87272727272727, 68.89778101127682, 68.92285298398836, 68.94794321077539, 68.97305171158048, 68.96174863387978, 68.9868804664723, 69.01203062340502, 69.00072939460247, 69.02590295512586, 69.05109489051094, 69.07630522088354, 69.10153396639883, 69.1267811472415, 69.11549707602339, 69.14076782449726, 69.12948061448428, 69.11818514452982, 69.14348462664715, 69.16880263639692, 69.1941391941392, 69.1828508611213, 69.20821114369502, 69.23359002566923, 69.25898752751284, 69.28440366972477, 69.30983847283406, 69.33529195739993, 69.32402645113886, 69.34950385887542, 69.33823529411765, 69.32695844060316, 69.31567328918322, 69.34118513065881, 69.36671575846833, 69.35543278084715, 69.34414148857775, 69.3328418724659, 69.35840707964603, 69.38399114717816, 69.40959409594096, 69.43521594684385, 69.46085672082718, 69.449575175471, 69.47524020694752, 69.50092421441775, 69.5266272189349, 69.55234924158343, 69.5780903034789, 69.56682710107368, 69.55555555555556, 69.58132641719156, 69.60711638250557, 69.59584723767148, 69.62166172106825, 69.64749536178107, 69.67334818114328, 69.69922020051986, 69.72511144130758, 69.75102192493496, 69.77695167286245, 69.80290070658238, 69.79166666666666, 69.81764049125418, 69.84363365599404, 69.86964618249534, 69.85842026825634, 69.88445769660827, 69.91051454138703, 69.89929130921298, 69.88805970149254, 69.91414706980217, 69.94025392083645, 69.96638027642884, 69.99252615844544, 69.98130841121495, 70.0074794315632, 69.99625888514778, 70.02245508982035, 70.01123174840883, 70.0374531835206, 70.06369426751591, 70.08995502248877, 70.11623547056618, 70.14253563390848, 70.1313320825516, 70.15765765765765, 70.18400300413067, 70.17280240420737, 70.19917324314167, 70.22556390977444, 70.25197442647611, 70.27840481565086, 70.30485509973654, 70.29367469879519, 70.3201506591337, 70.34664657121327, 70.37316245759517, 70.36199095022624, 70.38853262919653, 70.37735849056604, 70.40392600981502, 70.39274924471299, 70.41934265205893, 70.44595616024188, 70.47258979206049, 70.49924357034796, 70.525917517972, 70.55261165783497, 70.5793260128739, 70.60606060606061, 70.59492231906025, 70.62168309325246, 70.64846416382252, 70.67526555386951, 70.70208728652752, 70.72892938496584, 70.71781238131409, 70.74468085106383, 70.77156974534398, 70.79847908745248, 70.7873716241917, 70.81430745814308, 70.80319756376095, 70.83015993907082, 70.85714285714285, 70.84603658536585, 70.8349218452154, 70.82379862700229, 70.85082029759634, 70.87786259541986, 70.9049255441008, 70.93200916730329, 70.92090179594956, 70.90978593272172, 70.89866156787762, 70.92578423871461, 70.95292766934558, 70.94180704441041, 70.9306779011873, 70.95785440613027, 70.9850517439632, 70.9739263803681, 71.00115074798619, 70.99002302379125, 71.0172744721689, 71.00614439324117, 70.99500576258163, 71.02229054573405, 71.04959630911189, 71.07692307692308, 71.10427087341286, 71.09314857582756, 71.08201771274547, 71.10939907550076, 71.13680154142583, 71.12567463377025, 71.15310451214809, 71.14197530864197, 71.1694326514859, 71.19691119691119, 71.18578601776748, 71.17465224111282, 71.16350985697719, 71.1523588553751, 71.1798839458414, 71.20743034055728, 71.23499806426635, 71.2238574748257, 71.21270825261526, 71.24031007751938, 71.22915858860023, 71.25678820791312, 71.28443927046953, 71.31211180124224, 71.33980582524272, 71.32867132867133, 71.31752817722503, 71.3452566096423, 71.33411124076235, 71.36186770428016, 71.38964577656675, 71.3785046728972, 71.36735488897546, 71.35619641465316, 71.3840155945419, 71.41185647425897, 71.40070230198987, 71.38953942232631, 71.41741507223742, 71.40625, 71.43415396639313, 71.46207974980453, 71.45091904575675, 71.47887323943662, 71.46771037181996, 71.49569303054034, 71.48452800626714, 71.51253918495298, 71.5405723245786, 71.52941176470588, 71.51824244801884, 71.50706436420722, 71.53513937966235, 71.5632364493323, 71.55206286836935, 71.58018867924528, 71.56901297679906, 71.59716758457907, 71.58598976780794, 71.61417322834646, 71.60299330445056, 71.63120567375887, 71.65944028379977, 71.64826498422713, 71.6370808678501, 71.62588792423047, 71.65416502171338, 71.64296998420221, 71.67127617542474, 71.699604743083, 71.68841439304072, 71.67721518987342, 71.70557973882073, 71.69437846397466, 71.72277227722772, 71.71156893819335, 71.70035671819262, 71.68913560666138, 71.67790559301864, 71.66666666666667, 71.65541881699087, 71.68387609213661, 71.71235597934049, 71.70111287758345, 71.68986083499006, 71.67859984089101, 71.66732988460008, 71.656050955414, 71.6447630426125, 71.67330677290836, 71.70187325627741, 71.69059011164273, 71.67929796569605, 71.66799680766161, 71.6566866267465, 71.685303514377, 71.67399121054734, 71.66266986410871, 71.65133946421432, 71.64, 71.62865146058424, 71.61729383506805, 71.60592711253504, 71.63461538461539, 71.66332665330661, 71.65196471531677, 71.68070597673486, 71.669341894061, 71.65796868727419, 71.6867469879518, 71.67537163519486, 71.70418006430869, 71.7330116606353, 71.72164119066774, 71.7102615694165, 71.69887278582931, 71.68747482883609, 71.7163577759871, 71.7049576783555, 71.69354838709677, 71.72246873739411, 71.71105730427765, 71.69963665724667, 71.72859450726979, 71.71717171717171, 71.7461600646726, 71.73473513950667, 71.72330097087378, 71.71185754755159, 71.7408906882591, 71.72944511948157, 71.71799027552674, 71.74706120794487, 71.73560421735604, 71.72413793103448, 71.71266233766234, 71.70117742590337, 71.68968318440292, 71.71881349045104, 71.70731707317073, 71.73647824318829, 71.72497965825875, 71.7134717134717, 71.74267100977198, 71.73116089613035, 71.71964140179298, 71.7081125152874, 71.73735725938009, 71.76662586699307, 71.79591836734693, 71.8252347897101, 71.85457516339869, 71.8430731507969, 71.83156173344236, 71.86094069529652, 71.84942716857611, 71.83790421612771, 71.82637182637183, 71.81482998770996, 71.84426229508196, 71.83271832718327, 71.82116488925348, 71.85063602790316, 71.83908045977012, 71.82751540041068, 71.8570254724733, 71.8865598027127, 71.91611842105263, 71.90456602221307, 71.89300411522633, 71.88143268834911, 71.86985172981878, 71.85826122785332, 71.84666117065129, 71.83505154639175, 71.86468646864687, 71.89434585224927, 71.92402972749794, 71.95373812474185, 71.94214876033058, 71.97188921041753, 71.96029776674938, 71.94869673148531, 71.97847682119205, 72.00828157349896, 71.996685998343, 71.98508081226689, 71.97346600331676, 71.96184155951887, 71.95020746887967, 71.98007471980074, 72.00996677740864, 71.99833818030744, 71.98669991687449, 71.97505197505197, 71.96339434276207, 71.993341656263, 72.0233139050791, 72.01166180758017, 72.04166666666667, 72.07169654022509, 72.10175145954962, 72.13183145598666, 72.12020033388981, 72.10855949895615, 72.0969089390142, 72.12703719180944, 72.11538461538461, 72.10372229192807, 72.09205020920501, 72.08036835496023, 72.06867671691792, 72.09886887306241, 72.08717518860017, 72.0754716981132, 72.10570469798657, 72.1359630717583, 72.12426532325776, 72.15455690886182, 72.14285714285714, 72.1311475409836, 72.11942809083264, 72.1497686159024, 72.13804713804713, 72.16842105263159, 72.19882055602359, 72.18710493046775, 72.21753794266442, 72.20582032897511, 72.23628691983123, 72.22456732798649, 72.21283783783784, 72.20109843683989, 72.18934911242604, 72.17758985200847, 72.165820642978, 72.1540414727042, 72.14225232853514, 72.13045319779754, 72.11864406779661, 72.14921576939382, 72.13740458015268, 72.1680101824353, 72.19864176570458, 72.1868365180467, 72.17502124044181, 72.20569485762856, 72.1938775510204, 72.18205019140791, 72.17021276595744, 72.15836526181354, 72.18909710391823, 72.17724755006391, 72.2080136402387, 72.19616204690831, 72.22696245733789, 72.21510883482715, 72.20324508966695, 72.19137120888509, 72.22222222222221, 72.25309961522018, 72.24123182207013, 72.22935387248609, 72.21746575342466, 72.20556745182013, 72.19365895458441, 72.18174024860694, 72.21269296740995, 72.24367224367224, 72.23175965665236, 72.21983683984543, 72.2508591065292, 72.28190803609797, 72.31298366294067, 72.34408602150538, 72.33218588640275, 72.32027550581145, 72.30835486649441, 72.29642395519173, 72.32758620689656, 72.3156532988357, 72.3037100949094, 72.29175658178679, 72.32297063903282, 72.3110151187905, 72.2990492653414, 72.28707306528318, 72.27508650519032, 72.26308957161403, 72.25108225108225, 72.23906453009961, 72.27036395147314, 72.25834416991765, 72.24631396357329, 72.27765726681127, 72.265625, 72.25358228397742, 72.24152910512598, 72.2729248152977, 72.26086956521739, 72.24880382775119, 72.236727589208, 72.26817588158467, 72.2560975609756, 72.2875816993464, 72.27550130775937, 72.26341037941562, 72.25130890052355, 72.23919685726757, 72.27074235807859, 72.25862822193098, 72.2465034965035, 72.23436816790554, 72.26596675415573, 72.29759299781182, 72.28546409807356, 72.27332457293035, 72.26117440841368, 72.24901359053047, 72.28070175438597, 72.26853883282142, 72.25636523266023, 72.2880983750549, 72.27592267135326, 72.26373626373626, 72.29551451187335, 72.2833260008799, 72.31514084507043, 72.30295024218407, 72.29074889867842, 72.27853680035258, 72.2663139329806, 72.25408028231143, 72.24183583406885, 72.22958057395144, 72.2173144876325, 72.20503756076006, 72.23695844385499, 72.22467934542239, 72.21238938053098, 72.24435590969456, 72.23206377325067, 72.26406734603455, 72.29609929078015, 72.28381374722838, 72.2715173025732, 72.25920994229915, 72.24689165186501, 72.23456241670368, 72.22222222222221, 72.20987105380169, 72.19750889679716, 72.1851357365376, 72.2172751558326, 72.24944320712694, 72.23707664884135, 72.26928221132411, 72.30151650312222, 72.33377956269523, 72.32142857142857, 72.35372934345689, 72.34137622877569, 72.3737147966026, 72.40608228980322, 72.3937360178971, 72.38137869292748, 72.41379310344827, 72.40143369175627, 72.38906320035858, 72.37668161434978, 72.40915208613728, 72.3967684021544, 72.38437359676695, 72.4168912848158, 72.40449438202248, 72.43705035971223, 72.42465137201978, 72.41224122412241, 72.39981990094552, 72.38738738738739, 72.37494366831906, 72.36248872858431, 72.35002255299955, 72.33754512635379, 72.32505643340858, 72.31255645889793, 72.30004518752824, 72.2875226039783, 72.27498869289914, 72.26244343891402, 72.24988682661838, 72.28260869565217, 72.27004984141368, 72.25747960108794, 72.24489795918367, 72.23230490018149, 72.21970040853381, 72.20708446866485, 72.19445706497046, 72.18181818181819, 72.16916780354707, 72.1565059144677, 72.18934911242604, 72.22222222222221, 72.20956719817767, 72.19690063810393, 72.18422252621978, 72.21715328467153, 72.20447284345049, 72.1917808219178, 72.17907720420284, 72.16636197440585, 72.19935985368085, 72.18664226898444, 72.21967963386727, 72.20695970695971, 72.19422812643151, 72.18148487626031, 72.16872994039431, 72.1559633027523, 72.14318494722349, 72.1303948576676, 72.11759301791456, 72.10477941176471, 72.0919540229885, 72.07911683532659, 72.06626783248964, 72.05340699815838, 72.04053431598342, 72.02764976958525, 72.01475334255417, 72.04797047970479, 72.03507152745732, 72.06832871652816, 72.05542725173211, 72.04251386321626, 72.0295885344429, 72.06290471785384, 72.04997686256362, 72.03703703703704, 72.02408522464103, 72.01112140871177, 71.99814557255448, 71.98515769944342, 71.97215777262181, 72.00557103064067, 71.99256850905714, 71.97955390334573, 71.96652719665272, 71.95348837209302, 71.94043741275011, 71.92737430167597, 71.9608756404285, 71.94780987884435, 71.93473193473193, 71.92164179104478, 71.90853943070462, 71.89542483660131, 71.88229799159271, 71.91588785046729, 71.90275829827021, 71.88961646398504, 71.92325690219934, 71.95692883895131, 71.94379391100702, 71.9306466729147, 71.96436943272386, 71.95121951219512, 71.93805725011731, 71.92488262910798, 71.95866604039455, 71.94548872180451, 71.97931358721203, 71.96613358419567, 71.95294117647059, 71.98681732580037, 72.02072538860104, 72.00754005655043, 71.99434229137199, 71.98113207547169, 71.96790939122228, 72.00188857412654, 71.98866320264526, 72.0226843100189, 72.05673758865248, 72.04351939451277, 72.07761476573592, 72.11174242424242, 72.14590241591662, 72.13270142180095, 72.11948790896159, 72.10626185958255, 72.09302325581395, 72.07977207977207, 72.06650831353919, 72.0532319391635, 72.08749405611033, 72.07421503330161, 72.0609233698239, 72.09523809523809, 72.08194378275368, 72.1163012392755, 72.1030042918455, 72.13740458015268, 72.12410501193317, 72.11079274116523, 72.09746774964167, 72.08413001912047, 72.07077953132472, 72.05741626794259, 72.04404021062709, 72.03065134099617, 72.01724964063249, 72.00383509108342, 71.99040767386091, 71.97696737044146, 72.01152184349496, 71.99807877041306, 71.98462277751081, 71.97115384615384, 71.95767195767195, 71.944177093359, 71.9306692344728, 71.96531791907515, 71.95180722891567, 71.93828351012537, 71.92474674384948, 71.91119691119691, 71.89763399323998, 71.93236714975846, 71.91880135331078, 71.90522243713733, 71.94000967585873, 71.92642787996128, 71.91283292978208, 71.89922480620154, 71.93407658749395, 71.92046556741029, 71.95536147501213, 71.99029126213591, 71.97668771248179, 72.01166180758017, 71.99805542051531, 71.98443579766537, 71.97080291970804, 72.00584225900681, 72.04091573307355, 72.02729044834308, 72.01365187713311, 72.0, 72.03513909224012, 72.021484375, 72.00781631656082, 72.04301075268818, 72.07823960880195, 72.11350293542075, 72.09985315712188, 72.08619000979432, 72.07251347378735, 72.1078431372549, 72.09416380578715, 72.08047105004907, 72.06676485027, 72.05304518664047, 72.03931203931204, 72.02556538839725, 72.01180521396951, 71.99803149606299, 71.98424421467257, 72.01970443349754, 72.00591424346969, 71.99211045364892, 71.97829304390724, 72.01382033563672, 72.04938271604938, 72.03557312252964, 72.02174987642115, 72.00791295746785, 71.99406234537358, 71.98019801980197, 71.96631996037642, 71.95242814667988, 71.93852255825483, 71.92460317460318, 71.91066997518611, 71.94637537239325, 71.9324391455539, 71.91848906560637, 71.90452511188464, 71.8905472636816, 71.87655550024888, 71.91235059760956, 71.898355754858, 71.93419740777667, 71.92019950124688, 71.9061876247505, 71.89216175736397, 71.87812187812187, 71.86406796601699, 71.85000000000001, 71.8359179589795, 71.82182182182181, 71.80771156735103, 71.79358717434869, 71.77944862155388, 71.765295887663, 71.80130456598093, 71.78714859437751, 71.77297840281265, 71.75879396984925, 71.74459527400704, 71.73038229376257, 71.71615500754906, 71.70191339375629, 71.68765743073048, 71.67338709677419, 71.70953101361573, 71.69525731584258, 71.73144876325088, 71.71717171717171, 71.70288024254674, 71.68857431749241, 71.67425392008093, 71.65991902834008, 71.64556962025317, 71.63120567375887, 71.61682716675114, 71.6024340770791, 71.58802638254693, 71.57360406091371, 71.55916708989335, 71.54471544715447, 71.53024911032028, 71.51576805696847, 71.55216284987277, 71.58859470468431, 71.57412124299542, 71.55963302752293, 71.54513003569608, 71.58163265306122, 71.56712608473711, 71.60367722165475, 71.64026571282575, 71.67689161554193, 71.66240409207161, 71.64790174002047, 71.63338453661035, 71.67008196721312, 71.7068170169144, 71.6923076923077, 71.67778347870703, 71.71457905544148, 71.7000513610683, 71.73689619732785, 71.77377892030849, 71.75925925925925, 71.79619145651056, 71.7816683831102, 71.76713034518289, 71.80412371134021, 71.78958225889633, 71.8266253869969, 71.86370676303562, 71.849173553719, 71.83462532299741, 71.87176835573939, 71.8572167615106, 71.84265010351967, 71.82806835836354, 71.81347150259067, 71.79885951270089, 71.83609958506224, 71.82148417228854, 71.80685358255452, 71.79220779220779, 71.77754677754677, 71.7628705148206, 71.74817898022893, 71.73347214992192, 71.71875, 71.70401250651382, 71.68925964546402, 71.67449139280126, 71.71189979123173, 71.69712793733682, 71.68234064785788, 71.6675378985886, 71.65271966527197, 71.63788592360021, 71.67539267015707, 71.66055526453641, 71.64570230607966, 71.63083377031988, 71.61594963273872, 71.60104986876641, 71.58613445378151, 71.57120336311088, 71.55625657202944, 71.59389794844819, 71.57894736842105, 71.56398104265402, 71.54899894625922, 71.53400105429625, 71.51898734177216, 71.50395778364116, 71.48891235480464, 71.47385103011094, 71.45877378435517, 71.44368059227921, 71.42857142857143, 71.4134462678666, 71.39830508474576, 71.43614202437732, 71.47401908801697, 71.45888594164457, 71.44373673036092, 71.42857142857143, 71.46652497343253, 71.45135566188198, 71.48936170212767, 71.47418839808408, 71.45899893503727, 71.44379328716036, 71.42857142857143, 71.41333333333333, 71.39807897545357, 71.43619861185265, 71.47435897435898, 71.45911277391768, 71.44385026737969, 71.42857142857143, 71.41327623126338, 71.3979646491698, 71.38263665594855, 71.36729222520107, 71.40557939914163, 71.39023081052066, 71.37486573576798, 71.41321869962385, 71.45161290322581, 71.43625605164067, 71.42088266953714, 71.40549273021001, 71.39008620689656, 71.37466307277627, 71.35922330097088, 71.39773340528872, 71.38228941684666, 71.42085359265262, 71.4054054054054, 71.44402379664683, 71.48268398268398, 71.46724417975095, 71.45178764897075, 71.43631436314362, 71.42082429501085, 71.40531741725448, 71.38979370249729, 71.42857142857143, 71.41304347826087, 71.39749864056553, 71.38193688792165, 71.3663581927055, 71.35076252723312, 71.33514986376022, 71.31952017448201, 71.35842880523732, 71.39737991266377, 71.3817586018569, 71.4207650273224, 71.40513942044832, 71.44420131291028, 71.42857142857143, 71.41292442497262, 71.3972602739726, 71.38157894736842, 71.36588041689522, 71.35016465422612, 71.33443163097199, 71.31868131868131, 71.30291368884002, 71.28712871287128, 71.27132636213538, 71.31057268722468, 71.34986225895317, 71.33406835722161, 71.31825703254275, 71.30242825607064, 71.34180011043622, 71.32596685082872, 71.31011608623548, 71.3495575221239, 71.33370226895407, 71.31782945736434, 71.30193905817175, 71.2860310421286, 71.27010537992236, 71.25416204217537, 71.23820099944476, 71.22222222222221, 71.26181211784325, 71.30144605116796, 71.28547579298832, 71.32516703786192, 71.3091922005571, 71.29319955406912, 71.27718906860011, 71.26116071428571, 71.24511446119486, 71.22905027932961, 71.21296813862493, 71.25279642058166, 71.23670956911025, 71.27659574468085, 71.26050420168067, 71.30044843049326, 71.34043746494672, 71.38047138047138, 71.36440202133633, 71.34831460674157, 71.3884204609331, 71.37232845894263, 71.35621834552617, 71.34009009009009, 71.32394366197184, 71.30777903043969, 71.29159616469262, 71.27539503386005, 71.2591756070017, 71.24293785310735, 71.22668174109667, 71.26696832579185, 71.25070741369552, 71.23442808607021, 71.21813031161473, 71.20181405895691, 71.24220079410097, 71.28263337116913, 71.2663259511641, 71.25, 71.23365548607164, 71.21729237770194, 71.25782583949915, 71.29840546697038, 71.28205128205128, 71.32269099201824, 71.3063320022818, 71.28995433789954, 71.27355796687607, 71.25714285714285, 71.29788450543167, 71.28146453089245, 71.26502575844304, 71.30584192439862, 71.2893982808023, 71.27293577981652, 71.25645438898451, 71.23995407577497, 71.22343480758185, 71.20689655172414, 71.19033927544565, 71.17376294591485, 71.15716753022453, 71.1405529953917, 71.12391930835736, 71.16493656286043, 71.20600115406809, 71.24711316397229, 71.23050259965338, 71.21387283236994, 71.19722382880278, 71.18055555555556, 71.1638679791546, 71.20509849362688, 71.2463768115942, 71.22969837587007, 71.21300058038305, 71.19628339140534, 71.23765252760023, 71.22093023255815, 71.26236183827807, 71.30384167636788, 71.28712871287128, 71.27039627039628, 71.31195335276968, 71.29521586931156, 71.33683596030356, 71.32009345794393, 71.30333138515488, 71.34502923976608, 71.32826214160328, 71.31147540983606, 71.294669009959, 71.2778429073857, 71.31964809384165, 71.30281690140845, 71.28596594245448, 71.26909518213867, 71.31099353321576, 71.29411764705881, 71.33608004708653, 71.31919905771495, 71.36122569239835, 71.34433962264151, 71.38643067846607, 71.36953955135773, 71.3526284701713, 71.33569739952719, 71.31874630396216, 71.30177514792899, 71.28478389579634, 71.26777251184834, 71.25074096028453, 71.29300118623962, 71.3353115727003, 71.37767220902613, 71.36066547831254, 71.3436385255648, 71.32659131469363, 71.30952380952381, 71.29243597379393, 71.27532777115614, 71.31782945736434, 71.30071599045345, 71.34328358208955, 71.32616487455196, 71.36879856545129, 71.41148325358851, 71.39437462597246, 71.37724550898203, 71.3600958657879, 71.34292565947243, 71.38572285542891, 71.42857142857143, 71.41141141141141, 71.39423076923077, 71.37702946482261, 71.3598074608905, 71.40276941601445, 71.3855421686747, 71.36829415310429, 71.41133896260556, 71.39408569704285, 71.37681159420289, 71.3595166163142, 71.40266021765417, 71.38535995160315, 71.3680387409201, 71.41126589945488, 71.3939393939394, 71.43723468768951, 71.41990291262135, 71.46326654523376, 71.44592952612395, 71.42857142857143, 71.47201946472019, 71.51552038953135, 71.49817295980512, 71.48080438756855, 71.52439024390243, 71.50701647345943, 71.48962148962148, 71.47220525351253, 71.5158924205379, 71.55963302752293, 71.5422276621787, 71.58603796693203, 71.56862745098039, 71.61250766400981, 71.65644171779141, 71.70042971147943, 71.68304668304668, 71.66564228641673, 71.70971709717097, 71.6923076923077, 71.67487684729063, 71.65742452248922, 71.6399506781751, 71.6224552745219, 71.66666666666667, 71.64916615194564, 71.63164400494438, 71.67594310451453, 71.65841584158416, 71.64086687306501, 71.62329615861215, 71.66769993800372, 71.6501240694789, 71.63252638112974, 71.61490683229815, 71.6594157862026, 71.64179104477611, 71.6241443683883, 71.60647571606475, 71.58878504672897, 71.571072319202, 71.61572052401746, 71.5980024968789, 71.58026233603998, 71.5625, 71.54471544715447, 71.58948685857321, 71.63431433938635, 71.67919799498746, 71.72413793103448, 71.76913425345045, 71.75141242937853, 71.73366834170855, 71.77875549968573, 71.76100628930817, 71.80616740088107, 71.78841309823679, 71.77063642091997, 71.81588902900378, 71.86119873817034, 71.84343434343434, 71.82564750473784, 71.8078381795196, 71.7900063251107, 71.77215189873418, 71.75427485750475, 71.73637515842839, 71.78186429930248, 71.76395939086294, 71.80952380952381, 71.79161372299873, 71.83725365543548, 71.81933842239185, 71.80140038192235, 71.78343949044586, 71.76545570427024, 71.74744897959184, 71.7294192724952, 71.71136653895275, 71.75718849840256, 71.73913043478261, 71.72104926423545, 71.70294494238156, 71.68481742472774, 71.66666666666667, 71.64849262347659, 71.63029525032091, 71.6120745022479, 71.65809768637533, 71.63987138263666, 71.62162162162163, 71.60334835801675, 71.64948453608247, 71.63120567375887, 71.61290322580646, 71.65913492575855, 71.64082687338501, 71.68713639301875, 71.66882276843467, 71.6504854368932, 71.69689119170984, 71.67854828256644, 71.66018158236056, 71.64179104477611, 71.68831168831169, 71.73489278752436, 71.71651495448634, 71.69811320754717, 71.6796875, 71.72638436482085, 71.70795306388527, 71.75472928897587, 71.73629242819844, 71.71783148269105, 71.69934640522875, 71.68083714846306, 71.72774869109948, 71.77472167648985, 71.75622542595019, 71.80327868852459, 71.78477690288713, 71.83191070256073, 71.81340341655716, 71.86061801446417, 71.84210526315789, 71.8235681369322, 71.80500658761528, 71.78642056690838, 71.83377308707124, 71.81518151815182, 71.79656538969617, 71.77792465300728, 71.75925925925925, 71.74056915949703, 71.72185430463576, 71.70311464546057, 71.684350132626, 71.6655607166556, 71.64674634794157, 71.62790697674419, 71.6090425531915, 71.59015302727877, 71.57123834886818, 71.61892071952032, 71.66666666666667, 71.71447631754504, 71.69559412550068, 71.67668670674684, 71.65775401069519, 71.70568561872909, 71.6867469879518, 71.66778298727394, 71.71581769436997, 71.69684775318578, 71.74496644295301, 71.72599059771659, 71.7741935483871, 71.75521183591123, 71.73620457604308, 71.71717171717171, 71.7654986522911, 71.7464598786244, 71.72739541160594, 71.70830519918974, 71.75675675675676, 71.73766058147397, 71.78619756427605, 71.83480027081923, 71.81571815718158, 71.79661016949153, 71.84531886024423, 71.89409368635438, 71.875, 71.92386131883073, 71.9047619047619, 71.8856364874064, 71.93460490463215, 71.98364008179959, 71.96452933151433, 71.94539249146757, 71.92622950819673, 71.90704032809296, 71.88782489740082, 71.86858316221766, 71.91780821917808, 71.89856065798492, 71.94787379972564, 71.9286204529856, 71.90934065934066, 71.89003436426117, 71.8707015130674, 71.8513420509291, 71.900826446281, 71.881461061337, 71.93103448275862, 71.91166321601105, 71.89226519337016, 71.8728403593642, 71.8533886583679, 71.90311418685121, 71.95290858725761, 71.93347193347194, 71.91400832177531, 71.89451769604442, 71.875, 71.8554551772064, 71.83588317107093, 71.81628392484343, 71.7966573816156, 71.84668989547038, 71.82705718270572, 71.80739706908584, 71.7877094972067, 71.83787561146052, 71.81818181818181, 71.79846046186145, 71.77871148459384, 71.75893482831114, 71.73913043478261, 71.71929824561404, 71.6994382022472, 71.67955024595925, 71.65963431786217, 71.63969035890219, 71.61971830985917, 71.59971811134602, 71.57968970380819, 71.55963302752293, 71.53954802259888, 71.51943462897526, 71.57001414427157, 71.54989384288747, 71.60056657223795, 71.65131112686038, 71.63120567375887, 71.611071682044, 71.66193181818183, 71.64179104477611, 71.62162162162163, 71.60142348754448, 71.58119658119658, 71.56094084105489, 71.54065620542083, 71.5203426124197, 71.57142857142857, 71.55110793423874, 71.5307582260372, 71.51037938439512, 71.56160458452722, 71.61290322580646, 71.59253945480631, 71.5721464465183, 71.55172413793103, 71.5312724658519, 71.58273381294964, 71.56227501799856, 71.54178674351584, 71.59336697909157, 71.57287157287158, 71.5523465703971, 71.60404624277457, 71.58351409978309, 71.63531114327061, 71.68718320057928, 71.66666666666667, 71.71863669325597, 71.77068214804065, 71.82280319535221, 71.80232558139535, 71.78181818181818, 71.76128093158661, 71.74071376547705, 71.7201166180758, 71.69948942377826, 71.67883211678831, 71.65814463111761, 71.6374269005848, 71.61667885881492, 71.66910688140557, 71.64835164835165, 71.62756598240469, 71.60674981658107, 71.58590308370044, 71.63850110213079, 71.69117647058823, 71.67034584253128, 71.64948453608247, 71.70228445099485, 71.68141592920354, 71.73431734317344, 71.71344165435745, 71.76644493717664, 71.81952662721893, 71.87268689859363, 71.85185185185186, 71.90511489992588, 71.95845697329378, 71.93763919821826, 71.99108469539375, 71.97026022304833, 71.94940476190477, 71.92851824274014, 71.98211624441133, 72.03579418344519, 72.01492537313433, 71.99402539208364, 71.97309417040358, 72.02692595362753, 72.0059880239521, 71.98501872659176, 72.03898050974513, 72.01800450112528, 71.996996996997, 71.97595792637115, 71.95488721804512, 71.93378480060196, 71.91265060240963, 71.8914845516202, 71.87028657616892, 71.9245283018868, 71.90332326283988, 71.95767195767195, 71.93645990922845, 71.99091597274791, 71.96969696969697, 72.02426080363912, 72.00303490136571, 72.05770690964313, 72.03647416413374, 72.0152091254753, 72.07001522070016, 72.12490479817212, 72.1798780487805, 72.15865751334859, 72.13740458015268, 72.11611917494271, 72.09480122324159, 72.14996174445295, 72.2052067381317, 72.183908045977, 72.23926380368098, 72.21795855717575, 72.19662058371735, 72.17524980784013, 72.15384615384616, 72.13240954580446, 72.11093990755008, 72.08943716268311, 72.14506172839506, 72.12355212355213, 72.10200927357032, 72.15777262180974, 72.13622291021672, 72.1146398140976, 72.17054263565892, 72.14895267649341, 72.20496894409938, 72.18337218337219, 72.16174183514774, 72.14007782101167, 72.19626168224299, 72.25253312548713, 72.23088923556942, 72.20921155347385, 72.265625, 72.32212666145426, 72.30046948356808, 72.35708692247455, 72.33542319749216, 72.3921568627451, 72.37048665620094, 72.42733699921445, 72.48427672955975, 72.46262785208498, 72.44094488188976, 72.41922773837668, 72.39747634069401, 72.45461720599842, 72.43285939968405, 72.49011857707511, 72.54746835443038, 72.52573238321457, 72.58320126782884, 72.5614591593973, 72.53968253968253, 72.59729944400317, 72.65500794912559, 72.71280827366746, 72.69108280254777, 72.74900398406375, 72.80701754385966, 72.78531524341581, 72.76357827476039, 72.7418065547562, 72.8, 72.85828662930345, 72.91666666666666, 72.89494787489976, 72.87319422150883, 72.93172690763052, 72.90996784565917, 72.88817377312952, 72.94685990338165, 73.00564061240935, 72.98387096774194, 72.96206618240517, 72.94022617124394, 72.99919159256265, 72.97734627831716, 72.95546558704453, 73.01458670988656, 73.07380373073804, 73.05194805194806, 73.11129163281885, 73.08943089430893, 73.06753458096013, 73.0456026058632, 73.10513447432763, 73.16476345840131, 73.22448979591837, 73.20261437908496, 73.26246933769418, 73.32242225859247, 73.3005733005733, 73.27868852459017, 73.25676784249386, 73.23481116584564, 73.2128184059162, 73.19078947368422, 73.25102880658436, 73.31136738056013, 73.28936521022258, 73.34983498349835, 73.32782824112304, 73.30578512396694, 73.28370554177006, 73.34437086092716, 73.32228666114334, 73.30016583747927, 73.27800829875518, 73.33887043189368, 73.39983374896093, 73.37770382695507, 73.35553705245628, 73.33333333333333, 73.39449541284404, 73.37228714524207, 73.3500417710944, 73.32775919732441, 73.30543933054393, 73.28308207705193, 73.2606873428332, 73.3221476510067, 73.29974811083123, 73.36134453781511, 73.33894028595458, 73.4006734006734, 73.37826453243471, 73.35581787521079, 73.33333333333333, 73.3108108108108, 73.28825021132714, 73.3502538071066, 73.41236240474174, 73.38983050847457, 73.36726039016115, 73.3446519524618, 73.4069668649108, 73.46938775510205, 73.44680851063829, 73.50936967632026, 73.48678601875532, 73.46416382252559, 73.5269000853971, 73.58974358974359, 73.56715141146279, 73.5445205479452, 73.52185089974293, 73.4991423670669, 73.47639484978541, 73.4536082474227, 73.43078245915736, 73.49397590361446, 73.47114556416882, 73.44827586206897, 73.51164797239, 73.57512953367875, 73.63872082973207, 73.70242214532871, 73.67965367965368, 73.65684575389947, 73.72072853425846, 73.78472222222221, 73.7619461337967, 73.82608695652173, 73.80330722367276, 73.78048780487805, 73.75762859633828, 73.82198952879581, 73.7991266375546, 73.77622377622379, 73.75328083989501, 73.73029772329247, 73.70727432077125, 73.7719298245614, 73.74890254609306, 73.72583479789103, 73.79067722075638, 73.76760563380282, 73.83259911894274, 73.80952380952381, 73.7864077669903, 73.76325088339223, 73.82847038019452, 73.80530973451327, 73.78210806023029, 73.75886524822694, 73.73558118899733, 73.71225577264654, 73.6888888888889, 73.75444839857651, 73.73107747105966, 73.70766488413547, 73.68421052631578, 73.75, 73.81590705987489, 73.79248658318426, 73.76902417188899, 73.74551971326166, 73.8116591928251, 73.87791741472172, 73.94429469901168, 73.92086330935251, 73.8973897389739, 73.87387387387388, 73.85031559963932, 73.91696750902527, 73.89340560072267, 73.86980108499095, 73.84615384615385, 73.82246376811594, 73.88939256572982, 73.86569872958258, 73.84196185286103, 73.9090909090909, 73.88535031847134, 73.86156648451731, 73.83773928896991, 73.8138686131387, 73.8812785388128, 73.85740402193784, 73.83348581884721, 73.80952380952381, 73.78551787351054, 73.85321100917432, 73.92102846648301, 73.98897058823529, 74.05703771849126, 74.12523020257828, 74.19354838709677, 74.16974169741697, 74.23822714681441, 74.21441774491682, 74.19056429232192, 74.16666666666667, 74.23540315106581, 74.21150278293135, 74.28040854224697, 74.25650557620817, 74.23255813953489, 74.20856610800745, 74.18452935694316, 74.25373134328358, 74.2296918767507, 74.29906542056075, 74.27502338634238, 74.25093632958801, 74.22680412371135, 74.20262664165104, 74.17840375586854, 74.15413533834587, 74.12982126058326, 74.10546139359698, 74.08105560791705, 74.05660377358491, 74.1265344664778, 74.10207939508507, 74.07757805108798, 74.0530303030303, 74.12322274881517, 74.09867172675521, 74.07407407407408, 74.04942965779468, 74.02473834443387, 74.0, 73.97521448999046, 73.95038167938931, 73.92550143266476, 73.90057361376672, 73.8755980861244, 73.85057471264368, 73.92138063279002, 73.89635316698656, 73.96733909702209, 73.9423076923077, 73.9172281039461, 73.89210019267823, 73.96335583413693, 73.93822393822393, 74.0096618357488, 74.08123791102514, 74.05614714424009, 74.03100775193798, 74.00581959262851, 74.07766990291262, 74.05247813411079, 74.12451361867704, 74.19668938656281, 74.17153996101365, 74.2439024390244, 74.21875, 74.19354838709677, 74.26614481409001, 74.3388834476004, 74.31372549019608, 74.28851815505398, 74.26326129666012, 74.33628318584071, 74.40944881889764, 74.38423645320196, 74.35897435897436, 74.33366238894374, 74.30830039525692, 74.38180019782394, 74.35643564356435, 74.33102081268584, 74.40476190476191, 74.37934458788482, 74.35387673956262, 74.42786069651741, 74.40239043824701, 74.37686939182453, 74.35129740518963, 74.32567432567433, 74.3, 74.27427427427428, 74.24849699398798, 74.32296890672016, 74.3975903614458, 74.47236180904522, 74.44668008048289, 74.42094662638469, 74.39516129032258, 74.36932391523713, 74.34343434343434, 74.4186046511628, 74.49392712550608, 74.46808510638297, 74.4421906693712, 74.41624365482234, 74.39024390243902, 74.36419125127162, 74.33808553971487, 74.31192660550458, 74.28571428571429, 74.25944841675178, 74.23312883435584, 74.20675537359263, 74.18032786885246, 74.15384615384616, 74.12731006160165, 74.10071942446042, 74.1769547325103, 74.15036045314109, 74.12371134020619, 74.09700722394221, 74.07024793388429, 74.04343329886245, 74.12008281573499, 74.09326424870466, 74.06639004149378, 74.03946002076843, 74.01247401247402, 74.0894901144641, 74.0625, 74.0354535974974, 74.00835073068893, 74.08568443051202, 74.16317991631799, 74.24083769633508, 74.31865828092243, 74.29171038824764, 74.26470588235294, 74.23764458464774, 74.31578947368422, 74.28872497365649, 74.26160337552743, 74.23442449841605, 74.31289640591966, 74.28571428571429, 74.25847457627118, 74.23117709437965, 74.20382165605095, 74.17640807651435, 74.14893617021276, 74.12140575079871, 74.09381663113007, 74.17289220917823, 74.25213675213675, 74.22459893048128, 74.19700214132763, 74.16934619506966, 74.14163090128756, 74.11385606874329, 74.08602150537634, 74.16576964477933, 74.13793103448276, 74.21790722761597, 74.19006479481641, 74.27027027027026, 74.35064935064936, 74.3228602383532, 74.29501084598698, 74.2671009771987, 74.23913043478261, 74.21109902067464, 74.18300653594771, 74.15485278080698, 74.12663755458514, 74.20765027322405, 74.28884026258206, 74.37020810514787, 74.3421052631579, 74.3139407244786, 74.28571428571429, 74.36743674367436, 74.44933920704845, 74.42116868798236, 74.39293598233996, 74.36464088397791, 74.33628318584071, 74.3078626799557, 74.27937915742794, 74.25083240843507, 74.22222222222223, 74.3047830923248, 74.38752783964365, 74.47045707915272, 74.44196428571429, 74.41340782122904, 74.3847874720358, 74.46808510638297, 74.43946188340807, 74.41077441077442, 74.49438202247191, 74.46569178852643, 74.54954954954955, 74.63359639233371, 74.7178329571106, 74.68926553672316, 74.6606334841629, 74.63193657984145, 74.60317460317461, 74.57434733257662, 74.54545454545455, 74.5164960182025, 74.4874715261959, 74.45838084378563, 74.42922374429224, 74.4, 74.48512585812357, 74.45589919816724, 74.54128440366972, 74.51205510907003, 74.48275862068967, 74.56846950517837, 74.65437788018433, 74.62514417531719, 74.71131639722863, 74.79768786127168, 74.76851851851852, 74.73928157589803, 74.70997679814386, 74.79674796747967, 74.76744186046511, 74.85448195576252, 74.82517482517483, 74.79579929988331, 74.76635514018692, 74.73684210526315, 74.7072599531616, 74.67760844079719, 74.64788732394366, 74.61809635722679, 74.70588235294117, 74.6760895170789, 74.64622641509435, 74.61629279811099, 74.58628841607565, 74.55621301775149, 74.52606635071089, 74.4958481613286, 74.58432304038006, 74.55410225921521, 74.52380952380952, 74.49344457687724, 74.46300715990454, 74.55197132616487, 74.52153110047847, 74.49101796407186, 74.58033573141488, 74.54981992797119, 74.63942307692307, 74.72924187725631, 74.69879518072288, 74.78890229191796, 74.7584541062802, 74.72793228536881, 74.69733656174334, 74.7878787878788, 74.87864077669903, 74.96962332928311, 74.93917274939173, 75.03045066991474, 75.0, 74.96947496947497, 74.93887530562347, 74.90820073439413, 74.87745098039215, 74.84662576687117, 74.81572481572482, 74.78474784747847, 74.75369458128078, 74.84586929716399, 74.93827160493827, 74.90729295426452, 74.87623762376238, 74.96902106567535, 75.06203473945409, 75.15527950310559, 75.12437810945273, 75.21793275217932, 75.18703241895261, 75.28089887640449, 75.25, 75.3441802252816, 75.31328320802005, 75.28230865746549, 75.25125628140702, 75.22012578616352, 75.18891687657431, 75.15762925598992, 75.12626262626263, 75.09481668773704, 75.0632911392405, 75.03168567807352, 75.1269035532995, 75.09529860228716, 75.06361323155217, 75.15923566878982, 75.12755102040816, 75.22349936143038, 75.1918158567775, 75.28809218950065, 75.25641025641025, 75.22464698331194, 75.19280205655528, 75.2895752895753, 75.38659793814433, 75.35483870967742, 75.32299741602067, 75.42043984476066, 75.51813471502591, 75.4863813229572, 75.45454545454545, 75.42262678803641, 75.390625, 75.35853976531942, 75.32637075718016, 75.29411764705883, 75.26178010471205, 75.22935779816514, 75.19685039370079, 75.16425755584757, 75.13157894736841, 75.23056653491436, 75.19788918205805, 75.16512549537649, 75.26455026455027, 75.23178807947019, 75.19893899204244, 75.1660026560425, 75.13297872340425, 75.09986684420772, 75.06666666666668, 75.03337783711615, 75.0, 74.9665327978581, 75.06702412868633, 75.03355704697987, 75.0, 74.96635262449529, 75.06738544474393, 75.03373819163292, 75.0, 75.10148849797022, 75.06775067750678, 75.03392130257802, 75.13586956521739, 75.23809523809524, 75.20435967302453, 75.17053206002728, 75.27322404371584, 75.37619699042408, 75.34246575342466, 75.44581618655693, 75.54945054945054, 75.51581843191197, 75.48209366391184, 75.58620689655172, 75.5524861878453, 75.51867219917013, 75.48476454293629, 75.4507628294036, 75.41666666666667, 75.38247566063978, 75.34818941504177, 75.31380753138075, 75.27932960893855, 75.38461538461539, 75.49019607843137, 75.45582047685835, 75.56179775280899, 75.52742616033755, 75.49295774647888, 75.45839210155148, 75.56497175141243, 75.53041018387553, 75.63739376770539, 75.74468085106383, 75.71022727272727, 75.67567567567568, 75.64102564102564, 75.60627674750357, 75.57142857142857, 75.53648068669528, 75.50143266475645, 75.46628407460545, 75.43103448275862, 75.39568345323741, 75.50432276657061, 75.6132756132756, 75.57803468208093, 75.68740955137481, 75.65217391304347, 75.61683599419449, 75.5813953488372, 75.54585152838428, 75.51020408163265, 75.47445255474453, 75.43859649122807, 75.40263543191801, 75.51319648093842, 75.47723935389133, 75.44117647058823, 75.40500736377025, 75.36873156342183, 75.48005908419498, 75.44378698224851, 75.40740740740742, 75.37091988130564, 75.48291233283804, 75.59523809523809, 75.55886736214606, 75.5223880597015, 75.63527653213752, 75.59880239520959, 75.56221889055472, 75.52552552552552, 75.63909774436091, 75.75301204819277, 75.71644042232278, 75.67975830815709, 75.642965204236, 75.60606060606061, 75.5690440060698, 75.53191489361703, 75.49467275494672, 75.45731707317073, 75.57251908396947, 75.53516819571865, 75.65084226646248, 75.61349693251533, 75.57603686635944, 75.53846153846155, 75.65485362095532, 75.61728395061729, 75.57959814528593, 75.54179566563467, 75.65891472868216, 75.62111801242236, 75.58320373250389, 75.54517133956386, 75.50702028081123, 75.625, 75.7433489827856, 75.70532915360502, 75.82417582417582, 75.78616352201259, 75.90551181102362, 75.86750788643532, 75.82938388625593, 75.9493670886076, 75.91125198098257, 76.03174603174602, 75.99364069952306, 75.95541401273886, 75.9170653907496, 75.87859424920129, 76.0, 75.96153846153845, 75.92295345104334, 75.88424437299035, 75.84541062801932, 75.80645161290323, 75.76736672051696, 75.88996763754045, 76.01296596434359, 76.13636363636364, 76.260162601626, 76.2214983713355, 76.18270799347472, 76.1437908496732, 76.10474631751228, 76.22950819672131, 76.19047619047619, 76.15131578947368, 76.11202635914333, 76.07260726072607, 76.03305785123968, 76.15894039735099, 76.11940298507463, 76.0797342192691, 76.03993344425956, 76.16666666666667, 76.12687813021702, 76.08695652173914, 76.04690117252932, 76.00671140939598, 75.96638655462185, 75.92592592592592, 75.88532883642496, 75.8445945945946, 75.97292724196278, 75.9322033898305, 75.89134125636672, 75.85034013605441, 75.97955706984668, 75.93856655290102, 75.8974358974359, 75.85616438356165, 75.8147512864494, 75.77319587628865, 75.7314974182444, 75.6896551724138, 75.64766839378238, 75.60553633217994, 75.5632582322357, 75.69444444444444, 75.65217391304347, 75.60975609756098, 75.5671902268761, 75.52447552447552, 75.65674255691769, 75.78947368421053, 75.7469244288225, 75.88028169014085, 75.83774250440916, 75.97173144876325, 75.929203539823, 75.88652482269504, 76.02131438721138, 75.97864768683274, 75.93582887700535, 75.89285714285714, 76.02862254025044, 76.16487455197132, 76.12208258527828, 76.07913669064749, 76.03603603603604, 75.9927797833935, 75.9493670886076, 76.08695652173914, 76.22504537205081, 76.18181818181819, 76.13843351548269, 76.27737226277372, 76.23400365630712, 76.19047619047619, 76.14678899082568, 76.10294117647058, 76.05893186003682, 76.01476014760148, 75.97042513863215, 75.92592592592592, 76.06679035250464, 76.02230483271374, 76.16387337057728, 76.11940298507463, 76.07476635514018, 76.02996254681648, 75.98499061913697, 75.93984962406014, 75.89453860640302, 75.84905660377359, 75.80340264650283, 75.75757575757575, 75.71157495256166, 75.8555133079848, 75.80952380952381, 75.95419847328245, 76.09942638623328, 76.24521072796935, 76.3915547024952, 76.53846153846153, 76.49325626204238, 76.44787644787645, 76.40232108317214, 76.35658914728683, 76.50485436893204, 76.45914396887159, 76.60818713450293, 76.5625, 76.51663405088063, 76.47058823529412, 76.42436149312377, 76.37795275590551, 76.33136094674556, 76.48221343873519, 76.43564356435644, 76.5873015873016, 76.54075546719682, 76.49402390438247, 76.44710578842316, 76.4, 76.35270541082164, 76.30522088353415, 76.45875251509054, 76.41129032258065, 76.56565656565657, 76.72064777327935, 76.67342799188641, 76.6260162601626, 76.57841140529531, 76.53061224489795, 76.48261758691206, 76.4344262295082, 76.38603696098562, 76.33744855967079, 76.28865979381443, 76.2396694214876, 76.3975155279503, 76.55601659751036, 76.50727650727652, 76.45833333333333, 76.40918580375782, 76.35983263598327, 76.31027253668763, 76.26050420168067, 76.21052631578948, 76.16033755274262, 76.10993657505286, 76.27118644067797, 76.2208067940552, 76.17021276595744, 76.11940298507463, 76.06837606837607, 76.017130620985, 76.1802575107296, 76.12903225806451, 76.07758620689656, 76.24190064794817, 76.19047619047619, 76.13882863340564, 76.30434782608695, 76.25272331154684, 76.2008733624454, 76.14879649890591, 76.31578947368422, 76.26373626373626, 76.431718061674, 76.37969094922738, 76.32743362831859, 76.49667405764967, 76.44444444444444, 76.39198218262806, 76.33928571428571, 76.51006711409396, 76.45739910313901, 76.40449438202246, 76.35135135135135, 76.52370203160271, 76.47058823529412, 76.41723356009071, 76.5909090909091, 76.76537585421413, 76.71232876712328, 76.65903890160183, 76.60550458715596, 76.55172413793103, 76.72811059907833, 76.6743648960739, 76.62037037037037, 76.5661252900232, 76.51162790697674, 76.45687645687646, 76.63551401869158, 76.5807962529274, 76.76056338028168, 76.94117647058823, 76.88679245283019, 77.06855791962175, 77.25118483412322, 77.43467933491686, 77.61904761904762, 77.56563245823389, 77.51196172248804, 77.45803357314148, 77.40384615384616, 77.34939759036145, 77.53623188405797, 77.4818401937046, 77.66990291262135, 77.61557177615572, 77.5609756097561, 77.50611246943765, 77.69607843137256, 77.64127764127764, 77.83251231527095, 77.77777777777779, 77.72277227722772, 77.66749379652606, 77.86069651741293, 77.80548628428927, 77.75, 77.94486215538848, 78.14070351758794, 78.08564231738035, 78.03030303030303, 77.9746835443038, 77.91878172588832, 78.11704834605598, 78.31632653061224, 78.51662404092072, 78.71794871794872, 78.66323907455013, 78.8659793814433, 78.81136950904393, 79.01554404145078, 79.22077922077922, 79.16666666666666, 79.11227154046998, 79.05759162303664, 79.00262467191601, 79.21052631578948, 79.41952506596306, 79.62962962962963, 79.57559681697613, 79.52127659574468, 79.46666666666667, 79.41176470588235, 79.62466487935657, 79.56989247311827, 79.78436657681941, 79.72972972972973, 79.94579945799458, 80.16304347826086, 80.10899182561307, 80.05464480874316, 80.0, 80.21978021978022, 80.16528925619835, 80.11049723756905, 80.05540166204986, 80.0, 80.22284122562674, 80.44692737430168, 80.3921568627451, 80.33707865168539, 80.28169014084507, 80.22598870056498, 80.16997167138811, 80.11363636363636, 80.05698005698005, 80.0, 79.94269340974212, 79.88505747126436, 79.82708933717579, 79.76878612716763, 79.71014492753623, 79.65116279069767, 79.59183673469387, 79.53216374269006, 79.47214076246334, 79.70588235294119, 79.9410029498525, 79.88165680473372, 79.82195845697329, 80.05952380952381, 80.29850746268656, 80.23952095808383, 80.18018018018019, 80.12048192771084, 80.36253776435045, 80.3030303030303, 80.54711246200608, 80.48780487804879, 80.42813455657493, 80.67484662576688, 80.61538461538461, 80.8641975308642, 80.80495356037152, 81.05590062111801, 80.99688473520249, 81.25, 81.50470219435736, 81.44654088050315, 81.38801261829653, 81.32911392405063, 81.26984126984127, 81.21019108280255, 81.15015974440894, 81.08974358974359, 81.35048231511254, 81.29032258064515, 81.22977346278317, 81.16883116883116, 81.10749185667753, 81.37254901960785, 81.31147540983606, 81.25, 81.1881188118812, 81.45695364238411, 81.3953488372093, 81.33333333333333, 81.27090301003345, 81.20805369127517, 81.14478114478115, 81.41891891891892, 81.69491525423729, 81.97278911564626, 82.25255972696246, 82.1917808219178, 82.13058419243985, 82.41379310344827, 82.35294117647058, 82.63888888888889, 82.57839721254355, 82.86713286713287, 82.80701754385966, 82.74647887323944, 83.03886925795054, 82.97872340425532, 83.27402135231317, 83.57142857142857, 83.51254480286738, 83.45323741007195, 83.39350180505414, 83.33333333333334, 83.27272727272728, 83.21167883211679, 83.15018315018315, 83.08823529411765, 83.39483394833948, 83.33333333333334, 83.27137546468401, 83.2089552238806, 83.52059925093633, 83.45864661654136, 83.39622641509435, 83.71212121212122, 83.65019011406845, 83.96946564885496, 83.9080459770115, 83.84615384615385, 84.16988416988417, 84.49612403100775, 84.43579766536965, 84.375, 84.31372549019608, 84.25196850393701, 84.18972332015811, 84.52380952380952, 84.86055776892431, 84.8, 84.73895582329317, 85.08064516129032, 85.4251012145749, 85.36585365853658, 85.71428571428571, 85.65573770491804, 85.59670781893004, 85.9504132231405, 86.30705394190872, 86.25, 86.61087866108787, 86.97478991596638, 86.91983122362869, 86.86440677966102, 87.2340425531915, 87.17948717948718, 87.1244635193133, 87.5, 87.44588744588745, 87.39130434782608, 87.77292576419214, 88.1578947368421, 88.54625550660793, 88.49557522123894, 88.44444444444444, 88.39285714285714, 88.78923766816143, 88.73873873873875, 89.14027149321268, 89.0909090909091, 89.49771689497716, 89.44954128440367, 89.40092165898618, 89.81481481481481, 89.76744186046511, 89.7196261682243, 89.67136150234741, 89.62264150943396, 89.57345971563981, 89.52380952380953, 89.47368421052632, 89.42307692307693, 89.3719806763285, 89.32038834951457, 89.75609756097562, 89.70588235294117, 89.65517241379311, 89.60396039603961, 89.55223880597015, 89.5, 89.44723618090453, 89.39393939393939, 89.34010152284264, 89.28571428571429, 89.23076923076924, 89.17525773195877, 89.11917098445595, 89.0625, 89.00523560209425, 88.94736842105263, 88.88888888888889, 88.82978723404256, 88.77005347593582, 88.70967741935483, 88.64864864864866, 88.58695652173914, 88.52459016393442, 88.46153846153845, 88.39779005524862, 88.33333333333333, 88.26815642458101, 88.20224719101124, 88.13559322033898, 88.06818181818183, 88.0, 87.93103448275862, 87.86127167630057, 87.79069767441861, 87.71929824561403, 87.6470588235294, 87.57396449704143, 87.5, 87.42514970059881, 87.34939759036145, 87.27272727272727, 87.1951219512195, 87.11656441717791, 87.03703703703704, 86.95652173913044, 86.875, 86.79245283018868, 86.70886075949366, 86.62420382165605, 86.53846153846155, 86.45161290322581, 86.36363636363636, 86.27450980392157, 86.18421052631578, 86.09271523178808, 86.0, 85.90604026845638, 85.8108108108108, 85.71428571428571, 85.61643835616438, 85.51724137931035, 86.11111111111111, 86.01398601398601, 85.91549295774648, 85.81560283687944, 85.71428571428571, 85.61151079136691, 85.5072463768116, 85.40145985401459, 85.29411764705883, 85.18518518518519, 85.07462686567165, 84.9624060150376, 84.84848484848484, 84.7328244274809, 84.61538461538461, 84.49612403100775, 85.15625, 85.8267716535433, 85.71428571428571, 85.6, 85.48387096774194, 85.36585365853658, 85.24590163934425, 85.12396694214877, 85.0, 84.87394957983193, 84.7457627118644, 84.61538461538461, 84.48275862068965, 84.34782608695653, 84.21052631578947, 84.95575221238938, 84.82142857142857, 84.68468468468468, 84.54545454545455, 84.40366972477065, 84.25925925925925, 84.11214953271028, 83.9622641509434, 83.80952380952381, 83.65384615384616, 83.49514563106796, 83.33333333333334, 83.16831683168317, 83.0, 82.82828282828282, 82.6530612244898, 82.4742268041237, 82.29166666666666, 82.10526315789474, 81.91489361702128, 81.72043010752688, 81.52173913043478, 81.31868131868131, 81.11111111111111, 80.89887640449437, 80.68181818181817, 80.45977011494253, 80.23255813953489, 80.0, 79.76190476190477, 80.72289156626506, 81.70731707317073, 82.71604938271605, 83.75, 83.54430379746836, 84.61538461538461, 85.71428571428571, 85.52631578947368, 85.33333333333334, 85.13513513513513, 84.93150684931507, 84.72222222222221, 84.50704225352112, 84.28571428571429, 84.05797101449275, 83.82352941176471, 83.5820895522388, 83.33333333333334, 83.07692307692308, 82.8125, 82.53968253968253, 82.25806451612904, 81.9672131147541, 81.66666666666667, 81.35593220338984, 81.03448275862068, 80.7017543859649, 82.14285714285714, 81.81818181818183, 81.48148148148148, 81.13207547169812, 80.76923076923077, 80.3921568627451, 80.0, 79.59183673469387, 79.16666666666666, 80.85106382978722, 80.43478260869566, 80.0, 79.54545454545455, 79.06976744186046, 78.57142857142857, 78.04878048780488, 77.5, 79.48717948717949, 81.57894736842105, 83.78378378378379, 83.33333333333334, 82.85714285714286, 82.35294117647058, 81.81818181818183, 81.25, 80.64516129032258, 80.0, 79.3103448275862, 78.57142857142857, 77.77777777777779, 76.92307692307693, 76.0, 75.0, 73.91304347826086, 72.72727272727273, 71.42857142857143, 70.0, 68.42105263157895, 66.66666666666666, 64.70588235294117, 68.75, 66.66666666666666, 64.28571428571429, 61.53846153846154, 58.333333333333336, 54.54545454545454, 50.0, 44.44444444444444, 37.5, 42.857142857142854, 50.0, 40.0, 25.0, 33.33333333333333, 50.0, 100.0]], "Optimal": [[100.0, 99.96666666666667, 99.93333333333332, 99.9, 99.86666666666667, 99.83333333333333, 99.8, 99.76666666666667, 99.73333333333333, 99.7, 99.66666666666667, 99.63333333333333, 99.6, 99.56666666666666, 99.53333333333333, 99.5, 99.46666666666667, 99.43333333333332, 99.4, 99.36666666666667, 99.33333333333333, 99.3, 99.26666666666667, 99.23333333333333, 99.2, 99.16666666666667, 99.13333333333333, 99.1, 99.06666666666666, 99.03333333333333, 99.0, 98.96666666666667, 98.93333333333332, 98.9, 98.86666666666667, 98.83333333333333, 98.8, 98.76666666666667, 98.73333333333333, 98.7, 98.66666666666667, 98.63333333333333, 98.6, 98.56666666666666, 98.53333333333333, 98.5, 98.46666666666667, 98.43333333333332, 98.4, 98.36666666666667, 98.33333333333333, 98.3, 98.26666666666667, 98.23333333333333, 98.2, 98.16666666666667, 98.13333333333333, 98.1, 98.06666666666666, 98.03333333333333, 98.0, 97.96666666666667, 97.93333333333332, 97.89999999999999, 97.86666666666667, 97.83333333333334, 97.8, 97.76666666666667, 97.73333333333333, 97.7, 97.66666666666667, 97.63333333333334, 97.6, 97.56666666666666, 97.53333333333333, 97.5, 97.46666666666667, 97.43333333333334, 97.39999999999999, 97.36666666666667, 97.33333333333334, 97.3, 97.26666666666667, 97.23333333333333, 97.2, 97.16666666666667, 97.13333333333334, 97.1, 97.06666666666666, 97.03333333333333, 97.0, 96.96666666666667, 96.93333333333334, 96.89999999999999, 96.86666666666667, 96.83333333333334, 96.8, 96.76666666666667, 96.73333333333333, 96.7, 96.66666666666667, 96.63333333333334, 96.6, 96.56666666666666, 96.53333333333333, 96.5, 96.46666666666667, 96.43333333333334, 96.39999999999999, 96.36666666666667, 96.33333333333334, 96.3, 96.26666666666667, 96.23333333333333, 96.2, 96.16666666666667, 96.13333333333334, 96.1, 96.06666666666666, 96.03333333333333, 96.0, 95.96666666666667, 95.93333333333334, 95.89999999999999, 95.86666666666666, 95.83333333333334, 95.8, 95.76666666666667, 95.73333333333333, 95.7, 95.66666666666667, 95.63333333333334, 95.6, 95.56666666666666, 95.53333333333333, 95.5, 95.46666666666667, 95.43333333333334, 95.39999999999999, 95.36666666666666, 95.33333333333334, 95.3, 95.26666666666667, 95.23333333333333, 95.19999999999999, 95.16666666666667, 95.13333333333334, 95.1, 95.06666666666666, 95.03333333333333, 95.0, 94.96666666666667, 94.93333333333334, 94.89999999999999, 94.86666666666666, 94.83333333333334, 94.8, 94.76666666666667, 94.73333333333333, 94.69999999999999, 94.66666666666667, 94.63333333333334, 94.6, 94.56666666666666, 94.53333333333333, 94.5, 94.46666666666667, 94.43333333333334, 94.39999999999999, 94.36666666666666, 94.33333333333334, 94.3, 94.26666666666667, 94.23333333333333, 94.19999999999999, 94.16666666666667, 94.13333333333334, 94.1, 94.06666666666666, 94.03333333333333, 94.0, 93.96666666666667, 93.93333333333334, 93.89999999999999, 93.86666666666666, 93.83333333333333, 93.8, 93.76666666666667, 93.73333333333333, 93.7, 93.66666666666667, 93.63333333333334, 93.60000000000001, 93.56666666666666, 93.53333333333333, 93.5, 93.46666666666667, 93.43333333333334, 93.4, 93.36666666666666, 93.33333333333333, 93.30000000000001, 93.26666666666667, 93.23333333333333, 93.2, 93.16666666666666, 93.13333333333334, 93.10000000000001, 93.06666666666666, 93.03333333333333, 93.0, 92.96666666666667, 92.93333333333334, 92.9, 92.86666666666666, 92.83333333333333, 92.80000000000001, 92.76666666666667, 92.73333333333333, 92.7, 92.66666666666666, 92.63333333333334, 92.60000000000001, 92.56666666666666, 92.53333333333333, 92.5, 92.46666666666667, 92.43333333333334, 92.4, 92.36666666666666, 92.33333333333333, 92.30000000000001, 92.26666666666667, 92.23333333333333, 92.2, 92.16666666666666, 92.13333333333334, 92.10000000000001, 92.06666666666666, 92.03333333333333, 92.0, 91.96666666666667, 91.93333333333334, 91.9, 91.86666666666666, 91.83333333333333, 91.8, 91.76666666666667, 91.73333333333333, 91.7, 91.66666666666666, 91.63333333333334, 91.60000000000001, 91.56666666666666, 91.53333333333333, 91.5, 91.46666666666667, 91.43333333333334, 91.4, 91.36666666666666, 91.33333333333333, 91.3, 91.26666666666667, 91.23333333333333, 91.2, 91.16666666666666, 91.13333333333333, 91.10000000000001, 91.06666666666666, 91.03333333333333, 91.0, 90.96666666666667, 90.93333333333334, 90.9, 90.86666666666666, 90.83333333333333, 90.8, 90.76666666666667, 90.73333333333333, 90.7, 90.66666666666666, 90.63333333333333, 90.60000000000001, 90.56666666666666, 90.53333333333333, 90.5, 90.46666666666667, 90.43333333333334, 90.4, 90.36666666666666, 90.33333333333333, 90.3, 90.26666666666667, 90.23333333333333, 90.2, 90.16666666666666, 90.13333333333333, 90.10000000000001, 90.06666666666666, 90.03333333333333, 90.0, 89.96666666666667, 89.93333333333334, 89.9, 89.86666666666666, 89.83333333333333, 89.8, 89.76666666666667, 89.73333333333333, 89.7, 89.66666666666666, 89.63333333333333, 89.60000000000001, 89.56666666666668, 89.53333333333333, 89.5, 89.46666666666667, 89.43333333333334, 89.4, 89.36666666666667, 89.33333333333333, 89.3, 89.26666666666667, 89.23333333333333, 89.2, 89.16666666666667, 89.13333333333333, 89.1, 89.06666666666668, 89.03333333333333, 89.0, 88.96666666666667, 88.93333333333334, 88.9, 88.86666666666667, 88.83333333333333, 88.8, 88.76666666666667, 88.73333333333333, 88.7, 88.66666666666667, 88.63333333333333, 88.6, 88.56666666666668, 88.53333333333333, 88.5, 88.46666666666667, 88.43333333333334, 88.4, 88.36666666666667, 88.33333333333333, 88.3, 88.26666666666667, 88.23333333333333, 88.2, 88.16666666666667, 88.13333333333333, 88.1, 88.06666666666668, 88.03333333333333, 88.0, 87.96666666666667, 87.93333333333334, 87.9, 87.86666666666667, 87.83333333333333, 87.8, 87.76666666666667, 87.73333333333333, 87.7, 87.66666666666667, 87.63333333333333, 87.6, 87.56666666666668, 87.53333333333333, 87.5, 87.46666666666667, 87.43333333333332, 87.4, 87.36666666666667, 87.33333333333333, 87.3, 87.26666666666667, 87.23333333333333, 87.2, 87.16666666666667, 87.13333333333333, 87.1, 87.06666666666666, 87.03333333333333, 87.0, 86.96666666666667, 86.93333333333332, 86.9, 86.86666666666667, 86.83333333333333, 86.8, 86.76666666666667, 86.73333333333333, 86.7, 86.66666666666667, 86.63333333333333, 86.6, 86.56666666666666, 86.53333333333333, 86.5, 86.46666666666667, 86.43333333333332, 86.4, 86.36666666666667, 86.33333333333333, 86.3, 86.26666666666667, 86.23333333333333, 86.2, 86.16666666666667, 86.13333333333333, 86.1, 86.06666666666666, 86.03333333333333, 86.0, 85.96666666666667, 85.93333333333332, 85.9, 85.86666666666667, 85.83333333333333, 85.8, 85.76666666666667, 85.73333333333333, 85.7, 85.66666666666667, 85.63333333333333, 85.6, 85.56666666666666, 85.53333333333333, 85.5, 85.46666666666667, 85.43333333333332, 85.39999999999999, 85.36666666666667, 85.33333333333334, 85.3, 85.26666666666667, 85.23333333333333, 85.2, 85.16666666666667, 85.13333333333334, 85.1, 85.06666666666666, 85.03333333333333, 85.0, 84.96666666666667, 84.93333333333334, 84.89999999999999, 84.86666666666667, 84.83333333333334, 84.8, 84.76666666666667, 84.73333333333333, 84.7, 84.66666666666667, 84.63333333333334, 84.6, 84.56666666666666, 84.53333333333333, 84.5, 84.46666666666667, 84.43333333333334, 84.39999999999999, 84.36666666666667, 84.33333333333334, 84.3, 84.26666666666667, 84.23333333333333, 84.2, 84.16666666666667, 84.13333333333334, 84.1, 84.06666666666666, 84.03333333333333, 84.0, 83.96666666666667, 83.93333333333334, 83.89999999999999, 83.86666666666667, 83.83333333333334, 83.8, 83.76666666666667, 83.73333333333333, 83.7, 83.66666666666667, 83.63333333333334, 83.6, 83.56666666666666, 83.53333333333333, 83.5, 83.46666666666667, 83.43333333333334, 83.39999999999999, 83.36666666666666, 83.33333333333334, 83.3, 83.26666666666667, 83.23333333333333, 83.2, 83.16666666666667, 83.13333333333334, 83.1, 83.06666666666666, 83.03333333333333, 83.0, 82.96666666666667, 82.93333333333334, 82.89999999999999, 82.86666666666666, 82.83333333333334, 82.8, 82.76666666666667, 82.73333333333333, 82.69999999999999, 82.66666666666667, 82.63333333333334, 82.6, 82.56666666666666, 82.53333333333333, 82.5, 82.46666666666667, 82.43333333333334, 82.39999999999999, 82.36666666666666, 82.33333333333334, 82.3, 82.26666666666667, 82.23333333333333, 82.19999999999999, 82.16666666666667, 82.13333333333334, 82.1, 82.06666666666666, 82.03333333333333, 82.0, 81.96666666666667, 81.93333333333334, 81.89999999999999, 81.86666666666666, 81.83333333333334, 81.8, 81.76666666666667, 81.73333333333333, 81.69999999999999, 81.66666666666667, 81.63333333333334, 81.6, 81.56666666666666, 81.53333333333333, 81.5, 81.46666666666667, 81.43333333333334, 81.39999999999999, 81.36666666666666, 81.33333333333333, 81.3, 81.26666666666667, 81.23333333333333, 81.2, 81.16666666666667, 81.13333333333334, 81.10000000000001, 81.06666666666666, 81.03333333333333, 81.0, 80.96666666666667, 80.93333333333334, 80.9, 80.86666666666666, 80.83333333333333, 80.80000000000001, 80.76666666666667, 80.73333333333333, 80.7, 80.66666666666666, 80.63333333333334, 80.60000000000001, 80.56666666666666, 80.53333333333333, 80.5, 80.46666666666667, 80.43333333333334, 80.4, 80.36666666666666, 80.33333333333333, 80.30000000000001, 80.26666666666667, 80.23333333333333, 80.2, 80.16666666666666, 80.13333333333334, 80.10000000000001, 80.06666666666666, 80.03333333333333, 80.0, 79.96666666666667, 79.93333333333334, 79.9, 79.86666666666666, 79.83333333333333, 79.80000000000001, 79.76666666666667, 79.73333333333333, 79.7, 79.66666666666666, 79.63333333333334, 79.60000000000001, 79.56666666666666, 79.53333333333333, 79.5, 79.46666666666667, 79.43333333333334, 79.4, 79.36666666666666, 79.33333333333333, 79.3, 79.26666666666667, 79.23333333333333, 79.2, 79.16666666666666, 79.13333333333334, 79.10000000000001, 79.06666666666666, 79.03333333333333, 79.0, 78.96666666666667, 78.93333333333334, 78.9, 78.86666666666666, 78.83333333333333, 78.8, 78.76666666666667, 78.73333333333333, 78.7, 78.66666666666666, 78.63333333333333, 78.60000000000001, 78.56666666666666, 78.53333333333333, 78.5, 78.46666666666667, 78.43333333333334, 78.4, 78.36666666666666, 78.33333333333333, 78.3, 78.26666666666667, 78.23333333333333, 78.2, 78.16666666666666, 78.13333333333333, 78.10000000000001, 78.06666666666666, 78.03333333333333, 78.0, 77.96666666666667, 77.93333333333334, 77.9, 77.86666666666666, 77.83333333333333, 77.8, 77.76666666666667, 77.73333333333333, 77.7, 77.66666666666666, 77.63333333333333, 77.60000000000001, 77.56666666666666, 77.53333333333333, 77.5, 77.46666666666667, 77.43333333333334, 77.4, 77.36666666666666, 77.33333333333333, 77.3, 77.26666666666667, 77.23333333333333, 77.2, 77.16666666666666, 77.13333333333333, 77.10000000000001, 77.06666666666668, 77.03333333333333, 77.0, 76.96666666666667, 76.93333333333334, 76.9, 76.86666666666667, 76.83333333333333, 76.8, 76.76666666666667, 76.73333333333333, 76.7, 76.66666666666667, 76.63333333333333, 76.6, 76.56666666666668, 76.53333333333333, 76.5, 76.46666666666667, 76.43333333333334, 76.4, 76.36666666666667, 76.33333333333333, 76.3, 76.26666666666667, 76.23333333333333, 76.2, 76.16666666666667, 76.13333333333333, 76.1, 76.06666666666668, 76.03333333333333, 76.0, 75.96666666666667, 75.93333333333334, 75.9, 75.86666666666667, 75.83333333333333, 75.8, 75.76666666666667, 75.73333333333333, 75.7, 75.66666666666667, 75.63333333333333, 75.6, 75.56666666666668, 75.53333333333333, 75.5, 75.46666666666667, 75.43333333333334, 75.4, 75.36666666666667, 75.33333333333333, 75.3, 75.26666666666667, 75.23333333333333, 75.2, 75.16666666666667, 75.13333333333333, 75.1, 75.06666666666668, 75.03333333333333, 75.0, 74.96666666666667, 74.93333333333332, 74.9, 74.86666666666667, 74.83333333333333, 74.8, 74.76666666666667, 74.73333333333333, 74.7, 74.66666666666667, 74.63333333333333, 74.6, 74.56666666666666, 74.53333333333333, 74.5, 74.46666666666667, 74.43333333333332, 74.4, 74.36666666666667, 74.33333333333333, 74.3, 74.26666666666667, 74.23333333333333, 74.2, 74.16666666666667, 74.13333333333333, 74.1, 74.06666666666666, 74.03333333333333, 74.0, 73.96666666666667, 73.93333333333332, 73.9, 73.86666666666667, 73.83333333333333, 73.8, 73.76666666666667, 73.73333333333333, 73.7, 73.66666666666667, 73.63333333333333, 73.6, 73.56666666666666, 73.53333333333333, 73.5, 73.46666666666667, 73.43333333333332, 73.4, 73.36666666666667, 73.33333333333333, 73.3, 73.26666666666667, 73.23333333333333, 73.2, 73.16666666666667, 73.13333333333333, 73.1, 73.06666666666666, 73.03333333333333, 73.0, 72.96666666666667, 72.93333333333332, 72.89999999999999, 72.86666666666667, 72.83333333333334, 72.8, 72.76666666666667, 72.73333333333333, 72.7, 72.66666666666667, 72.63333333333334, 72.6, 72.56666666666666, 72.53333333333333, 72.5, 72.46666666666667, 72.43333333333334, 72.39999999999999, 72.36666666666667, 72.33333333333334, 72.3, 72.26666666666667, 72.23333333333333, 72.2, 72.16666666666667, 72.13333333333334, 72.1, 72.06666666666666, 72.03333333333333, 72.0, 71.96666666666667, 71.93333333333334, 71.89999999999999, 71.86666666666667, 71.83333333333334, 71.8, 71.76666666666667, 71.73333333333333, 71.7, 71.66666666666667, 71.63333333333334, 71.6, 71.56666666666666, 71.53333333333333, 71.5, 71.46666666666667, 71.43333333333334, 71.39999999999999, 71.36666666666667, 71.33333333333334, 71.3, 71.26666666666667, 71.23333333333333, 71.2, 71.16666666666667, 71.13333333333334, 71.1, 71.06666666666666, 71.03333333333333, 71.0, 70.96666666666667, 70.93333333333334, 70.89999999999999, 70.86666666666666, 70.83333333333334, 70.8, 70.76666666666667, 70.73333333333333, 70.7, 70.66666666666667, 70.63333333333334, 70.6, 70.56666666666666, 70.53333333333333, 70.5, 70.46666666666667, 70.43333333333334, 70.39999999999999, 70.36666666666666, 70.33333333333334, 70.3, 70.26666666666667, 70.23333333333333, 70.19999999999999, 70.16666666666667, 70.13333333333334, 70.1, 70.06666666666666, 70.03333333333333, 70.0, 69.96666666666667, 69.93333333333334, 69.89999999999999, 69.86666666666666, 69.83333333333334, 69.8, 69.76666666666667, 69.73333333333333, 69.69999999999999, 69.66666666666667, 69.63333333333334, 69.6, 69.56666666666666, 69.53333333333333, 69.5, 69.46666666666667, 69.43333333333334, 69.39999999999999, 69.36666666666666, 69.33333333333334, 69.3, 69.26666666666667, 69.23333333333333, 69.19999999999999, 69.16666666666667, 69.13333333333334, 69.1, 69.06666666666666, 69.03333333333333, 69.0, 68.96666666666667, 68.93333333333334, 68.89999999999999, 68.86666666666666, 68.83333333333333, 68.8, 68.76666666666667, 68.73333333333333, 68.7, 68.66666666666667, 68.63333333333334, 68.60000000000001, 68.56666666666666, 68.53333333333333, 68.5, 68.46666666666667, 68.43333333333334, 68.4, 68.36666666666666, 68.33333333333333, 68.30000000000001, 68.26666666666667, 68.23333333333333, 68.2, 68.16666666666666, 68.13333333333334, 68.10000000000001, 68.06666666666666, 68.03333333333333, 68.0, 67.96666666666667, 67.93333333333334, 67.9, 67.86666666666666, 67.83333333333333, 67.80000000000001, 67.76666666666667, 67.73333333333333, 67.7, 67.66666666666666, 67.63333333333334, 67.60000000000001, 67.56666666666666, 67.53333333333333, 67.5, 67.46666666666667, 67.43333333333334, 67.4, 67.36666666666666, 67.33333333333333, 67.30000000000001, 67.26666666666667, 67.23333333333333, 67.2, 67.16666666666666, 67.13333333333334, 67.10000000000001, 67.06666666666666, 67.03333333333333, 67.0, 66.96666666666667, 66.93333333333334, 66.9, 66.86666666666666, 66.83333333333333, 66.8, 66.76666666666667, 66.73333333333333, 66.7, 66.66666666666666, 66.63333333333334, 66.60000000000001, 66.56666666666666, 66.53333333333333, 66.5, 66.46666666666667, 66.43333333333334, 66.4, 66.36666666666666, 66.33333333333333, 66.3, 66.26666666666667, 66.23333333333333, 66.2, 66.16666666666666, 66.13333333333333, 66.10000000000001, 66.06666666666666, 66.03333333333333, 66.0, 65.96666666666667, 65.93333333333334, 65.9, 65.86666666666666, 65.83333333333333, 65.8, 65.76666666666667, 65.73333333333333, 65.7, 65.66666666666666, 65.63333333333333, 65.60000000000001, 65.56666666666666, 65.53333333333333, 65.5, 65.46666666666667, 65.43333333333334, 65.4, 65.36666666666666, 65.33333333333333, 65.3, 65.26666666666667, 65.23333333333333, 65.2, 65.16666666666666, 65.13333333333333, 65.10000000000001, 65.06666666666666, 65.03333333333333, 65.0, 64.96666666666667, 64.93333333333334, 64.9, 64.86666666666666, 64.83333333333333, 64.8, 64.76666666666667, 64.73333333333333, 64.7, 64.66666666666666, 64.63333333333333, 64.60000000000001, 64.56666666666668, 64.53333333333333, 64.5, 64.46666666666667, 64.43333333333334, 64.4, 64.36666666666667, 64.33333333333333, 64.3, 64.26666666666667, 64.23333333333333, 64.2, 64.16666666666667, 64.13333333333333, 64.1, 64.06666666666668, 64.03333333333333, 64.0, 63.96666666666667, 63.93333333333333, 63.9, 63.866666666666674, 63.83333333333333, 63.800000000000004, 63.76666666666667, 63.733333333333334, 63.7, 63.66666666666667, 63.63333333333333, 63.6, 63.56666666666667, 63.53333333333333, 63.5, 63.46666666666667, 63.43333333333333, 63.4, 63.366666666666674, 63.33333333333333, 63.3, 63.26666666666667, 63.23333333333333, 63.2, 63.16666666666667, 63.13333333333333, 63.1, 63.06666666666667, 63.03333333333333, 63.0, 62.96666666666667, 62.93333333333333, 62.9, 62.866666666666674, 62.83333333333333, 62.8, 62.76666666666667, 62.73333333333333, 62.7, 62.66666666666667, 62.63333333333333, 62.6, 62.56666666666667, 62.53333333333333, 62.5, 62.46666666666667, 62.43333333333333, 62.4, 62.36666666666667, 62.33333333333333, 62.3, 62.26666666666667, 62.23333333333333, 62.2, 62.16666666666667, 62.133333333333326, 62.1, 62.06666666666667, 62.03333333333333, 62.0, 61.96666666666667, 61.93333333333333, 61.9, 61.86666666666667, 61.83333333333333, 61.8, 61.76666666666667, 61.73333333333333, 61.7, 61.66666666666667, 61.633333333333326, 61.6, 61.56666666666667, 61.53333333333333, 61.5, 61.46666666666667, 61.43333333333333, 61.4, 61.36666666666667, 61.33333333333333, 61.3, 61.266666666666666, 61.23333333333333, 61.199999999999996, 61.16666666666667, 61.133333333333326, 61.1, 61.06666666666667, 61.03333333333333, 61.0, 60.96666666666667, 60.93333333333333, 60.9, 60.86666666666667, 60.83333333333333, 60.8, 60.766666666666666, 60.73333333333333, 60.699999999999996, 60.66666666666667, 60.633333333333326, 60.6, 60.56666666666667, 60.53333333333333, 60.5, 60.46666666666667, 60.43333333333333, 60.4, 60.36666666666667, 60.333333333333336, 60.3, 60.266666666666666, 60.23333333333334, 60.199999999999996, 60.16666666666667, 60.13333333333334, 60.099999999999994, 60.06666666666667, 60.03333333333334, 60.0, 59.96666666666667, 59.93333333333334, 59.9, 59.86666666666667, 59.833333333333336, 59.8, 59.766666666666666, 59.73333333333334, 59.699999999999996, 59.66666666666667, 59.63333333333334, 59.599999999999994, 59.56666666666667, 59.53333333333334, 59.5, 59.46666666666667, 59.43333333333334, 59.4, 59.36666666666667, 59.333333333333336, 59.3, 59.266666666666666, 59.233333333333334, 59.199999999999996, 59.166666666666664, 59.13333333333334, 59.099999999999994, 59.06666666666667, 59.03333333333334, 59.0, 58.96666666666667, 58.93333333333334, 58.9, 58.86666666666667, 58.833333333333336, 58.8, 58.766666666666666, 58.733333333333334, 58.699999999999996, 58.666666666666664, 58.63333333333334, 58.599999999999994, 58.56666666666667, 58.53333333333334, 58.5, 58.46666666666667, 58.43333333333334, 58.4, 58.36666666666667, 58.333333333333336, 58.3, 58.266666666666666, 58.233333333333334, 58.199999999999996, 58.166666666666664, 58.13333333333334, 58.099999999999994, 58.06666666666666, 58.03333333333334, 57.99999999999999, 57.96666666666667, 57.93333333333334, 57.9, 57.86666666666667, 57.833333333333336, 57.8, 57.766666666666666, 57.733333333333334, 57.699999999999996, 57.666666666666664, 57.63333333333334, 57.599999999999994, 57.56666666666666, 57.53333333333334, 57.49999999999999, 57.46666666666667, 57.43333333333334, 57.4, 57.36666666666667, 57.333333333333336, 57.3, 57.266666666666666, 57.233333333333334, 57.199999999999996, 57.166666666666664, 57.13333333333333, 57.099999999999994, 57.06666666666666, 57.03333333333334, 56.99999999999999, 56.96666666666667, 56.93333333333334, 56.89999999999999, 56.86666666666667, 56.833333333333336, 56.8, 56.766666666666666, 56.733333333333334, 56.699999999999996, 56.666666666666664, 56.63333333333333, 56.599999999999994, 56.56666666666666, 56.53333333333334, 56.49999999999999, 56.46666666666667, 56.43333333333334, 56.39999999999999, 56.36666666666667, 56.333333333333336, 56.3, 56.266666666666666, 56.233333333333334, 56.2, 56.166666666666664, 56.13333333333333, 56.10000000000001, 56.06666666666666, 56.03333333333333, 56.00000000000001, 55.96666666666666, 55.93333333333334, 55.900000000000006, 55.86666666666667, 55.833333333333336, 55.800000000000004, 55.766666666666666, 55.733333333333334, 55.7, 55.666666666666664, 55.63333333333333, 55.60000000000001, 55.56666666666666, 55.53333333333333, 55.50000000000001, 55.46666666666666, 55.43333333333334, 55.400000000000006, 55.36666666666667, 55.333333333333336, 55.300000000000004, 55.266666666666666, 55.233333333333334, 55.2, 55.166666666666664, 55.13333333333333, 55.1, 55.06666666666666, 55.03333333333333, 55.00000000000001, 54.96666666666666, 54.93333333333334, 54.900000000000006, 54.86666666666666, 54.833333333333336, 54.800000000000004, 54.766666666666666, 54.733333333333334, 54.7, 54.666666666666664, 54.63333333333333, 54.6, 54.56666666666666, 54.53333333333333, 54.50000000000001, 54.46666666666666, 54.43333333333334, 54.400000000000006, 54.36666666666666, 54.333333333333336, 54.300000000000004, 54.266666666666666, 54.233333333333334, 54.2, 54.166666666666664, 54.13333333333333, 54.1, 54.06666666666666, 54.03333333333333, 54.0, 53.96666666666666, 53.93333333333333, 53.900000000000006, 53.86666666666666, 53.833333333333336, 53.800000000000004, 53.766666666666666, 53.733333333333334, 53.7, 53.666666666666664, 53.63333333333333, 53.6, 53.56666666666666, 53.53333333333333, 53.5, 53.46666666666666, 53.43333333333333, 53.400000000000006, 53.36666666666666, 53.333333333333336, 53.300000000000004, 53.266666666666666, 53.233333333333334, 53.2, 53.166666666666664, 53.13333333333333, 53.1, 53.06666666666666, 53.03333333333333, 53.0, 52.96666666666666, 52.93333333333333, 52.900000000000006, 52.86666666666666, 52.83333333333333, 52.800000000000004, 52.76666666666666, 52.733333333333334, 52.7, 52.666666666666664, 52.63333333333333, 52.6, 52.56666666666666, 52.53333333333333, 52.5, 52.46666666666666, 52.43333333333333, 52.400000000000006, 52.36666666666666, 52.33333333333333, 52.300000000000004, 52.26666666666666, 52.233333333333334, 52.2, 52.166666666666664, 52.13333333333333, 52.1, 52.06666666666667, 52.03333333333333, 52.0, 51.96666666666667, 51.93333333333333, 51.9, 51.866666666666674, 51.83333333333333, 51.800000000000004, 51.76666666666667, 51.733333333333334, 51.7, 51.66666666666667, 51.63333333333333, 51.6, 51.56666666666667, 51.53333333333333, 51.5, 51.46666666666667, 51.43333333333333, 51.4, 51.366666666666674, 51.33333333333333, 51.300000000000004, 51.26666666666667, 51.233333333333334, 51.2, 51.16666666666667, 51.13333333333333, 51.1, 51.06666666666667, 51.03333333333333, 51.0, 50.96666666666667, 50.93333333333333, 50.9, 50.866666666666674, 50.83333333333333, 50.8, 50.76666666666667, 50.73333333333333, 50.7, 50.66666666666667, 50.63333333333333, 50.6, 50.56666666666667, 50.53333333333333, 50.5, 50.46666666666667, 50.43333333333333, 50.4, 50.366666666666674, 50.33333333333333, 50.3, 50.26666666666667, 50.23333333333333, 50.2, 50.16666666666667, 50.13333333333333, 50.1, 50.06666666666667, 50.03333333333333, 50.0, 49.96666666666666, 49.93333333333334, 49.9, 49.86666666666667, 49.833333333333336, 49.8, 49.766666666666666, 49.733333333333334, 49.7, 49.666666666666664, 49.63333333333333, 49.6, 49.56666666666666, 49.53333333333333, 49.5, 49.46666666666666, 49.43333333333334, 49.4, 49.36666666666667, 49.333333333333336, 49.3, 49.266666666666666, 49.233333333333334, 49.2, 49.166666666666664, 49.13333333333333, 49.1, 49.06666666666666, 49.03333333333333, 49.0, 48.96666666666666, 48.93333333333334, 48.9, 48.86666666666667, 48.833333333333336, 48.8, 48.766666666666666, 48.733333333333334, 48.699999999999996, 48.66666666666667, 48.63333333333333, 48.6, 48.56666666666667, 48.53333333333333, 48.5, 48.46666666666667, 48.43333333333334, 48.4, 48.36666666666667, 48.333333333333336, 48.3, 48.266666666666666, 48.233333333333334, 48.199999999999996, 48.16666666666667, 48.13333333333333, 48.1, 48.06666666666667, 48.03333333333333, 48.0, 47.96666666666667, 47.93333333333333, 47.9, 47.86666666666667, 47.833333333333336, 47.8, 47.766666666666666, 47.733333333333334, 47.699999999999996, 47.66666666666667, 47.63333333333333, 47.599999999999994, 47.56666666666667, 47.53333333333333, 47.5, 47.46666666666667, 47.43333333333333, 47.4, 47.36666666666667, 47.333333333333336, 47.3, 47.266666666666666, 47.233333333333334, 47.199999999999996, 47.16666666666667, 47.13333333333333, 47.099999999999994, 47.06666666666667, 47.03333333333333, 47.0, 46.96666666666667, 46.93333333333333, 46.9, 46.86666666666667, 46.833333333333336, 46.800000000000004, 46.766666666666666, 46.733333333333334, 46.7, 46.666666666666664, 46.63333333333333, 46.6, 46.56666666666667, 46.53333333333333, 46.5, 46.46666666666667, 46.43333333333333, 46.400000000000006, 46.36666666666667, 46.33333333333333, 46.300000000000004, 46.266666666666666, 46.233333333333334, 46.2, 46.166666666666664, 46.13333333333333, 46.1, 46.06666666666667, 46.03333333333333, 46.0, 45.96666666666667, 45.93333333333333, 45.9, 45.86666666666667, 45.83333333333333, 45.800000000000004, 45.766666666666666, 45.733333333333334, 45.7, 45.666666666666664, 45.63333333333333, 45.6, 45.56666666666666, 45.53333333333333, 45.5, 45.46666666666667, 45.43333333333333, 45.4, 45.36666666666667, 45.33333333333333, 45.300000000000004, 45.266666666666666, 45.233333333333334, 45.2, 45.166666666666664, 45.13333333333333, 45.1, 45.06666666666666, 45.03333333333333, 45.0, 44.96666666666667, 44.93333333333333, 44.9, 44.86666666666667, 44.83333333333333, 44.800000000000004, 44.766666666666666, 44.733333333333334, 44.7, 44.666666666666664, 44.63333333333333, 44.6, 44.56666666666666, 44.53333333333334, 44.5, 44.46666666666667, 44.43333333333334, 44.4, 44.36666666666667, 44.333333333333336, 44.3, 44.266666666666666, 44.233333333333334, 44.2, 44.166666666666664, 44.13333333333333, 44.1, 44.06666666666666, 44.03333333333334, 44.0, 43.96666666666667, 43.93333333333334, 43.9, 43.86666666666667, 43.833333333333336, 43.8, 43.766666666666666, 43.733333333333334, 43.7, 43.666666666666664, 43.63333333333333, 43.6, 43.56666666666666, 43.53333333333333, 43.5, 43.46666666666666, 43.43333333333334, 43.4, 43.36666666666667, 43.333333333333336, 43.3, 43.266666666666666, 43.233333333333334, 43.2, 43.166666666666664, 43.13333333333333, 43.1, 43.06666666666666, 43.03333333333333, 43.0, 42.96666666666666, 42.93333333333334, 42.9, 42.86666666666667, 42.833333333333336, 42.8, 42.766666666666666, 42.733333333333334, 42.699999999999996, 42.66666666666667, 42.63333333333333, 42.6, 42.56666666666667, 42.53333333333333, 42.5, 42.46666666666667, 42.43333333333334, 42.4, 42.36666666666667, 42.333333333333336, 42.3, 42.266666666666666, 42.233333333333334, 42.199999999999996, 42.16666666666667, 42.13333333333333, 42.1, 42.06666666666667, 42.03333333333333, 42.0, 41.96666666666667, 41.93333333333334, 41.9, 41.86666666666667, 41.833333333333336, 41.8, 41.766666666666666, 41.733333333333334, 41.699999999999996, 41.66666666666667, 41.63333333333333, 41.6, 41.56666666666667, 41.53333333333333, 41.5, 41.46666666666667, 41.43333333333333, 41.4, 41.36666666666667, 41.333333333333336, 41.3, 41.266666666666666, 41.233333333333334, 41.199999999999996, 41.16666666666667, 41.13333333333333, 41.099999999999994, 41.06666666666667, 41.03333333333333, 41.0, 40.96666666666667, 40.93333333333333, 40.9, 40.86666666666667, 40.833333333333336, 40.8, 40.766666666666666, 40.733333333333334, 40.699999999999996, 40.666666666666664, 40.63333333333333, 40.6, 40.56666666666667, 40.53333333333333, 40.5, 40.46666666666667, 40.43333333333333, 40.400000000000006, 40.36666666666667, 40.33333333333333, 40.300000000000004, 40.266666666666666, 40.233333333333334, 40.2, 40.166666666666664, 40.13333333333333, 40.1, 40.06666666666667, 40.03333333333333, 40.0, 39.96666666666667, 39.93333333333333, 39.900000000000006, 39.86666666666667, 39.83333333333333, 39.800000000000004, 39.766666666666666, 39.733333333333334, 39.7, 39.666666666666664, 39.63333333333333, 39.6, 39.56666666666667, 39.53333333333333, 39.5, 39.46666666666667, 39.43333333333333, 39.4, 39.36666666666667, 39.33333333333333, 39.300000000000004, 39.266666666666666, 39.233333333333334, 39.2, 39.166666666666664, 39.13333333333333, 39.1, 39.06666666666666, 39.03333333333333, 39.0, 38.96666666666667, 38.93333333333333, 38.9, 38.86666666666667, 38.83333333333333, 38.800000000000004, 38.766666666666666, 38.733333333333334, 38.7, 38.666666666666664, 38.63333333333333, 38.6, 38.56666666666666, 38.53333333333334, 38.5, 38.46666666666667, 38.43333333333334, 38.4, 38.36666666666667, 38.333333333333336, 38.3, 38.266666666666666, 38.233333333333334, 38.2, 38.166666666666664, 38.13333333333333, 38.1, 38.06666666666666, 38.03333333333334, 38.0, 37.96666666666667, 37.93333333333334, 37.9, 37.86666666666667, 37.833333333333336, 37.8, 37.766666666666666, 37.733333333333334, 37.7, 37.666666666666664, 37.63333333333333, 37.6, 37.56666666666666, 37.53333333333334, 37.5, 37.46666666666666, 37.43333333333334, 37.4, 37.36666666666667, 37.333333333333336, 37.3, 37.266666666666666, 37.233333333333334, 37.2, 37.166666666666664, 37.13333333333333, 37.1, 37.06666666666666, 37.03333333333333, 37.0, 36.96666666666666, 36.93333333333334, 36.9, 36.86666666666667, 36.833333333333336, 36.8, 36.766666666666666, 36.733333333333334, 36.7, 36.666666666666664, 36.63333333333333, 36.6, 36.56666666666666, 36.53333333333333, 36.5, 36.46666666666666, 36.43333333333334, 36.4, 36.36666666666667, 36.333333333333336, 36.3, 36.266666666666666, 36.233333333333334, 36.199999999999996, 36.16666666666667, 36.13333333333333, 36.1, 36.06666666666667, 36.03333333333333, 36.0, 35.96666666666667, 35.93333333333334, 35.9, 35.86666666666667, 35.833333333333336, 35.8, 35.766666666666666, 35.733333333333334, 35.699999999999996, 35.66666666666667, 35.63333333333333, 35.6, 35.56666666666667, 35.53333333333333, 35.5, 35.46666666666667, 35.43333333333333, 35.4, 35.36666666666667, 35.333333333333336, 35.3, 35.266666666666666, 35.233333333333334, 35.199999999999996, 35.16666666666667, 35.13333333333333, 35.099999999999994, 35.06666666666667, 35.03333333333333, 35.0, 34.96666666666667, 34.93333333333333, 34.9, 34.86666666666667, 34.833333333333336, 34.8, 34.766666666666666, 34.733333333333334, 34.699999999999996, 34.66666666666667, 34.63333333333333, 34.599999999999994, 34.56666666666667, 34.53333333333333, 34.5, 34.46666666666667, 34.43333333333333, 34.4, 34.36666666666667, 34.333333333333336, 34.300000000000004, 34.266666666666666, 34.233333333333334, 34.2, 34.166666666666664, 34.13333333333333, 34.1, 34.06666666666667, 34.03333333333333, 34.0, 33.96666666666667, 33.93333333333333, 33.900000000000006, 33.86666666666667, 33.83333333333333, 33.800000000000004, 33.766666666666666, 33.733333333333334, 33.7, 33.666666666666664, 33.63333333333333, 33.6, 33.56666666666667, 33.53333333333333, 33.5, 33.46666666666667, 33.43333333333333, 33.4, 33.36666666666667, 33.33333333333333, 33.300000000000004, 33.266666666666666, 33.233333333333334, 33.2, 33.166666666666664, 33.13333333333333, 33.1, 33.06666666666666, 33.03333333333333, 33.0, 32.96666666666667, 32.93333333333333, 32.9, 32.86666666666667, 32.83333333333333, 32.800000000000004, 32.766666666666666, 32.733333333333334, 32.7, 32.666666666666664, 32.63333333333333, 32.6, 32.56666666666666, 32.53333333333333, 32.5, 32.46666666666667, 32.43333333333333, 32.4, 32.36666666666667, 32.33333333333333, 32.300000000000004, 32.266666666666666, 32.233333333333334, 32.2, 32.166666666666664, 32.13333333333333, 32.1, 32.06666666666666, 32.03333333333334, 32.0, 31.966666666666665, 31.933333333333337, 31.900000000000002, 31.866666666666667, 31.833333333333336, 31.8, 31.766666666666666, 31.733333333333334, 31.7, 31.666666666666664, 31.633333333333336, 31.6, 31.566666666666666, 31.533333333333335, 31.5, 31.466666666666665, 31.433333333333337, 31.4, 31.366666666666664, 31.333333333333336, 31.3, 31.266666666666666, 31.233333333333334, 31.2, 31.166666666666664, 31.133333333333336, 31.1, 31.066666666666663, 31.033333333333335, 31.0, 30.966666666666665, 30.933333333333334, 30.9, 30.866666666666664, 30.833333333333336, 30.8, 30.766666666666666, 30.733333333333334, 30.7, 30.666666666666664, 30.633333333333333, 30.599999999999998, 30.566666666666663, 30.533333333333335, 30.5, 30.466666666666665, 30.433333333333334, 30.4, 30.366666666666664, 30.333333333333336, 30.3, 30.266666666666666, 30.233333333333334, 30.2, 30.166666666666668, 30.133333333333333, 30.099999999999998, 30.06666666666667, 30.033333333333335, 30.0, 29.96666666666667, 29.933333333333334, 29.9, 29.86666666666667, 29.833333333333336, 29.799999999999997, 29.76666666666667, 29.733333333333334, 29.7, 29.666666666666668, 29.633333333333333, 29.599999999999998, 29.56666666666667, 29.533333333333335, 29.5, 29.46666666666667, 29.433333333333334, 29.4, 29.366666666666667, 29.333333333333332, 29.299999999999997, 29.26666666666667, 29.233333333333334, 29.2, 29.166666666666668, 29.133333333333333, 29.099999999999998, 29.06666666666667, 29.03333333333333, 28.999999999999996, 28.96666666666667, 28.933333333333334, 28.9, 28.866666666666667, 28.833333333333332, 28.799999999999997, 28.76666666666667, 28.733333333333334, 28.7, 28.666666666666668, 28.633333333333333, 28.599999999999998, 28.566666666666666, 28.53333333333333, 28.499999999999996, 28.46666666666667, 28.433333333333334, 28.4, 28.366666666666667, 28.333333333333332, 28.299999999999997, 28.26666666666667, 28.233333333333334, 28.199999999999996, 28.166666666666668, 28.133333333333333, 28.1, 28.066666666666666, 28.03333333333333, 28.000000000000004, 27.96666666666667, 27.933333333333334, 27.900000000000002, 27.866666666666667, 27.833333333333332, 27.800000000000004, 27.766666666666666, 27.73333333333333, 27.700000000000003, 27.666666666666668, 27.633333333333333, 27.6, 27.566666666666666, 27.53333333333333, 27.500000000000004, 27.46666666666667, 27.43333333333333, 27.400000000000002, 27.366666666666667, 27.333333333333332, 27.3, 27.266666666666666, 27.23333333333333, 27.200000000000003, 27.166666666666668, 27.133333333333333, 27.1, 27.066666666666666, 27.03333333333333, 27.0, 26.966666666666665, 26.93333333333333, 26.900000000000002, 26.866666666666667, 26.833333333333332, 26.8, 26.766666666666666, 26.73333333333333, 26.700000000000003, 26.666666666666668, 26.633333333333333, 26.6, 26.566666666666666, 26.53333333333333, 26.5, 26.466666666666665, 26.43333333333333, 26.400000000000002, 26.366666666666667, 26.333333333333332, 26.3, 26.266666666666666, 26.23333333333333, 26.200000000000003, 26.166666666666664, 26.13333333333333, 26.1, 26.066666666666666, 26.033333333333335, 26.0, 25.966666666666665, 25.933333333333337, 25.900000000000002, 25.866666666666667, 25.833333333333336, 25.8, 25.766666666666666, 25.733333333333334, 25.7, 25.666666666666664, 25.633333333333336, 25.6, 25.566666666666666, 25.533333333333335, 25.5, 25.466666666666665, 25.433333333333337, 25.4, 25.366666666666664, 25.333333333333336, 25.3, 25.266666666666666, 25.233333333333334, 25.2, 25.166666666666664, 25.133333333333336, 25.1, 25.066666666666666, 25.033333333333335, 25.0, 24.96666666666667, 24.933333333333334, 24.9, 24.866666666666667, 24.833333333333332, 24.8, 24.766666666666666, 24.73333333333333, 24.7, 24.666666666666668, 24.633333333333333, 24.6, 24.566666666666666, 24.53333333333333, 24.5, 24.46666666666667, 24.433333333333334, 24.4, 24.366666666666667, 24.333333333333336, 24.3, 24.266666666666666, 24.233333333333334, 24.2, 24.166666666666668, 24.133333333333333, 24.099999999999998, 24.066666666666666, 24.033333333333335, 24.0, 23.966666666666665, 23.933333333333334, 23.9, 23.866666666666667, 23.833333333333336, 23.799999999999997, 23.766666666666666, 23.733333333333334, 23.7, 23.666666666666668, 23.633333333333333, 23.599999999999998, 23.566666666666666, 23.533333333333335, 23.5, 23.466666666666665, 23.433333333333334, 23.400000000000002, 23.366666666666667, 23.333333333333332, 23.3, 23.266666666666666, 23.233333333333334, 23.200000000000003, 23.166666666666664, 23.133333333333333, 23.1, 23.066666666666666, 23.033333333333335, 23.0, 22.966666666666665, 22.933333333333334, 22.900000000000002, 22.866666666666667, 22.833333333333332, 22.8, 22.766666666666666, 22.733333333333334, 22.7, 22.666666666666664, 22.633333333333333, 22.6, 22.566666666666666, 22.53333333333333, 22.5, 22.466666666666665, 22.433333333333334, 22.400000000000002, 22.366666666666667, 22.333333333333332, 22.3, 22.26666666666667, 22.233333333333334, 22.2, 22.166666666666668, 22.133333333333333, 22.1, 22.066666666666666, 22.03333333333333, 22.0, 21.96666666666667, 21.933333333333334, 21.9, 21.866666666666667, 21.833333333333332, 21.8, 21.766666666666666, 21.73333333333333, 21.7, 21.666666666666668, 21.633333333333333, 21.6, 21.566666666666666, 21.53333333333333, 21.5, 21.46666666666667, 21.433333333333334, 21.4, 21.366666666666667, 21.333333333333336, 21.3, 21.266666666666666, 21.233333333333334, 21.2, 21.166666666666668, 21.133333333333333, 21.099999999999998, 21.066666666666666, 21.033333333333335, 21.0, 20.96666666666667, 20.933333333333334, 20.9, 20.866666666666667, 20.833333333333336, 20.8, 20.766666666666666, 20.733333333333334, 20.7, 20.666666666666668, 20.633333333333333, 20.599999999999998, 20.566666666666666, 20.533333333333335, 20.5, 20.466666666666665, 20.433333333333334, 20.4, 20.366666666666667, 20.333333333333332, 20.3, 20.266666666666666, 20.233333333333334, 20.200000000000003, 20.166666666666664, 20.133333333333333, 20.1, 20.066666666666666, 20.033333333333335, 20.0, 19.966666666666665, 19.933333333333334, 19.900000000000002, 19.866666666666667, 19.833333333333332, 19.8, 19.766666666666666, 19.733333333333334, 19.7, 19.666666666666664, 19.633333333333333, 19.6, 19.566666666666666, 19.53333333333333, 19.5, 19.466666666666665, 19.433333333333334, 19.400000000000002, 19.366666666666667, 19.333333333333332, 19.3, 19.26666666666667, 19.233333333333334, 19.2, 19.166666666666668, 19.133333333333333, 19.1, 19.066666666666666, 19.03333333333333, 19.0, 18.96666666666667, 18.933333333333334, 18.9, 18.866666666666667, 18.833333333333332, 18.8, 18.76666666666667, 18.73333333333333, 18.7, 18.666666666666668, 18.633333333333333, 18.6, 18.566666666666666, 18.53333333333333, 18.5, 18.46666666666667, 18.433333333333334, 18.4, 18.366666666666667, 18.333333333333332, 18.3, 18.266666666666666, 18.23333333333333, 18.2, 18.166666666666668, 18.133333333333333, 18.099999999999998, 18.066666666666666, 18.033333333333335, 18.0, 17.96666666666667, 17.933333333333334, 17.9, 17.866666666666667, 17.833333333333336, 17.8, 17.766666666666666, 17.733333333333334, 17.7, 17.666666666666668, 17.633333333333333, 17.599999999999998, 17.566666666666666, 17.533333333333335, 17.5, 17.466666666666665, 17.433333333333334, 17.4, 17.366666666666667, 17.333333333333336, 17.299999999999997, 17.266666666666666, 17.233333333333334, 17.2, 17.166666666666668, 17.133333333333333, 17.1, 17.066666666666666, 17.033333333333335, 17.0, 16.966666666666665, 16.933333333333334, 16.900000000000002, 16.866666666666667, 16.833333333333332, 16.8, 16.766666666666666, 16.733333333333334, 16.7, 16.666666666666664, 16.633333333333333, 16.6, 16.566666666666666, 16.53333333333333, 16.5, 16.466666666666665, 16.433333333333334, 16.400000000000002, 16.366666666666667, 16.333333333333332, 16.3, 16.266666666666666, 16.233333333333334, 16.2, 16.166666666666664, 16.133333333333333, 16.1, 16.066666666666666, 16.03333333333333, 16.0, 15.966666666666669, 15.933333333333334, 15.9, 15.866666666666667, 15.833333333333332, 15.8, 15.766666666666667, 15.733333333333333, 15.7, 15.666666666666668, 15.633333333333333, 15.6, 15.566666666666668, 15.533333333333331, 15.5, 15.466666666666667, 15.433333333333332, 15.4, 15.366666666666667, 15.333333333333332, 15.299999999999999, 15.266666666666667, 15.233333333333333, 15.2, 15.166666666666668, 15.133333333333333, 15.1, 15.066666666666666, 15.033333333333335, 15.0, 14.966666666666667, 14.933333333333335, 14.899999999999999, 14.866666666666667, 14.833333333333334, 14.799999999999999, 14.766666666666667, 14.733333333333334, 14.7, 14.666666666666666, 14.633333333333335, 14.6, 14.566666666666666, 14.533333333333335, 14.499999999999998, 14.466666666666667, 14.433333333333334, 14.399999999999999, 14.366666666666667, 14.333333333333334, 14.299999999999999, 14.266666666666666, 14.233333333333334, 14.2, 14.166666666666666, 14.133333333333335, 14.099999999999998, 14.066666666666666, 14.033333333333333, 14.000000000000002, 13.966666666666667, 13.933333333333334, 13.900000000000002, 13.866666666666665, 13.833333333333334, 13.8, 13.766666666666666, 13.733333333333334, 13.700000000000001, 13.666666666666666, 13.633333333333333, 13.600000000000001, 13.566666666666666, 13.533333333333333, 13.5, 13.466666666666665, 13.433333333333334, 13.4, 13.366666666666665, 13.333333333333334, 13.3, 13.266666666666666, 13.233333333333333, 13.200000000000001, 13.166666666666666, 13.133333333333333, 13.100000000000001, 13.066666666666665, 13.033333333333333, 13.0, 12.966666666666669, 12.933333333333334, 12.9, 12.866666666666667, 12.833333333333332, 12.8, 12.766666666666667, 12.733333333333333, 12.7, 12.666666666666668, 12.633333333333333, 12.6, 12.566666666666668, 12.533333333333333, 12.5, 12.466666666666667, 12.433333333333334, 12.4, 12.366666666666665, 12.333333333333334, 12.3, 12.266666666666666, 12.233333333333334, 12.2, 12.166666666666668, 12.133333333333333, 12.1, 12.066666666666666, 12.033333333333333, 12.0, 11.966666666666667, 11.933333333333334, 11.899999999999999, 11.866666666666667, 11.833333333333334, 11.799999999999999, 11.766666666666667, 11.733333333333333, 11.700000000000001, 11.666666666666666, 11.633333333333333, 11.600000000000001, 11.566666666666666, 11.533333333333333, 11.5, 11.466666666666667, 11.433333333333334, 11.4, 11.366666666666667, 11.333333333333332, 11.3, 11.266666666666666, 11.233333333333333, 11.200000000000001, 11.166666666666666, 11.133333333333335, 11.1, 11.066666666666666, 11.033333333333333, 11.0, 10.966666666666667, 10.933333333333334, 10.9, 10.866666666666665, 10.833333333333334, 10.8, 10.766666666666666, 10.733333333333334, 10.7, 10.666666666666668, 10.633333333333333, 10.6, 10.566666666666666, 10.533333333333333, 10.5, 10.466666666666667, 10.433333333333334, 10.4, 10.366666666666667, 10.333333333333334, 10.299999999999999, 10.266666666666667, 10.233333333333333, 10.2, 10.166666666666666, 10.133333333333333, 10.100000000000001, 10.066666666666666, 10.033333333333333, 10.0, 9.966666666666667, 9.933333333333334, 9.9, 9.866666666666667, 9.833333333333332, 9.8, 9.766666666666666, 9.733333333333333, 9.700000000000001, 9.666666666666666, 9.633333333333335, 9.6, 9.566666666666666, 9.533333333333333, 9.5, 9.466666666666667, 9.433333333333334, 9.4, 9.366666666666665, 9.333333333333334, 9.3, 9.266666666666666, 9.233333333333334, 9.2, 9.166666666666666, 9.133333333333333, 9.1, 9.066666666666666, 9.033333333333333, 9.0, 8.966666666666667, 8.933333333333334, 8.9, 8.866666666666667, 8.833333333333334, 8.799999999999999, 8.766666666666667, 8.733333333333333, 8.7, 8.666666666666668, 8.633333333333333, 8.6, 8.566666666666666, 8.533333333333333, 8.5, 8.466666666666667, 8.433333333333334, 8.4, 8.366666666666667, 8.333333333333332, 8.3, 8.266666666666666, 8.233333333333333, 8.200000000000001, 8.166666666666666, 8.133333333333333, 8.1, 8.066666666666666, 8.033333333333333, 8.0, 7.966666666666667, 7.933333333333334, 7.9, 7.866666666666666, 7.833333333333334, 7.8, 7.766666666666666, 7.733333333333333, 7.7, 7.666666666666666, 7.633333333333334, 7.6, 7.566666666666666, 7.533333333333333, 7.5, 7.466666666666668, 7.433333333333334, 7.3999999999999995, 7.366666666666667, 7.333333333333333, 7.3, 7.2666666666666675, 7.233333333333333, 7.199999999999999, 7.166666666666667, 7.133333333333333, 7.1, 7.066666666666667, 7.033333333333333, 7.000000000000001, 6.966666666666667, 6.933333333333333, 6.9, 6.866666666666667, 6.833333333333333, 6.800000000000001, 6.766666666666667, 6.7333333333333325, 6.7, 6.666666666666667, 6.633333333333333, 6.6000000000000005, 6.566666666666666, 6.533333333333332, 6.5, 6.466666666666667, 6.433333333333334, 6.4, 6.366666666666666, 6.333333333333334, 6.3, 6.266666666666667, 6.233333333333333, 6.2, 6.166666666666667, 6.133333333333333, 6.1, 6.066666666666666, 6.033333333333333, 6.0, 5.966666666666667, 5.933333333333334, 5.8999999999999995, 5.866666666666666, 5.833333333333333, 5.800000000000001, 5.766666666666667, 5.733333333333333, 5.7, 5.666666666666666, 5.633333333333333, 5.6000000000000005, 5.566666666666667, 5.533333333333333, 5.5, 5.466666666666667, 5.433333333333333, 5.4, 5.366666666666667, 5.333333333333334, 5.3, 5.266666666666667, 5.233333333333333, 5.2, 5.166666666666667, 5.133333333333334, 5.1, 5.066666666666666, 5.033333333333333, 5.0, 4.966666666666667, 4.933333333333334, 4.9, 4.866666666666666, 4.833333333333333, 4.8, 4.766666666666667, 4.733333333333333, 4.7, 4.666666666666667, 4.633333333333333, 4.6, 4.566666666666666, 4.533333333333333, 4.5, 4.466666666666667, 4.433333333333334, 4.3999999999999995, 4.366666666666666, 4.333333333333334, 4.3, 4.266666666666667, 4.233333333333333, 4.2, 4.166666666666666, 4.133333333333333, 4.1000000000000005, 4.066666666666666, 4.033333333333333, 4.0, 3.966666666666667, 3.933333333333333, 3.9, 3.8666666666666667, 3.833333333333333, 3.8, 3.7666666666666666, 3.733333333333334, 3.6999999999999997, 3.6666666666666665, 3.6333333333333337, 3.5999999999999996, 3.5666666666666664, 3.5333333333333337, 3.5000000000000004, 3.4666666666666663, 3.4333333333333336, 3.4000000000000004, 3.3666666666666663, 3.3333333333333335, 3.3000000000000003, 3.266666666666666, 3.2333333333333334, 3.2, 3.166666666666667, 3.1333333333333333, 3.1, 3.0666666666666664, 3.033333333333333, 3.0, 2.966666666666667, 2.933333333333333, 2.9000000000000004, 2.8666666666666667, 2.833333333333333, 2.8000000000000003, 2.7666666666666666, 2.7333333333333334, 2.7, 2.666666666666667, 2.6333333333333333, 2.6, 2.566666666666667, 2.533333333333333, 2.5, 2.466666666666667, 2.433333333333333, 2.4, 2.3666666666666667, 2.3333333333333335, 2.3, 2.2666666666666666, 2.2333333333333334, 2.1999999999999997, 2.166666666666667, 2.1333333333333333, 2.1, 2.0666666666666664, 2.033333333333333, 2.0, 1.9666666666666666, 1.9333333333333333, 1.9, 1.866666666666667, 1.8333333333333333, 1.7999999999999998, 1.7666666666666668, 1.7333333333333332, 1.7000000000000002, 1.6666666666666667, 1.633333333333333, 1.6, 1.5666666666666667, 1.5333333333333332, 1.5, 1.4666666666666666, 1.4333333333333333, 1.4000000000000001, 1.3666666666666667, 1.3333333333333335, 1.3, 1.2666666666666666, 1.2333333333333334, 1.2, 1.1666666666666667, 1.1333333333333333, 1.0999999999999999, 1.0666666666666667, 1.0333333333333332, 1.0, 0.9666666666666667, 0.9333333333333335, 0.8999999999999999, 0.8666666666666666, 0.8333333333333334, 0.8, 0.7666666666666666, 0.7333333333333333, 0.7000000000000001, 0.6666666666666667, 0.6333333333333333, 0.6, 0.5666666666666667, 0.5333333333333333, 0.5, 0.46666666666666673, 0.4333333333333333, 0.4, 0.36666666666666664, 0.33333333333333337, 0.3, 0.26666666666666666, 0.23333333333333336, 0.2, 0.16666666666666669, 0.13333333333333333, 0.1, 0.06666666666666667, 0.03333333333333333], [100.0, 100.0, 100.0, 100.0, 100.0, 100.0, 100.0, 100.0, 100.0, 100.0, 100.0, 100.0, 100.0, 100.0, 100.0, 100.0, 100.0, 100.0, 100.0, 100.0, 100.0, 100.0, 100.0, 100.0, 100.0, 100.0, 100.0, 100.0, 100.0, 100.0, 100.0, 100.0, 100.0, 100.0, 100.0, 100.0, 100.0, 100.0, 100.0, 100.0, 100.0, 100.0, 100.0, 100.0, 100.0, 100.0, 100.0, 100.0, 100.0, 100.0, 100.0, 100.0, 100.0, 100.0, 100.0, 100.0, 100.0, 100.0, 100.0, 100.0, 100.0, 100.0, 100.0, 100.0, 100.0, 100.0, 100.0, 100.0, 100.0, 100.0, 100.0, 100.0, 100.0, 100.0, 100.0, 100.0, 100.0, 100.0, 100.0, 100.0, 100.0, 100.0, 100.0, 100.0, 100.0, 100.0, 100.0, 100.0, 100.0, 100.0, 100.0, 100.0, 100.0, 100.0, 100.0, 100.0, 100.0, 100.0, 100.0, 100.0, 100.0, 100.0, 100.0, 100.0, 100.0, 100.0, 100.0, 100.0, 100.0, 100.0, 100.0, 100.0, 100.0, 100.0, 100.0, 100.0, 100.0, 100.0, 100.0, 100.0, 100.0, 100.0, 100.0, 100.0, 100.0, 100.0, 100.0, 100.0, 100.0, 100.0, 100.0, 100.0, 100.0, 100.0, 100.0, 100.0, 100.0, 100.0, 100.0, 100.0, 100.0, 100.0, 100.0, 100.0, 100.0, 100.0, 100.0, 100.0, 100.0, 100.0, 100.0, 100.0, 100.0, 100.0, 100.0, 100.0, 100.0, 100.0, 100.0, 100.0, 100.0, 100.0, 100.0, 100.0, 100.0, 100.0, 100.0, 100.0, 100.0, 100.0, 100.0, 100.0, 100.0, 100.0, 100.0, 100.0, 100.0, 100.0, 100.0, 100.0, 100.0, 100.0, 100.0, 100.0, 100.0, 100.0, 100.0, 100.0, 100.0, 100.0, 100.0, 100.0, 100.0, 100.0, 100.0, 100.0, 100.0, 100.0, 100.0, 100.0, 100.0, 100.0, 100.0, 100.0, 100.0, 100.0, 100.0, 100.0, 100.0, 100.0, 100.0, 100.0, 100.0, 100.0, 100.0, 100.0, 100.0, 100.0, 100.0, 100.0, 100.0, 100.0, 100.0, 100.0, 100.0, 100.0, 100.0, 100.0, 100.0, 100.0, 100.0, 100.0, 100.0, 100.0, 100.0, 100.0, 100.0, 100.0, 100.0, 100.0, 100.0, 100.0, 100.0, 100.0, 100.0, 100.0, 100.0, 100.0, 100.0, 100.0, 100.0, 100.0, 100.0, 100.0, 100.0, 100.0, 100.0, 100.0, 100.0, 100.0, 100.0, 100.0, 100.0, 100.0, 100.0, 100.0, 100.0, 100.0, 100.0, 100.0, 100.0, 100.0, 100.0, 100.0, 100.0, 100.0, 100.0, 100.0, 100.0, 100.0, 100.0, 100.0, 100.0, 100.0, 100.0, 100.0, 100.0, 100.0, 100.0, 100.0, 100.0, 100.0, 100.0, 100.0, 100.0, 100.0, 100.0, 100.0, 100.0, 100.0, 100.0, 100.0, 100.0, 100.0, 100.0, 100.0, 100.0, 100.0, 100.0, 100.0, 100.0, 100.0, 100.0, 100.0, 100.0, 100.0, 100.0, 100.0, 100.0, 100.0, 100.0, 100.0, 100.0, 100.0, 100.0, 100.0, 100.0, 100.0, 100.0, 100.0, 100.0, 100.0, 100.0, 100.0, 100.0, 100.0, 100.0, 100.0, 100.0, 100.0, 100.0, 100.0, 100.0, 100.0, 100.0, 100.0, 100.0, 100.0, 100.0, 100.0, 100.0, 100.0, 100.0, 100.0, 100.0, 100.0, 100.0, 100.0, 100.0, 100.0, 100.0, 100.0, 100.0, 100.0, 100.0, 100.0, 100.0, 100.0, 100.0, 100.0, 100.0, 100.0, 100.0, 100.0, 100.0, 100.0, 100.0, 100.0, 100.0, 100.0, 100.0, 100.0, 100.0, 100.0, 100.0, 100.0, 100.0, 100.0, 100.0, 100.0, 100.0, 100.0, 100.0, 100.0, 100.0, 100.0, 100.0, 100.0, 100.0, 100.0, 100.0, 100.0, 100.0, 100.0, 100.0, 100.0, 100.0, 100.0, 100.0, 100.0, 100.0, 100.0, 100.0, 100.0, 100.0, 100.0, 100.0, 100.0, 100.0, 100.0, 100.0, 100.0, 100.0, 100.0, 100.0, 100.0, 100.0, 100.0, 100.0, 100.0, 100.0, 100.0, 100.0, 100.0, 100.0, 100.0, 100.0, 100.0, 100.0, 100.0, 100.0, 100.0, 100.0, 100.0, 100.0, 100.0, 100.0, 100.0, 100.0, 100.0, 100.0, 100.0, 100.0, 100.0, 100.0, 100.0, 100.0, 100.0, 100.0, 100.0, 100.0, 100.0, 100.0, 100.0, 100.0, 100.0, 100.0, 100.0, 100.0, 100.0, 100.0, 100.0, 100.0, 100.0, 100.0, 100.0, 100.0, 100.0, 100.0, 100.0, 100.0, 100.0, 100.0, 100.0, 100.0, 100.0, 100.0, 100.0, 100.0, 100.0, 100.0, 100.0, 100.0, 100.0, 100.0, 100.0, 100.0, 100.0, 100.0, 100.0, 100.0, 100.0, 100.0, 100.0, 100.0, 100.0, 100.0, 100.0, 100.0, 100.0, 100.0, 100.0, 100.0, 100.0, 100.0, 100.0, 100.0, 100.0, 100.0, 100.0, 100.0, 100.0, 100.0, 100.0, 100.0, 100.0, 100.0, 100.0, 100.0, 100.0, 100.0, 100.0, 100.0, 100.0, 100.0, 100.0, 100.0, 100.0, 100.0, 100.0, 100.0, 100.0, 100.0, 100.0, 100.0, 100.0, 100.0, 100.0, 100.0, 100.0, 100.0, 100.0, 100.0, 100.0, 100.0, 100.0, 100.0, 100.0, 100.0, 100.0, 100.0, 100.0, 100.0, 100.0, 100.0, 100.0, 100.0, 100.0, 100.0, 100.0, 100.0, 100.0, 100.0, 100.0, 100.0, 100.0, 100.0, 100.0, 100.0, 100.0, 100.0, 100.0, 100.0, 100.0, 100.0, 100.0, 100.0, 100.0, 100.0, 100.0, 100.0, 100.0, 100.0, 100.0, 100.0, 100.0, 100.0, 100.0, 100.0, 100.0, 100.0, 100.0, 100.0, 100.0, 100.0, 100.0, 100.0, 100.0, 100.0, 100.0, 100.0, 100.0, 100.0, 100.0, 100.0, 100.0, 100.0, 100.0, 100.0, 100.0, 100.0, 100.0, 100.0, 100.0, 100.0, 100.0, 100.0, 100.0, 100.0, 100.0, 100.0, 100.0, 100.0, 100.0, 100.0, 100.0, 100.0, 100.0, 100.0, 100.0, 100.0, 100.0, 100.0, 100.0, 100.0, 100.0, 100.0, 100.0, 100.0, 100.0, 100.0, 100.0, 100.0, 100.0, 100.0, 100.0, 100.0, 100.0, 100.0, 100.0, 100.0, 100.0, 100.0, 100.0, 100.0, 100.0, 100.0, 100.0, 100.0, 100.0, 100.0, 100.0, 100.0, 100.0, 100.0, 100.0, 100.0, 100.0, 100.0, 100.0, 100.0, 100.0, 100.0, 100.0, 100.0, 100.0, 100.0, 100.0, 100.0, 100.0, 100.0, 100.0, 100.0, 100.0, 100.0, 100.0, 100.0, 100.0, 100.0, 100.0, 100.0, 100.0, 100.0, 100.0, 100.0, 100.0, 100.0, 100.0, 100.0, 100.0, 100.0, 100.0, 100.0, 100.0, 100.0, 100.0, 100.0, 100.0, 100.0, 100.0, 100.0, 100.0, 100.0, 100.0, 100.0, 100.0, 100.0, 100.0, 100.0, 100.0, 100.0, 100.0, 100.0, 100.0, 100.0, 100.0, 100.0, 100.0, 100.0, 100.0, 100.0, 100.0, 100.0, 100.0, 100.0, 100.0, 100.0, 100.0, 100.0, 100.0, 100.0, 100.0, 100.0, 100.0, 100.0, 100.0, 100.0, 100.0, 100.0, 100.0, 100.0, 100.0, 100.0, 100.0, 100.0, 100.0, 100.0, 100.0, 100.0, 100.0, 100.0, 100.0, 100.0, 100.0, 100.0, 100.0, 100.0, 100.0, 100.0, 100.0, 100.0, 100.0, 100.0, 100.0, 100.0, 100.0, 100.0, 100.0, 100.0, 100.0, 100.0, 100.0, 100.0, 100.0, 100.0, 100.0, 100.0, 100.0, 100.0, 100.0, 100.0, 100.0, 100.0, 100.0, 100.0, 100.0, 100.0, 100.0, 100.0, 100.0, 100.0, 100.0, 100.0, 100.0, 100.0, 100.0, 100.0, 100.0, 100.0, 100.0, 100.0, 100.0, 100.0, 100.0, 100.0, 100.0, 100.0, 100.0, 100.0, 100.0, 100.0, 100.0, 100.0, 100.0, 100.0, 100.0, 100.0, 100.0, 100.0, 100.0, 100.0, 100.0, 100.0, 100.0, 100.0, 100.0, 100.0, 100.0, 100.0, 100.0, 100.0, 100.0, 100.0, 100.0, 100.0, 100.0, 100.0, 100.0, 100.0, 100.0, 100.0, 100.0, 100.0, 100.0, 100.0, 100.0, 100.0, 100.0, 100.0, 100.0, 100.0, 100.0, 100.0, 100.0, 100.0, 100.0, 100.0, 100.0, 100.0, 100.0, 100.0, 100.0, 100.0, 100.0, 100.0, 100.0, 100.0, 100.0, 100.0, 100.0, 100.0, 100.0, 100.0, 100.0, 100.0, 100.0, 100.0, 100.0, 100.0, 100.0, 100.0, 100.0, 100.0, 100.0, 100.0, 100.0, 100.0, 100.0, 100.0, 100.0, 100.0, 100.0, 100.0, 100.0, 100.0, 100.0, 100.0, 100.0, 100.0, 100.0, 100.0, 100.0, 100.0, 100.0, 100.0, 100.0, 100.0, 100.0, 100.0, 100.0, 100.0, 100.0, 100.0, 100.0, 100.0, 100.0, 100.0, 100.0, 100.0, 100.0, 100.0, 100.0, 100.0, 100.0, 100.0, 100.0, 100.0, 100.0, 100.0, 100.0, 100.0, 100.0, 100.0, 100.0, 100.0, 100.0, 100.0, 100.0, 100.0, 100.0, 100.0, 100.0, 100.0, 100.0, 100.0, 100.0, 100.0, 100.0, 100.0, 100.0, 100.0, 100.0, 100.0, 100.0, 100.0, 100.0, 100.0, 100.0, 100.0, 100.0, 100.0, 100.0, 100.0, 100.0, 100.0, 100.0, 100.0, 100.0, 100.0, 100.0, 100.0, 100.0, 100.0, 100.0, 100.0, 100.0, 100.0, 100.0, 100.0, 100.0, 100.0, 100.0, 100.0, 100.0, 100.0, 100.0, 100.0, 100.0, 100.0, 100.0, 100.0, 100.0, 100.0, 100.0, 100.0, 100.0, 100.0, 100.0, 100.0, 100.0, 100.0, 100.0, 100.0, 100.0, 100.0, 100.0, 100.0, 100.0, 100.0, 100.0, 100.0, 100.0, 100.0, 100.0, 100.0, 100.0, 100.0, 100.0, 100.0, 100.0, 100.0, 100.0, 100.0, 100.0, 100.0, 100.0, 100.0, 100.0, 100.0, 100.0, 100.0, 100.0, 100.0, 100.0, 100.0, 100.0, 100.0, 100.0, 100.0, 100.0, 100.0, 100.0, 100.0, 100.0, 100.0, 100.0, 100.0, 100.0, 100.0, 100.0, 100.0, 100.0, 100.0, 100.0, 100.0, 100.0, 100.0, 100.0, 100.0, 100.0, 100.0, 100.0, 100.0, 100.0, 100.0, 100.0, 100.0, 100.0, 100.0, 100.0, 100.0, 100.0, 100.0, 100.0, 100.0, 100.0, 100.0, 100.0, 100.0, 100.0, 100.0, 100.0, 100.0, 100.0, 100.0, 100.0, 100.0, 100.0, 100.0, 100.0, 100.0, 100.0, 100.0, 100.0, 100.0, 100.0, 100.0, 100.0, 100.0, 100.0, 100.0, 100.0, 100.0, 100.0, 100.0, 100.0, 100.0, 100.0, 100.0, 100.0, 100.0, 100.0, 100.0, 100.0, 100.0, 100.0, 100.0, 100.0, 100.0, 100.0, 100.0, 100.0, 100.0, 100.0, 100.0, 100.0, 100.0, 100.0, 100.0, 100.0, 100.0, 100.0, 100.0, 100.0, 100.0, 100.0, 100.0, 100.0, 100.0, 100.0, 100.0, 100.0, 100.0, 100.0, 100.0, 100.0, 100.0, 100.0, 100.0, 100.0, 100.0, 100.0, 100.0, 100.0, 100.0, 100.0, 100.0, 100.0, 100.0, 100.0, 100.0, 100.0, 100.0, 100.0, 100.0, 100.0, 100.0, 100.0, 100.0, 100.0, 100.0, 100.0, 100.0, 100.0, 100.0, 100.0, 100.0, 100.0, 100.0, 100.0, 100.0, 100.0, 100.0, 100.0, 100.0, 100.0, 100.0, 100.0, 100.0, 100.0, 100.0, 100.0, 100.0, 100.0, 100.0, 100.0, 100.0, 100.0, 100.0, 100.0, 100.0, 100.0, 100.0, 100.0, 100.0, 100.0, 100.0, 100.0, 100.0, 100.0, 100.0, 100.0, 100.0, 100.0, 100.0, 100.0, 100.0, 100.0, 100.0, 100.0, 100.0, 100.0, 100.0, 100.0, 100.0, 100.0, 100.0, 100.0, 100.0, 100.0, 100.0, 100.0, 100.0, 100.0, 100.0, 100.0, 100.0, 100.0, 100.0, 100.0, 100.0, 100.0, 100.0, 100.0, 100.0, 100.0, 100.0, 100.0, 100.0, 100.0, 100.0, 100.0, 100.0, 100.0, 100.0, 100.0, 100.0, 100.0, 100.0, 100.0, 100.0, 100.0, 100.0, 100.0, 100.0, 100.0, 100.0, 100.0, 100.0, 100.0, 100.0, 100.0, 100.0, 100.0, 100.0, 100.0, 100.0, 100.0, 100.0, 100.0, 100.0, 100.0, 100.0, 100.0, 100.0, 100.0, 100.0, 100.0, 100.0, 100.0, 100.0, 100.0, 100.0, 100.0, 100.0, 100.0, 100.0, 100.0, 100.0, 100.0, 100.0, 100.0, 100.0, 100.0, 100.0, 100.0, 100.0, 100.0, 100.0, 100.0, 100.0, 100.0, 100.0, 100.0, 100.0, 100.0, 100.0, 100.0, 100.0, 100.0, 100.0, 100.0, 100.0, 100.0, 100.0, 100.0, 100.0, 100.0, 100.0, 100.0, 100.0, 100.0, 100.0, 100.0, 100.0, 100.0, 100.0, 100.0, 100.0, 100.0, 100.0, 100.0, 100.0, 100.0, 100.0, 100.0, 100.0, 100.0, 100.0, 100.0, 100.0, 100.0, 100.0, 100.0, 100.0, 100.0, 100.0, 100.0, 100.0, 100.0, 100.0, 100.0, 100.0, 100.0, 100.0, 100.0, 100.0, 100.0, 100.0, 100.0, 100.0, 100.0, 100.0, 100.0, 100.0, 100.0, 100.0, 100.0, 100.0, 100.0, 100.0, 100.0, 100.0, 100.0, 100.0, 100.0, 100.0, 100.0, 100.0, 100.0, 100.0, 100.0, 100.0, 100.0, 100.0, 100.0, 100.0, 100.0, 100.0, 100.0, 100.0, 100.0, 100.0, 100.0, 100.0, 100.0, 100.0, 100.0, 100.0, 100.0, 100.0, 100.0, 100.0, 100.0, 100.0, 100.0, 100.0, 100.0, 100.0, 100.0, 100.0, 100.0, 100.0, 100.0, 100.0, 100.0, 100.0, 100.0, 100.0, 100.0, 100.0, 100.0, 100.0, 100.0, 100.0, 100.0, 100.0, 100.0, 100.0, 100.0, 100.0, 100.0, 100.0, 100.0, 100.0, 100.0, 100.0, 100.0, 100.0, 100.0, 100.0, 100.0, 100.0, 100.0, 100.0, 100.0, 100.0, 100.0, 100.0, 100.0, 100.0, 100.0, 100.0, 100.0, 100.0, 100.0, 100.0, 100.0, 100.0, 100.0, 100.0, 100.0, 100.0, 100.0, 100.0, 100.0, 100.0, 100.0, 100.0, 100.0, 100.0, 100.0, 100.0, 100.0, 100.0, 100.0, 100.0, 100.0, 100.0, 100.0, 100.0, 100.0, 100.0, 100.0, 100.0, 100.0, 100.0, 100.0, 100.0, 100.0, 100.0, 100.0, 100.0, 100.0, 100.0, 100.0, 100.0, 100.0, 100.0, 100.0, 100.0, 100.0, 100.0, 100.0, 100.0, 100.0, 100.0, 100.0, 100.0, 100.0, 100.0, 100.0, 100.0, 100.0, 100.0, 100.0, 100.0, 100.0, 100.0, 100.0, 100.0, 100.0, 100.0, 100.0, 100.0, 100.0, 100.0, 100.0, 100.0, 100.0, 100.0, 100.0, 100.0, 100.0, 100.0, 100.0, 100.0, 100.0, 100.0, 100.0, 100.0, 100.0, 100.0, 100.0, 100.0, 100.0, 100.0, 100.0, 100.0, 100.0, 100.0, 100.0, 100.0, 100.0, 100.0, 100.0, 100.0, 100.0, 100.0, 100.0, 100.0, 100.0, 100.0, 100.0, 100.0, 100.0, 100.0, 100.0, 100.0, 100.0, 100.0, 100.0, 100.0, 100.0, 100.0, 100.0, 100.0, 100.0, 100.0, 100.0, 100.0, 100.0, 100.0, 100.0, 100.0, 100.0, 100.0, 100.0, 100.0, 100.0, 100.0, 100.0, 100.0, 100.0, 100.0, 100.0, 100.0, 100.0, 100.0, 100.0, 100.0, 100.0, 100.0, 100.0, 100.0, 100.0, 100.0, 100.0, 100.0, 100.0, 100.0, 100.0, 100.0, 100.0, 100.0, 100.0, 100.0, 100.0, 100.0, 100.0, 100.0, 100.0, 100.0, 100.0, 100.0, 100.0, 100.0, 100.0, 100.0, 100.0, 100.0, 100.0, 100.0, 100.0, 100.0, 100.0, 100.0, 100.0, 100.0, 100.0, 100.0, 100.0, 100.0, 100.0, 100.0, 100.0, 100.0, 100.0, 100.0, 100.0, 100.0, 100.0, 100.0, 100.0, 100.0, 100.0, 100.0, 100.0, 100.0, 100.0, 100.0, 100.0, 100.0, 100.0, 100.0, 100.0, 100.0, 100.0, 100.0, 100.0, 100.0, 100.0, 100.0, 100.0, 100.0, 100.0, 100.0, 100.0, 100.0, 100.0, 100.0, 100.0, 100.0, 100.0, 100.0, 100.0, 100.0, 100.0, 100.0, 100.0, 100.0, 100.0, 100.0, 100.0, 100.0, 100.0, 100.0, 100.0, 100.0, 100.0, 100.0, 100.0, 100.0, 100.0, 100.0, 100.0, 100.0, 100.0, 100.0, 100.0, 100.0, 100.0, 100.0, 100.0, 100.0, 100.0, 100.0, 100.0, 100.0, 100.0, 100.0, 100.0, 100.0, 100.0, 100.0, 100.0, 100.0, 100.0, 100.0, 100.0, 100.0, 100.0, 100.0, 100.0, 100.0, 100.0, 100.0, 100.0, 100.0, 100.0, 100.0, 100.0, 100.0, 100.0, 100.0, 100.0, 100.0, 100.0, 100.0, 100.0, 100.0, 100.0, 100.0, 100.0, 100.0, 100.0, 100.0, 100.0, 100.0, 100.0, 100.0, 100.0, 100.0, 100.0, 100.0, 100.0, 100.0, 100.0, 100.0, 100.0, 100.0, 100.0, 100.0, 100.0, 100.0, 100.0, 100.0, 100.0, 100.0, 100.0, 100.0, 100.0, 100.0, 100.0, 100.0, 100.0, 100.0, 100.0, 100.0, 100.0, 100.0, 100.0, 100.0, 100.0, 100.0, 100.0, 100.0, 100.0, 100.0, 100.0, 100.0, 100.0, 100.0, 100.0, 100.0, 100.0, 100.0, 100.0, 100.0, 100.0, 100.0, 100.0, 100.0, 100.0, 100.0, 100.0, 100.0, 100.0, 100.0, 100.0, 100.0, 100.0, 100.0, 100.0, 100.0, 100.0, 100.0, 100.0, 100.0, 100.0, 100.0, 100.0, 100.0, 100.0, 100.0, 100.0, 100.0, 100.0, 100.0, 100.0, 100.0, 100.0, 100.0, 100.0, 100.0, 100.0, 100.0, 100.0, 100.0, 100.0, 100.0, 100.0, 100.0, 100.0, 100.0, 100.0, 100.0, 100.0, 100.0, 100.0, 100.0, 100.0, 100.0, 100.0, 100.0, 100.0, 100.0, 100.0, 100.0, 100.0, 100.0, 100.0, 100.0, 100.0, 100.0, 100.0, 100.0, 100.0, 100.0, 100.0, 100.0, 100.0, 100.0, 100.0, 100.0, 100.0, 100.0, 100.0, 100.0, 100.0, 100.0, 100.0, 100.0, 100.0, 100.0, 100.0, 100.0, 100.0, 100.0, 100.0, 100.0, 100.0, 100.0, 100.0, 100.0, 100.0, 100.0, 100.0, 100.0, 100.0, 100.0, 100.0, 100.0, 100.0, 100.0, 100.0, 100.0, 100.0, 100.0, 100.0, 100.0, 100.0, 100.0, 100.0, 100.0, 100.0, 100.0, 100.0, 100.0, 100.0, 100.0, 100.0, 100.0, 100.0, 100.0, 100.0, 100.0, 100.0, 100.0, 100.0, 100.0, 100.0, 100.0, 100.0, 100.0, 100.0, 100.0, 100.0, 100.0, 100.0, 100.0, 100.0, 100.0, 100.0, 100.0, 100.0, 100.0, 100.0, 100.0, 100.0, 100.0, 100.0, 100.0, 100.0, 100.0, 100.0, 100.0, 100.0, 100.0, 100.0, 100.0, 100.0, 100.0, 100.0, 100.0, 100.0, 100.0, 100.0, 100.0, 100.0, 100.0, 100.0, 100.0, 100.0, 100.0, 100.0, 100.0, 100.0, 100.0, 100.0, 100.0, 100.0, 100.0, 100.0, 100.0, 100.0, 100.0, 100.0, 100.0, 100.0, 100.0, 100.0, 100.0, 100.0, 100.0, 100.0, 100.0, 100.0, 100.0, 100.0, 100.0, 100.0, 100.0, 100.0, 100.0, 100.0, 100.0, 100.0, 100.0, 100.0, 100.0, 100.0, 100.0, 100.0, 100.0, 100.0, 100.0, 100.0, 100.0, 100.0, 100.0, 100.0, 100.0, 100.0, 100.0, 100.0, 100.0, 100.0, 100.0, 100.0, 100.0, 100.0, 100.0, 100.0, 100.0, 100.0, 100.0, 100.0, 100.0, 100.0, 100.0, 100.0, 100.0, 100.0, 100.0, 100.0, 100.0, 100.0, 100.0, 100.0, 100.0, 100.0, 100.0, 100.0, 100.0, 100.0, 100.0, 100.0, 100.0, 100.0, 100.0, 100.0, 100.0, 100.0, 100.0, 100.0, 100.0, 100.0, 100.0, 100.0, 100.0, 100.0, 100.0, 100.0, 100.0, 100.0, 100.0, 100.0, 100.0, 100.0, 100.0, 100.0, 100.0, 100.0, 100.0, 100.0, 100.0, 100.0, 100.0, 100.0, 100.0, 100.0, 100.0, 100.0, 100.0, 100.0, 100.0, 100.0, 100.0, 100.0, 100.0, 100.0, 100.0, 100.0, 100.0, 100.0, 100.0, 100.0, 100.0, 100.0, 100.0, 100.0, 100.0, 100.0, 100.0, 100.0, 100.0, 100.0, 100.0, 100.0, 100.0, 100.0, 100.0, 100.0, 100.0, 100.0, 100.0, 100.0, 100.0, 100.0, 100.0, 100.0, 100.0, 100.0, 100.0, 100.0, 100.0, 100.0, 100.0, 100.0, 100.0, 100.0, 100.0, 100.0, 100.0, 100.0, 100.0, 100.0, 100.0, 100.0, 100.0, 100.0, 100.0, 100.0, 100.0, 100.0, 100.0, 100.0, 100.0, 100.0, 100.0, 100.0, 100.0, 100.0, 100.0, 100.0, 100.0, 100.0, 100.0, 100.0, 100.0, 100.0, 100.0, 100.0, 100.0, 100.0, 100.0, 100.0, 100.0, 100.0, 100.0, 100.0, 100.0, 100.0, 100.0, 100.0, 100.0, 100.0, 100.0, 100.0, 100.0, 100.0, 100.0, 100.0, 100.0, 100.0, 100.0, 100.0, 100.0, 100.0, 100.0, 100.0, 100.0, 100.0, 100.0, 100.0, 100.0, 100.0, 100.0, 100.0, 100.0, 100.0, 100.0, 100.0, 100.0, 100.0, 100.0, 100.0, 100.0, 100.0, 100.0, 100.0, 100.0, 100.0, 100.0, 100.0, 100.0, 100.0, 100.0, 100.0, 100.0, 100.0, 100.0, 100.0, 100.0, 100.0, 100.0, 100.0, 100.0, 100.0, 100.0, 100.0, 100.0, 100.0, 100.0, 100.0, 100.0, 100.0, 100.0, 100.0, 100.0, 100.0, 100.0, 100.0, 100.0, 100.0, 100.0, 100.0, 100.0, 100.0, 100.0, 100.0, 100.0, 100.0, 100.0, 100.0, 100.0, 100.0, 100.0, 100.0, 100.0, 100.0, 100.0, 100.0, 100.0, 100.0, 100.0, 100.0, 100.0, 100.0, 100.0, 100.0, 100.0, 100.0, 100.0, 100.0, 100.0, 100.0, 100.0, 100.0, 100.0, 100.0, 100.0, 100.0, 100.0, 100.0, 100.0, 100.0, 100.0, 100.0, 100.0, 100.0, 100.0, 100.0, 100.0, 100.0, 100.0, 100.0, 100.0, 100.0, 100.0, 100.0, 100.0, 100.0, 100.0, 100.0, 100.0, 100.0, 100.0, 100.0, 100.0, 100.0, 100.0, 100.0, 100.0, 100.0, 100.0, 100.0, 100.0, 100.0, 100.0, 100.0, 100.0, 100.0, 100.0, 100.0, 100.0, 100.0, 100.0, 100.0, 100.0, 100.0, 100.0, 100.0, 100.0, 100.0, 100.0, 100.0, 100.0, 100.0, 100.0, 100.0, 100.0, 100.0, 100.0, 100.0, 100.0, 100.0, 100.0, 100.0, 100.0, 100.0, 100.0, 100.0, 100.0, 100.0, 100.0, 100.0, 100.0, 100.0, 100.0, 100.0, 100.0, 100.0, 100.0, 100.0, 100.0, 100.0, 100.0, 100.0, 100.0, 100.0, 100.0, 100.0, 100.0, 100.0, 100.0, 100.0, 100.0, 100.0, 100.0, 100.0, 100.0, 100.0, 100.0, 100.0, 100.0, 100.0, 100.0, 100.0, 100.0, 100.0, 100.0, 100.0, 100.0, 100.0, 100.0, 100.0, 100.0, 100.0, 100.0, 100.0, 100.0, 100.0, 100.0, 100.0, 100.0, 100.0, 100.0, 100.0, 100.0, 100.0, 100.0, 100.0, 100.0, 100.0, 100.0, 100.0, 100.0, 100.0, 100.0, 100.0, 100.0, 100.0, 100.0, 100.0, 100.0, 100.0, 100.0, 100.0, 100.0, 100.0, 100.0, 100.0, 100.0, 100.0, 100.0, 100.0, 100.0, 100.0, 100.0, 100.0, 100.0, 100.0, 100.0, 100.0, 100.0, 100.0, 100.0, 100.0, 100.0, 100.0, 100.0, 100.0, 100.0, 100.0, 100.0, 100.0, 100.0, 100.0, 100.0, 100.0, 100.0, 100.0, 100.0, 100.0, 100.0, 100.0, 100.0, 100.0, 100.0, 100.0, 100.0, 100.0, 100.0, 100.0, 100.0, 100.0, 100.0, 100.0, 100.0, 100.0, 100.0, 100.0, 100.0, 100.0, 100.0, 100.0, 100.0, 100.0, 100.0, 100.0, 100.0, 100.0, 100.0, 100.0, 100.0, 100.0, 100.0, 100.0, 100.0, 100.0, 100.0, 100.0, 100.0, 100.0, 100.0, 100.0, 100.0, 100.0, 100.0, 100.0, 100.0, 100.0, 100.0, 100.0, 100.0, 100.0, 100.0, 100.0, 100.0, 100.0, 100.0, 100.0, 100.0, 100.0, 100.0, 100.0, 100.0, 100.0, 100.0, 100.0, 100.0, 100.0, 100.0, 100.0, 100.0, 100.0, 100.0, 100.0, 100.0, 100.0, 100.0, 100.0, 100.0, 100.0, 100.0, 100.0, 100.0, 100.0, 100.0, 100.0, 100.0, 100.0, 100.0, 100.0, 100.0, 100.0, 100.0, 100.0, 100.0, 100.0, 100.0, 100.0, 100.0, 100.0, 100.0, 100.0, 100.0, 100.0, 100.0, 100.0, 100.0, 100.0, 100.0, 100.0, 100.0, 100.0, 100.0, 100.0, 100.0, 100.0, 100.0, 100.0, 100.0, 100.0, 100.0, 100.0, 100.0, 100.0, 100.0, 100.0, 100.0, 100.0, 100.0, 100.0, 100.0, 100.0, 100.0, 100.0, 100.0, 100.0, 100.0, 100.0, 100.0, 100.0, 100.0, 100.0, 100.0, 100.0, 100.0, 100.0, 100.0, 100.0, 100.0, 100.0, 100.0, 100.0, 100.0, 100.0, 100.0, 100.0, 100.0, 100.0, 100.0, 100.0, 100.0, 100.0, 100.0, 100.0, 100.0, 100.0, 100.0, 100.0, 100.0, 100.0, 100.0, 100.0, 100.0, 100.0, 100.0, 100.0, 100.0, 100.0, 100.0, 100.0, 100.0, 100.0, 100.0, 100.0, 100.0, 100.0, 100.0, 100.0, 100.0, 100.0, 100.0, 100.0, 100.0, 100.0, 100.0, 100.0, 100.0, 100.0, 100.0, 100.0, 100.0, 100.0, 100.0, 100.0, 100.0, 100.0, 100.0, 100.0, 100.0, 100.0, 100.0, 100.0, 100.0, 100.0, 100.0, 100.0, 100.0, 100.0, 100.0, 100.0, 100.0, 100.0, 100.0, 100.0, 100.0, 100.0, 100.0, 100.0, 100.0, 100.0, 100.0, 100.0, 100.0, 100.0, 100.0, 100.0, 100.0, 100.0, 100.0, 100.0, 100.0, 100.0, 100.0, 100.0, 100.0, 100.0, 100.0, 100.0, 100.0, 100.0, 100.0, 100.0, 100.0, 100.0, 100.0, 100.0, 100.0, 100.0, 100.0, 100.0, 100.0, 100.0, 100.0, 100.0, 100.0, 100.0, 100.0, 100.0, 100.0, 100.0, 100.0, 100.0, 100.0, 100.0, 100.0, 100.0, 100.0, 100.0, 100.0, 100.0, 100.0, 100.0, 100.0, 100.0, 100.0, 100.0, 100.0, 100.0, 100.0, 100.0, 100.0, 100.0, 100.0, 100.0, 100.0, 100.0, 100.0, 100.0, 100.0, 100.0, 100.0, 100.0, 100.0, 100.0, 100.0, 100.0, 100.0, 100.0, 100.0, 100.0, 100.0, 100.0, 100.0, 100.0, 100.0, 100.0, 100.0, 100.0, 100.0, 100.0, 100.0, 100.0, 100.0, 100.0, 100.0, 100.0, 100.0, 100.0, 100.0, 100.0, 100.0, 100.0, 100.0, 100.0, 100.0, 100.0, 100.0, 100.0, 100.0, 100.0, 100.0, 100.0, 100.0, 100.0, 100.0, 100.0, 100.0, 100.0, 100.0, 100.0, 100.0, 100.0, 100.0, 100.0, 100.0, 100.0, 100.0, 100.0, 100.0, 100.0, 100.0, 100.0, 100.0, 100.0, 100.0, 100.0, 100.0, 100.0, 100.0, 100.0, 100.0, 100.0, 100.0, 100.0, 100.0, 100.0, 100.0, 100.0, 100.0, 100.0, 100.0, 100.0, 100.0, 100.0, 100.0, 100.0, 100.0, 100.0, 100.0, 100.0, 100.0, 100.0, 100.0, 100.0, 100.0, 100.0, 100.0, 100.0, 100.0, 100.0, 100.0, 100.0, 100.0, 100.0, 100.0, 100.0, 100.0, 100.0, 100.0, 100.0, 100.0, 100.0, 100.0, 100.0, 100.0, 100.0, 100.0, 100.0, 100.0, 100.0, 100.0, 100.0, 100.0, 100.0, 100.0, 100.0, 100.0, 100.0, 100.0, 100.0, 100.0, 100.0, 100.0, 100.0, 100.0, 100.0, 100.0, 100.0, 100.0, 100.0, 100.0, 100.0, 100.0, 100.0, 100.0, 100.0, 100.0, 100.0, 100.0, 100.0, 100.0, 100.0, 100.0, 100.0, 100.0, 100.0, 100.0, 100.0, 100.0, 100.0, 100.0, 100.0, 100.0, 100.0, 100.0, 100.0, 100.0, 100.0, 100.0, 100.0, 100.0, 100.0, 100.0, 100.0, 100.0, 100.0, 100.0, 100.0, 100.0, 100.0, 100.0, 100.0, 100.0, 100.0]]}
