# Supplementary material for: MS2Query: reliable and scalable MS2 mass spectra-based analogue search
Source: Nat Commun. 2023 Mar 29;14:1752. doi: 10.1038/s41467-023-37446-4 (PMC10060387; doi:10.1038/s41467-023-37446-4)
Supplement: Supplementary file 4 — Source Data [file 41467_2023_37446_MOESM4_ESM.zip › Supplementary Figure 2.xlsx]

## Sheet: Sheet1
Start bin	End bin	MS2Query	MS2Deepscore	Modified Cosine score
0	0.1	1.07131	1.60696	1.54001
0.1	0.2	0.669568	2.4774	4.62002
0.2	0.3	1.97523	2.87914	3.74958
0.3	0.4	2.91262	6.56177	5.79176
0.4	0.5	5.95916	6.42785	4.85437
0.5	0.6	3.01306	1.54001	2.04218
0.6	0.7	3.14697	1.77436	1.50653
0.7	0.8	3.98393	1.57349	1.50653
0.8	0.9	3.24741	2.1761	1.17174
0.9	1	8.93873	7.80047	8.20221
