# Supplementary material for: MS2Query: reliable and scalable MS2 mass spectra-based analogue search
Source: Nat Commun. 2023 Mar 29;14:1752. doi: 10.1038/s41467-023-37446-4 (PMC10060387; doi:10.1038/s41467-023-37446-4)
Supplement: Supplementary file 4 — Source Data [file 41467_2023_37446_MOESM4_ESM.zip › Supplementary Figure 3.xlsx]

## Sheet: Sheet1
Start bin	End bin	Percentage
0	0.1	0
0.1	0.2	0
0.2	0.3	0
0.3	0.4	0.100435
0.4	0.5	1.64044
0.5	0.6	1.64044
0.6	0.7	3.8835
0.7	0.8	7.80047
0.8	0.9	16.3709
0.9	1	68.5638
