# Supplementary material for: MS2Query: reliable and scalable MS2 mass spectra-based analogue search
Source: Nat Commun. 2023 Mar 29;14:1752. doi: 10.1038/s41467-023-37446-4 (PMC10060387; doi:10.1038/s41467-023-37446-4)
Supplement: Supplementary file 4 — Source Data [file 41467_2023_37446_MOESM4_ESM.zip › Supplementary Figure 5a.xlsx]

## Sheet: Sheet1
Start bin	End Bin	Percentage
0	0.1	13.3103
0.1	0.2	28.3135
0.2	0.3	27.8372
0.3	0.4	19.0485
0.4	0.5	8.38964
0.5	0.6	2.34213
0.6	0.7	0.516559
0.7	0.8	0.141414
0.8	0.9	0.0580593
0.9	1	0.0427019
