# Supplementary material for: MS2Query: reliable and scalable MS2 mass spectra-based analogue search
Source: Nat Commun. 2023 Mar 29;14:1752. doi: 10.1038/s41467-023-37446-4 (PMC10060387; doi:10.1038/s41467-023-37446-4)
Supplement: Supplementary file 4 — Source Data [file 41467_2023_37446_MOESM4_ESM.zip › Supplementary Figure 5b.xlsx]

## Sheet: Sheet1
Bin start	Bin end	Percentage
0	0.1	6.93456
0.1	0.2	15.6717
0.2	0.3	20.3358
0.3	0.4	18.889
0.4	0.5	13.577
0.5	0.6	8.14927
0.6	0.7	4.46878
0.7	0.8	3.35051
0.8	0.9	3.05368
0.9	1	5.56972
