# Supplementary material for: MS2Query: reliable and scalable MS2 mass spectra-based analogue search
Source: Nat Commun. 2023 Mar 29;14:1752. doi: 10.1038/s41467-023-37446-4 (PMC10060387; doi:10.1038/s41467-023-37446-4)
Supplement: Supplementary file 4 — Source Data [file 41467_2023_37446_MOESM4_ESM.zip › Supplementary Figure 6a.json]

{"MS2Query": [[100.0, 99.99416433239962, 99.98832866479925, 99.98249299719888, 99.97665732959851, 99.97082166199813, 99.96498599439776, 99.95915032679738, 99.95331465919702, 99.94747899159664, 99.94164332399626, 99.9358076563959, 99.92997198879551, 99.92413632119515, 99.91830065359477, 99.9124649859944, 99.90662931839402, 99.90079365079364, 99.89495798319328, 99.8891223155929, 99.88328664799253, 99.87745098039215, 99.87161531279179, 99.86577964519141, 99.85994397759103, 99.85410830999066, 99.84827264239028, 99.84243697478992, 99.83660130718954, 99.83076563958917, 99.8249299719888, 99.81909430438843, 99.81325863678805, 99.80742296918767, 99.8015873015873, 99.79575163398692, 99.78991596638656, 99.78408029878618, 99.77824463118581, 99.77240896358543, 99.76657329598507, 99.76073762838469, 99.75490196078431, 99.74906629318394, 99.74323062558356, 99.7373949579832, 99.73155929038282, 99.72572362278245, 99.71988795518207, 99.7140522875817, 99.70821661998133, 99.70238095238095, 99.69654528478058, 99.6907096171802, 99.68487394957984, 99.67903828197946, 99.67320261437908, 99.66736694677871, 99.66153127917833, 99.65569561157797, 99.64985994397759, 99.64402427637722, 99.63818860877684, 99.63235294117648, 99.6265172735761, 99.62068160597572, 99.61484593837535, 99.60901027077497, 99.60317460317461, 99.59733893557423, 99.59150326797386, 99.58566760037348, 99.57983193277312, 99.57399626517274, 99.56816059757236, 99.562324929972, 99.55648926237161, 99.55065359477125, 99.54481792717087, 99.5389822595705, 99.53314659197012, 99.52731092436974, 99.52147525676938, 99.515639589169, 99.50980392156863, 99.50396825396825, 99.49813258636789, 99.49229691876751, 99.48646125116713, 99.48062558356676, 99.47478991596638, 99.46895424836602, 99.46311858076564, 99.45728291316527, 99.45144724556489, 99.44561157796453, 99.43977591036415, 99.43394024276377, 99.4281045751634, 99.42226890756302, 99.41643323996266, 99.41059757236228, 99.40476190476191, 99.39892623716153, 99.39309056956117, 99.38725490196079, 99.38141923436041, 99.37558356676004, 99.36974789915966, 99.3639122315593, 99.35807656395892, 99.35224089635855, 99.34640522875817, 99.34056956115779, 99.33473389355743, 99.32889822595705, 99.32306255835668, 99.3172268907563, 99.31139122315594, 99.30555555555556, 99.29971988795518, 99.29388422035481, 99.28804855275443, 99.28221288515407, 99.27637721755369, 99.27054154995332, 99.26470588235294, 99.25887021475258, 99.2530345471522, 99.24719887955182, 99.24136321195145, 99.23552754435107, 99.2296918767507, 99.22385620915033, 99.21802054154996, 99.21218487394958, 99.20634920634922, 99.20051353874884, 99.19467787114846, 99.18884220354809, 99.18300653594771, 99.17717086834735, 99.17133520074697, 99.1654995331466, 99.15966386554622, 99.15382819794584, 99.14799253034548, 99.1421568627451, 99.13632119514473, 99.13048552754435, 99.12464985994399, 99.1188141923436, 99.11297852474323, 99.10714285714286, 99.10130718954248, 99.09547152194212, 99.08963585434174, 99.08380018674137, 99.07796451914099, 99.07212885154063, 99.06629318394025, 99.06045751633987, 99.0546218487395, 99.04878618113912, 99.04295051353876, 99.03711484593838, 99.03127917833801, 99.02544351073763, 99.01960784313727, 99.01377217553689, 99.0079365079365, 99.00210084033614, 98.99626517273576, 98.9904295051354, 98.98459383753502, 98.97875816993465, 98.97292250233427, 98.96708683473389, 98.96125116713353, 98.95541549953315, 98.94957983193278, 98.9437441643324, 98.93790849673204, 98.93207282913166, 98.92623716153128, 98.92040149393091, 98.91456582633053, 98.90873015873017, 98.90289449112979, 98.89705882352942, 98.89122315592904, 98.88538748832867, 98.8795518207283, 98.87371615312792, 98.86788048552755, 98.86204481792717, 98.8562091503268, 98.85037348272643, 98.84453781512606, 98.83870214752568, 98.83286647992531, 98.82703081232494, 98.82119514472456, 98.81535947712419, 98.80952380952381, 98.80368814192344, 98.79785247432307, 98.7920168067227, 98.78618113912232, 98.78034547152194, 98.77450980392157, 98.7686741363212, 98.76283846872083, 98.75700280112045, 98.75116713352008, 98.7453314659197, 98.73949579831933, 98.73366013071896, 98.72782446311858, 98.72198879551821, 98.71615312791783, 98.71031746031747, 98.70448179271709, 98.69864612511672, 98.69281045751634, 98.68697478991596, 98.6811391223156, 98.67530345471522, 98.66946778711485, 98.66363211951447, 98.65779645191411, 98.65196078431373, 98.64612511671336, 98.64028944911298, 98.6344537815126, 98.62861811391224, 98.62278244631186, 98.6169467787115, 98.61111111111111, 98.60527544351075, 98.59943977591037, 98.59360410830999, 98.58776844070962, 98.58193277310924, 98.57609710550888, 98.5702614379085, 98.56442577030813, 98.55859010270775, 98.55275443510737, 98.54691876750701, 98.54108309990663, 98.53524743230626, 98.52941176470588, 98.52357609710552, 98.51774042950514, 98.51190476190477, 98.5060690943044, 98.50023342670401, 98.49439775910365, 98.48856209150327, 98.4827264239029, 98.47689075630252, 98.47105508870216, 98.46521942110178, 98.45938375350141, 98.45354808590103, 98.44771241830065, 98.44187675070029, 98.4360410830999, 98.43020541549953, 98.42436974789915, 98.41853408029878, 98.4126984126984, 98.40686274509804, 98.40102707749766, 98.3951914098973, 98.38935574229691, 98.38352007469653, 98.37768440709617, 98.37184873949579, 98.36601307189542, 98.36017740429504, 98.35434173669468, 98.3485060690943, 98.34267040149392, 98.33683473389355, 98.33099906629317, 98.32516339869281, 98.31932773109243, 98.31349206349206, 98.30765639589168, 98.30182072829132, 98.29598506069094, 98.29014939309056, 98.2843137254902, 98.27847805788981, 98.27264239028945, 98.26680672268907, 98.2609710550887, 98.25513538748832, 98.24929971988794, 98.24346405228758, 98.2376283846872, 98.23179271708683, 98.22595704948645, 98.22012138188609, 98.21428571428571, 98.20845004668534, 98.20261437908496, 98.19677871148458, 98.19094304388422, 98.18510737628384, 98.17927170868347, 98.1734360410831, 98.16760037348273, 98.16176470588235, 98.15592903828197, 98.1500933706816, 98.14425770308122, 98.13842203548086, 98.13258636788048, 98.12675070028011, 98.12091503267973, 98.11507936507937, 98.10924369747899, 98.10340802987861, 98.09757236227824, 98.09173669467786, 98.0859010270775, 98.08006535947712, 98.07422969187675, 98.06839402427637, 98.06255835667599, 98.05672268907563, 98.05088702147525, 98.04505135387488, 98.0392156862745, 98.03338001867414, 98.02754435107376, 98.02170868347339, 98.01587301587301, 98.01003734827263, 98.00420168067227, 97.99836601307189, 97.99253034547152, 97.98669467787114, 97.98085901027078, 97.9750233426704, 97.96918767507002, 97.96335200746965, 97.95751633986927, 97.9516806722689, 97.94584500466853, 97.94000933706816, 97.93417366946778, 97.92833800186742, 97.92250233426704, 97.91666666666666, 97.91083099906629, 97.90499533146591, 97.89915966386555, 97.89332399626517, 97.8874883286648, 97.88165266106442, 97.87581699346404, 97.86998132586368, 97.8641456582633, 97.85830999066293, 97.85247432306255, 97.84663865546219, 97.8408029878618, 97.83496732026144, 97.82913165266106, 97.82329598506068, 97.81746031746032, 97.81162464985994, 97.80578898225957, 97.79995331465919, 97.79411764705883, 97.78828197945845, 97.78244631185807, 97.7766106442577, 97.77077497665732, 97.76493930905696, 97.75910364145658, 97.75326797385621, 97.74743230625583, 97.74159663865547, 97.73576097105509, 97.7299253034547, 97.72408963585434, 97.71825396825396, 97.7124183006536, 97.70658263305322, 97.70074696545285, 97.69491129785247, 97.68907563025209, 97.68323996265173, 97.67740429505135, 97.67156862745098, 97.6657329598506, 97.65989729225024, 97.65406162464986, 97.64822595704949, 97.64239028944911, 97.63655462184873, 97.63071895424837, 97.62488328664799, 97.61904761904762, 97.61321195144724, 97.60737628384688, 97.6015406162465, 97.59570494864612, 97.58986928104575, 97.58403361344537, 97.578197945845, 97.57236227824463, 97.56652661064426, 97.56069094304388, 97.55485527544351, 97.54901960784314, 97.54318394024276, 97.53734827264239, 97.53151260504201, 97.52567693744165, 97.51984126984127, 97.5140056022409, 97.50816993464052, 97.50233426704014, 97.49649859943978, 97.4906629318394, 97.48482726423903, 97.47899159663865, 97.47315592903828, 97.4673202614379, 97.46148459383754, 97.45564892623716, 97.44981325863678, 97.44397759103641, 97.43814192343604, 97.43230625583567, 97.42647058823529, 97.42063492063492, 97.41479925303454, 97.40896358543417, 97.4031279178338, 97.39729225023342, 97.39145658263305, 97.38562091503267, 97.37978524743231, 97.37394957983193, 97.36811391223156, 97.36227824463118, 97.3564425770308, 97.35060690943044, 97.34477124183006, 97.3389355742297, 97.33309990662931, 97.32726423902895, 97.32142857142857, 97.31559290382819, 97.30975723622782, 97.30392156862744, 97.29808590102708, 97.2922502334267, 97.28641456582633, 97.28057889822595, 97.27474323062559, 97.26890756302521, 97.26307189542483, 97.25723622782446, 97.25140056022408, 97.24556489262372, 97.23972922502334, 97.23389355742297, 97.2280578898226, 97.22222222222221, 97.21638655462185, 97.21055088702147, 97.2047152194211, 97.19887955182072, 97.19304388422036, 97.18720821661998, 97.18137254901961, 97.17553688141923, 97.16970121381885, 97.16386554621849, 97.15802987861811, 97.15219421101774, 97.14635854341736, 97.140522875817, 97.13468720821662, 97.12885154061624, 97.12301587301587, 97.1171802054155, 97.11134453781513, 97.10550887021475, 97.09967320261438, 97.093837535014, 97.08800186741364, 97.08216619981326, 97.07633053221288, 97.07049486461251, 97.06465919701213, 97.05882352941177, 97.05298786181139, 97.04715219421102, 97.04131652661064, 97.03548085901026, 97.0296451914099, 97.02380952380952, 97.01797385620915, 97.01213818860877, 97.00630252100841, 97.00046685340803, 96.99463118580766, 96.98879551820728, 96.9829598506069, 96.97712418300654, 96.97128851540616, 96.96545284780579, 96.95961718020541, 96.95378151260505, 96.94794584500467, 96.94211017740429, 96.93627450980392, 96.93043884220354, 96.92460317460318, 96.9187675070028, 96.91293183940243, 96.90709617180205, 96.90126050420169, 96.89542483660131, 96.88958916900093, 96.88375350140056, 96.87791783380018, 96.87208216619982, 96.86624649859944, 96.86041083099907, 96.85457516339869, 96.84873949579831, 96.84290382819795, 96.83706816059757, 96.8312324929972, 96.82539682539682, 96.81956115779646, 96.81372549019608, 96.80788982259571, 96.80205415499533, 96.79621848739495, 96.79038281979459, 96.78454715219421, 96.77871148459384, 96.77287581699346, 96.7670401493931, 96.76120448179272, 96.75536881419234, 96.74953314659197, 96.74369747899159, 96.73786181139123, 96.73202614379085, 96.72619047619048, 96.7203548085901, 96.71451914098974, 96.70868347338936, 96.70284780578898, 96.69701213818861, 96.69117647058823, 96.68534080298787, 96.67950513538749, 96.67366946778712, 96.66783380018674, 96.66199813258636, 96.656162464986, 96.65032679738562, 96.64449112978525, 96.63865546218487, 96.6328197945845, 96.62698412698413, 96.62114845938376, 96.61531279178338, 96.609477124183, 96.60364145658264, 96.59780578898226, 96.59197012138189, 96.58613445378151, 96.58029878618115, 96.57446311858077, 96.56862745098039, 96.56279178338002, 96.55695611577964, 96.55112044817928, 96.5452847805789, 96.53944911297853, 96.53361344537815, 96.52777777777779, 96.5219421101774, 96.51610644257703, 96.51027077497666, 96.50443510737628, 96.49859943977592, 96.49276377217554, 96.48692810457517, 96.48109243697479, 96.47525676937441, 96.46942110177405, 96.46358543417367, 96.4577497665733, 96.45191409897292, 96.44607843137256, 96.44024276377218, 96.43440709617181, 96.42857142857143, 96.42273576097105, 96.41690009337069, 96.4110644257703, 96.40522875816994, 96.39939309056956, 96.3935574229692, 96.38772175536882, 96.38188608776844, 96.37605042016807, 96.37021475256769, 96.36437908496733, 96.35854341736695, 96.35270774976658, 96.3468720821662, 96.34103641456583, 96.33520074696546, 96.32936507936508, 96.32352941176471, 96.31769374416433, 96.31185807656396, 96.30602240896359, 96.30018674136322, 96.29435107376284, 96.28851540616246, 96.2826797385621, 96.27684407096172, 96.27100840336135, 96.26517273576097, 96.2593370681606, 96.25350140056022, 96.24766573295986, 96.24183006535948, 96.2359943977591, 96.23015873015873, 96.22432306255835, 96.21848739495799, 96.21265172735761, 96.20681605975724, 96.20098039215686, 96.19514472455649, 96.18930905695612, 96.18347338935574, 96.17763772175537, 96.171802054155, 96.16596638655463, 96.16013071895425, 96.15429505135388, 96.1484593837535, 96.14262371615312, 96.13678804855276, 96.13095238095238, 96.12511671335201, 96.11928104575163, 96.11344537815127, 96.10760971055089, 96.10177404295051, 96.09593837535014, 96.09010270774976, 96.0842670401494, 96.07843137254902, 96.07259570494865, 96.06676003734827, 96.06092436974791, 96.05508870214753, 96.04925303454715, 96.04341736694678, 96.0375816993464, 96.03174603174604, 96.02591036414566, 96.0200746965453, 96.01423902894491, 96.00840336134453, 96.00256769374417, 95.99673202614379, 95.99089635854342, 95.98506069094304, 95.97922502334268, 95.9733893557423, 95.96755368814193, 95.96171802054155, 95.95588235294117, 95.95004668534081, 95.94421101774043, 95.93837535014006, 95.93253968253968, 95.92670401493932, 95.92086834733894, 95.91503267973856, 95.9091970121382, 95.90336134453781, 95.89752567693745, 95.89169000933707, 95.8858543417367, 95.88001867413632, 95.87418300653596, 95.86834733893558, 95.8625116713352, 95.85667600373483, 95.85084033613445, 95.84500466853409, 95.83916900093371, 95.83333333333334, 95.82749766573296, 95.82166199813258, 95.81582633053222, 95.80999066293184, 95.80415499533147, 95.7983193277311, 95.79248366013073, 95.78664799253035, 95.78081232492998, 95.7749766573296, 95.76914098972922, 95.76330532212886, 95.75746965452848, 95.75163398692811, 95.74579831932773, 95.73996265172737, 95.73412698412699, 95.72829131652661, 95.72245564892624, 95.71661998132586, 95.7107843137255, 95.70494864612512, 95.69911297852475, 95.69327731092437, 95.68744164332401, 95.68160597572363, 95.67577030812325, 95.66993464052288, 95.6640989729225, 95.65826330532214, 95.65242763772176, 95.64659197012139, 95.64075630252101, 95.63492063492063, 95.62908496732027, 95.62324929971989, 95.61741363211952, 95.61157796451914, 95.60574229691878, 95.5999066293184, 95.59407096171803, 95.58823529411765, 95.58239962651727, 95.5765639589169, 95.57072829131653, 95.56489262371616, 95.55905695611578, 95.55322128851542, 95.54738562091504, 95.54154995331466, 95.53571428571429, 95.52987861811391, 95.52404295051355, 95.51820728291317, 95.5123716153128, 95.50653594771242, 95.50070028011206, 95.49486461251168, 95.4890289449113, 95.48319327731093, 95.47735760971055, 95.47152194211019, 95.4656862745098, 95.45985060690944, 95.45401493930906, 95.44817927170868, 95.44234360410832, 95.43650793650794, 95.43067226890757, 95.42483660130719, 95.41900093370683, 95.41316526610645, 95.40732959850608, 95.4014939309057, 95.39565826330532, 95.38982259570496, 95.38398692810458, 95.37815126050421, 95.37231559290383, 95.36647992530347, 95.36064425770309, 95.3548085901027, 95.34897292250234, 95.34313725490196, 95.3373015873016, 95.33146591970122, 95.32563025210085, 95.31979458450047, 95.3139589169001, 95.30812324929971, 95.30228758169935, 95.29645191409897, 95.29061624649859, 95.28478057889822, 95.27894491129784, 95.27310924369748, 95.2672735760971, 95.26143790849673, 95.25560224089635, 95.24976657329599, 95.2439309056956, 95.23809523809523, 95.23225957049486, 95.22642390289448, 95.22058823529412, 95.21475256769374, 95.20891690009337, 95.20308123249299, 95.19724556489263, 95.19140989729225, 95.18557422969187, 95.1797385620915, 95.17390289449112, 95.16806722689076, 95.16223155929038, 95.15639589169001, 95.15056022408963, 95.14472455648925, 95.13888888888889, 95.1330532212885, 95.12721755368814, 95.12138188608776, 95.1155462184874, 95.10971055088702, 95.10387488328664, 95.09803921568627, 95.09220354808589, 95.08636788048553, 95.08053221288515, 95.07469654528478, 95.0688608776844, 95.06302521008404, 95.05718954248366, 95.05135387488328, 95.04551820728291, 95.03968253968253, 95.03384687208217, 95.02801120448179, 95.02217553688142, 95.01633986928104, 95.01050420168067, 95.0046685340803, 94.99883286647992, 94.99299719887955, 94.98716153127917, 94.9813258636788, 94.97549019607843, 94.96965452847806, 94.96381886087768, 94.9579831932773, 94.95214752567693, 94.94631185807656, 94.94047619047619, 94.93464052287581, 94.92880485527544, 94.92296918767506, 94.91713352007469, 94.91129785247432, 94.90546218487394, 94.89962651727357, 94.8937908496732, 94.88795518207283, 94.88211951447245, 94.87628384687208, 94.8704481792717, 94.86461251167133, 94.85877684407096, 94.85294117647058, 94.84710550887021, 94.84126984126983, 94.83543417366947, 94.82959850606909, 94.82376283846872, 94.81792717086834, 94.81209150326796, 94.8062558356676, 94.80042016806722, 94.79458450046685, 94.78874883286647, 94.78291316526611, 94.77707749766573, 94.77124183006535, 94.76540616246498, 94.7595704948646, 94.75373482726424, 94.74789915966386, 94.7420634920635, 94.73622782446311, 94.73039215686273, 94.72455648926237, 94.71872082166199, 94.71288515406162, 94.70704948646124, 94.70121381886088, 94.6953781512605, 94.68954248366013, 94.68370681605975, 94.67787114845937, 94.67203548085901, 94.66619981325863, 94.66036414565826, 94.65452847805788, 94.64869281045752, 94.64285714285714, 94.63702147525677, 94.6311858076564, 94.62535014005601, 94.61951447245565, 94.61367880485527, 94.6078431372549, 94.60200746965452, 94.59617180205416, 94.59033613445378, 94.5845004668534, 94.57866479925303, 94.57282913165265, 94.56699346405229, 94.56115779645191, 94.55532212885154, 94.54948646125116, 94.54365079365078, 94.53781512605042, 94.53197945845004, 94.52614379084967, 94.5203081232493, 94.51447245564893, 94.50863678804855, 94.50280112044818, 94.4969654528478, 94.49112978524742, 94.48529411764706, 94.47945845004668, 94.47362278244631, 94.46778711484593, 94.46195144724557, 94.45611577964519, 94.45028011204482, 94.44444444444444, 94.43860877684406, 94.4327731092437, 94.42693744164332, 94.42110177404295, 94.41526610644257, 94.40943043884221, 94.40359477124183, 94.39775910364145, 94.39192343604108, 94.3860877684407, 94.38025210084034, 94.37441643323996, 94.36858076563959, 94.36274509803921, 94.35690943043883, 94.35107376283847, 94.34523809523809, 94.33940242763772, 94.33356676003734, 94.32773109243698, 94.3218954248366, 94.31605975723623, 94.31022408963585, 94.30438842203547, 94.29855275443511, 94.29271708683473, 94.28688141923436, 94.28104575163398, 94.27521008403362, 94.26937441643324, 94.26353874883287, 94.25770308123249, 94.25186741363211, 94.24603174603175, 94.24019607843137, 94.234360410831, 94.22852474323062, 94.22268907563026, 94.21685340802988, 94.2110177404295, 94.20518207282913, 94.19934640522875, 94.19351073762839, 94.187675070028, 94.18183940242764, 94.17600373482726, 94.17016806722688, 94.16433239962652, 94.15849673202614, 94.15266106442577, 94.14682539682539, 94.14098972922503, 94.13515406162465, 94.12931839402428, 94.1234827264239, 94.11764705882352, 94.11181139122316, 94.10597572362278, 94.10014005602241, 94.09430438842203, 94.08846872082167, 94.08263305322129, 94.07679738562092, 94.07096171802054, 94.06512605042016, 94.0592903828198, 94.05345471521942, 94.04761904761905, 94.04178338001867, 94.0359477124183, 94.03011204481793, 94.02427637721755, 94.01844070961718, 94.0126050420168, 94.00676937441644, 94.00093370681606, 93.99509803921569, 93.98926237161531, 93.98342670401493, 93.97759103641457, 93.97175536881419, 93.96591970121382, 93.96008403361344, 93.95424836601308, 93.9484126984127, 93.94257703081233, 93.93674136321195, 93.93090569561157, 93.9250700280112, 93.91923436041083, 93.91339869281046, 93.90756302521008, 93.90172735760972, 93.89589169000934, 93.89005602240897, 93.88422035480859, 93.87838468720821, 93.87254901960785, 93.86671335200747, 93.8608776844071, 93.85504201680672, 93.84920634920636, 93.84337068160598, 93.8375350140056, 93.83169934640523, 93.82586367880485, 93.82002801120449, 93.8141923436041, 93.80835667600374, 93.80252100840336, 93.79668534080298, 93.79084967320262, 93.78501400560224, 93.77917833800187, 93.77334267040149, 93.76750700280112, 93.76167133520075, 93.75583566760038, 93.75, 93.74416433239962, 93.73832866479925, 93.73249299719888, 93.72665732959851, 93.72082166199813, 93.71498599439776, 93.70915032679738, 93.70331465919702, 93.69747899159664, 93.69164332399626, 93.6858076563959, 93.67997198879551, 93.67413632119515, 93.66830065359477, 93.6624649859944, 93.65662931839402, 93.65079365079364, 93.64495798319328, 93.6391223155929, 93.63328664799253, 93.62745098039215, 93.62161531279179, 93.61577964519141, 93.60994397759103, 93.60410830999066, 93.59827264239028, 93.59243697478992, 93.58660130718954, 93.58076563958917, 93.5749299719888, 93.56909430438843, 93.56325863678805, 93.55742296918767, 93.5515873015873, 93.54575163398692, 93.53991596638656, 93.53408029878618, 93.52824463118581, 93.52240896358543, 93.51657329598507, 93.51073762838469, 93.50490196078431, 93.49906629318394, 93.49323062558356, 93.4873949579832, 93.48155929038282, 93.47572362278245, 93.46988795518207, 93.4640522875817, 93.45821661998133, 93.45238095238095, 93.44654528478058, 93.4407096171802, 93.43487394957984, 93.42903828197946, 93.42320261437908, 93.41736694677871, 93.41153127917833, 93.40569561157797, 93.39985994397759, 93.39402427637722, 93.38818860877684, 93.38235294117648, 93.3765172735761, 93.37068160597572, 93.36484593837535, 93.35901027077497, 93.35317460317461, 93.34733893557423, 93.34150326797386, 93.33566760037348, 93.32983193277312, 93.32399626517274, 93.31816059757236, 93.312324929972, 93.30648926237161, 93.30065359477125, 93.29481792717087, 93.2889822595705, 93.28314659197012, 93.27731092436974, 93.27147525676938, 93.265639589169, 93.25980392156863, 93.25396825396825, 93.24813258636789, 93.24229691876751, 93.23646125116713, 93.23062558356676, 93.22478991596638, 93.21895424836602, 93.21311858076564, 93.20728291316527, 93.20144724556489, 93.19561157796453, 93.18977591036415, 93.18394024276377, 93.1781045751634, 93.17226890756302, 93.16643323996266, 93.16059757236228, 93.15476190476191, 93.14892623716153, 93.14309056956117, 93.13725490196079, 93.13141923436041, 93.12558356676004, 93.11974789915966, 93.1139122315593, 93.10807656395892, 93.10224089635855, 93.09640522875817, 93.09056956115779, 93.08473389355743, 93.07889822595705, 93.07306255835668, 93.0672268907563, 93.06139122315594, 93.05555555555556, 93.04971988795518, 93.04388422035481, 93.03804855275443, 93.03221288515407, 93.02637721755369, 93.02054154995332, 93.01470588235294, 93.00887021475258, 93.0030345471522, 92.99719887955182, 92.99136321195145, 92.98552754435107, 92.9796918767507, 92.97385620915033, 92.96802054154996, 92.96218487394958, 92.95634920634922, 92.95051353874884, 92.94467787114846, 92.93884220354809, 92.93300653594771, 92.92717086834735, 92.92133520074697, 92.9154995331466, 92.90966386554622, 92.90382819794584, 92.89799253034548, 92.8921568627451, 92.88632119514473, 92.88048552754435, 92.87464985994399, 92.8688141923436, 92.86297852474323, 92.85714285714286, 92.85130718954248, 92.84547152194212, 92.83963585434174, 92.83380018674137, 92.82796451914099, 92.82212885154063, 92.81629318394025, 92.81045751633987, 92.8046218487395, 92.79878618113912, 92.79295051353876, 92.78711484593838, 92.78127917833801, 92.77544351073763, 92.76960784313727, 92.76377217553689, 92.7579365079365, 92.75210084033614, 92.74626517273576, 92.7404295051354, 92.73459383753502, 92.72875816993465, 92.72292250233427, 92.71708683473389, 92.71125116713353, 92.70541549953315, 92.69957983193278, 92.6937441643324, 92.68790849673204, 92.68207282913166, 92.67623716153128, 92.67040149393091, 92.66456582633053, 92.65873015873017, 92.65289449112979, 92.64705882352942, 92.64122315592904, 92.63538748832867, 92.6295518207283, 92.62371615312792, 92.61788048552755, 92.61204481792717, 92.6062091503268, 92.60037348272643, 92.59453781512606, 92.58870214752568, 92.58286647992531, 92.57703081232494, 92.57119514472456, 92.56535947712419, 92.55952380952381, 92.55368814192344, 92.54785247432307, 92.5420168067227, 92.53618113912232, 92.53034547152194, 92.52450980392157, 92.5186741363212, 92.51283846872083, 92.50700280112045, 92.50116713352008, 92.4953314659197, 92.48949579831933, 92.48366013071896, 92.47782446311858, 92.47198879551821, 92.46615312791783, 92.46031746031747, 92.45448179271709, 92.44864612511672, 92.44281045751634, 92.43697478991596, 92.4311391223156, 92.42530345471522, 92.41946778711485, 92.41363211951447, 92.40779645191411, 92.40196078431373, 92.39612511671336, 92.39028944911298, 92.3844537815126, 92.37861811391224, 92.37278244631186, 92.3669467787115, 92.36111111111111, 92.35527544351075, 92.34943977591037, 92.34360410830999, 92.33776844070962, 92.33193277310924, 92.32609710550888, 92.3202614379085, 92.31442577030813, 92.30859010270775, 92.30275443510737, 92.29691876750701, 92.29108309990663, 92.28524743230626, 92.27941176470588, 92.27357609710552, 92.26774042950514, 92.26190476190477, 92.2560690943044, 92.25023342670401, 92.24439775910365, 92.23856209150327, 92.2327264239029, 92.22689075630252, 92.22105508870216, 92.21521942110178, 92.20938375350141, 92.20354808590103, 92.19771241830065, 92.19187675070029, 92.1860410830999, 92.18020541549953, 92.17436974789915, 92.16853408029878, 92.1626984126984, 92.15686274509804, 92.15102707749766, 92.1451914098973, 92.13935574229691, 92.13352007469653, 92.12768440709617, 92.12184873949579, 92.11601307189542, 92.11017740429504, 92.10434173669468, 92.0985060690943, 92.09267040149392, 92.08683473389355, 92.08099906629317, 92.07516339869281, 92.06932773109243, 92.06349206349206, 92.05765639589168, 92.05182072829132, 92.04598506069094, 92.04014939309056, 92.0343137254902, 92.02847805788981, 92.02264239028945, 92.01680672268907, 92.0109710550887, 92.00513538748832, 91.99929971988794, 91.99346405228758, 91.9876283846872, 91.98179271708683, 91.97595704948645, 91.97012138188609, 91.96428571428571, 91.95845004668534, 91.95261437908496, 91.94677871148458, 91.94094304388422, 91.93510737628384, 91.92927170868347, 91.9234360410831, 91.91760037348273, 91.91176470588235, 91.90592903828197, 91.9000933706816, 91.89425770308122, 91.88842203548086, 91.88258636788048, 91.87675070028011, 91.87091503267973, 91.86507936507937, 91.85924369747899, 91.85340802987861, 91.84757236227824, 91.84173669467786, 91.8359010270775, 91.83006535947712, 91.82422969187675, 91.81839402427637, 91.81255835667599, 91.80672268907563, 91.80088702147525, 91.79505135387488, 91.7892156862745, 91.78338001867414, 91.77754435107376, 91.77170868347339, 91.76587301587301, 91.76003734827263, 91.75420168067227, 91.74836601307189, 91.74253034547152, 91.73669467787114, 91.73085901027078, 91.7250233426704, 91.71918767507002, 91.71335200746965, 91.70751633986927, 91.7016806722689, 91.69584500466853, 91.69000933706816, 91.68417366946778, 91.67833800186742, 91.67250233426704, 91.66666666666666, 91.66083099906629, 91.65499533146591, 91.64915966386555, 91.64332399626517, 91.6374883286648, 91.63165266106442, 91.62581699346404, 91.61998132586368, 91.6141456582633, 91.60830999066293, 91.60247432306255, 91.59663865546219, 91.5908029878618, 91.58496732026144, 91.57913165266106, 91.57329598506068, 91.56746031746032, 91.56162464985994, 91.55578898225957, 91.54995331465919, 91.54411764705883, 91.53828197945845, 91.53244631185807, 91.5266106442577, 91.52077497665732, 91.51493930905696, 91.50910364145658, 91.50326797385621, 91.49743230625583, 91.49159663865547, 91.48576097105509, 91.4799253034547, 91.47408963585434, 91.46825396825396, 91.4624183006536, 91.45658263305322, 91.45074696545285, 91.44491129785247, 91.43907563025209, 91.43323996265173, 91.42740429505135, 91.42156862745098, 91.4157329598506, 91.40989729225024, 91.40406162464986, 91.39822595704949, 91.39239028944911, 91.38655462184873, 91.38071895424837, 91.37488328664799, 91.36904761904762, 91.36321195144724, 91.35737628384688, 91.3515406162465, 91.34570494864612, 91.33986928104575, 91.33403361344537, 91.328197945845, 91.32236227824463, 91.31652661064426, 91.31069094304388, 91.30485527544351, 91.29901960784314, 91.29318394024276, 91.28734827264239, 91.28151260504201, 91.27567693744165, 91.26984126984127, 91.2640056022409, 91.25816993464052, 91.25233426704014, 91.24649859943978, 91.2406629318394, 91.23482726423903, 91.22899159663865, 91.22315592903828, 91.2173202614379, 91.21148459383754, 91.20564892623716, 91.19981325863678, 91.19397759103641, 91.18814192343604, 91.18230625583567, 91.17647058823529, 91.17063492063492, 91.16479925303454, 91.15896358543417, 91.1531279178338, 91.14729225023342, 91.14145658263305, 91.13562091503267, 91.12978524743231, 91.12394957983193, 91.11811391223156, 91.11227824463118, 91.1064425770308, 91.10060690943044, 91.09477124183006, 91.0889355742297, 91.08309990662931, 91.07726423902895, 91.07142857142857, 91.06559290382819, 91.05975723622782, 91.05392156862744, 91.04808590102708, 91.0422502334267, 91.03641456582633, 91.03057889822595, 91.02474323062559, 91.01890756302521, 91.01307189542483, 91.00723622782446, 91.00140056022408, 90.99556489262372, 90.98972922502334, 90.98389355742297, 90.9780578898226, 90.97222222222221, 90.96638655462185, 90.96055088702147, 90.9547152194211, 90.94887955182072, 90.94304388422036, 90.93720821661998, 90.93137254901961, 90.92553688141923, 90.91970121381885, 90.91386554621849, 90.90802987861811, 90.90219421101774, 90.89635854341736, 90.890522875817, 90.88468720821662, 90.87885154061624, 90.87301587301587, 90.8671802054155, 90.86134453781513, 90.85550887021475, 90.84967320261438, 90.843837535014, 90.83800186741364, 90.83216619981326, 90.82633053221288, 90.82049486461251, 90.81465919701213, 90.80882352941177, 90.80298786181139, 90.79715219421102, 90.79131652661064, 90.78548085901026, 90.7796451914099, 90.77380952380952, 90.76797385620915, 90.76213818860877, 90.75630252100841, 90.75046685340803, 90.74463118580766, 90.73879551820728, 90.7329598506069, 90.72712418300654, 90.72128851540616, 90.71545284780579, 90.70961718020541, 90.70378151260505, 90.69794584500467, 90.69211017740429, 90.68627450980392, 90.68043884220354, 90.67460317460318, 90.6687675070028, 90.66293183940243, 90.65709617180205, 90.65126050420169, 90.64542483660131, 90.63958916900093, 90.63375350140056, 90.62791783380018, 90.62208216619982, 90.61624649859944, 90.61041083099907, 90.60457516339869, 90.59873949579831, 90.59290382819795, 90.58706816059757, 90.5812324929972, 90.57539682539682, 90.56956115779646, 90.56372549019608, 90.55788982259571, 90.55205415499533, 90.54621848739495, 90.54038281979459, 90.53454715219421, 90.52871148459384, 90.52287581699346, 90.5170401493931, 90.51120448179272, 90.50536881419234, 90.49953314659197, 90.49369747899159, 90.48786181139123, 90.48202614379085, 90.47619047619048, 90.4703548085901, 90.46451914098974, 90.45868347338936, 90.45284780578898, 90.44701213818861, 90.44117647058823, 90.43534080298787, 90.42950513538749, 90.42366946778712, 90.41783380018674, 90.41199813258636, 90.406162464986, 90.40032679738562, 90.39449112978525, 90.38865546218487, 90.3828197945845, 90.37698412698413, 90.37114845938376, 90.36531279178338, 90.359477124183, 90.35364145658264, 90.34780578898226, 90.34197012138189, 90.33613445378151, 90.33029878618115, 90.32446311858077, 90.31862745098039, 90.31279178338002, 90.30695611577964, 90.30112044817928, 90.2952847805789, 90.28944911297853, 90.28361344537815, 90.27777777777779, 90.2719421101774, 90.26610644257703, 90.26027077497666, 90.25443510737628, 90.24859943977592, 90.24276377217554, 90.23692810457517, 90.23109243697479, 90.22525676937441, 90.21942110177405, 90.21358543417367, 90.2077497665733, 90.20191409897292, 90.19607843137256, 90.19024276377218, 90.18440709617181, 90.17857142857143, 90.17273576097105, 90.16690009337069, 90.1610644257703, 90.15522875816994, 90.14939309056956, 90.1435574229692, 90.13772175536882, 90.13188608776844, 90.12605042016807, 90.12021475256769, 90.11437908496733, 90.10854341736695, 90.10270774976658, 90.0968720821662, 90.09103641456583, 90.08520074696546, 90.07936507936508, 90.07352941176471, 90.06769374416433, 90.06185807656396, 90.05602240896359, 90.05018674136322, 90.04435107376284, 90.03851540616246, 90.0326797385621, 90.02684407096172, 90.02100840336135, 90.01517273576097, 90.0093370681606, 90.00350140056022, 89.99766573295986, 89.99183006535948, 89.9859943977591, 89.98015873015873, 89.97432306255835, 89.96848739495799, 89.96265172735761, 89.95681605975724, 89.95098039215686, 89.94514472455649, 89.93930905695612, 89.93347338935574, 89.92763772175537, 89.921802054155, 89.91596638655463, 89.91013071895425, 89.90429505135388, 89.8984593837535, 89.89262371615312, 89.88678804855276, 89.88095238095238, 89.87511671335201, 89.86928104575163, 89.86344537815127, 89.85760971055089, 89.85177404295051, 89.84593837535014, 89.84010270774976, 89.8342670401494, 89.82843137254902, 89.82259570494865, 89.81676003734827, 89.81092436974791, 89.80508870214753, 89.79925303454715, 89.79341736694678, 89.7875816993464, 89.78174603174604, 89.77591036414566, 89.7700746965453, 89.76423902894491, 89.75840336134453, 89.75256769374417, 89.74673202614379, 89.74089635854342, 89.73506069094304, 89.72922502334268, 89.7233893557423, 89.71755368814193, 89.71171802054155, 89.70588235294117, 89.70004668534081, 89.69421101774043, 89.68837535014006, 89.68253968253968, 89.67670401493932, 89.67086834733894, 89.66503267973856, 89.6591970121382, 89.65336134453781, 89.64752567693745, 89.64169000933707, 89.6358543417367, 89.63001867413632, 89.62418300653596, 89.61834733893558, 89.6125116713352, 89.60667600373483, 89.60084033613445, 89.59500466853409, 89.58916900093371, 89.58333333333334, 89.57749766573296, 89.57166199813258, 89.56582633053222, 89.55999066293184, 89.55415499533147, 89.5483193277311, 89.54248366013073, 89.53664799253035, 89.53081232492998, 89.5249766573296, 89.51914098972922, 89.51330532212886, 89.50746965452848, 89.50163398692811, 89.49579831932773, 89.48996265172737, 89.48412698412699, 89.47829131652661, 89.47245564892624, 89.46661998132586, 89.4607843137255, 89.45494864612512, 89.44911297852475, 89.44327731092437, 89.43744164332401, 89.43160597572363, 89.42577030812325, 89.41993464052288, 89.4140989729225, 89.40826330532214, 89.40242763772176, 89.39659197012139, 89.39075630252101, 89.38492063492063, 89.37908496732027, 89.37324929971989, 89.36741363211952, 89.36157796451914, 89.35574229691878, 89.3499066293184, 89.34407096171803, 89.33823529411765, 89.33239962651727, 89.3265639589169, 89.32072829131653, 89.31489262371616, 89.30905695611578, 89.30322128851542, 89.29738562091504, 89.29154995331466, 89.28571428571429, 89.27987861811391, 89.27404295051355, 89.26820728291317, 89.2623716153128, 89.25653594771242, 89.25070028011206, 89.24486461251168, 89.2390289449113, 89.23319327731093, 89.22735760971055, 89.22152194211019, 89.2156862745098, 89.20985060690944, 89.20401493930906, 89.19817927170868, 89.19234360410832, 89.18650793650794, 89.18067226890757, 89.17483660130719, 89.16900093370683, 89.16316526610645, 89.15732959850608, 89.1514939309057, 89.14565826330532, 89.13982259570496, 89.13398692810458, 89.12815126050421, 89.12231559290383, 89.11647992530347, 89.11064425770309, 89.1048085901027, 89.09897292250234, 89.09313725490196, 89.0873015873016, 89.08146591970122, 89.07563025210085, 89.06979458450047, 89.0639589169001, 89.05812324929971, 89.05228758169935, 89.04645191409897, 89.04061624649859, 89.03478057889822, 89.02894491129784, 89.02310924369748, 89.0172735760971, 89.01143790849673, 89.00560224089635, 88.99976657329599, 88.9939309056956, 88.98809523809523, 88.98225957049486, 88.97642390289448, 88.97058823529412, 88.96475256769374, 88.95891690009337, 88.95308123249299, 88.94724556489263, 88.94140989729225, 88.93557422969187, 88.9297385620915, 88.92390289449112, 88.91806722689076, 88.91223155929038, 88.90639589169001, 88.90056022408963, 88.89472455648925, 88.88888888888889, 88.8830532212885, 88.87721755368814, 88.87138188608776, 88.8655462184874, 88.85971055088702, 88.85387488328664, 88.84803921568627, 88.84220354808589, 88.83636788048553, 88.83053221288515, 88.82469654528478, 88.8188608776844, 88.81302521008404, 88.80718954248366, 88.80135387488328, 88.79551820728291, 88.78968253968253, 88.78384687208217, 88.77801120448179, 88.77217553688142, 88.76633986928104, 88.76050420168067, 88.7546685340803, 88.74883286647992, 88.74299719887955, 88.73716153127917, 88.7313258636788, 88.72549019607843, 88.71965452847806, 88.71381886087768, 88.7079831932773, 88.70214752567693, 88.69631185807656, 88.69047619047619, 88.68464052287581, 88.67880485527544, 88.67296918767506, 88.66713352007469, 88.66129785247432, 88.65546218487394, 88.64962651727357, 88.6437908496732, 88.63795518207283, 88.63211951447245, 88.62628384687208, 88.6204481792717, 88.61461251167133, 88.60877684407096, 88.60294117647058, 88.59710550887021, 88.59126984126983, 88.58543417366947, 88.57959850606909, 88.57376283846872, 88.56792717086834, 88.56209150326796, 88.5562558356676, 88.55042016806722, 88.54458450046685, 88.53874883286647, 88.53291316526611, 88.52707749766573, 88.52124183006535, 88.51540616246498, 88.5095704948646, 88.50373482726424, 88.49789915966386, 88.4920634920635, 88.48622782446311, 88.48039215686273, 88.47455648926237, 88.46872082166199, 88.46288515406162, 88.45704948646124, 88.45121381886088, 88.4453781512605, 88.43954248366013, 88.43370681605975, 88.42787114845937, 88.42203548085901, 88.41619981325863, 88.41036414565826, 88.40452847805788, 88.39869281045752, 88.39285714285714, 88.38702147525677, 88.3811858076564, 88.37535014005601, 88.36951447245565, 88.36367880485527, 88.3578431372549, 88.35200746965452, 88.34617180205416, 88.34033613445378, 88.3345004668534, 88.32866479925303, 88.32282913165265, 88.31699346405229, 88.31115779645191, 88.30532212885154, 88.29948646125116, 88.29365079365078, 88.28781512605042, 88.28197945845004, 88.27614379084967, 88.2703081232493, 88.26447245564893, 88.25863678804855, 88.25280112044818, 88.2469654528478, 88.24112978524742, 88.23529411764706, 88.22945845004668, 88.22362278244631, 88.21778711484593, 88.21195144724557, 88.20611577964519, 88.20028011204482, 88.19444444444444, 88.18860877684406, 88.1827731092437, 88.17693744164332, 88.17110177404295, 88.16526610644257, 88.15943043884221, 88.15359477124183, 88.14775910364145, 88.14192343604108, 88.1360877684407, 88.13025210084034, 88.12441643323996, 88.11858076563959, 88.11274509803921, 88.10690943043883, 88.10107376283847, 88.09523809523809, 88.08940242763772, 88.08356676003734, 88.07773109243698, 88.0718954248366, 88.06605975723623, 88.06022408963585, 88.05438842203547, 88.04855275443511, 88.04271708683473, 88.03688141923436, 88.03104575163398, 88.02521008403362, 88.01937441643324, 88.01353874883287, 88.00770308123249, 88.00186741363211, 87.99603174603175, 87.99019607843137, 87.984360410831, 87.97852474323062, 87.97268907563026, 87.96685340802988, 87.9610177404295, 87.95518207282913, 87.94934640522875, 87.94351073762839, 87.937675070028, 87.93183940242764, 87.92600373482726, 87.92016806722688, 87.91433239962652, 87.90849673202614, 87.90266106442577, 87.89682539682539, 87.89098972922503, 87.88515406162465, 87.87931839402428, 87.8734827264239, 87.86764705882352, 87.86181139122316, 87.85597572362278, 87.85014005602241, 87.84430438842203, 87.83846872082167, 87.83263305322129, 87.82679738562092, 87.82096171802054, 87.81512605042016, 87.8092903828198, 87.80345471521942, 87.79761904761905, 87.79178338001867, 87.7859477124183, 87.78011204481793, 87.77427637721755, 87.76844070961718, 87.7626050420168, 87.75676937441644, 87.75093370681606, 87.74509803921569, 87.73926237161531, 87.73342670401493, 87.72759103641457, 87.72175536881419, 87.71591970121382, 87.71008403361344, 87.70424836601308, 87.6984126984127, 87.69257703081233, 87.68674136321195, 87.68090569561157, 87.6750700280112, 87.66923436041083, 87.66339869281046, 87.65756302521008, 87.65172735760972, 87.64589169000934, 87.64005602240897, 87.63422035480859, 87.62838468720821, 87.62254901960785, 87.61671335200747, 87.6108776844071, 87.60504201680672, 87.59920634920636, 87.59337068160598, 87.5875350140056, 87.58169934640523, 87.57586367880485, 87.57002801120449, 87.5641923436041, 87.55835667600374, 87.55252100840336, 87.54668534080298, 87.54084967320262, 87.53501400560224, 87.52917833800187, 87.52334267040149, 87.51750700280112, 87.51167133520075, 87.50583566760038, 87.5, 87.49416433239962, 87.48832866479925, 87.48249299719888, 87.47665732959851, 87.47082166199813, 87.46498599439776, 87.45915032679738, 87.45331465919702, 87.44747899159664, 87.44164332399626, 87.4358076563959, 87.42997198879551, 87.42413632119515, 87.41830065359477, 87.4124649859944, 87.40662931839402, 87.40079365079364, 87.39495798319328, 87.3891223155929, 87.38328664799253, 87.37745098039215, 87.37161531279179, 87.36577964519141, 87.35994397759103, 87.35410830999066, 87.34827264239028, 87.34243697478992, 87.33660130718954, 87.33076563958917, 87.3249299719888, 87.31909430438843, 87.31325863678805, 87.30742296918767, 87.3015873015873, 87.29575163398692, 87.28991596638656, 87.28408029878618, 87.27824463118581, 87.27240896358543, 87.26657329598507, 87.26073762838469, 87.25490196078431, 87.24906629318394, 87.24323062558356, 87.2373949579832, 87.23155929038282, 87.22572362278245, 87.21988795518207, 87.2140522875817, 87.20821661998133, 87.20238095238095, 87.19654528478058, 87.1907096171802, 87.18487394957984, 87.17903828197946, 87.17320261437908, 87.16736694677871, 87.16153127917833, 87.15569561157797, 87.14985994397759, 87.14402427637722, 87.13818860877684, 87.13235294117648, 87.1265172735761, 87.12068160597572, 87.11484593837535, 87.10901027077497, 87.10317460317461, 87.09733893557423, 87.09150326797386, 87.08566760037348, 87.07983193277312, 87.07399626517274, 87.06816059757236, 87.062324929972, 87.05648926237161, 87.05065359477125, 87.04481792717087, 87.0389822595705, 87.03314659197012, 87.02731092436974, 87.02147525676938, 87.015639589169, 87.00980392156863, 87.00396825396825, 86.99813258636789, 86.99229691876751, 86.98646125116713, 86.98062558356676, 86.97478991596638, 86.96895424836602, 86.96311858076564, 86.95728291316527, 86.95144724556489, 86.94561157796453, 86.93977591036415, 86.93394024276377, 86.9281045751634, 86.92226890756302, 86.91643323996266, 86.91059757236228, 86.90476190476191, 86.89892623716153, 86.89309056956117, 86.88725490196079, 86.88141923436041, 86.87558356676004, 86.86974789915966, 86.8639122315593, 86.85807656395892, 86.85224089635855, 86.84640522875817, 86.84056956115779, 86.83473389355743, 86.82889822595705, 86.82306255835668, 86.8172268907563, 86.81139122315594, 86.80555555555556, 86.79971988795518, 86.79388422035481, 86.78804855275443, 86.78221288515407, 86.77637721755369, 86.77054154995332, 86.76470588235294, 86.75887021475258, 86.7530345471522, 86.74719887955182, 86.74136321195145, 86.73552754435107, 86.7296918767507, 86.72385620915033, 86.71802054154996, 86.71218487394958, 86.70634920634922, 86.70051353874884, 86.69467787114846, 86.68884220354809, 86.68300653594771, 86.67717086834735, 86.67133520074697, 86.6654995331466, 86.65966386554622, 86.65382819794584, 86.64799253034548, 86.6421568627451, 86.63632119514473, 86.63048552754435, 86.62464985994399, 86.6188141923436, 86.61297852474323, 86.60714285714286, 86.60130718954248, 86.59547152194212, 86.58963585434174, 86.58380018674137, 86.57796451914099, 86.57212885154063, 86.56629318394025, 86.56045751633987, 86.5546218487395, 86.54878618113912, 86.54295051353876, 86.53711484593838, 86.53127917833801, 86.52544351073763, 86.51960784313727, 86.51377217553689, 86.5079365079365, 86.50210084033614, 86.49626517273576, 86.4904295051354, 86.48459383753502, 86.47875816993465, 86.47292250233427, 86.46708683473389, 86.46125116713353, 86.45541549953315, 86.44957983193278, 86.4437441643324, 86.43790849673204, 86.43207282913166, 86.42623716153128, 86.42040149393091, 86.41456582633053, 86.40873015873017, 86.40289449112979, 86.39705882352942, 86.39122315592904, 86.38538748832867, 86.3795518207283, 86.37371615312792, 86.36788048552755, 86.36204481792717, 86.3562091503268, 86.35037348272643, 86.34453781512606, 86.33870214752568, 86.33286647992531, 86.32703081232494, 86.32119514472456, 86.31535947712419, 86.30952380952381, 86.30368814192344, 86.29785247432307, 86.2920168067227, 86.28618113912232, 86.28034547152194, 86.27450980392157, 86.2686741363212, 86.26283846872083, 86.25700280112045, 86.25116713352008, 86.2453314659197, 86.23949579831933, 86.23366013071896, 86.22782446311858, 86.22198879551821, 86.21615312791783, 86.21031746031747, 86.20448179271709, 86.19864612511672, 86.19281045751634, 86.18697478991596, 86.1811391223156, 86.17530345471522, 86.16946778711485, 86.16363211951447, 86.15779645191411, 86.15196078431373, 86.14612511671336, 86.14028944911298, 86.1344537815126, 86.12861811391224, 86.12278244631186, 86.1169467787115, 86.11111111111111, 86.10527544351075, 86.09943977591037, 86.09360410830999, 86.08776844070962, 86.08193277310924, 86.07609710550888, 86.0702614379085, 86.06442577030813, 86.05859010270775, 86.05275443510737, 86.04691876750701, 86.04108309990663, 86.03524743230626, 86.02941176470588, 86.02357609710552, 86.01774042950514, 86.01190476190477, 86.0060690943044, 86.00023342670401, 85.99439775910365, 85.98856209150327, 85.9827264239029, 85.97689075630252, 85.97105508870216, 85.96521942110178, 85.95938375350141, 85.95354808590103, 85.94771241830065, 85.94187675070029, 85.9360410830999, 85.93020541549953, 85.92436974789915, 85.91853408029878, 85.9126984126984, 85.90686274509804, 85.90102707749766, 85.8951914098973, 85.88935574229691, 85.88352007469653, 85.87768440709617, 85.87184873949579, 85.86601307189542, 85.86017740429504, 85.85434173669468, 85.8485060690943, 85.84267040149392, 85.83683473389355, 85.83099906629317, 85.82516339869281, 85.81932773109243, 85.81349206349206, 85.80765639589168, 85.80182072829132, 85.79598506069094, 85.79014939309056, 85.7843137254902, 85.77847805788981, 85.77264239028945, 85.76680672268907, 85.7609710550887, 85.75513538748832, 85.74929971988794, 85.74346405228758, 85.7376283846872, 85.73179271708683, 85.72595704948645, 85.72012138188609, 85.71428571428571, 85.70845004668534, 85.70261437908496, 85.69677871148458, 85.69094304388422, 85.68510737628384, 85.67927170868347, 85.6734360410831, 85.66760037348273, 85.66176470588235, 85.65592903828197, 85.6500933706816, 85.64425770308122, 85.63842203548086, 85.63258636788048, 85.62675070028011, 85.62091503267973, 85.61507936507937, 85.60924369747899, 85.60340802987861, 85.59757236227824, 85.59173669467786, 85.5859010270775, 85.58006535947712, 85.57422969187675, 85.56839402427637, 85.56255835667599, 85.55672268907563, 85.55088702147525, 85.54505135387488, 85.5392156862745, 85.53338001867414, 85.52754435107376, 85.52170868347339, 85.51587301587301, 85.51003734827263, 85.50420168067227, 85.49836601307189, 85.49253034547152, 85.48669467787114, 85.48085901027078, 85.4750233426704, 85.46918767507002, 85.46335200746965, 85.45751633986927, 85.4516806722689, 85.44584500466853, 85.44000933706816, 85.43417366946778, 85.42833800186742, 85.42250233426704, 85.41666666666666, 85.41083099906629, 85.40499533146591, 85.39915966386555, 85.39332399626517, 85.3874883286648, 85.38165266106442, 85.37581699346404, 85.36998132586368, 85.3641456582633, 85.35830999066293, 85.35247432306255, 85.34663865546219, 85.3408029878618, 85.33496732026144, 85.32913165266106, 85.32329598506068, 85.31746031746032, 85.31162464985994, 85.30578898225957, 85.29995331465919, 85.29411764705883, 85.28828197945845, 85.28244631185807, 85.2766106442577, 85.27077497665732, 85.26493930905696, 85.25910364145658, 85.25326797385621, 85.24743230625583, 85.24159663865547, 85.23576097105509, 85.2299253034547, 85.22408963585434, 85.21825396825396, 85.2124183006536, 85.20658263305322, 85.20074696545285, 85.19491129785247, 85.18907563025209, 85.18323996265173, 85.17740429505135, 85.17156862745098, 85.1657329598506, 85.15989729225024, 85.15406162464986, 85.14822595704949, 85.14239028944911, 85.13655462184873, 85.13071895424837, 85.12488328664799, 85.11904761904762, 85.11321195144724, 85.10737628384688, 85.1015406162465, 85.09570494864612, 85.08986928104575, 85.08403361344537, 85.078197945845, 85.07236227824463, 85.06652661064426, 85.06069094304388, 85.05485527544351, 85.04901960784314, 85.04318394024276, 85.03734827264239, 85.03151260504201, 85.02567693744165, 85.01984126984127, 85.0140056022409, 85.00816993464052, 85.00233426704014, 84.99649859943978, 84.9906629318394, 84.98482726423903, 84.97899159663865, 84.97315592903828, 84.9673202614379, 84.96148459383754, 84.95564892623716, 84.94981325863678, 84.94397759103641, 84.93814192343604, 84.93230625583567, 84.92647058823529, 84.92063492063492, 84.91479925303454, 84.90896358543417, 84.9031279178338, 84.89729225023342, 84.89145658263305, 84.88562091503267, 84.87978524743231, 84.87394957983193, 84.86811391223156, 84.86227824463118, 84.8564425770308, 84.85060690943044, 84.84477124183006, 84.8389355742297, 84.83309990662931, 84.82726423902895, 84.82142857142857, 84.81559290382819, 84.80975723622782, 84.80392156862744, 84.79808590102708, 84.7922502334267, 84.78641456582633, 84.78057889822595, 84.77474323062559, 84.76890756302521, 84.76307189542483, 84.75723622782446, 84.75140056022408, 84.74556489262372, 84.73972922502334, 84.73389355742297, 84.7280578898226, 84.72222222222221, 84.71638655462185, 84.71055088702147, 84.7047152194211, 84.69887955182072, 84.69304388422036, 84.68720821661998, 84.68137254901961, 84.67553688141923, 84.66970121381885, 84.66386554621849, 84.65802987861811, 84.65219421101774, 84.64635854341736, 84.640522875817, 84.63468720821662, 84.62885154061624, 84.62301587301587, 84.6171802054155, 84.61134453781513, 84.60550887021475, 84.59967320261438, 84.593837535014, 84.58800186741364, 84.58216619981326, 84.57633053221288, 84.57049486461251, 84.56465919701213, 84.55882352941177, 84.55298786181139, 84.54715219421102, 84.54131652661064, 84.53548085901026, 84.5296451914099, 84.52380952380952, 84.51797385620915, 84.51213818860877, 84.50630252100841, 84.50046685340803, 84.49463118580766, 84.48879551820728, 84.4829598506069, 84.47712418300654, 84.47128851540616, 84.46545284780579, 84.45961718020541, 84.45378151260505, 84.44794584500467, 84.44211017740429, 84.43627450980392, 84.43043884220354, 84.42460317460318, 84.4187675070028, 84.41293183940243, 84.40709617180205, 84.40126050420169, 84.39542483660131, 84.38958916900093, 84.38375350140056, 84.37791783380018, 84.37208216619982, 84.36624649859944, 84.36041083099907, 84.35457516339869, 84.34873949579831, 84.34290382819795, 84.33706816059757, 84.3312324929972, 84.32539682539682, 84.31956115779646, 84.31372549019608, 84.30788982259571, 84.30205415499533, 84.29621848739495, 84.29038281979459, 84.28454715219421, 84.27871148459384, 84.27287581699346, 84.2670401493931, 84.26120448179272, 84.25536881419234, 84.24953314659197, 84.24369747899159, 84.23786181139123, 84.23202614379085, 84.22619047619048, 84.2203548085901, 84.21451914098974, 84.20868347338936, 84.20284780578898, 84.19701213818861, 84.19117647058823, 84.18534080298787, 84.17950513538749, 84.17366946778712, 84.16783380018674, 84.16199813258636, 84.156162464986, 84.15032679738562, 84.14449112978525, 84.13865546218487, 84.1328197945845, 84.12698412698413, 84.12114845938376, 84.11531279178338, 84.109477124183, 84.10364145658264, 84.09780578898226, 84.09197012138189, 84.08613445378151, 84.08029878618115, 84.07446311858077, 84.06862745098039, 84.06279178338002, 84.05695611577964, 84.05112044817928, 84.0452847805789, 84.03944911297853, 84.03361344537815, 84.02777777777779, 84.0219421101774, 84.01610644257703, 84.01027077497666, 84.00443510737628, 83.99859943977592, 83.99276377217554, 83.98692810457517, 83.98109243697479, 83.97525676937441, 83.96942110177405, 83.96358543417367, 83.9577497665733, 83.95191409897292, 83.94607843137256, 83.94024276377218, 83.93440709617181, 83.92857142857143, 83.92273576097105, 83.91690009337069, 83.9110644257703, 83.90522875816994, 83.89939309056956, 83.8935574229692, 83.88772175536882, 83.88188608776844, 83.87605042016807, 83.87021475256769, 83.86437908496733, 83.85854341736695, 83.85270774976658, 83.8468720821662, 83.84103641456583, 83.83520074696546, 83.82936507936508, 83.82352941176471, 83.81769374416433, 83.81185807656396, 83.80602240896359, 83.80018674136322, 83.79435107376284, 83.78851540616246, 83.7826797385621, 83.77684407096172, 83.77100840336135, 83.76517273576097, 83.7593370681606, 83.75350140056022, 83.74766573295986, 83.74183006535948, 83.7359943977591, 83.73015873015873, 83.72432306255835, 83.71848739495799, 83.71265172735761, 83.70681605975724, 83.70098039215686, 83.69514472455649, 83.68930905695612, 83.68347338935574, 83.67763772175537, 83.671802054155, 83.66596638655463, 83.66013071895425, 83.65429505135388, 83.6484593837535, 83.64262371615312, 83.63678804855276, 83.63095238095238, 83.62511671335201, 83.61928104575163, 83.61344537815127, 83.60760971055089, 83.60177404295051, 83.59593837535014, 83.59010270774976, 83.5842670401494, 83.57843137254902, 83.57259570494865, 83.56676003734827, 83.56092436974791, 83.55508870214753, 83.54925303454715, 83.54341736694678, 83.5375816993464, 83.53174603174604, 83.52591036414566, 83.5200746965453, 83.51423902894491, 83.50840336134453, 83.50256769374417, 83.49673202614379, 83.49089635854342, 83.48506069094304, 83.47922502334268, 83.4733893557423, 83.46755368814193, 83.46171802054155, 83.45588235294117, 83.45004668534081, 83.44421101774043, 83.43837535014006, 83.43253968253968, 83.42670401493932, 83.42086834733894, 83.41503267973856, 83.4091970121382, 83.40336134453781, 83.39752567693745, 83.39169000933707, 83.3858543417367, 83.38001867413632, 83.37418300653596, 83.36834733893558, 83.3625116713352, 83.35667600373483, 83.35084033613445, 83.34500466853409, 83.33916900093371, 83.33333333333334, 83.32749766573296, 83.32166199813258, 83.31582633053222, 83.30999066293184, 83.30415499533147, 83.2983193277311, 83.29248366013073, 83.28664799253035, 83.28081232492998, 83.2749766573296, 83.26914098972922, 83.26330532212886, 83.25746965452848, 83.25163398692811, 83.24579831932773, 83.23996265172737, 83.23412698412699, 83.22829131652661, 83.22245564892624, 83.21661998132586, 83.2107843137255, 83.20494864612512, 83.19911297852475, 83.19327731092437, 83.18744164332401, 83.18160597572363, 83.17577030812325, 83.16993464052288, 83.1640989729225, 83.15826330532214, 83.15242763772176, 83.14659197012139, 83.14075630252101, 83.13492063492063, 83.12908496732027, 83.12324929971989, 83.11741363211952, 83.11157796451914, 83.10574229691878, 83.0999066293184, 83.09407096171803, 83.08823529411765, 83.08239962651727, 83.0765639589169, 83.07072829131653, 83.06489262371616, 83.05905695611578, 83.05322128851542, 83.04738562091504, 83.04154995331466, 83.03571428571429, 83.02987861811391, 83.02404295051355, 83.01820728291317, 83.0123716153128, 83.00653594771242, 83.00070028011206, 82.99486461251168, 82.9890289449113, 82.98319327731093, 82.97735760971055, 82.97152194211019, 82.9656862745098, 82.95985060690944, 82.95401493930906, 82.94817927170868, 82.94234360410832, 82.93650793650794, 82.93067226890757, 82.92483660130719, 82.91900093370683, 82.91316526610645, 82.90732959850608, 82.9014939309057, 82.89565826330532, 82.88982259570496, 82.88398692810458, 82.87815126050421, 82.87231559290383, 82.86647992530347, 82.86064425770309, 82.8548085901027, 82.84897292250234, 82.84313725490196, 82.8373015873016, 82.83146591970122, 82.82563025210085, 82.81979458450047, 82.8139589169001, 82.80812324929971, 82.80228758169935, 82.79645191409897, 82.79061624649859, 82.78478057889822, 82.77894491129784, 82.77310924369748, 82.7672735760971, 82.76143790849673, 82.75560224089635, 82.74976657329599, 82.7439309056956, 82.73809523809523, 82.73225957049486, 82.72642390289448, 82.72058823529412, 82.71475256769374, 82.70891690009337, 82.70308123249299, 82.69724556489263, 82.69140989729225, 82.68557422969187, 82.6797385620915, 82.67390289449112, 82.66806722689076, 82.66223155929038, 82.65639589169001, 82.65056022408963, 82.64472455648925, 82.63888888888889, 82.6330532212885, 82.62721755368814, 82.62138188608776, 82.6155462184874, 82.60971055088702, 82.60387488328664, 82.59803921568627, 82.59220354808589, 82.58636788048553, 82.58053221288515, 82.57469654528478, 82.5688608776844, 82.56302521008404, 82.55718954248366, 82.55135387488328, 82.54551820728291, 82.53968253968253, 82.53384687208217, 82.52801120448179, 82.52217553688142, 82.51633986928104, 82.51050420168067, 82.5046685340803, 82.49883286647992, 82.49299719887955, 82.48716153127917, 82.4813258636788, 82.47549019607843, 82.46965452847806, 82.46381886087768, 82.4579831932773, 82.45214752567693, 82.44631185807656, 82.44047619047619, 82.43464052287581, 82.42880485527544, 82.42296918767506, 82.41713352007469, 82.41129785247432, 82.40546218487394, 82.39962651727357, 82.3937908496732, 82.38795518207283, 82.38211951447245, 82.37628384687208, 82.3704481792717, 82.36461251167133, 82.35877684407096, 82.35294117647058, 82.34710550887021, 82.34126984126983, 82.33543417366947, 82.32959850606909, 82.32376283846872, 82.31792717086834, 82.31209150326796, 82.3062558356676, 82.30042016806722, 82.29458450046685, 82.28874883286647, 82.28291316526611, 82.27707749766573, 82.27124183006535, 82.26540616246498, 82.2595704948646, 82.25373482726424, 82.24789915966386, 82.2420634920635, 82.23622782446311, 82.23039215686273, 82.22455648926237, 82.21872082166199, 82.21288515406162, 82.20704948646124, 82.20121381886088, 82.1953781512605, 82.18954248366013, 82.18370681605975, 82.17787114845937, 82.17203548085901, 82.16619981325863, 82.16036414565826, 82.15452847805788, 82.14869281045752, 82.14285714285714, 82.13702147525677, 82.1311858076564, 82.12535014005601, 82.11951447245565, 82.11367880485527, 82.1078431372549, 82.10200746965452, 82.09617180205416, 82.09033613445378, 82.0845004668534, 82.07866479925303, 82.07282913165265, 82.06699346405229, 82.06115779645191, 82.05532212885154, 82.04948646125116, 82.04365079365078, 82.03781512605042, 82.03197945845004, 82.02614379084967, 82.0203081232493, 82.01447245564893, 82.00863678804855, 82.00280112044818, 81.9969654528478, 81.99112978524742, 81.98529411764706, 81.97945845004668, 81.97362278244631, 81.96778711484593, 81.96195144724557, 81.95611577964519, 81.95028011204482, 81.94444444444444, 81.93860877684406, 81.9327731092437, 81.92693744164332, 81.92110177404295, 81.91526610644257, 81.90943043884221, 81.90359477124183, 81.89775910364145, 81.89192343604108, 81.8860877684407, 81.88025210084034, 81.87441643323996, 81.86858076563959, 81.86274509803921, 81.85690943043883, 81.85107376283847, 81.84523809523809, 81.83940242763772, 81.83356676003734, 81.82773109243698, 81.8218954248366, 81.81605975723623, 81.81022408963585, 81.80438842203547, 81.79855275443511, 81.79271708683473, 81.78688141923436, 81.78104575163398, 81.77521008403362, 81.76937441643324, 81.76353874883287, 81.75770308123249, 81.75186741363211, 81.74603174603175, 81.74019607843137, 81.734360410831, 81.72852474323062, 81.72268907563026, 81.71685340802988, 81.7110177404295, 81.70518207282913, 81.69934640522875, 81.69351073762839, 81.687675070028, 81.68183940242764, 81.67600373482726, 81.67016806722688, 81.66433239962652, 81.65849673202614, 81.65266106442577, 81.64682539682539, 81.64098972922503, 81.63515406162465, 81.62931839402428, 81.6234827264239, 81.61764705882352, 81.61181139122316, 81.60597572362278, 81.60014005602241, 81.59430438842203, 81.58846872082167, 81.58263305322129, 81.57679738562092, 81.57096171802054, 81.56512605042016, 81.5592903828198, 81.55345471521942, 81.54761904761905, 81.54178338001867, 81.5359477124183, 81.53011204481793, 81.52427637721755, 81.51844070961718, 81.5126050420168, 81.50676937441644, 81.50093370681606, 81.49509803921569, 81.48926237161531, 81.48342670401493, 81.47759103641457, 81.47175536881419, 81.46591970121382, 81.46008403361344, 81.45424836601308, 81.4484126984127, 81.44257703081233, 81.43674136321195, 81.43090569561157, 81.4250700280112, 81.41923436041083, 81.41339869281046, 81.40756302521008, 81.40172735760972, 81.39589169000934, 81.39005602240897, 81.38422035480859, 81.37838468720821, 81.37254901960785, 81.36671335200747, 81.3608776844071, 81.35504201680672, 81.34920634920636, 81.34337068160598, 81.3375350140056, 81.33169934640523, 81.32586367880485, 81.32002801120449, 81.3141923436041, 81.30835667600374, 81.30252100840336, 81.29668534080298, 81.29084967320262, 81.28501400560224, 81.27917833800187, 81.27334267040149, 81.26750700280112, 81.26167133520075, 81.25583566760038, 81.25, 81.24416433239962, 81.23832866479925, 81.23249299719888, 81.22665732959851, 81.22082166199813, 81.21498599439776, 81.20915032679738, 81.20331465919702, 81.19747899159664, 81.19164332399626, 81.1858076563959, 81.17997198879551, 81.17413632119515, 81.16830065359477, 81.1624649859944, 81.15662931839402, 81.15079365079364, 81.14495798319328, 81.1391223155929, 81.13328664799253, 81.12745098039215, 81.12161531279179, 81.11577964519141, 81.10994397759103, 81.10410830999066, 81.09827264239028, 81.09243697478992, 81.08660130718954, 81.08076563958917, 81.0749299719888, 81.06909430438843, 81.06325863678805, 81.05742296918767, 81.0515873015873, 81.04575163398692, 81.03991596638656, 81.03408029878618, 81.02824463118581, 81.02240896358543, 81.01657329598507, 81.01073762838469, 81.00490196078431, 80.99906629318394, 80.99323062558356, 80.9873949579832, 80.98155929038282, 80.97572362278245, 80.96988795518207, 80.9640522875817, 80.95821661998133, 80.95238095238095, 80.94654528478058, 80.9407096171802, 80.93487394957984, 80.92903828197946, 80.92320261437908, 80.91736694677871, 80.91153127917833, 80.90569561157797, 80.89985994397759, 80.89402427637722, 80.88818860877684, 80.88235294117648, 80.8765172735761, 80.87068160597572, 80.86484593837535, 80.85901027077497, 80.85317460317461, 80.84733893557423, 80.84150326797386, 80.83566760037348, 80.82983193277312, 80.82399626517274, 80.81816059757236, 80.812324929972, 80.80648926237161, 80.80065359477125, 80.79481792717087, 80.7889822595705, 80.78314659197012, 80.77731092436974, 80.77147525676938, 80.765639589169, 80.75980392156863, 80.75396825396825, 80.74813258636789, 80.74229691876751, 80.73646125116713, 80.73062558356676, 80.72478991596638, 80.71895424836602, 80.71311858076564, 80.70728291316527, 80.70144724556489, 80.69561157796453, 80.68977591036415, 80.68394024276377, 80.6781045751634, 80.67226890756302, 80.66643323996266, 80.66059757236228, 80.65476190476191, 80.64892623716153, 80.64309056956117, 80.63725490196079, 80.63141923436041, 80.62558356676004, 80.61974789915966, 80.6139122315593, 80.60807656395892, 80.60224089635855, 80.59640522875817, 80.59056956115779, 80.58473389355743, 80.57889822595705, 80.57306255835668, 80.5672268907563, 80.56139122315594, 80.55555555555556, 80.54971988795518, 80.54388422035481, 80.53804855275443, 80.53221288515407, 80.52637721755369, 80.52054154995332, 80.51470588235294, 80.50887021475258, 80.5030345471522, 80.49719887955182, 80.49136321195145, 80.48552754435107, 80.4796918767507, 80.47385620915033, 80.46802054154996, 80.46218487394958, 80.45634920634922, 80.45051353874884, 80.44467787114846, 80.43884220354809, 80.43300653594771, 80.42717086834735, 80.42133520074697, 80.4154995331466, 80.40966386554622, 80.40382819794584, 80.39799253034548, 80.3921568627451, 80.38632119514473, 80.38048552754435, 80.37464985994399, 80.3688141923436, 80.36297852474323, 80.35714285714286, 80.35130718954248, 80.34547152194212, 80.33963585434174, 80.33380018674137, 80.32796451914099, 80.32212885154063, 80.31629318394025, 80.31045751633987, 80.3046218487395, 80.29878618113912, 80.29295051353876, 80.28711484593838, 80.28127917833801, 80.27544351073763, 80.26960784313727, 80.26377217553689, 80.2579365079365, 80.25210084033614, 80.24626517273576, 80.2404295051354, 80.23459383753502, 80.22875816993465, 80.22292250233427, 80.21708683473389, 80.21125116713353, 80.20541549953315, 80.19957983193278, 80.1937441643324, 80.18790849673204, 80.18207282913166, 80.17623716153128, 80.17040149393091, 80.16456582633053, 80.15873015873017, 80.15289449112979, 80.14705882352942, 80.14122315592904, 80.13538748832867, 80.1295518207283, 80.12371615312792, 80.11788048552755, 80.11204481792717, 80.1062091503268, 80.10037348272643, 80.09453781512606, 80.08870214752568, 80.08286647992531, 80.07703081232494, 80.07119514472456, 80.06535947712419, 80.05952380952381, 80.05368814192344, 80.04785247432307, 80.0420168067227, 80.03618113912232, 80.03034547152194, 80.02450980392157, 80.0186741363212, 80.01283846872083, 80.00700280112045, 80.00116713352008, 79.9953314659197, 79.98949579831933, 79.98366013071896, 79.97782446311858, 79.97198879551821, 79.96615312791783, 79.96031746031747, 79.95448179271709, 79.94864612511672, 79.94281045751634, 79.93697478991596, 79.9311391223156, 79.92530345471522, 79.91946778711485, 79.91363211951447, 79.90779645191411, 79.90196078431373, 79.89612511671336, 79.89028944911298, 79.8844537815126, 79.87861811391224, 79.87278244631186, 79.8669467787115, 79.86111111111111, 79.85527544351075, 79.84943977591037, 79.84360410830999, 79.83776844070962, 79.83193277310924, 79.82609710550888, 79.8202614379085, 79.81442577030813, 79.80859010270775, 79.80275443510737, 79.79691876750701, 79.79108309990663, 79.78524743230626, 79.77941176470588, 79.77357609710552, 79.76774042950514, 79.76190476190477, 79.7560690943044, 79.75023342670401, 79.74439775910365, 79.73856209150327, 79.7327264239029, 79.72689075630252, 79.72105508870216, 79.71521942110178, 79.70938375350141, 79.70354808590103, 79.69771241830065, 79.69187675070029, 79.6860410830999, 79.68020541549953, 79.67436974789915, 79.66853408029878, 79.6626984126984, 79.65686274509804, 79.65102707749766, 79.6451914098973, 79.63935574229691, 79.63352007469653, 79.62768440709617, 79.62184873949579, 79.61601307189542, 79.61017740429504, 79.60434173669468, 79.5985060690943, 79.59267040149392, 79.58683473389355, 79.58099906629317, 79.57516339869281, 79.56932773109243, 79.56349206349206, 79.55765639589168, 79.55182072829132, 79.54598506069094, 79.54014939309056, 79.5343137254902, 79.52847805788981, 79.52264239028945, 79.51680672268907, 79.5109710550887, 79.50513538748832, 79.49929971988794, 79.49346405228758, 79.4876283846872, 79.48179271708683, 79.47595704948645, 79.47012138188609, 79.46428571428571, 79.45845004668534, 79.45261437908496, 79.44677871148458, 79.44094304388422, 79.43510737628384, 79.42927170868347, 79.4234360410831, 79.41760037348273, 79.41176470588235, 79.40592903828197, 79.4000933706816, 79.39425770308122, 79.38842203548086, 79.38258636788048, 79.37675070028011, 79.37091503267973, 79.36507936507937, 79.35924369747899, 79.35340802987861, 79.34757236227824, 79.34173669467786, 79.3359010270775, 79.33006535947712, 79.32422969187675, 79.31839402427637, 79.31255835667599, 79.30672268907563, 79.30088702147525, 79.29505135387488, 79.2892156862745, 79.28338001867414, 79.27754435107376, 79.27170868347339, 79.26587301587301, 79.26003734827263, 79.25420168067227, 79.24836601307189, 79.24253034547152, 79.23669467787114, 79.23085901027078, 79.2250233426704, 79.21918767507002, 79.21335200746965, 79.20751633986927, 79.2016806722689, 79.19584500466853, 79.19000933706816, 79.18417366946778, 79.17833800186742, 79.17250233426704, 79.16666666666666, 79.16083099906629, 79.15499533146591, 79.14915966386555, 79.14332399626517, 79.1374883286648, 79.13165266106442, 79.12581699346404, 79.11998132586368, 79.1141456582633, 79.10830999066293, 79.10247432306255, 79.09663865546219, 79.0908029878618, 79.08496732026144, 79.07913165266106, 79.07329598506068, 79.06746031746032, 79.06162464985994, 79.05578898225957, 79.04995331465919, 79.04411764705883, 79.03828197945845, 79.03244631185807, 79.0266106442577, 79.02077497665732, 79.01493930905696, 79.00910364145658, 79.00326797385621, 78.99743230625583, 78.99159663865547, 78.98576097105509, 78.9799253034547, 78.97408963585434, 78.96825396825396, 78.9624183006536, 78.95658263305322, 78.95074696545285, 78.94491129785247, 78.93907563025209, 78.93323996265173, 78.92740429505135, 78.92156862745098, 78.9157329598506, 78.90989729225024, 78.90406162464986, 78.89822595704949, 78.89239028944911, 78.88655462184873, 78.88071895424837, 78.87488328664799, 78.86904761904762, 78.86321195144724, 78.85737628384688, 78.8515406162465, 78.84570494864612, 78.83986928104575, 78.83403361344537, 78.828197945845, 78.82236227824463, 78.81652661064426, 78.81069094304388, 78.80485527544351, 78.79901960784314, 78.79318394024276, 78.78734827264239, 78.78151260504201, 78.77567693744165, 78.76984126984127, 78.7640056022409, 78.75816993464052, 78.75233426704014, 78.74649859943978, 78.7406629318394, 78.73482726423903, 78.72899159663865, 78.72315592903828, 78.7173202614379, 78.71148459383754, 78.70564892623716, 78.69981325863678, 78.69397759103641, 78.68814192343604, 78.68230625583567, 78.67647058823529, 78.67063492063492, 78.66479925303454, 78.65896358543417, 78.6531279178338, 78.64729225023342, 78.64145658263305, 78.63562091503267, 78.62978524743231, 78.62394957983193, 78.61811391223156, 78.61227824463118, 78.6064425770308, 78.60060690943044, 78.59477124183006, 78.5889355742297, 78.58309990662931, 78.57726423902895, 78.57142857142857, 78.56559290382819, 78.55975723622782, 78.55392156862744, 78.54808590102708, 78.5422502334267, 78.53641456582633, 78.53057889822595, 78.52474323062559, 78.51890756302521, 78.51307189542483, 78.50723622782446, 78.50140056022408, 78.49556489262372, 78.48972922502334, 78.48389355742297, 78.4780578898226, 78.47222222222221, 78.46638655462185, 78.46055088702147, 78.4547152194211, 78.44887955182072, 78.44304388422036, 78.43720821661998, 78.43137254901961, 78.42553688141923, 78.41970121381885, 78.41386554621849, 78.40802987861811, 78.40219421101774, 78.39635854341736, 78.390522875817, 78.38468720821662, 78.37885154061624, 78.37301587301587, 78.3671802054155, 78.36134453781513, 78.35550887021475, 78.34967320261438, 78.343837535014, 78.33800186741364, 78.33216619981326, 78.32633053221288, 78.32049486461251, 78.31465919701213, 78.30882352941177, 78.30298786181139, 78.29715219421102, 78.29131652661064, 78.28548085901026, 78.2796451914099, 78.27380952380952, 78.26797385620915, 78.26213818860877, 78.25630252100841, 78.25046685340803, 78.24463118580766, 78.23879551820728, 78.2329598506069, 78.22712418300654, 78.22128851540616, 78.21545284780579, 78.20961718020541, 78.20378151260505, 78.19794584500467, 78.19211017740429, 78.18627450980392, 78.18043884220354, 78.17460317460318, 78.1687675070028, 78.16293183940243, 78.15709617180205, 78.15126050420169, 78.14542483660131, 78.13958916900093, 78.13375350140056, 78.12791783380018, 78.12208216619982, 78.11624649859944, 78.11041083099907, 78.10457516339869, 78.09873949579831, 78.09290382819795, 78.08706816059757, 78.0812324929972, 78.07539682539682, 78.06956115779646, 78.06372549019608, 78.05788982259571, 78.05205415499533, 78.04621848739495, 78.04038281979459, 78.03454715219421, 78.02871148459384, 78.02287581699346, 78.0170401493931, 78.01120448179272, 78.00536881419234, 77.99953314659197, 77.99369747899159, 77.98786181139123, 77.98202614379085, 77.97619047619048, 77.9703548085901, 77.96451914098974, 77.95868347338936, 77.95284780578898, 77.94701213818861, 77.94117647058823, 77.93534080298787, 77.92950513538749, 77.92366946778712, 77.91783380018674, 77.91199813258636, 77.906162464986, 77.90032679738562, 77.89449112978525, 77.88865546218487, 77.8828197945845, 77.87698412698413, 77.87114845938376, 77.86531279178338, 77.859477124183, 77.85364145658264, 77.84780578898226, 77.84197012138189, 77.83613445378151, 77.83029878618115, 77.82446311858077, 77.81862745098039, 77.81279178338002, 77.80695611577964, 77.80112044817928, 77.7952847805789, 77.78944911297853, 77.78361344537815, 77.77777777777779, 77.7719421101774, 77.76610644257703, 77.76027077497666, 77.75443510737628, 77.74859943977592, 77.74276377217554, 77.73692810457517, 77.73109243697479, 77.72525676937441, 77.71942110177405, 77.71358543417367, 77.7077497665733, 77.70191409897292, 77.69607843137256, 77.69024276377218, 77.68440709617181, 77.67857142857143, 77.67273576097105, 77.66690009337069, 77.6610644257703, 77.65522875816994, 77.64939309056956, 77.6435574229692, 77.63772175536882, 77.63188608776844, 77.62605042016807, 77.62021475256769, 77.61437908496733, 77.60854341736695, 77.60270774976658, 77.5968720821662, 77.59103641456583, 77.58520074696546, 77.57936507936508, 77.57352941176471, 77.56769374416433, 77.56185807656396, 77.55602240896359, 77.55018674136322, 77.54435107376284, 77.53851540616246, 77.5326797385621, 77.52684407096172, 77.52100840336135, 77.51517273576097, 77.5093370681606, 77.50350140056022, 77.49766573295986, 77.49183006535948, 77.4859943977591, 77.48015873015873, 77.47432306255835, 77.46848739495799, 77.46265172735761, 77.45681605975724, 77.45098039215686, 77.44514472455649, 77.43930905695612, 77.43347338935574, 77.42763772175537, 77.421802054155, 77.41596638655463, 77.41013071895425, 77.40429505135388, 77.3984593837535, 77.39262371615312, 77.38678804855276, 77.38095238095238, 77.37511671335201, 77.36928104575163, 77.36344537815127, 77.35760971055089, 77.35177404295051, 77.34593837535014, 77.34010270774976, 77.3342670401494, 77.32843137254902, 77.32259570494865, 77.31676003734827, 77.31092436974791, 77.30508870214753, 77.29925303454715, 77.29341736694678, 77.2875816993464, 77.28174603174604, 77.27591036414566, 77.2700746965453, 77.26423902894491, 77.25840336134453, 77.25256769374417, 77.24673202614379, 77.24089635854342, 77.23506069094304, 77.22922502334268, 77.2233893557423, 77.21755368814193, 77.21171802054155, 77.20588235294117, 77.20004668534081, 77.19421101774043, 77.18837535014006, 77.18253968253968, 77.17670401493932, 77.17086834733894, 77.16503267973856, 77.1591970121382, 77.15336134453781, 77.14752567693745, 77.14169000933707, 77.1358543417367, 77.13001867413632, 77.12418300653596, 77.11834733893558, 77.1125116713352, 77.10667600373483, 77.10084033613445, 77.09500466853409, 77.08916900093371, 77.08333333333334, 77.07749766573296, 77.07166199813258, 77.06582633053222, 77.05999066293184, 77.05415499533147, 77.0483193277311, 77.04248366013073, 77.03664799253035, 77.03081232492998, 77.0249766573296, 77.01914098972922, 77.01330532212886, 77.00746965452848, 77.00163398692811, 76.99579831932773, 76.98996265172737, 76.98412698412699, 76.97829131652661, 76.97245564892624, 76.96661998132586, 76.9607843137255, 76.95494864612512, 76.94911297852475, 76.94327731092437, 76.93744164332401, 76.93160597572363, 76.92577030812325, 76.91993464052288, 76.9140989729225, 76.90826330532214, 76.90242763772176, 76.89659197012139, 76.89075630252101, 76.88492063492063, 76.87908496732027, 76.87324929971989, 76.86741363211952, 76.86157796451914, 76.85574229691878, 76.8499066293184, 76.84407096171803, 76.83823529411765, 76.83239962651727, 76.8265639589169, 76.82072829131653, 76.81489262371616, 76.80905695611578, 76.80322128851542, 76.79738562091504, 76.79154995331466, 76.78571428571429, 76.77987861811391, 76.77404295051355, 76.76820728291317, 76.7623716153128, 76.75653594771242, 76.75070028011206, 76.74486461251168, 76.7390289449113, 76.73319327731093, 76.72735760971055, 76.72152194211019, 76.7156862745098, 76.70985060690944, 76.70401493930906, 76.69817927170868, 76.69234360410832, 76.68650793650794, 76.68067226890757, 76.67483660130719, 76.66900093370683, 76.66316526610645, 76.65732959850608, 76.6514939309057, 76.64565826330532, 76.63982259570496, 76.63398692810458, 76.62815126050421, 76.62231559290383, 76.61647992530347, 76.61064425770309, 76.6048085901027, 76.59897292250234, 76.59313725490196, 76.5873015873016, 76.58146591970122, 76.57563025210085, 76.56979458450047, 76.5639589169001, 76.55812324929971, 76.55228758169935, 76.54645191409897, 76.54061624649859, 76.53478057889822, 76.52894491129784, 76.52310924369748, 76.5172735760971, 76.51143790849673, 76.50560224089635, 76.49976657329599, 76.4939309056956, 76.48809523809523, 76.48225957049486, 76.47642390289448, 76.47058823529412, 76.46475256769374, 76.45891690009337, 76.45308123249299, 76.44724556489263, 76.44140989729225, 76.43557422969187, 76.4297385620915, 76.42390289449112, 76.41806722689076, 76.41223155929038, 76.40639589169001, 76.40056022408963, 76.39472455648925, 76.38888888888889, 76.3830532212885, 76.37721755368814, 76.37138188608776, 76.3655462184874, 76.35971055088702, 76.35387488328664, 76.34803921568627, 76.34220354808589, 76.33636788048553, 76.33053221288515, 76.32469654528478, 76.3188608776844, 76.31302521008404, 76.30718954248366, 76.30135387488328, 76.29551820728291, 76.28968253968253, 76.28384687208217, 76.27801120448179, 76.27217553688142, 76.26633986928104, 76.26050420168067, 76.2546685340803, 76.24883286647992, 76.24299719887955, 76.23716153127917, 76.2313258636788, 76.22549019607843, 76.21965452847806, 76.21381886087768, 76.2079831932773, 76.20214752567693, 76.19631185807656, 76.19047619047619, 76.18464052287581, 76.17880485527544, 76.17296918767506, 76.16713352007469, 76.16129785247432, 76.15546218487394, 76.14962651727357, 76.1437908496732, 76.13795518207283, 76.13211951447245, 76.12628384687208, 76.1204481792717, 76.11461251167133, 76.10877684407096, 76.10294117647058, 76.09710550887021, 76.09126984126983, 76.08543417366947, 76.07959850606909, 76.07376283846872, 76.06792717086834, 76.06209150326796, 76.0562558356676, 76.05042016806722, 76.04458450046685, 76.03874883286647, 76.03291316526611, 76.02707749766573, 76.02124183006535, 76.01540616246498, 76.0095704948646, 76.00373482726424, 75.99789915966386, 75.9920634920635, 75.98622782446311, 75.98039215686273, 75.97455648926237, 75.96872082166199, 75.96288515406162, 75.95704948646124, 75.95121381886088, 75.9453781512605, 75.93954248366013, 75.93370681605975, 75.92787114845937, 75.92203548085901, 75.91619981325863, 75.91036414565826, 75.90452847805788, 75.89869281045752, 75.89285714285714, 75.88702147525677, 75.8811858076564, 75.87535014005601, 75.86951447245565, 75.86367880485527, 75.8578431372549, 75.85200746965452, 75.84617180205416, 75.84033613445378, 75.8345004668534, 75.82866479925303, 75.82282913165265, 75.81699346405229, 75.81115779645191, 75.80532212885154, 75.79948646125116, 75.79365079365078, 75.78781512605042, 75.78197945845004, 75.77614379084967, 75.7703081232493, 75.76447245564893, 75.75863678804855, 75.75280112044818, 75.7469654528478, 75.74112978524742, 75.73529411764706, 75.72945845004668, 75.72362278244631, 75.71778711484593, 75.71195144724557, 75.70611577964519, 75.70028011204482, 75.69444444444444, 75.68860877684406, 75.6827731092437, 75.67693744164332, 75.67110177404295, 75.66526610644257, 75.65943043884221, 75.65359477124183, 75.64775910364145, 75.64192343604108, 75.6360877684407, 75.63025210084034, 75.62441643323996, 75.61858076563959, 75.61274509803921, 75.60690943043883, 75.60107376283847, 75.59523809523809, 75.58940242763772, 75.58356676003734, 75.57773109243698, 75.5718954248366, 75.56605975723623, 75.56022408963585, 75.55438842203547, 75.54855275443511, 75.54271708683473, 75.53688141923436, 75.53104575163398, 75.52521008403362, 75.51937441643324, 75.51353874883287, 75.50770308123249, 75.50186741363211, 75.49603174603175, 75.49019607843137, 75.484360410831, 75.47852474323062, 75.47268907563026, 75.46685340802988, 75.4610177404295, 75.45518207282913, 75.44934640522875, 75.44351073762839, 75.437675070028, 75.43183940242764, 75.42600373482726, 75.42016806722688, 75.41433239962652, 75.40849673202614, 75.40266106442577, 75.39682539682539, 75.39098972922503, 75.38515406162465, 75.37931839402428, 75.3734827264239, 75.36764705882352, 75.36181139122316, 75.35597572362278, 75.35014005602241, 75.34430438842203, 75.33846872082167, 75.33263305322129, 75.32679738562092, 75.32096171802054, 75.31512605042016, 75.3092903828198, 75.30345471521942, 75.29761904761905, 75.29178338001867, 75.2859477124183, 75.28011204481793, 75.27427637721755, 75.26844070961718, 75.2626050420168, 75.25676937441644, 75.25093370681606, 75.24509803921569, 75.23926237161531, 75.23342670401493, 75.22759103641457, 75.22175536881419, 75.21591970121382, 75.21008403361344, 75.20424836601308, 75.1984126984127, 75.19257703081233, 75.18674136321195, 75.18090569561157, 75.1750700280112, 75.16923436041083, 75.16339869281046, 75.15756302521008, 75.15172735760972, 75.14589169000934, 75.14005602240897, 75.13422035480859, 75.12838468720821, 75.12254901960785, 75.11671335200747, 75.1108776844071, 75.10504201680672, 75.09920634920636, 75.09337068160598, 75.0875350140056, 75.08169934640523, 75.07586367880485, 75.07002801120449, 75.0641923436041, 75.05835667600374, 75.05252100840336, 75.04668534080298, 75.04084967320262, 75.03501400560224, 75.02917833800187, 75.02334267040149, 75.01750700280112, 75.01167133520075, 75.00583566760038, 75.0, 74.99416433239962, 74.98832866479925, 74.98249299719888, 74.97665732959851, 74.97082166199813, 74.96498599439776, 74.95915032679738, 74.95331465919702, 74.94747899159664, 74.94164332399626, 74.9358076563959, 74.92997198879551, 74.92413632119515, 74.91830065359477, 74.9124649859944, 74.90662931839402, 74.90079365079364, 74.89495798319328, 74.8891223155929, 74.88328664799253, 74.87745098039215, 74.87161531279179, 74.86577964519141, 74.85994397759103, 74.85410830999066, 74.84827264239028, 74.84243697478992, 74.83660130718954, 74.83076563958917, 74.8249299719888, 74.81909430438843, 74.81325863678805, 74.80742296918767, 74.8015873015873, 74.79575163398692, 74.78991596638656, 74.78408029878618, 74.77824463118581, 74.77240896358543, 74.76657329598507, 74.76073762838469, 74.75490196078431, 74.74906629318394, 74.74323062558356, 74.7373949579832, 74.73155929038282, 74.72572362278245, 74.71988795518207, 74.7140522875817, 74.70821661998133, 74.70238095238095, 74.69654528478058, 74.6907096171802, 74.68487394957984, 74.67903828197946, 74.67320261437908, 74.66736694677871, 74.66153127917833, 74.65569561157797, 74.64985994397759, 74.64402427637722, 74.63818860877684, 74.63235294117648, 74.6265172735761, 74.62068160597572, 74.61484593837535, 74.60901027077497, 74.60317460317461, 74.59733893557423, 74.59150326797386, 74.58566760037348, 74.57983193277312, 74.57399626517274, 74.56816059757236, 74.562324929972, 74.55648926237161, 74.55065359477125, 74.54481792717087, 74.5389822595705, 74.53314659197012, 74.52731092436974, 74.52147525676938, 74.515639589169, 74.50980392156863, 74.50396825396825, 74.49813258636789, 74.49229691876751, 74.48646125116713, 74.48062558356676, 74.47478991596638, 74.46895424836602, 74.46311858076564, 74.45728291316527, 74.45144724556489, 74.44561157796453, 74.43977591036415, 74.43394024276377, 74.4281045751634, 74.42226890756302, 74.41643323996266, 74.41059757236228, 74.40476190476191, 74.39892623716153, 74.39309056956117, 74.38725490196079, 74.38141923436041, 74.37558356676004, 74.36974789915966, 74.3639122315593, 74.35807656395892, 74.35224089635855, 74.34640522875817, 74.34056956115779, 74.33473389355743, 74.32889822595705, 74.32306255835668, 74.3172268907563, 74.31139122315594, 74.30555555555556, 74.29971988795518, 74.29388422035481, 74.28804855275443, 74.28221288515407, 74.27637721755369, 74.27054154995332, 74.26470588235294, 74.25887021475258, 74.2530345471522, 74.24719887955182, 74.24136321195145, 74.23552754435107, 74.2296918767507, 74.22385620915033, 74.21802054154996, 74.21218487394958, 74.20634920634922, 74.20051353874884, 74.19467787114846, 74.18884220354809, 74.18300653594771, 74.17717086834735, 74.17133520074697, 74.1654995331466, 74.15966386554622, 74.15382819794584, 74.14799253034548, 74.1421568627451, 74.13632119514473, 74.13048552754435, 74.12464985994399, 74.1188141923436, 74.11297852474323, 74.10714285714286, 74.10130718954248, 74.09547152194212, 74.08963585434174, 74.08380018674137, 74.07796451914099, 74.07212885154063, 74.06629318394025, 74.06045751633987, 74.0546218487395, 74.04878618113912, 74.04295051353876, 74.03711484593838, 74.03127917833801, 74.02544351073763, 74.01960784313727, 74.01377217553689, 74.0079365079365, 74.00210084033614, 73.99626517273576, 73.9904295051354, 73.98459383753502, 73.97875816993465, 73.97292250233427, 73.96708683473389, 73.96125116713353, 73.95541549953315, 73.94957983193278, 73.9437441643324, 73.93790849673204, 73.93207282913166, 73.92623716153128, 73.92040149393091, 73.91456582633053, 73.90873015873017, 73.90289449112979, 73.89705882352942, 73.89122315592904, 73.88538748832867, 73.8795518207283, 73.87371615312792, 73.86788048552755, 73.86204481792717, 73.8562091503268, 73.85037348272643, 73.84453781512606, 73.83870214752568, 73.83286647992531, 73.82703081232494, 73.82119514472456, 73.81535947712419, 73.80952380952381, 73.80368814192344, 73.79785247432307, 73.7920168067227, 73.78618113912232, 73.78034547152194, 73.77450980392157, 73.7686741363212, 73.76283846872083, 73.75700280112045, 73.75116713352008, 73.7453314659197, 73.73949579831933, 73.73366013071896, 73.72782446311858, 73.72198879551821, 73.71615312791783, 73.71031746031747, 73.70448179271709, 73.69864612511672, 73.69281045751634, 73.68697478991596, 73.6811391223156, 73.67530345471522, 73.66946778711485, 73.66363211951447, 73.65779645191411, 73.65196078431373, 73.64612511671336, 73.64028944911298, 73.6344537815126, 73.62861811391224, 73.62278244631186, 73.6169467787115, 73.61111111111111, 73.60527544351075, 73.59943977591037, 73.59360410830999, 73.58776844070962, 73.58193277310924, 73.57609710550888, 73.5702614379085, 73.56442577030813, 73.55859010270775, 73.55275443510737, 73.54691876750701, 73.54108309990663, 73.53524743230626, 73.52941176470588, 73.52357609710552, 73.51774042950514, 73.51190476190477, 73.5060690943044, 73.50023342670401, 73.49439775910365, 73.48856209150327, 73.4827264239029, 73.47689075630252, 73.47105508870216, 73.46521942110178, 73.45938375350141, 73.45354808590103, 73.44771241830065, 73.44187675070029, 73.4360410830999, 73.43020541549953, 73.42436974789915, 73.41853408029878, 73.4126984126984, 73.40686274509804, 73.40102707749766, 73.3951914098973, 73.38935574229691, 73.38352007469653, 73.37768440709617, 73.37184873949579, 73.36601307189542, 73.36017740429504, 73.35434173669468, 73.3485060690943, 73.34267040149392, 73.33683473389355, 73.33099906629317, 73.32516339869281, 73.31932773109243, 73.31349206349206, 73.30765639589168, 73.30182072829132, 73.29598506069094, 73.29014939309056, 73.2843137254902, 73.27847805788981, 73.27264239028945, 73.26680672268907, 73.2609710550887, 73.25513538748832, 73.24929971988794, 73.24346405228758, 73.2376283846872, 73.23179271708683, 73.22595704948645, 73.22012138188609, 73.21428571428571, 73.20845004668534, 73.20261437908496, 73.19677871148458, 73.19094304388422, 73.18510737628384, 73.17927170868347, 73.1734360410831, 73.16760037348273, 73.16176470588235, 73.15592903828197, 73.1500933706816, 73.14425770308122, 73.13842203548086, 73.13258636788048, 73.12675070028011, 73.12091503267973, 73.11507936507937, 73.10924369747899, 73.10340802987861, 73.09757236227824, 73.09173669467786, 73.0859010270775, 73.08006535947712, 73.07422969187675, 73.06839402427637, 73.06255835667599, 73.05672268907563, 73.05088702147525, 73.04505135387488, 73.0392156862745, 73.03338001867414, 73.02754435107376, 73.02170868347339, 73.01587301587301, 73.01003734827263, 73.00420168067227, 72.99836601307189, 72.99253034547152, 72.98669467787114, 72.98085901027078, 72.9750233426704, 72.96918767507002, 72.96335200746965, 72.95751633986927, 72.9516806722689, 72.94584500466853, 72.94000933706816, 72.93417366946778, 72.92833800186742, 72.92250233426704, 72.91666666666666, 72.91083099906629, 72.90499533146591, 72.89915966386555, 72.89332399626517, 72.8874883286648, 72.88165266106442, 72.87581699346404, 72.86998132586368, 72.8641456582633, 72.85830999066293, 72.85247432306255, 72.84663865546219, 72.8408029878618, 72.83496732026144, 72.82913165266106, 72.82329598506068, 72.81746031746032, 72.81162464985994, 72.80578898225957, 72.79995331465919, 72.79411764705883, 72.78828197945845, 72.78244631185807, 72.7766106442577, 72.77077497665732, 72.76493930905696, 72.75910364145658, 72.75326797385621, 72.74743230625583, 72.74159663865547, 72.73576097105509, 72.7299253034547, 72.72408963585434, 72.71825396825396, 72.7124183006536, 72.70658263305322, 72.70074696545285, 72.69491129785247, 72.68907563025209, 72.68323996265173, 72.67740429505135, 72.67156862745098, 72.6657329598506, 72.65989729225024, 72.65406162464986, 72.64822595704949, 72.64239028944911, 72.63655462184873, 72.63071895424837, 72.62488328664799, 72.61904761904762, 72.61321195144724, 72.60737628384688, 72.6015406162465, 72.59570494864612, 72.58986928104575, 72.58403361344537, 72.578197945845, 72.57236227824463, 72.56652661064426, 72.56069094304388, 72.55485527544351, 72.54901960784314, 72.54318394024276, 72.53734827264239, 72.53151260504201, 72.52567693744165, 72.51984126984127, 72.5140056022409, 72.50816993464052, 72.50233426704014, 72.49649859943978, 72.4906629318394, 72.48482726423903, 72.47899159663865, 72.47315592903828, 72.4673202614379, 72.46148459383754, 72.45564892623716, 72.44981325863678, 72.44397759103641, 72.43814192343604, 72.43230625583567, 72.42647058823529, 72.42063492063492, 72.41479925303454, 72.40896358543417, 72.4031279178338, 72.39729225023342, 72.39145658263305, 72.38562091503267, 72.37978524743231, 72.37394957983193, 72.36811391223156, 72.36227824463118, 72.3564425770308, 72.35060690943044, 72.34477124183006, 72.3389355742297, 72.33309990662931, 72.32726423902895, 72.32142857142857, 72.31559290382819, 72.30975723622782, 72.30392156862744, 72.29808590102708, 72.2922502334267, 72.28641456582633, 72.28057889822595, 72.27474323062559, 72.26890756302521, 72.26307189542483, 72.25723622782446, 72.25140056022408, 72.24556489262372, 72.23972922502334, 72.23389355742297, 72.2280578898226, 72.22222222222221, 72.21638655462185, 72.21055088702147, 72.2047152194211, 72.19887955182072, 72.19304388422036, 72.18720821661998, 72.18137254901961, 72.17553688141923, 72.16970121381885, 72.16386554621849, 72.15802987861811, 72.15219421101774, 72.14635854341736, 72.140522875817, 72.13468720821662, 72.12885154061624, 72.12301587301587, 72.1171802054155, 72.11134453781513, 72.10550887021475, 72.09967320261438, 72.093837535014, 72.08800186741364, 72.08216619981326, 72.07633053221288, 72.07049486461251, 72.06465919701213, 72.05882352941177, 72.05298786181139, 72.04715219421102, 72.04131652661064, 72.03548085901026, 72.0296451914099, 72.02380952380952, 72.01797385620915, 72.01213818860877, 72.00630252100841, 72.00046685340803, 71.99463118580766, 71.98879551820728, 71.9829598506069, 71.97712418300654, 71.97128851540616, 71.96545284780579, 71.95961718020541, 71.95378151260505, 71.94794584500467, 71.94211017740429, 71.93627450980392, 71.93043884220354, 71.92460317460318, 71.9187675070028, 71.91293183940243, 71.90709617180205, 71.90126050420169, 71.89542483660131, 71.88958916900093, 71.88375350140056, 71.87791783380018, 71.87208216619982, 71.86624649859944, 71.86041083099907, 71.85457516339869, 71.84873949579831, 71.84290382819795, 71.83706816059757, 71.8312324929972, 71.82539682539682, 71.81956115779646, 71.81372549019608, 71.80788982259571, 71.80205415499533, 71.79621848739495, 71.79038281979459, 71.78454715219421, 71.77871148459384, 71.77287581699346, 71.7670401493931, 71.76120448179272, 71.75536881419234, 71.74953314659197, 71.74369747899159, 71.73786181139123, 71.73202614379085, 71.72619047619048, 71.7203548085901, 71.71451914098974, 71.70868347338936, 71.70284780578898, 71.69701213818861, 71.69117647058823, 71.68534080298787, 71.67950513538749, 71.67366946778712, 71.66783380018674, 71.66199813258636, 71.656162464986, 71.65032679738562, 71.64449112978525, 71.63865546218487, 71.6328197945845, 71.62698412698413, 71.62114845938376, 71.61531279178338, 71.609477124183, 71.60364145658264, 71.59780578898226, 71.59197012138189, 71.58613445378151, 71.58029878618115, 71.57446311858077, 71.56862745098039, 71.56279178338002, 71.55695611577964, 71.55112044817928, 71.5452847805789, 71.53944911297853, 71.53361344537815, 71.52777777777779, 71.5219421101774, 71.51610644257703, 71.51027077497666, 71.50443510737628, 71.49859943977592, 71.49276377217554, 71.48692810457517, 71.48109243697479, 71.47525676937441, 71.46942110177405, 71.46358543417367, 71.4577497665733, 71.45191409897292, 71.44607843137256, 71.44024276377218, 71.43440709617181, 71.42857142857143, 71.42273576097105, 71.41690009337069, 71.4110644257703, 71.40522875816994, 71.39939309056956, 71.3935574229692, 71.38772175536882, 71.38188608776844, 71.37605042016807, 71.37021475256769, 71.36437908496733, 71.35854341736695, 71.35270774976658, 71.3468720821662, 71.34103641456583, 71.33520074696546, 71.32936507936508, 71.32352941176471, 71.31769374416433, 71.31185807656396, 71.30602240896359, 71.30018674136322, 71.29435107376284, 71.28851540616246, 71.2826797385621, 71.27684407096172, 71.27100840336135, 71.26517273576097, 71.2593370681606, 71.25350140056022, 71.24766573295986, 71.24183006535948, 71.2359943977591, 71.23015873015873, 71.22432306255835, 71.21848739495799, 71.21265172735761, 71.20681605975724, 71.20098039215686, 71.19514472455649, 71.18930905695612, 71.18347338935574, 71.17763772175537, 71.171802054155, 71.16596638655463, 71.16013071895425, 71.15429505135388, 71.1484593837535, 71.14262371615312, 71.13678804855276, 71.13095238095238, 71.12511671335201, 71.11928104575163, 71.11344537815127, 71.10760971055089, 71.10177404295051, 71.09593837535014, 71.09010270774976, 71.0842670401494, 71.07843137254902, 71.07259570494865, 71.06676003734827, 71.06092436974791, 71.05508870214753, 71.04925303454715, 71.04341736694678, 71.0375816993464, 71.03174603174604, 71.02591036414566, 71.0200746965453, 71.01423902894491, 71.00840336134453, 71.00256769374417, 70.99673202614379, 70.99089635854342, 70.98506069094304, 70.97922502334268, 70.9733893557423, 70.96755368814193, 70.96171802054155, 70.95588235294117, 70.95004668534081, 70.94421101774043, 70.93837535014006, 70.93253968253968, 70.92670401493932, 70.92086834733894, 70.91503267973856, 70.9091970121382, 70.90336134453781, 70.89752567693745, 70.89169000933707, 70.8858543417367, 70.88001867413632, 70.87418300653596, 70.86834733893558, 70.8625116713352, 70.85667600373483, 70.85084033613445, 70.84500466853409, 70.83916900093371, 70.83333333333334, 70.82749766573296, 70.82166199813258, 70.81582633053222, 70.80999066293184, 70.80415499533147, 70.7983193277311, 70.79248366013073, 70.78664799253035, 70.78081232492998, 70.7749766573296, 70.76914098972922, 70.76330532212886, 70.75746965452848, 70.75163398692811, 70.74579831932773, 70.73996265172737, 70.73412698412699, 70.72829131652661, 70.72245564892624, 70.71661998132586, 70.7107843137255, 70.70494864612512, 70.69911297852475, 70.69327731092437, 70.68744164332401, 70.68160597572363, 70.67577030812325, 70.66993464052288, 70.6640989729225, 70.65826330532214, 70.65242763772176, 70.64659197012139, 70.64075630252101, 70.63492063492063, 70.62908496732027, 70.62324929971989, 70.61741363211952, 70.61157796451914, 70.60574229691878, 70.5999066293184, 70.59407096171803, 70.58823529411765, 70.58239962651727, 70.5765639589169, 70.57072829131653, 70.56489262371616, 70.55905695611578, 70.55322128851542, 70.54738562091504, 70.54154995331466, 70.53571428571429, 70.52987861811391, 70.52404295051355, 70.51820728291317, 70.5123716153128, 70.50653594771242, 70.50070028011206, 70.49486461251168, 70.4890289449113, 70.48319327731093, 70.47735760971055, 70.47152194211019, 70.4656862745098, 70.45985060690944, 70.45401493930906, 70.44817927170868, 70.44234360410832, 70.43650793650794, 70.43067226890757, 70.42483660130719, 70.41900093370683, 70.41316526610645, 70.40732959850608, 70.4014939309057, 70.39565826330532, 70.38982259570496, 70.38398692810458, 70.37815126050421, 70.37231559290383, 70.36647992530347, 70.36064425770309, 70.3548085901027, 70.34897292250234, 70.34313725490196, 70.3373015873016, 70.33146591970122, 70.32563025210085, 70.31979458450047, 70.3139589169001, 70.30812324929971, 70.30228758169935, 70.29645191409897, 70.29061624649859, 70.28478057889822, 70.27894491129784, 70.27310924369748, 70.2672735760971, 70.26143790849673, 70.25560224089635, 70.24976657329599, 70.2439309056956, 70.23809523809523, 70.23225957049486, 70.22642390289448, 70.22058823529412, 70.21475256769374, 70.20891690009337, 70.20308123249299, 70.19724556489263, 70.19140989729225, 70.18557422969187, 70.1797385620915, 70.17390289449112, 70.16806722689076, 70.16223155929038, 70.15639589169001, 70.15056022408963, 70.14472455648925, 70.13888888888889, 70.1330532212885, 70.12721755368814, 70.12138188608776, 70.1155462184874, 70.10971055088702, 70.10387488328664, 70.09803921568627, 70.09220354808589, 70.08636788048553, 70.08053221288515, 70.07469654528478, 70.0688608776844, 70.06302521008404, 70.05718954248366, 70.05135387488328, 70.04551820728291, 70.03968253968253, 70.03384687208217, 70.02801120448179, 70.02217553688142, 70.01633986928104, 70.01050420168067, 70.0046685340803, 69.99883286647992, 69.99299719887955, 69.98716153127917, 69.9813258636788, 69.97549019607843, 69.96965452847806, 69.96381886087768, 69.9579831932773, 69.95214752567693, 69.94631185807656, 69.94047619047619, 69.93464052287581, 69.92880485527544, 69.92296918767506, 69.91713352007469, 69.91129785247432, 69.90546218487394, 69.89962651727357, 69.8937908496732, 69.88795518207283, 69.88211951447245, 69.87628384687208, 69.8704481792717, 69.86461251167133, 69.85877684407096, 69.85294117647058, 69.84710550887021, 69.84126984126983, 69.83543417366947, 69.82959850606909, 69.82376283846872, 69.81792717086834, 69.81209150326796, 69.8062558356676, 69.80042016806722, 69.79458450046685, 69.78874883286647, 69.78291316526611, 69.77707749766573, 69.77124183006535, 69.76540616246498, 69.7595704948646, 69.75373482726424, 69.74789915966386, 69.7420634920635, 69.73622782446311, 69.73039215686273, 69.72455648926237, 69.71872082166199, 69.71288515406162, 69.70704948646124, 69.70121381886088, 69.6953781512605, 69.68954248366013, 69.68370681605975, 69.67787114845937, 69.67203548085901, 69.66619981325863, 69.66036414565826, 69.65452847805788, 69.64869281045752, 69.64285714285714, 69.63702147525677, 69.6311858076564, 69.62535014005601, 69.61951447245565, 69.61367880485527, 69.6078431372549, 69.60200746965452, 69.59617180205416, 69.59033613445378, 69.5845004668534, 69.57866479925303, 69.57282913165265, 69.56699346405229, 69.56115779645191, 69.55532212885154, 69.54948646125116, 69.54365079365078, 69.53781512605042, 69.53197945845004, 69.52614379084967, 69.5203081232493, 69.51447245564893, 69.50863678804855, 69.50280112044818, 69.4969654528478, 69.49112978524742, 69.48529411764706, 69.47945845004668, 69.47362278244631, 69.46778711484593, 69.46195144724557, 69.45611577964519, 69.45028011204482, 69.44444444444444, 69.43860877684406, 69.4327731092437, 69.42693744164332, 69.42110177404295, 69.41526610644257, 69.40943043884221, 69.40359477124183, 69.39775910364145, 69.39192343604108, 69.3860877684407, 69.38025210084034, 69.37441643323996, 69.36858076563959, 69.36274509803921, 69.35690943043883, 69.35107376283847, 69.34523809523809, 69.33940242763772, 69.33356676003734, 69.32773109243698, 69.3218954248366, 69.31605975723623, 69.31022408963585, 69.30438842203547, 69.29855275443511, 69.29271708683473, 69.28688141923436, 69.28104575163398, 69.27521008403362, 69.26937441643324, 69.26353874883287, 69.25770308123249, 69.25186741363211, 69.24603174603175, 69.24019607843137, 69.234360410831, 69.22852474323062, 69.22268907563026, 69.21685340802988, 69.2110177404295, 69.20518207282913, 69.19934640522875, 69.19351073762839, 69.187675070028, 69.18183940242764, 69.17600373482726, 69.17016806722688, 69.16433239962652, 69.15849673202614, 69.15266106442577, 69.14682539682539, 69.14098972922503, 69.13515406162465, 69.12931839402428, 69.1234827264239, 69.11764705882352, 69.11181139122316, 69.10597572362278, 69.10014005602241, 69.09430438842203, 69.08846872082167, 69.08263305322129, 69.07679738562092, 69.07096171802054, 69.06512605042016, 69.0592903828198, 69.05345471521942, 69.04761904761905, 69.04178338001867, 69.0359477124183, 69.03011204481793, 69.02427637721755, 69.01844070961718, 69.0126050420168, 69.00676937441644, 69.00093370681606, 68.99509803921569, 68.98926237161531, 68.98342670401493, 68.97759103641457, 68.97175536881419, 68.96591970121382, 68.96008403361344, 68.95424836601308, 68.9484126984127, 68.94257703081233, 68.93674136321195, 68.93090569561157, 68.9250700280112, 68.91923436041083, 68.91339869281046, 68.90756302521008, 68.90172735760972, 68.89589169000934, 68.89005602240897, 68.88422035480859, 68.87838468720821, 68.87254901960785, 68.86671335200747, 68.8608776844071, 68.85504201680672, 68.84920634920636, 68.84337068160598, 68.8375350140056, 68.83169934640523, 68.82586367880485, 68.82002801120449, 68.8141923436041, 68.80835667600374, 68.80252100840336, 68.79668534080298, 68.79084967320262, 68.78501400560224, 68.77917833800187, 68.77334267040149, 68.76750700280112, 68.76167133520075, 68.75583566760038, 68.75, 68.74416433239962, 68.73832866479925, 68.73249299719888, 68.72665732959851, 68.72082166199813, 68.71498599439776, 68.70915032679738, 68.70331465919702, 68.69747899159664, 68.69164332399626, 68.6858076563959, 68.67997198879551, 68.67413632119515, 68.66830065359477, 68.6624649859944, 68.65662931839402, 68.65079365079364, 68.64495798319328, 68.6391223155929, 68.63328664799253, 68.62745098039215, 68.62161531279179, 68.61577964519141, 68.60994397759103, 68.60410830999066, 68.59827264239028, 68.59243697478992, 68.58660130718954, 68.58076563958917, 68.5749299719888, 68.56909430438843, 68.56325863678805, 68.55742296918767, 68.5515873015873, 68.54575163398692, 68.53991596638656, 68.53408029878618, 68.52824463118581, 68.52240896358543, 68.51657329598507, 68.51073762838469, 68.50490196078431, 68.49906629318394, 68.49323062558356, 68.4873949579832, 68.48155929038282, 68.47572362278245, 68.46988795518207, 68.4640522875817, 68.45821661998133, 68.45238095238095, 68.44654528478058, 68.4407096171802, 68.43487394957984, 68.42903828197946, 68.42320261437908, 68.41736694677871, 68.41153127917833, 68.40569561157797, 68.39985994397759, 68.39402427637722, 68.38818860877684, 68.38235294117648, 68.3765172735761, 68.37068160597572, 68.36484593837535, 68.35901027077497, 68.35317460317461, 68.34733893557423, 68.34150326797386, 68.33566760037348, 68.32983193277312, 68.32399626517274, 68.31816059757236, 68.312324929972, 68.30648926237161, 68.30065359477125, 68.29481792717087, 68.2889822595705, 68.28314659197012, 68.27731092436974, 68.27147525676938, 68.265639589169, 68.25980392156863, 68.25396825396825, 68.24813258636789, 68.24229691876751, 68.23646125116713, 68.23062558356676, 68.22478991596638, 68.21895424836602, 68.21311858076564, 68.20728291316527, 68.20144724556489, 68.19561157796453, 68.18977591036415, 68.18394024276377, 68.1781045751634, 68.17226890756302, 68.16643323996266, 68.16059757236228, 68.15476190476191, 68.14892623716153, 68.14309056956117, 68.13725490196079, 68.13141923436041, 68.12558356676004, 68.11974789915966, 68.1139122315593, 68.10807656395892, 68.10224089635855, 68.09640522875817, 68.09056956115779, 68.08473389355743, 68.07889822595705, 68.07306255835668, 68.0672268907563, 68.06139122315594, 68.05555555555556, 68.04971988795518, 68.04388422035481, 68.03804855275443, 68.03221288515407, 68.02637721755369, 68.02054154995332, 68.01470588235294, 68.00887021475258, 68.0030345471522, 67.99719887955182, 67.99136321195145, 67.98552754435107, 67.9796918767507, 67.97385620915033, 67.96802054154996, 67.96218487394958, 67.95634920634922, 67.95051353874884, 67.94467787114846, 67.93884220354809, 67.93300653594771, 67.92717086834735, 67.92133520074697, 67.9154995331466, 67.90966386554622, 67.90382819794584, 67.89799253034548, 67.8921568627451, 67.88632119514473, 67.88048552754435, 67.87464985994399, 67.8688141923436, 67.86297852474323, 67.85714285714286, 67.85130718954248, 67.84547152194212, 67.83963585434174, 67.83380018674137, 67.82796451914099, 67.82212885154063, 67.81629318394025, 67.81045751633987, 67.8046218487395, 67.79878618113912, 67.79295051353876, 67.78711484593838, 67.78127917833801, 67.77544351073763, 67.76960784313727, 67.76377217553689, 67.7579365079365, 67.75210084033614, 67.74626517273576, 67.7404295051354, 67.73459383753502, 67.72875816993465, 67.72292250233427, 67.71708683473389, 67.71125116713353, 67.70541549953315, 67.69957983193278, 67.6937441643324, 67.68790849673204, 67.68207282913166, 67.67623716153128, 67.67040149393091, 67.66456582633053, 67.65873015873017, 67.65289449112979, 67.64705882352942, 67.64122315592904, 67.63538748832867, 67.6295518207283, 67.62371615312792, 67.61788048552755, 67.61204481792717, 67.6062091503268, 67.60037348272643, 67.59453781512606, 67.58870214752568, 67.58286647992531, 67.57703081232494, 67.57119514472456, 67.56535947712419, 67.55952380952381, 67.55368814192344, 67.54785247432307, 67.5420168067227, 67.53618113912232, 67.53034547152194, 67.52450980392157, 67.5186741363212, 67.51283846872083, 67.50700280112045, 67.50116713352008, 67.4953314659197, 67.48949579831933, 67.48366013071896, 67.47782446311858, 67.47198879551821, 67.46615312791783, 67.46031746031747, 67.45448179271709, 67.44864612511672, 67.44281045751634, 67.43697478991596, 67.4311391223156, 67.42530345471522, 67.41946778711485, 67.41363211951447, 67.40779645191411, 67.40196078431373, 67.39612511671336, 67.39028944911298, 67.3844537815126, 67.37861811391224, 67.37278244631186, 67.3669467787115, 67.36111111111111, 67.35527544351075, 67.34943977591037, 67.34360410830999, 67.33776844070962, 67.33193277310924, 67.32609710550888, 67.3202614379085, 67.31442577030813, 67.30859010270775, 67.30275443510737, 67.29691876750701, 67.29108309990663, 67.28524743230626, 67.27941176470588, 67.27357609710552, 67.26774042950514, 67.26190476190477, 67.2560690943044, 67.25023342670401, 67.24439775910365, 67.23856209150327, 67.2327264239029, 67.22689075630252, 67.22105508870216, 67.21521942110178, 67.20938375350141, 67.20354808590103, 67.19771241830065, 67.19187675070029, 67.1860410830999, 67.18020541549953, 67.17436974789915, 67.16853408029878, 67.1626984126984, 67.15686274509804, 67.15102707749766, 67.1451914098973, 67.13935574229691, 67.13352007469653, 67.12768440709617, 67.12184873949579, 67.11601307189542, 67.11017740429504, 67.10434173669468, 67.0985060690943, 67.09267040149392, 67.08683473389355, 67.08099906629317, 67.07516339869281, 67.06932773109243, 67.06349206349206, 67.05765639589168, 67.05182072829132, 67.04598506069094, 67.04014939309056, 67.0343137254902, 67.02847805788981, 67.02264239028945, 67.01680672268907, 67.0109710550887, 67.00513538748832, 66.99929971988794, 66.99346405228758, 66.9876283846872, 66.98179271708683, 66.97595704948645, 66.97012138188609, 66.96428571428571, 66.95845004668534, 66.95261437908496, 66.94677871148458, 66.94094304388422, 66.93510737628384, 66.92927170868347, 66.9234360410831, 66.91760037348273, 66.91176470588235, 66.90592903828197, 66.9000933706816, 66.89425770308122, 66.88842203548086, 66.88258636788048, 66.87675070028011, 66.87091503267973, 66.86507936507937, 66.85924369747899, 66.85340802987861, 66.84757236227824, 66.84173669467786, 66.8359010270775, 66.83006535947712, 66.82422969187675, 66.81839402427637, 66.81255835667599, 66.80672268907563, 66.80088702147525, 66.79505135387488, 66.7892156862745, 66.78338001867414, 66.77754435107376, 66.77170868347339, 66.76587301587301, 66.76003734827263, 66.75420168067227, 66.74836601307189, 66.74253034547152, 66.73669467787114, 66.73085901027078, 66.7250233426704, 66.71918767507002, 66.71335200746965, 66.70751633986927, 66.7016806722689, 66.69584500466853, 66.69000933706816, 66.68417366946778, 66.67833800186742, 66.67250233426704, 66.66666666666666, 66.66083099906629, 66.65499533146591, 66.64915966386555, 66.64332399626517, 66.6374883286648, 66.63165266106442, 66.62581699346404, 66.61998132586368, 66.6141456582633, 66.60830999066293, 66.60247432306255, 66.59663865546219, 66.5908029878618, 66.58496732026144, 66.57913165266106, 66.57329598506068, 66.56746031746032, 66.56162464985994, 66.55578898225957, 66.54995331465919, 66.54411764705883, 66.53828197945845, 66.53244631185807, 66.5266106442577, 66.52077497665732, 66.51493930905696, 66.50910364145658, 66.50326797385621, 66.49743230625583, 66.49159663865547, 66.48576097105509, 66.4799253034547, 66.47408963585434, 66.46825396825396, 66.4624183006536, 66.45658263305322, 66.45074696545285, 66.44491129785247, 66.43907563025209, 66.43323996265173, 66.42740429505135, 66.42156862745098, 66.4157329598506, 66.40989729225024, 66.40406162464986, 66.39822595704949, 66.39239028944911, 66.38655462184873, 66.38071895424837, 66.37488328664799, 66.36904761904762, 66.36321195144724, 66.35737628384688, 66.3515406162465, 66.34570494864612, 66.33986928104575, 66.33403361344537, 66.328197945845, 66.32236227824463, 66.31652661064426, 66.31069094304388, 66.30485527544351, 66.29901960784314, 66.29318394024276, 66.28734827264239, 66.28151260504201, 66.27567693744165, 66.26984126984127, 66.2640056022409, 66.25816993464052, 66.25233426704014, 66.24649859943978, 66.2406629318394, 66.23482726423903, 66.22899159663865, 66.22315592903828, 66.2173202614379, 66.21148459383754, 66.20564892623716, 66.19981325863678, 66.19397759103641, 66.18814192343604, 66.18230625583567, 66.17647058823529, 66.17063492063492, 66.16479925303454, 66.15896358543417, 66.1531279178338, 66.14729225023342, 66.14145658263305, 66.13562091503267, 66.12978524743231, 66.12394957983193, 66.11811391223156, 66.11227824463118, 66.1064425770308, 66.10060690943044, 66.09477124183006, 66.0889355742297, 66.08309990662931, 66.07726423902895, 66.07142857142857, 66.06559290382819, 66.05975723622782, 66.05392156862744, 66.04808590102708, 66.0422502334267, 66.03641456582633, 66.03057889822595, 66.02474323062559, 66.01890756302521, 66.01307189542483, 66.00723622782446, 66.00140056022408, 65.99556489262372, 65.98972922502334, 65.98389355742297, 65.9780578898226, 65.97222222222221, 65.96638655462185, 65.96055088702147, 65.9547152194211, 65.94887955182072, 65.94304388422036, 65.93720821661998, 65.93137254901961, 65.92553688141923, 65.91970121381885, 65.91386554621849, 65.90802987861811, 65.90219421101774, 65.89635854341736, 65.890522875817, 65.88468720821662, 65.87885154061624, 65.87301587301587, 65.8671802054155, 65.86134453781513, 65.85550887021475, 65.84967320261438, 65.843837535014, 65.83800186741364, 65.83216619981326, 65.82633053221288, 65.82049486461251, 65.81465919701213, 65.80882352941177, 65.80298786181139, 65.79715219421102, 65.79131652661064, 65.78548085901026, 65.7796451914099, 65.77380952380952, 65.76797385620915, 65.76213818860877, 65.75630252100841, 65.75046685340803, 65.74463118580766, 65.73879551820728, 65.7329598506069, 65.72712418300654, 65.72128851540616, 65.71545284780579, 65.70961718020541, 65.70378151260505, 65.69794584500467, 65.69211017740429, 65.68627450980392, 65.68043884220354, 65.67460317460318, 65.6687675070028, 65.66293183940243, 65.65709617180205, 65.65126050420169, 65.64542483660131, 65.63958916900093, 65.63375350140056, 65.62791783380018, 65.62208216619982, 65.61624649859944, 65.61041083099907, 65.60457516339869, 65.59873949579831, 65.59290382819795, 65.58706816059757, 65.5812324929972, 65.57539682539682, 65.56956115779646, 65.56372549019608, 65.55788982259571, 65.55205415499533, 65.54621848739495, 65.54038281979459, 65.53454715219421, 65.52871148459384, 65.52287581699346, 65.5170401493931, 65.51120448179272, 65.50536881419234, 65.49953314659197, 65.49369747899159, 65.48786181139123, 65.48202614379085, 65.47619047619048, 65.4703548085901, 65.46451914098974, 65.45868347338936, 65.45284780578898, 65.44701213818861, 65.44117647058823, 65.43534080298787, 65.42950513538749, 65.42366946778712, 65.41783380018674, 65.41199813258636, 65.406162464986, 65.40032679738562, 65.39449112978525, 65.38865546218487, 65.3828197945845, 65.37698412698413, 65.37114845938376, 65.36531279178338, 65.359477124183, 65.35364145658264, 65.34780578898226, 65.34197012138189, 65.33613445378151, 65.33029878618115, 65.32446311858077, 65.31862745098039, 65.31279178338002, 65.30695611577964, 65.30112044817928, 65.2952847805789, 65.28944911297853, 65.28361344537815, 65.27777777777779, 65.2719421101774, 65.26610644257703, 65.26027077497666, 65.25443510737628, 65.24859943977592, 65.24276377217554, 65.23692810457517, 65.23109243697479, 65.22525676937441, 65.21942110177405, 65.21358543417367, 65.2077497665733, 65.20191409897292, 65.19607843137256, 65.19024276377218, 65.18440709617181, 65.17857142857143, 65.17273576097105, 65.16690009337069, 65.1610644257703, 65.15522875816994, 65.14939309056956, 65.1435574229692, 65.13772175536882, 65.13188608776844, 65.12605042016807, 65.12021475256769, 65.11437908496733, 65.10854341736695, 65.10270774976658, 65.0968720821662, 65.09103641456583, 65.08520074696546, 65.07936507936508, 65.07352941176471, 65.06769374416433, 65.06185807656396, 65.05602240896359, 65.05018674136322, 65.04435107376284, 65.03851540616246, 65.0326797385621, 65.02684407096172, 65.02100840336135, 65.01517273576097, 65.0093370681606, 65.00350140056022, 64.99766573295986, 64.99183006535948, 64.9859943977591, 64.98015873015873, 64.97432306255835, 64.96848739495799, 64.96265172735761, 64.95681605975724, 64.95098039215686, 64.94514472455649, 64.93930905695612, 64.93347338935574, 64.92763772175537, 64.921802054155, 64.91596638655463, 64.91013071895425, 64.90429505135388, 64.8984593837535, 64.89262371615312, 64.88678804855276, 64.88095238095238, 64.87511671335201, 64.86928104575163, 64.86344537815127, 64.85760971055089, 64.85177404295051, 64.84593837535014, 64.84010270774976, 64.8342670401494, 64.82843137254902, 64.82259570494865, 64.81676003734827, 64.81092436974791, 64.80508870214753, 64.79925303454715, 64.79341736694678, 64.7875816993464, 64.78174603174604, 64.77591036414566, 64.7700746965453, 64.76423902894491, 64.75840336134453, 64.75256769374417, 64.74673202614379, 64.74089635854342, 64.73506069094304, 64.72922502334268, 64.7233893557423, 64.71755368814193, 64.71171802054155, 64.70588235294117, 64.70004668534081, 64.69421101774043, 64.68837535014006, 64.68253968253968, 64.67670401493932, 64.67086834733894, 64.66503267973856, 64.6591970121382, 64.65336134453781, 64.64752567693745, 64.64169000933707, 64.6358543417367, 64.63001867413632, 64.62418300653596, 64.61834733893558, 64.6125116713352, 64.60667600373483, 64.60084033613445, 64.59500466853409, 64.58916900093371, 64.58333333333334, 64.57749766573296, 64.57166199813258, 64.56582633053222, 64.55999066293184, 64.55415499533147, 64.5483193277311, 64.54248366013073, 64.53664799253035, 64.53081232492998, 64.5249766573296, 64.51914098972922, 64.51330532212886, 64.50746965452848, 64.50163398692811, 64.49579831932773, 64.48996265172737, 64.48412698412699, 64.47829131652661, 64.47245564892624, 64.46661998132586, 64.4607843137255, 64.45494864612512, 64.44911297852475, 64.44327731092437, 64.43744164332401, 64.43160597572363, 64.42577030812325, 64.41993464052288, 64.4140989729225, 64.40826330532214, 64.40242763772176, 64.39659197012139, 64.39075630252101, 64.38492063492063, 64.37908496732027, 64.37324929971989, 64.36741363211952, 64.36157796451914, 64.35574229691878, 64.3499066293184, 64.34407096171803, 64.33823529411765, 64.33239962651727, 64.3265639589169, 64.32072829131653, 64.31489262371616, 64.30905695611578, 64.30322128851542, 64.29738562091504, 64.29154995331466, 64.28571428571429, 64.27987861811391, 64.27404295051355, 64.26820728291317, 64.2623716153128, 64.25653594771242, 64.25070028011206, 64.24486461251168, 64.2390289449113, 64.23319327731093, 64.22735760971055, 64.22152194211019, 64.2156862745098, 64.20985060690944, 64.20401493930906, 64.19817927170868, 64.19234360410832, 64.18650793650794, 64.18067226890757, 64.17483660130719, 64.16900093370683, 64.16316526610645, 64.15732959850608, 64.1514939309057, 64.14565826330532, 64.13982259570496, 64.13398692810458, 64.12815126050421, 64.12231559290383, 64.11647992530347, 64.11064425770309, 64.1048085901027, 64.09897292250234, 64.09313725490196, 64.0873015873016, 64.08146591970122, 64.07563025210085, 64.06979458450047, 64.0639589169001, 64.05812324929971, 64.05228758169935, 64.04645191409897, 64.04061624649859, 64.03478057889822, 64.02894491129784, 64.02310924369748, 64.0172735760971, 64.01143790849673, 64.00560224089635, 63.99976657329598, 63.993930905695606, 63.988095238095234, 63.98225957049486, 63.97642390289449, 63.970588235294116, 63.964752567693736, 63.958916900093364, 63.95308123249299, 63.94724556489262, 63.941409897292246, 63.93557422969187, 63.9297385620915, 63.92390289449112, 63.91806722689075, 63.912231559290376, 63.90639589169, 63.90056022408963, 63.89472455648926, 63.888888888888886, 63.88305322128851, 63.87721755368814, 63.87138188608776, 63.86554621848739, 63.859710550887016, 63.85387488328664, 63.84803921568627, 63.8422035480859, 63.836367880485525, 63.830532212885146, 63.82469654528477, 63.8188608776844, 63.81302521008403, 63.807189542483655, 63.80135387488328, 63.79551820728291, 63.78968253968254, 63.783846872082165, 63.778011204481786, 63.77217553688141, 63.76633986928104, 63.76050420168067, 63.754668534080295, 63.74883286647992, 63.74299719887955, 63.73716153127917, 63.7313258636788, 63.725490196078425, 63.71965452847805, 63.71381886087768, 63.70798319327731, 63.702147525676935, 63.69631185807656, 63.69047619047619, 63.68464052287581, 63.67880485527544, 63.672969187675065, 63.66713352007469, 63.66129785247432, 63.65546218487395, 63.649626517273575, 63.643790849673195, 63.63795518207282, 63.63211951447245, 63.62628384687208, 63.620448179271705, 63.61461251167133, 63.60877684407096, 63.60294117647059, 63.597105508870214, 63.591269841269835, 63.58543417366946, 63.57959850606909, 63.57376283846872, 63.567927170868344, 63.56209150326797, 63.5562558356676, 63.55042016806722, 63.54458450046685, 63.538748832866474, 63.5329131652661, 63.52707749766573, 63.52124183006536, 63.515406162464984, 63.50957049486461, 63.50373482726424, 63.49789915966386, 63.49206349206349, 63.486227824463114, 63.48039215686274, 63.47455648926237, 63.468720821662, 63.462885154061624, 63.457049486461244, 63.45121381886087, 63.4453781512605, 63.43954248366013, 63.433706816059754, 63.42787114845938, 63.42203548085901, 63.416199813258636, 63.410364145658264, 63.404528478057884, 63.39869281045751, 63.39285714285714, 63.387021475256766, 63.381185807656394, 63.37535014005602, 63.36951447245565, 63.36367880485527, 63.357843137254896, 63.352007469654524, 63.34617180205415, 63.34033613445378, 63.334500466853406, 63.32866479925303, 63.32282913165266, 63.31699346405229, 63.31115779645191, 63.305322128851536, 63.29948646125116, 63.29365079365079, 63.28781512605042, 63.281979458450046, 63.27614379084967, 63.27030812324929, 63.26447245564892, 63.25863678804855, 63.252801120448176, 63.2469654528478, 63.24112978524743, 63.23529411764706, 63.229458450046685, 63.22362278244631, 63.21778711484593, 63.21195144724556, 63.20611577964519, 63.200280112044815, 63.19444444444444, 63.18860877684407, 63.1827731092437, 63.17693744164332, 63.171101774042945, 63.16526610644257, 63.1594304388422, 63.15359477124183, 63.147759103641455, 63.14192343604108, 63.13608776844071, 63.13025210084034, 63.12441643323996, 63.118580765639585, 63.11274509803921, 63.10690943043884, 63.10107376283847, 63.095238095238095, 63.08940242763772, 63.08356676003734, 63.07773109243697, 63.0718954248366, 63.066059757236225, 63.06022408963585, 63.05438842203548, 63.04855275443511, 63.042717086834735, 63.03688141923436, 63.03104575163398, 63.02521008403361, 63.01937441643324, 63.013538748832865, 63.00770308123249, 63.00186741363212, 62.99603174603175, 62.99019607843137, 62.984360410830995, 62.97852474323062, 62.97268907563025, 62.96685340802988, 62.961017740429504, 62.95518207282913, 62.94934640522876, 62.94351073762839, 62.93767507002801, 62.931839402427634, 62.92600373482726, 62.92016806722689, 62.91433239962652, 62.908496732026144, 62.90266106442577, 62.89682539682539, 62.89098972922502, 62.88515406162465, 62.879318394024274, 62.8734827264239, 62.86764705882353, 62.861811391223156, 62.855975723622784, 62.85014005602241, 62.84430438842203, 62.83846872082166, 62.832633053221286, 62.826797385620914, 62.82096171802054, 62.81512605042017, 62.809290382819796, 62.80345471521942, 62.797619047619044, 62.79178338001867, 62.7859477124183, 62.780112044817926, 62.774276377217554, 62.76844070961718, 62.76260504201681, 62.756769374416436, 62.750933706816056, 62.745098039215684, 62.73926237161531, 62.73342670401494, 62.727591036414566, 62.72175536881419, 62.71591970121382, 62.71008403361344, 62.70424836601307, 62.698412698412696, 62.69257703081232, 62.68674136321195, 62.68090569561158, 62.675070028011206, 62.66923436041083, 62.66339869281046, 62.65756302521008, 62.65172735760971, 62.645891690009336, 62.64005602240896, 62.63422035480859, 62.62838468720822, 62.622549019607845, 62.616713352007466, 62.61087768440709, 62.60504201680672, 62.59920634920635, 62.593370681605975, 62.5875350140056, 62.58169934640523, 62.57586367880486, 62.570028011204485, 62.564192343604105, 62.55835667600373, 62.55252100840336, 62.54668534080299, 62.540849673202615, 62.53501400560224, 62.52917833800187, 62.52334267040149, 62.51750700280112, 62.511671335200745, 62.50583566760037, 62.5, 62.49416433239963, 62.488328664799255, 62.48249299719888, 62.47665732959851, 62.47082166199813, 62.46498599439776, 62.459150326797385, 62.45331465919701, 62.44747899159664, 62.44164332399627, 62.435807656395895, 62.429971988795515, 62.42413632119514, 62.41830065359477, 62.4124649859944, 62.406629318394025, 62.40079365079365, 62.39495798319328, 62.38912231559291, 62.383286647992534, 62.377450980392155, 62.37161531279178, 62.36577964519141, 62.35994397759104, 62.354108309990664, 62.34827264239029, 62.34243697478992, 62.33660130718954, 62.33076563958917, 62.324929971988794, 62.31909430438842, 62.31325863678805, 62.30742296918768, 62.301587301587304, 62.29575163398693, 62.28991596638656, 62.28408029878618, 62.27824463118581, 62.272408963585434, 62.26657329598506, 62.26073762838469, 62.254901960784316, 62.249066293183944, 62.243230625583564, 62.23739495798319, 62.23155929038282, 62.225723622782446, 62.219887955182074, 62.2140522875817, 62.20821661998133, 62.202380952380956, 62.19654528478058, 62.190709617180204, 62.18487394957983, 62.17903828197946, 62.173202614379086, 62.167366946778714, 62.16153127917834, 62.15569561157797, 62.14985994397759, 62.144024276377216, 62.138188608776844, 62.13235294117647, 62.1265172735761, 62.120681605975726, 62.11484593837535, 62.10901027077498, 62.10317460317461, 62.09733893557423, 62.091503267973856, 62.08566760037348, 62.07983193277311, 62.07399626517274, 62.068160597572366, 62.06232492997199, 62.05648926237161, 62.05065359477124, 62.04481792717087, 62.038982259570496, 62.03314659197012, 62.02731092436975, 62.02147525676938, 62.015639589169005, 62.00980392156863, 62.00396825396825, 61.99813258636788, 61.99229691876751, 61.986461251167135, 61.98062558356676, 61.97478991596639, 61.96895424836602, 61.96311858076564, 61.957282913165265, 61.95144724556489, 61.94561157796452, 61.93977591036415, 61.933940242763775, 61.9281045751634, 61.92226890756303, 61.91643323996266, 61.91059757236228, 61.904761904761905, 61.89892623716153, 61.89309056956116, 61.88725490196079, 61.881419234360415, 61.87558356676004, 61.86974789915966, 61.86391223155929, 61.85807656395892, 61.852240896358545, 61.84640522875817, 61.8405695611578, 61.83473389355743, 61.828898225957055, 61.82306255835668, 61.8172268907563, 61.81139122315593, 61.80555555555556, 61.799719887955185, 61.79388422035481, 61.78804855275444, 61.78221288515407, 61.77637721755369, 61.770541549953315, 61.76470588235294, 61.75887021475257, 61.7530345471522, 61.747198879551824, 61.74136321195145, 61.73552754435108, 61.72969187675071, 61.72385620915033, 61.718020541549954, 61.71218487394958, 61.70634920634921, 61.70051353874884, 61.694677871148464, 61.68884220354809, 61.68300653594771, 61.67717086834734, 61.67133520074697, 61.665499533146594, 61.65966386554622, 61.65382819794585, 61.647992530345476, 61.642156862745104, 61.63632119514473, 61.63048552754435, 61.62464985994398, 61.618814192343606, 61.612978524743234, 61.60714285714286, 61.60130718954249, 61.595471521942116, 61.589635854341736, 61.583800186741364, 61.57796451914099, 61.57212885154062, 61.566293183940246, 61.56045751633987, 61.5546218487395, 61.54878618113913, 61.542950513538756, 61.537114845938376, 61.531279178338, 61.52544351073763, 61.51960784313726, 61.513772175536886, 61.50793650793651, 61.50210084033614, 61.49626517273576, 61.49042950513539, 61.484593837535016, 61.47875816993464, 61.47292250233427, 61.4670868347339, 61.461251167133526, 61.45541549953315, 61.44957983193278, 61.4437441643324, 61.43790849673203, 61.432072829131656, 61.42623716153128, 61.42040149393091, 61.41456582633054, 61.408730158730165, 61.402894491129786, 61.39705882352941, 61.39122315592904, 61.38538748832867, 61.379551820728295, 61.37371615312792, 61.36788048552755, 61.36204481792718, 61.356209150326805, 61.350373482726425, 61.34453781512605, 61.33870214752568, 61.33286647992531, 61.327030812324935, 61.32119514472456, 61.31535947712419, 61.30952380952381, 61.30368814192344, 61.297852474323065, 61.29201680672269, 61.28618113912232, 61.28034547152195, 61.274509803921575, 61.2686741363212, 61.26283846872083, 61.25700280112045, 61.25116713352008, 61.245331465919705, 61.23949579831933, 61.23366013071896, 61.22782446311859, 61.221988795518214, 61.216153127917835, 61.21031746031746, 61.20448179271709, 61.19864612511672, 61.192810457516345, 61.18697478991597, 61.1811391223156, 61.17530345471523, 61.169467787114854, 61.163632119514475, 61.1577964519141, 61.15196078431373, 61.14612511671336, 61.140289449112984, 61.13445378151261, 61.12861811391224, 61.12278244631186, 61.11694677871149, 61.111111111111114, 61.10527544351074, 61.09943977591037, 61.09360410831, 61.087768440709624, 61.08193277310925, 61.07609710550888, 61.0702614379085, 61.06442577030813, 61.058590102707754, 61.05275443510738, 61.04691876750701, 61.041083099906636, 61.035247432306264, 61.029411764705884, 61.02357609710551, 61.01774042950514, 61.011904761904766, 61.006069094304394, 61.00023342670402, 60.99439775910365, 60.988562091503276, 60.9827264239029, 60.976890756302524, 60.97105508870215, 60.96521942110178, 60.959383753501406, 60.95354808590103, 60.94771241830066, 60.94187675070029, 60.9360410830999, 60.93020541549953, 60.924369747899156, 60.918534080298784, 60.912698412698404, 60.90686274509803, 60.90102707749766, 60.895191409897286, 60.889355742296914, 60.88352007469654, 60.87768440709617, 60.871848739495796, 60.866013071895416, 60.860177404295044, 60.85434173669467, 60.8485060690943, 60.842670401493926, 60.836834733893554, 60.83099906629318, 60.82516339869281, 60.81932773109243, 60.813492063492056, 60.807656395891684, 60.80182072829131, 60.79598506069094, 60.790149393090566, 60.78431372549019, 60.77847805788982, 60.77264239028944, 60.76680672268907, 60.760971055088696, 60.75513538748832, 60.74929971988795, 60.74346405228758, 60.737628384687206, 60.73179271708683, 60.72595704948645, 60.72012138188608, 60.71428571428571, 60.708450046685336, 60.70261437908496, 60.69677871148459, 60.69094304388422, 60.685107376283845, 60.679271708683466, 60.67343604108309, 60.66760037348272, 60.66176470588235, 60.655929038281975, 60.6500933706816, 60.64425770308123, 60.63842203548086, 60.63258636788048, 60.626750700280105, 60.62091503267973, 60.61507936507936, 60.60924369747899, 60.603408029878615, 60.59757236227824, 60.59173669467787, 60.58590102707749, 60.58006535947712, 60.574229691876745, 60.56839402427637, 60.562558356676, 60.55672268907563, 60.550887021475255, 60.54505135387488, 60.5392156862745, 60.53338001867413, 60.52754435107376, 60.521708683473385, 60.51587301587301, 60.51003734827264, 60.50420168067227, 60.498366013071895, 60.492530345471515, 60.48669467787114, 60.48085901027077, 60.4750233426704, 60.469187675070025, 60.46335200746965, 60.45751633986928, 60.45168067226891, 60.44584500466853, 60.440009337068155, 60.43417366946778, 60.42833800186741, 60.42250233426704, 60.416666666666664, 60.41083099906629, 60.40499533146592, 60.39915966386554, 60.39332399626517, 60.387488328664794, 60.38165266106442, 60.37581699346405, 60.36998132586368, 60.364145658263304, 60.35830999066293, 60.35247432306255, 60.34663865546218, 60.34080298786181, 60.334967320261434, 60.32913165266106, 60.32329598506069, 60.317460317460316, 60.311624649859944, 60.305788982259564, 60.29995331465919, 60.29411764705882, 60.288281979458446, 60.282446311858074, 60.2766106442577, 60.27077497665733, 60.264939309056956, 60.259103641456576, 60.253267973856204, 60.24743230625583, 60.24159663865546, 60.235760971055086, 60.22992530345471, 60.22408963585434, 60.21825396825397, 60.21241830065359, 60.206582633053216, 60.20074696545284, 60.19491129785247, 60.1890756302521, 60.183239962651726, 60.17740429505135, 60.17156862745098, 60.1657329598506, 60.15989729225023, 60.154061624649856, 60.14822595704948, 60.14239028944911, 60.13655462184874, 60.130718954248366, 60.12488328664799, 60.11904761904761, 60.11321195144724, 60.10737628384687, 60.101540616246496, 60.09570494864612, 60.08986928104575, 60.08403361344538, 60.078197945845005, 60.072362278244626, 60.06652661064425, 60.06069094304388, 60.05485527544351, 60.049019607843135, 60.04318394024276, 60.03734827264239, 60.03151260504202, 60.02567693744164, 60.019841269841265, 60.01400560224089, 60.00816993464052, 60.00233426704015, 59.996498599439775, 59.9906629318394, 59.98482726423903, 59.97899159663865, 59.97315592903828, 59.967320261437905, 59.96148459383753, 59.95564892623716, 59.94981325863679, 59.943977591036415, 59.93814192343604, 59.93230625583566, 59.92647058823529, 59.92063492063492, 59.914799253034545, 59.90896358543417, 59.9031279178338, 59.89729225023343, 59.891456582633054, 59.885620915032675, 59.8797852474323, 59.87394957983193, 59.86811391223156, 59.862278244631185, 59.85644257703081, 59.85060690943044, 59.84477124183007, 59.83893557422969, 59.833099906629315, 59.82726423902894, 59.82142857142857, 59.8155929038282, 59.809757236227824, 59.80392156862745, 59.79808590102708, 59.7922502334267, 59.78641456582633, 59.780578898225954, 59.77474323062558, 59.76890756302521, 59.76307189542484, 59.757236227824464, 59.75140056022409, 59.74556489262371, 59.73972922502334, 59.73389355742297, 59.728057889822594, 59.72222222222222, 59.71638655462185, 59.710550887021476, 59.704715219421104, 59.698879551820724, 59.69304388422035, 59.68720821661998, 59.681372549019606, 59.675536881419234, 59.66970121381886, 59.66386554621849, 59.658029878618116, 59.652194211017736, 59.646358543417364, 59.64052287581699, 59.63468720821662, 59.628851540616246, 59.62301587301587, 59.6171802054155, 59.61134453781513, 59.60550887021475, 59.599673202614376, 59.593837535014, 59.58800186741363, 59.58216619981326, 59.576330532212886, 59.57049486461251, 59.56465919701214, 59.55882352941176, 59.55298786181139, 59.547152194211016, 59.54131652661064, 59.53548085901027, 59.5296451914099, 59.523809523809526, 59.51797385620915, 59.51213818860877, 59.5063025210084, 59.50046685340803, 59.494631185807656, 59.48879551820728, 59.48295985060691, 59.47712418300654, 59.471288515406165, 59.465452847805786, 59.45961718020541, 59.45378151260504, 59.44794584500467, 59.442110177404295, 59.43627450980392, 59.43043884220355, 59.42460317460318, 59.4187675070028, 59.412931839402425, 59.40709617180205, 59.40126050420168, 59.39542483660131, 59.389589169000935, 59.38375350140056, 59.37791783380019, 59.37208216619981, 59.36624649859944, 59.360410830999065, 59.35457516339869, 59.34873949579832, 59.34290382819795, 59.337068160597575, 59.3312324929972, 59.32539682539682, 59.31956115779645, 59.31372549019608, 59.307889822595705, 59.30205415499533, 59.29621848739496, 59.29038281979459, 59.284547152194214, 59.278711484593835, 59.27287581699346, 59.26704014939309, 59.26120448179272, 59.255368814192344, 59.24953314659197, 59.2436974789916, 59.23786181139123, 59.23202614379085, 59.226190476190474, 59.2203548085901, 59.21451914098973, 59.20868347338936, 59.202847805788984, 59.19701213818861, 59.19117647058824, 59.18534080298786, 59.17950513538749, 59.173669467787114, 59.16783380018674, 59.16199813258637, 59.156162464986, 59.150326797385624, 59.14449112978525, 59.13865546218487, 59.1328197945845, 59.12698412698413, 59.121148459383754, 59.11531279178338, 59.10947712418301, 59.103641456582636, 59.097805788982264, 59.091970121381884, 59.08613445378151, 59.08029878618114, 59.074463118580766, 59.068627450980394, 59.06279178338002, 59.05695611577965, 59.051120448179276, 59.045284780578896, 59.039449112978524, 59.03361344537815, 59.02777777777778, 59.021942110177406, 59.01610644257703, 59.01027077497666, 59.00443510737629, 58.99859943977591, 58.992763772175536, 58.98692810457516, 58.98109243697479, 58.97525676937442, 58.969421101774046, 58.96358543417367, 58.9577497665733, 58.95191409897292, 58.94607843137255, 58.940242763772176, 58.9344070961718, 58.92857142857143, 58.92273576097106, 58.916900093370685, 58.91106442577031, 58.90522875816993, 58.89939309056956, 58.89355742296919, 58.887721755368815, 58.88188608776844, 58.87605042016807, 58.8702147525677, 58.864379084967325, 58.858543417366946, 58.85270774976657, 58.8468720821662, 58.84103641456583, 58.835200746965455, 58.82936507936508, 58.82352941176471, 58.81769374416434, 58.81185807656396, 58.806022408963585, 58.80018674136321, 58.79435107376284, 58.78851540616247, 58.782679738562095, 58.77684407096172, 58.77100840336135, 58.76517273576097, 58.7593370681606, 58.753501400560225, 58.74766573295985, 58.74183006535948, 58.73599439775911, 58.730158730158735, 58.72432306255836, 58.71848739495798, 58.71265172735761, 58.70681605975724, 58.700980392156865, 58.69514472455649, 58.68930905695612, 58.68347338935575, 58.677637721755374, 58.671802054154995, 58.66596638655462, 58.66013071895425, 58.65429505135388, 58.648459383753504, 58.64262371615313, 58.63678804855276, 58.63095238095239, 58.62511671335201, 58.619281045751634, 58.61344537815126, 58.60760971055089, 58.60177404295052, 58.595938375350144, 58.59010270774977, 58.5842670401494, 58.57843137254902, 58.57259570494865, 58.566760037348274, 58.5609243697479, 58.55508870214753, 58.54925303454716, 58.543417366946784, 58.53758169934641, 58.53174603174603, 58.52591036414566, 58.52007469654529, 58.514239028944914, 58.50840336134454, 58.50256769374417, 58.496732026143796, 58.490896358543424, 58.485060690943044, 58.47922502334267, 58.4733893557423, 58.467553688141926, 58.461718020541554, 58.45588235294118, 58.45004668534081, 58.444211017740436, 58.438375350140056, 58.432539682539684, 58.42670401493931, 58.42086834733894, 58.415032679738566, 58.40919701213819, 58.40336134453782, 58.39752567693745, 58.39169000933707, 58.385854341736696, 58.38001867413632, 58.37418300653595, 58.36834733893558, 58.362511671335206, 58.35667600373483, 58.35084033613446, 58.34500466853408, 58.33916900093371, 58.333333333333336, 58.32749766573296, 58.32166199813259, 58.31582633053222, 58.309990662931845, 58.30415499533147, 58.29831932773109, 58.29248366013072, 58.28664799253035, 58.280812324929975, 58.2749766573296, 58.26914098972923, 58.26330532212886, 58.257469654528485, 58.251633986928105, 58.24579831932773, 58.23996265172736, 58.23412698412699, 58.228291316526615, 58.22245564892624, 58.21661998132587, 58.2107843137255, 58.20494864612512, 58.199112978524745, 58.19327731092437, 58.187441643324, 58.18160597572363, 58.175770308123255, 58.16993464052288, 58.16409897292251, 58.15826330532213, 58.15242763772176, 58.146591970121385, 58.14075630252101, 58.13492063492064, 58.12908496732027, 58.123249299719895, 58.11741363211952, 58.11157796451914, 58.10574229691877, 58.0999066293184, 58.094070961718025, 58.08823529411765, 58.08239962651728, 58.07656395891691, 58.070728291316534, 58.064892623716155, 58.05905695611578, 58.05322128851541, 58.04738562091504, 58.041549953314664, 58.03571428571429, 58.02987861811392, 58.02404295051355, 58.01820728291317, 58.012371615312794, 58.00653594771242, 58.00070028011205, 57.99486461251168, 57.989028944911304, 57.98319327731093, 57.97735760971056, 57.97152194211018, 57.96568627450981, 57.959850606909434, 57.95401493930906, 57.94817927170869, 57.942343604108316, 57.936507936507944, 57.93067226890757, 57.92483660130719, 57.91900093370682, 57.913165266106446, 57.907329598506074, 57.9014939309057, 57.89565826330533, 57.889822595704956, 57.883986928104584, 57.878151260504204, 57.87231559290383, 57.86647992530346, 57.860644257703086, 57.854808590102714, 57.84897292250234, 57.84313725490197, 57.837301587301596, 57.831465919701216, 57.825630252100844, 57.81979458450047, 57.8139589169001, 57.80812324929971, 57.80228758169934, 57.79645191409897, 57.790616246498594, 57.78478057889822, 57.77894491129785, 57.773109243697476, 57.7672735760971, 57.761437908496724, 57.75560224089635, 57.74976657329598, 57.743930905695606, 57.738095238095234, 57.73225957049486, 57.72642390289449, 57.720588235294116, 57.714752567693736, 57.708916900093364, 57.70308123249299, 57.69724556489262, 57.691409897292246, 57.68557422969187, 57.6797385620915, 57.67390289449112, 57.66806722689075, 57.662231559290376, 57.65639589169, 57.65056022408963, 57.64472455648926, 57.638888888888886, 57.63305322128851, 57.62721755368814, 57.62138188608776, 57.61554621848739, 57.609710550887016, 57.60387488328664, 57.59803921568627, 57.5922035480859, 57.586367880485525, 57.580532212885146, 57.57469654528477, 57.5688608776844, 57.56302521008403, 57.557189542483655, 57.55135387488328, 57.54551820728291, 57.53968253968254, 57.533846872082165, 57.528011204481786, 57.52217553688141, 57.51633986928104, 57.51050420168067, 57.504668534080295, 57.49883286647992, 57.49299719887955, 57.48716153127917, 57.4813258636788, 57.475490196078425, 57.46965452847805, 57.46381886087768, 57.45798319327731, 57.452147525676935, 57.44631185807656, 57.44047619047619, 57.43464052287581, 57.42880485527544, 57.422969187675065, 57.41713352007469, 57.41129785247432, 57.40546218487395, 57.399626517273575, 57.393790849673195, 57.38795518207282, 57.38211951447245, 57.37628384687208, 57.370448179271705, 57.36461251167133, 57.35877684407096, 57.35294117647059, 57.347105508870214, 57.341269841269835, 57.33543417366946, 57.32959850606909, 57.32376283846872, 57.317927170868344, 57.31209150326797, 57.3062558356676, 57.30042016806722, 57.29458450046685, 57.288748832866474, 57.2829131652661, 57.27707749766573, 57.27124183006536, 57.265406162464984, 57.25957049486461, 57.25373482726424, 57.24789915966386, 57.24206349206349, 57.236227824463114, 57.23039215686274, 57.22455648926237, 57.218720821662, 57.212885154061624, 57.207049486461244, 57.20121381886087, 57.1953781512605, 57.18954248366013, 57.183706816059754, 57.17787114845938, 57.17203548085901, 57.166199813258636, 57.160364145658264, 57.154528478057884, 57.14869281045751, 57.14285714285714, 57.137021475256766, 57.131185807656394, 57.12535014005602, 57.11951447245565, 57.11367880485527, 57.107843137254896, 57.102007469654524, 57.09617180205415, 57.09033613445378, 57.084500466853406, 57.07866479925303, 57.07282913165266, 57.06699346405229, 57.06115779645191, 57.055322128851536, 57.04948646125116, 57.04365079365079, 57.03781512605042, 57.031979458450046, 57.02614379084967, 57.02030812324929, 57.01447245564892, 57.00863678804855, 57.002801120448176, 56.9969654528478, 56.99112978524743, 56.98529411764706, 56.979458450046685, 56.97362278244631, 56.96778711484593, 56.96195144724556, 56.95611577964519, 56.950280112044815, 56.94444444444444, 56.93860877684407, 56.9327731092437, 56.92693744164332, 56.921101774042945, 56.91526610644257, 56.9094304388422, 56.90359477124183, 56.897759103641455, 56.89192343604108, 56.88608776844071, 56.88025210084034, 56.87441643323996, 56.868580765639585, 56.86274509803921, 56.85690943043884, 56.85107376283847, 56.845238095238095, 56.83940242763772, 56.83356676003734, 56.82773109243697, 56.8218954248366, 56.816059757236225, 56.81022408963585, 56.80438842203548, 56.79855275443511, 56.792717086834735, 56.78688141923436, 56.78104575163398, 56.77521008403361, 56.76937441643324, 56.763538748832865, 56.75770308123249, 56.75186741363212, 56.74603174603175, 56.74019607843137, 56.734360410830995, 56.72852474323062, 56.72268907563025, 56.71685340802988, 56.711017740429504, 56.70518207282913, 56.69934640522876, 56.69351073762839, 56.68767507002801, 56.681839402427634, 56.67600373482726, 56.67016806722689, 56.66433239962652, 56.658496732026144, 56.65266106442577, 56.64682539682539, 56.64098972922502, 56.63515406162465, 56.629318394024274, 56.6234827264239, 56.61764705882353, 56.611811391223156, 56.605975723622784, 56.60014005602241, 56.59430438842203, 56.58846872082166, 56.582633053221286, 56.576797385620914, 56.57096171802054, 56.56512605042017, 56.559290382819796, 56.55345471521942, 56.547619047619044, 56.54178338001867, 56.5359477124183, 56.530112044817926, 56.524276377217554, 56.51844070961718, 56.51260504201681, 56.506769374416436, 56.500933706816056, 56.495098039215684, 56.48926237161531, 56.48342670401494, 56.477591036414566, 56.47175536881419, 56.46591970121382, 56.46008403361344, 56.45424836601307, 56.448412698412696, 56.44257703081232, 56.43674136321195, 56.43090569561158, 56.425070028011206, 56.41923436041083, 56.41339869281046, 56.40756302521008, 56.40172735760971, 56.395891690009336, 56.39005602240896, 56.38422035480859, 56.37838468720822, 56.372549019607845, 56.366713352007466, 56.36087768440709, 56.35504201680672, 56.34920634920635, 56.343370681605975, 56.3375350140056, 56.33169934640523, 56.32586367880486, 56.320028011204485, 56.314192343604105, 56.30835667600373, 56.30252100840336, 56.29668534080299, 56.290849673202615, 56.28501400560224, 56.27917833800187, 56.27334267040149, 56.26750700280112, 56.261671335200745, 56.25583566760037, 56.25, 56.24416433239963, 56.238328664799255, 56.23249299719888, 56.22665732959851, 56.22082166199813, 56.21498599439776, 56.209150326797385, 56.20331465919701, 56.19747899159664, 56.19164332399627, 56.185807656395895, 56.179971988795515, 56.17413632119514, 56.16830065359477, 56.1624649859944, 56.156629318394025, 56.15079365079365, 56.14495798319328, 56.13912231559291, 56.133286647992534, 56.127450980392155, 56.12161531279178, 56.11577964519141, 56.10994397759104, 56.104108309990664, 56.09827264239029, 56.09243697478992, 56.08660130718954, 56.08076563958917, 56.074929971988794, 56.06909430438842, 56.06325863678805, 56.05742296918768, 56.051587301587304, 56.04575163398693, 56.03991596638656, 56.03408029878618, 56.02824463118581, 56.022408963585434, 56.01657329598506, 56.01073762838469, 56.004901960784316, 55.999066293183944, 55.993230625583564, 55.98739495798319, 55.98155929038282, 55.975723622782446, 55.969887955182074, 55.9640522875817, 55.95821661998133, 55.952380952380956, 55.94654528478058, 55.940709617180204, 55.93487394957983, 55.92903828197946, 55.923202614379086, 55.917366946778714, 55.91153127917834, 55.90569561157797, 55.89985994397759, 55.894024276377216, 55.888188608776844, 55.88235294117647, 55.8765172735761, 55.870681605975726, 55.86484593837535, 55.85901027077498, 55.85317460317461, 55.84733893557423, 55.841503267973856, 55.83566760037348, 55.82983193277311, 55.82399626517274, 55.818160597572366, 55.81232492997199, 55.80648926237161, 55.80065359477124, 55.79481792717087, 55.788982259570496, 55.78314659197012, 55.77731092436975, 55.77147525676938, 55.765639589169005, 55.75980392156863, 55.75396825396825, 55.74813258636788, 55.74229691876751, 55.736461251167135, 55.73062558356676, 55.72478991596639, 55.71895424836602, 55.71311858076564, 55.707282913165265, 55.70144724556489, 55.69561157796452, 55.68977591036415, 55.683940242763775, 55.6781045751634, 55.67226890756303, 55.66643323996266, 55.66059757236228, 55.654761904761905, 55.64892623716153, 55.64309056956116, 55.63725490196079, 55.631419234360415, 55.62558356676004, 55.61974789915966, 55.61391223155929, 55.60807656395892, 55.602240896358545, 55.59640522875817, 55.5905695611578, 55.58473389355743, 55.578898225957055, 55.57306255835668, 55.5672268907563, 55.56139122315593, 55.55555555555556, 55.549719887955185, 55.54388422035481, 55.53804855275444, 55.53221288515407, 55.52637721755369, 55.520541549953315, 55.51470588235294, 55.50887021475257, 55.5030345471522, 55.497198879551824, 55.49136321195145, 55.48552754435108, 55.47969187675071, 55.47385620915033, 55.468020541549954, 55.46218487394958, 55.45634920634921, 55.45051353874884, 55.444677871148464, 55.43884220354809, 55.43300653594771, 55.42717086834734, 55.42133520074697, 55.415499533146594, 55.40966386554622, 55.40382819794585, 55.397992530345476, 55.392156862745104, 55.38632119514473, 55.38048552754435, 55.37464985994398, 55.368814192343606, 55.362978524743234, 55.35714285714286, 55.35130718954249, 55.345471521942116, 55.339635854341736, 55.333800186741364, 55.32796451914099, 55.32212885154062, 55.316293183940246, 55.31045751633987, 55.3046218487395, 55.29878618113913, 55.292950513538756, 55.287114845938376, 55.281279178338, 55.27544351073763, 55.26960784313726, 55.263772175536886, 55.25793650793651, 55.25210084033614, 55.24626517273576, 55.24042950513539, 55.234593837535016, 55.22875816993464, 55.22292250233427, 55.2170868347339, 55.211251167133526, 55.20541549953315, 55.19957983193278, 55.1937441643324, 55.18790849673203, 55.182072829131656, 55.17623716153128, 55.17040149393091, 55.16456582633054, 55.158730158730165, 55.152894491129786, 55.14705882352941, 55.14122315592904, 55.13538748832867, 55.129551820728295, 55.12371615312792, 55.11788048552755, 55.11204481792718, 55.106209150326805, 55.100373482726425, 55.09453781512605, 55.08870214752568, 55.08286647992531, 55.077030812324935, 55.07119514472456, 55.06535947712419, 55.05952380952381, 55.05368814192344, 55.047852474323065, 55.04201680672269, 55.03618113912232, 55.03034547152195, 55.024509803921575, 55.0186741363212, 55.01283846872083, 55.00700280112045, 55.00116713352008, 54.995331465919705, 54.98949579831933, 54.98366013071896, 54.97782446311859, 54.971988795518214, 54.966153127917835, 54.96031746031746, 54.95448179271709, 54.94864612511672, 54.942810457516345, 54.93697478991597, 54.9311391223156, 54.92530345471523, 54.919467787114854, 54.913632119514475, 54.9077964519141, 54.90196078431373, 54.89612511671336, 54.890289449112984, 54.88445378151261, 54.87861811391224, 54.87278244631186, 54.86694677871149, 54.861111111111114, 54.85527544351074, 54.84943977591037, 54.84360410831, 54.837768440709624, 54.83193277310925, 54.82609710550888, 54.8202614379085, 54.81442577030813, 54.808590102707754, 54.80275443510738, 54.79691876750701, 54.791083099906636, 54.785247432306264, 54.779411764705884, 54.77357609710551, 54.76774042950514, 54.761904761904766, 54.756069094304394, 54.75023342670402, 54.74439775910365, 54.738562091503276, 54.7327264239029, 54.726890756302524, 54.72105508870215, 54.71521942110178, 54.709383753501406, 54.70354808590103, 54.69771241830066, 54.69187675070029, 54.6860410830999, 54.68020541549953, 54.674369747899156, 54.668534080298784, 54.662698412698404, 54.65686274509803, 54.65102707749766, 54.645191409897286, 54.639355742296914, 54.63352007469654, 54.62768440709617, 54.621848739495796, 54.616013071895416, 54.610177404295044, 54.60434173669467, 54.5985060690943, 54.592670401493926, 54.586834733893554, 54.58099906629318, 54.57516339869281, 54.56932773109243, 54.563492063492056, 54.557656395891684, 54.55182072829131, 54.54598506069094, 54.540149393090566, 54.53431372549019, 54.52847805788982, 54.52264239028944, 54.51680672268907, 54.510971055088696, 54.50513538748832, 54.49929971988795, 54.49346405228758, 54.487628384687206, 54.48179271708683, 54.47595704948645, 54.47012138188608, 54.46428571428571, 54.458450046685336, 54.45261437908496, 54.44677871148459, 54.44094304388422, 54.435107376283845, 54.429271708683466, 54.42343604108309, 54.41760037348272, 54.41176470588235, 54.405929038281975, 54.4000933706816, 54.39425770308123, 54.38842203548086, 54.38258636788048, 54.376750700280105, 54.37091503267973, 54.36507936507936, 54.35924369747899, 54.353408029878615, 54.34757236227824, 54.34173669467787, 54.33590102707749, 54.33006535947712, 54.324229691876745, 54.31839402427637, 54.312558356676, 54.30672268907563, 54.300887021475255, 54.29505135387488, 54.2892156862745, 54.28338001867413, 54.27754435107376, 54.271708683473385, 54.26587301587301, 54.26003734827264, 54.25420168067227, 54.248366013071895, 54.242530345471515, 54.23669467787114, 54.23085901027077, 54.2250233426704, 54.219187675070025, 54.21335200746965, 54.20751633986928, 54.20168067226891, 54.19584500466853, 54.190009337068155, 54.18417366946778, 54.17833800186741, 54.17250233426704, 54.166666666666664, 54.16083099906629, 54.15499533146592, 54.14915966386554, 54.14332399626517, 54.137488328664794, 54.13165266106442, 54.12581699346405, 54.11998132586368, 54.114145658263304, 54.10830999066293, 54.10247432306255, 54.09663865546218, 54.09080298786181, 54.084967320261434, 54.07913165266106, 54.07329598506069, 54.067460317460316, 54.061624649859944, 54.055788982259564, 54.04995331465919, 54.04411764705882, 54.038281979458446, 54.032446311858074, 54.0266106442577, 54.02077497665733, 54.014939309056956, 54.009103641456576, 54.003267973856204, 53.99743230625583, 53.99159663865546, 53.985760971055086, 53.97992530345471, 53.97408963585434, 53.96825396825397, 53.96241830065359, 53.956582633053216, 53.95074696545284, 53.94491129785247, 53.9390756302521, 53.933239962651726, 53.92740429505135, 53.92156862745098, 53.9157329598506, 53.90989729225023, 53.904061624649856, 53.89822595704948, 53.89239028944911, 53.88655462184874, 53.880718954248366, 53.87488328664799, 53.86904761904761, 53.86321195144724, 53.85737628384687, 53.851540616246496, 53.84570494864612, 53.83986928104575, 53.83403361344538, 53.828197945845005, 53.822362278244626, 53.81652661064425, 53.81069094304388, 53.80485527544351, 53.799019607843135, 53.79318394024276, 53.78734827264239, 53.78151260504202, 53.77567693744164, 53.769841269841265, 53.76400560224089, 53.75816993464052, 53.75233426704015, 53.746498599439775, 53.7406629318394, 53.73482726423903, 53.72899159663865, 53.72315592903828, 53.717320261437905, 53.71148459383753, 53.70564892623716, 53.69981325863679, 53.693977591036415, 53.68814192343604, 53.68230625583566, 53.67647058823529, 53.67063492063492, 53.664799253034545, 53.65896358543417, 53.6531279178338, 53.64729225023343, 53.641456582633054, 53.635620915032675, 53.6297852474323, 53.62394957983193, 53.61811391223156, 53.612278244631185, 53.60644257703081, 53.60060690943044, 53.59477124183007, 53.58893557422969, 53.583099906629315, 53.57726423902894, 53.57142857142857, 53.5655929038282, 53.559757236227824, 53.55392156862745, 53.54808590102708, 53.5422502334267, 53.53641456582633, 53.530578898225954, 53.52474323062558, 53.51890756302521, 53.51307189542484, 53.507236227824464, 53.50140056022409, 53.49556489262371, 53.48972922502334, 53.48389355742297, 53.478057889822594, 53.47222222222222, 53.46638655462185, 53.460550887021476, 53.454715219421104, 53.448879551820724, 53.44304388422035, 53.43720821661998, 53.431372549019606, 53.425536881419234, 53.41970121381886, 53.41386554621849, 53.408029878618116, 53.402194211017736, 53.396358543417364, 53.39052287581699, 53.38468720821662, 53.378851540616246, 53.37301587301587, 53.3671802054155, 53.36134453781513, 53.35550887021475, 53.349673202614376, 53.343837535014, 53.33800186741363, 53.33216619981326, 53.326330532212886, 53.32049486461251, 53.31465919701214, 53.30882352941176, 53.30298786181139, 53.297152194211016, 53.29131652661064, 53.28548085901027, 53.2796451914099, 53.273809523809526, 53.26797385620915, 53.26213818860877, 53.2563025210084, 53.25046685340803, 53.244631185807656, 53.23879551820728, 53.23295985060691, 53.22712418300654, 53.221288515406165, 53.215452847805786, 53.20961718020541, 53.20378151260504, 53.19794584500467, 53.192110177404295, 53.18627450980392, 53.18043884220355, 53.17460317460318, 53.1687675070028, 53.162931839402425, 53.15709617180205, 53.15126050420168, 53.14542483660131, 53.139589169000935, 53.13375350140056, 53.12791783380019, 53.12208216619981, 53.11624649859944, 53.110410830999065, 53.10457516339869, 53.09873949579832, 53.09290382819795, 53.087068160597575, 53.0812324929972, 53.07539682539682, 53.06956115779645, 53.06372549019608, 53.057889822595705, 53.05205415499533, 53.04621848739496, 53.04038281979459, 53.034547152194214, 53.028711484593835, 53.02287581699346, 53.01704014939309, 53.01120448179272, 53.005368814192344, 52.99953314659197, 52.9936974789916, 52.98786181139123, 52.98202614379085, 52.976190476190474, 52.9703548085901, 52.96451914098973, 52.95868347338936, 52.952847805788984, 52.94701213818861, 52.94117647058824, 52.93534080298786, 52.92950513538749, 52.923669467787114, 52.91783380018674, 52.91199813258637, 52.906162464986, 52.900326797385624, 52.89449112978525, 52.88865546218487, 52.8828197945845, 52.87698412698413, 52.871148459383754, 52.86531279178338, 52.85947712418301, 52.853641456582636, 52.847805788982264, 52.841970121381884, 52.83613445378151, 52.83029878618114, 52.824463118580766, 52.818627450980394, 52.81279178338002, 52.80695611577965, 52.801120448179276, 52.795284780578896, 52.789449112978524, 52.78361344537815, 52.77777777777778, 52.771942110177406, 52.76610644257703, 52.76027077497666, 52.75443510737629, 52.74859943977591, 52.742763772175536, 52.73692810457516, 52.73109243697479, 52.72525676937442, 52.719421101774046, 52.71358543417367, 52.7077497665733, 52.70191409897292, 52.69607843137255, 52.690242763772176, 52.6844070961718, 52.67857142857143, 52.67273576097106, 52.666900093370685, 52.66106442577031, 52.65522875816993, 52.64939309056956, 52.64355742296919, 52.637721755368815, 52.63188608776844, 52.62605042016807, 52.6202147525677, 52.614379084967325, 52.608543417366946, 52.60270774976657, 52.5968720821662, 52.59103641456583, 52.585200746965455, 52.57936507936508, 52.57352941176471, 52.56769374416434, 52.56185807656396, 52.556022408963585, 52.55018674136321, 52.54435107376284, 52.53851540616247, 52.532679738562095, 52.52684407096172, 52.52100840336135, 52.51517273576097, 52.5093370681606, 52.503501400560225, 52.49766573295985, 52.49183006535948, 52.48599439775911, 52.480158730158735, 52.47432306255836, 52.46848739495798, 52.46265172735761, 52.45681605975724, 52.450980392156865, 52.44514472455649, 52.43930905695612, 52.43347338935575, 52.427637721755374, 52.421802054154995, 52.41596638655462, 52.41013071895425, 52.40429505135388, 52.398459383753504, 52.39262371615313, 52.38678804855276, 52.38095238095239, 52.37511671335201, 52.369281045751634, 52.36344537815126, 52.35760971055089, 52.35177404295052, 52.345938375350144, 52.34010270774977, 52.3342670401494, 52.32843137254902, 52.32259570494865, 52.316760037348274, 52.3109243697479, 52.30508870214753, 52.29925303454716, 52.293417366946784, 52.28758169934641, 52.28174603174603, 52.27591036414566, 52.27007469654529, 52.264239028944914, 52.25840336134454, 52.25256769374417, 52.246732026143796, 52.240896358543424, 52.235060690943044, 52.22922502334267, 52.2233893557423, 52.217553688141926, 52.211718020541554, 52.20588235294118, 52.20004668534081, 52.194211017740436, 52.188375350140056, 52.182539682539684, 52.17670401493931, 52.17086834733894, 52.165032679738566, 52.15919701213819, 52.15336134453782, 52.14752567693745, 52.14169000933707, 52.135854341736696, 52.13001867413632, 52.12418300653595, 52.11834733893558, 52.112511671335206, 52.10667600373483, 52.10084033613446, 52.09500466853408, 52.08916900093371, 52.083333333333336, 52.07749766573296, 52.07166199813259, 52.06582633053222, 52.059990662931845, 52.05415499533147, 52.04831932773109, 52.04248366013072, 52.03664799253035, 52.030812324929975, 52.0249766573296, 52.01914098972923, 52.01330532212886, 52.007469654528485, 52.001633986928105, 51.99579831932773, 51.98996265172736, 51.98412698412699, 51.978291316526615, 51.97245564892624, 51.96661998132587, 51.9607843137255, 51.95494864612512, 51.949112978524745, 51.94327731092437, 51.937441643324, 51.93160597572363, 51.925770308123255, 51.91993464052288, 51.91409897292251, 51.90826330532213, 51.90242763772176, 51.896591970121385, 51.89075630252101, 51.88492063492064, 51.87908496732027, 51.873249299719895, 51.86741363211952, 51.86157796451914, 51.85574229691877, 51.8499066293184, 51.844070961718025, 51.83823529411765, 51.83239962651728, 51.82656395891691, 51.820728291316534, 51.814892623716155, 51.80905695611578, 51.80322128851541, 51.79738562091504, 51.791549953314664, 51.78571428571429, 51.77987861811392, 51.77404295051355, 51.76820728291317, 51.762371615312794, 51.75653594771242, 51.75070028011205, 51.74486461251168, 51.739028944911304, 51.73319327731093, 51.72735760971056, 51.72152194211018, 51.71568627450981, 51.709850606909434, 51.70401493930906, 51.69817927170869, 51.692343604108316, 51.686507936507944, 51.68067226890757, 51.67483660130719, 51.66900093370682, 51.663165266106446, 51.657329598506074, 51.6514939309057, 51.64565826330533, 51.639822595704956, 51.633986928104584, 51.628151260504204, 51.62231559290383, 51.61647992530346, 51.610644257703086, 51.604808590102714, 51.59897292250234, 51.59313725490197, 51.587301587301596, 51.581465919701216, 51.575630252100844, 51.56979458450047, 51.5639589169001, 51.55812324929971, 51.55228758169934, 51.54645191409897, 51.540616246498594, 51.53478057889822, 51.52894491129785, 51.523109243697476, 51.5172735760971, 51.511437908496724, 51.50560224089635, 51.49976657329598, 51.493930905695606, 51.488095238095234, 51.48225957049486, 51.47642390289449, 51.470588235294116, 51.464752567693736, 51.458916900093364, 51.45308123249299, 51.44724556489262, 51.441409897292246, 51.43557422969187, 51.4297385620915, 51.42390289449112, 51.41806722689075, 51.412231559290376, 51.40639589169, 51.40056022408963, 51.39472455648926, 51.388888888888886, 51.38305322128851, 51.37721755368814, 51.37138188608776, 51.36554621848739, 51.359710550887016, 51.35387488328664, 51.34803921568627, 51.3422035480859, 51.336367880485525, 51.330532212885146, 51.32469654528477, 51.3188608776844, 51.31302521008403, 51.307189542483655, 51.30135387488328, 51.29551820728291, 51.28968253968254, 51.283846872082165, 51.278011204481786, 51.27217553688141, 51.26633986928104, 51.26050420168067, 51.254668534080295, 51.24883286647992, 51.24299719887955, 51.23716153127917, 51.2313258636788, 51.225490196078425, 51.21965452847805, 51.21381886087768, 51.20798319327731, 51.202147525676935, 51.19631185807656, 51.19047619047619, 51.18464052287581, 51.17880485527544, 51.172969187675065, 51.16713352007469, 51.16129785247432, 51.15546218487395, 51.149626517273575, 51.143790849673195, 51.13795518207282, 51.13211951447245, 51.12628384687208, 51.120448179271705, 51.11461251167133, 51.10877684407096, 51.10294117647059, 51.097105508870214, 51.091269841269835, 51.08543417366946, 51.07959850606909, 51.07376283846872, 51.067927170868344, 51.06209150326797, 51.0562558356676, 51.05042016806722, 51.04458450046685, 51.038748832866474, 51.0329131652661, 51.02707749766573, 51.02124183006536, 51.015406162464984, 51.00957049486461, 51.00373482726424, 50.99789915966386, 50.99206349206349, 50.986227824463114, 50.98039215686274, 50.97455648926237, 50.968720821662, 50.962885154061624, 50.957049486461244, 50.95121381886087, 50.9453781512605, 50.93954248366013, 50.933706816059754, 50.92787114845938, 50.92203548085901, 50.916199813258636, 50.910364145658264, 50.904528478057884, 50.89869281045751, 50.89285714285714, 50.887021475256766, 50.881185807656394, 50.87535014005602, 50.86951447245565, 50.86367880485527, 50.857843137254896, 50.852007469654524, 50.84617180205415, 50.84033613445378, 50.834500466853406, 50.82866479925303, 50.82282913165266, 50.81699346405229, 50.81115779645191, 50.805322128851536, 50.79948646125116, 50.79365079365079, 50.78781512605042, 50.781979458450046, 50.77614379084967, 50.77030812324929, 50.76447245564892, 50.75863678804855, 50.752801120448176, 50.7469654528478, 50.74112978524743, 50.73529411764706, 50.729458450046685, 50.72362278244631, 50.71778711484593, 50.71195144724556, 50.70611577964519, 50.700280112044815, 50.69444444444444, 50.68860877684407, 50.6827731092437, 50.67693744164332, 50.671101774042945, 50.66526610644257, 50.6594304388422, 50.65359477124183, 50.647759103641455, 50.64192343604108, 50.63608776844071, 50.63025210084034, 50.62441643323996, 50.618580765639585, 50.61274509803921, 50.60690943043884, 50.60107376283847, 50.595238095238095, 50.58940242763772, 50.58356676003734, 50.57773109243697, 50.5718954248366, 50.566059757236225, 50.56022408963585, 50.55438842203548, 50.54855275443511, 50.542717086834735, 50.53688141923436, 50.53104575163398, 50.52521008403361, 50.51937441643324, 50.513538748832865, 50.50770308123249, 50.50186741363212, 50.49603174603175, 50.49019607843137, 50.484360410830995, 50.47852474323062, 50.47268907563025, 50.46685340802988, 50.461017740429504, 50.45518207282913, 50.44934640522876, 50.44351073762839, 50.43767507002801, 50.431839402427634, 50.42600373482726, 50.42016806722689, 50.41433239962652, 50.408496732026144, 50.40266106442577, 50.39682539682539, 50.39098972922502, 50.38515406162465, 50.379318394024274, 50.3734827264239, 50.36764705882353, 50.361811391223156, 50.355975723622784, 50.35014005602241, 50.34430438842203, 50.33846872082166, 50.332633053221286, 50.326797385620914, 50.32096171802054, 50.31512605042017, 50.309290382819796, 50.30345471521942, 50.297619047619044, 50.29178338001867, 50.2859477124183, 50.280112044817926, 50.274276377217554, 50.26844070961718, 50.26260504201681, 50.256769374416436, 50.250933706816056, 50.245098039215684, 50.23926237161531, 50.23342670401494, 50.227591036414566, 50.22175536881419, 50.21591970121382, 50.21008403361344, 50.20424836601307, 50.198412698412696, 50.19257703081232, 50.18674136321195, 50.18090569561158, 50.175070028011206, 50.16923436041083, 50.16339869281046, 50.15756302521008, 50.15172735760971, 50.145891690009336, 50.14005602240896, 50.13422035480859, 50.12838468720822, 50.122549019607845, 50.116713352007466, 50.11087768440709, 50.10504201680672, 50.09920634920635, 50.093370681605975, 50.0875350140056, 50.08169934640523, 50.07586367880486, 50.070028011204485, 50.064192343604105, 50.05835667600373, 50.05252100840336, 50.04668534080299, 50.040849673202615, 50.03501400560224, 50.02917833800187, 50.02334267040149, 50.01750700280112, 50.011671335200745, 50.00583566760037, 50.0, 49.99416433239963, 49.988328664799255, 49.98249299719888, 49.97665732959851, 49.97082166199813, 49.96498599439776, 49.959150326797385, 49.95331465919701, 49.94747899159664, 49.94164332399627, 49.935807656395895, 49.929971988795515, 49.92413632119514, 49.91830065359477, 49.9124649859944, 49.906629318394025, 49.90079365079365, 49.89495798319328, 49.88912231559291, 49.883286647992534, 49.877450980392155, 49.87161531279178, 49.86577964519141, 49.85994397759104, 49.854108309990664, 49.84827264239029, 49.84243697478992, 49.83660130718954, 49.83076563958917, 49.824929971988794, 49.81909430438842, 49.81325863678805, 49.80742296918768, 49.801587301587304, 49.79575163398693, 49.78991596638656, 49.78408029878618, 49.77824463118581, 49.772408963585434, 49.76657329598506, 49.76073762838469, 49.754901960784316, 49.749066293183944, 49.743230625583564, 49.73739495798319, 49.73155929038282, 49.725723622782446, 49.719887955182074, 49.7140522875817, 49.70821661998133, 49.702380952380956, 49.69654528478058, 49.690709617180204, 49.68487394957983, 49.67903828197946, 49.673202614379086, 49.667366946778714, 49.66153127917834, 49.65569561157797, 49.64985994397759, 49.644024276377216, 49.638188608776844, 49.63235294117647, 49.6265172735761, 49.620681605975726, 49.61484593837535, 49.60901027077498, 49.60317460317461, 49.59733893557423, 49.591503267973856, 49.58566760037348, 49.57983193277311, 49.57399626517274, 49.568160597572366, 49.56232492997199, 49.55648926237161, 49.55065359477124, 49.54481792717087, 49.538982259570496, 49.53314659197012, 49.52731092436975, 49.52147525676938, 49.515639589169005, 49.50980392156863, 49.50396825396825, 49.49813258636788, 49.49229691876751, 49.486461251167135, 49.48062558356676, 49.47478991596639, 49.46895424836602, 49.46311858076564, 49.457282913165265, 49.45144724556489, 49.44561157796452, 49.43977591036415, 49.433940242763775, 49.4281045751634, 49.42226890756303, 49.41643323996266, 49.41059757236228, 49.404761904761905, 49.39892623716153, 49.39309056956116, 49.38725490196079, 49.381419234360415, 49.37558356676004, 49.36974789915966, 49.36391223155929, 49.35807656395892, 49.352240896358545, 49.34640522875817, 49.3405695611578, 49.33473389355743, 49.328898225957055, 49.32306255835668, 49.3172268907563, 49.31139122315593, 49.30555555555556, 49.299719887955185, 49.29388422035481, 49.28804855275444, 49.28221288515407, 49.27637721755369, 49.270541549953315, 49.26470588235294, 49.25887021475257, 49.2530345471522, 49.247198879551824, 49.24136321195145, 49.23552754435108, 49.22969187675071, 49.22385620915033, 49.21802054154995, 49.212184873949575, 49.2063492063492, 49.20051353874883, 49.19467787114846, 49.188842203548084, 49.18300653594771, 49.17717086834734, 49.17133520074696, 49.16549953314659, 49.159663865546214, 49.15382819794584, 49.14799253034547, 49.1421568627451, 49.136321195144724, 49.13048552754435, 49.12464985994397, 49.1188141923436, 49.11297852474323, 49.107142857142854, 49.10130718954248, 49.09547152194211, 49.089635854341736, 49.083800186741364, 49.077964519140984, 49.07212885154061, 49.06629318394024, 49.060457516339866, 49.054621848739494, 49.04878618113912, 49.04295051353875, 49.037114845938376, 49.031279178337996, 49.025443510737624, 49.01960784313725, 49.01377217553688, 49.007936507936506, 49.002100840336134, 48.99626517273576, 48.99042950513539, 48.98459383753501, 48.978758169934636, 48.972922502334264, 48.96708683473389, 48.96125116713352, 48.955415499533146, 48.94957983193277, 48.9437441643324, 48.93790849673202, 48.93207282913165, 48.926237161531276, 48.9204014939309, 48.91456582633053, 48.90873015873016, 48.902894491129786, 48.89705882352941, 48.89122315592903, 48.88538748832866, 48.87955182072829, 48.873716153127916, 48.86788048552754, 48.86204481792717, 48.8562091503268, 48.850373482726425, 48.844537815126046, 48.83870214752567, 48.8328664799253, 48.82703081232493, 48.821195144724555, 48.81535947712418, 48.80952380952381, 48.80368814192344, 48.79785247432306, 48.792016806722685, 48.78618113912231, 48.78034547152194, 48.77450980392157, 48.768674136321195, 48.76283846872082, 48.75700280112045, 48.75116713352007, 48.7453314659197, 48.739495798319325, 48.73366013071895, 48.72782446311858, 48.72198879551821, 48.716153127917835, 48.71031746031746, 48.70448179271708, 48.69864612511671, 48.69281045751634, 48.686974789915965, 48.68113912231559, 48.67530345471522, 48.66946778711485, 48.663632119514475, 48.657796451914095, 48.65196078431372, 48.64612511671335, 48.64028944911298, 48.634453781512605, 48.62861811391223, 48.62278244631186, 48.61694677871149, 48.61111111111111, 48.605275443510735, 48.59943977591036, 48.59360410830999, 48.58776844070962, 48.581932773109244, 48.57609710550887, 48.5702614379085, 48.56442577030812, 48.55859010270775, 48.552754435107374, 48.546918767507, 48.54108309990663, 48.53524743230626, 48.529411764705884, 48.52357609710551, 48.51774042950513, 48.51190476190476, 48.50606909430439, 48.500233426704014, 48.49439775910364, 48.48856209150327, 48.482726423902896, 48.476890756302524, 48.471055088702144, 48.46521942110177, 48.4593837535014, 48.453548085901026, 48.447712418300654, 48.44187675070028, 48.43604108309991, 48.430205415499536, 48.424369747899156, 48.418534080298784, 48.41269841269841, 48.40686274509804, 48.401027077497666, 48.39519140989729, 48.38935574229692, 48.38352007469655, 48.37768440709617, 48.371848739495796, 48.36601307189542, 48.36017740429505, 48.35434173669468, 48.348506069094306, 48.34267040149393, 48.33683473389356, 48.33099906629318, 48.32516339869281, 48.319327731092436, 48.31349206349206, 48.30765639589169, 48.30182072829132, 48.295985060690946, 48.29014939309057, 48.28431372549019, 48.27847805788982, 48.27264239028945, 48.266806722689076, 48.2609710550887, 48.25513538748833, 48.24929971988796, 48.243464052287585, 48.237628384687206, 48.23179271708683, 48.22595704948646, 48.22012138188609, 48.214285714285715, 48.20845004668534, 48.20261437908497, 48.1967787114846, 48.19094304388422, 48.185107376283845, 48.17927170868347, 48.1734360410831, 48.16760037348273, 48.161764705882355, 48.15592903828198, 48.15009337068161, 48.14425770308123, 48.13842203548086, 48.132586367880485, 48.12675070028011, 48.12091503267974, 48.11507936507937, 48.109243697478995, 48.10340802987862, 48.09757236227824, 48.09173669467787, 48.0859010270775, 48.080065359477125, 48.07422969187675, 48.06839402427638, 48.06255835667601, 48.056722689075634, 48.050887021475255, 48.04505135387488, 48.03921568627451, 48.03338001867414, 48.027544351073765, 48.02170868347339, 48.01587301587302, 48.01003734827265, 48.00420168067227, 47.998366013071895, 47.99253034547152, 47.98669467787115, 47.98085901027078, 47.975023342670404, 47.96918767507003, 47.96335200746966, 47.95751633986928, 47.95168067226891, 47.945845004668534, 47.94000933706816, 47.93417366946779, 47.92833800186742, 47.922502334267044, 47.91666666666667, 47.91083099906629, 47.90499533146592, 47.89915966386555, 47.893323996265174, 47.8874883286648, 47.88165266106443, 47.875816993464056, 47.869981325863684, 47.864145658263304, 47.85830999066293, 47.85247432306256, 47.846638655462186, 47.840802987861814, 47.83496732026144, 47.82913165266107, 47.823295985060696, 47.817460317460316, 47.811624649859944, 47.80578898225957, 47.7999533146592, 47.794117647058826, 47.78828197945845, 47.78244631185808, 47.77661064425771, 47.77077497665733, 47.764939309056956, 47.75910364145658, 47.75326797385621, 47.74743230625584, 47.741596638655466, 47.73576097105509, 47.72992530345472, 47.72408963585434, 47.71825396825397, 47.712418300653596, 47.70658263305322, 47.70074696545285, 47.69491129785248, 47.689075630252105, 47.68323996265173, 47.67740429505135, 47.67156862745098, 47.66573295985061, 47.659897292250236, 47.654061624649856, 47.64822595704948, 47.64239028944911, 47.63655462184874, 47.630718954248366, 47.62488328664799, 47.61904761904761, 47.61321195144724, 47.60737628384687, 47.601540616246496, 47.59570494864612, 47.58986928104575, 47.58403361344538, 47.578197945845005, 47.572362278244626, 47.56652661064425, 47.56069094304388, 47.55485527544351, 47.549019607843135, 47.54318394024276, 47.53734827264239, 47.53151260504202, 47.52567693744164, 47.519841269841265, 47.51400560224089, 47.50816993464052, 47.50233426704015, 47.496498599439775, 47.4906629318394, 47.48482726423903, 47.47899159663865, 47.47315592903828, 47.467320261437905, 47.46148459383753, 47.45564892623716, 47.44981325863679, 47.443977591036415, 47.43814192343604, 47.43230625583566, 47.42647058823529, 47.42063492063492, 47.414799253034545, 47.40896358543417, 47.4031279178338, 47.39729225023343, 47.391456582633054, 47.385620915032675, 47.3797852474323, 47.37394957983193, 47.36811391223156, 47.362278244631185, 47.35644257703081, 47.35060690943044, 47.34477124183007, 47.33893557422969, 47.333099906629315, 47.32726423902894, 47.32142857142857, 47.3155929038282, 47.309757236227824, 47.30392156862745, 47.29808590102708, 47.2922502334267, 47.28641456582633, 47.280578898225954, 47.27474323062558, 47.26890756302521, 47.26307189542484, 47.257236227824464, 47.25140056022409, 47.24556489262371, 47.23972922502334, 47.23389355742297, 47.228057889822594, 47.22222222222222, 47.21638655462185, 47.210550887021476, 47.204715219421104, 47.198879551820724, 47.19304388422035, 47.18720821661998, 47.181372549019606, 47.175536881419234, 47.16970121381886, 47.16386554621849, 47.158029878618116, 47.152194211017736, 47.146358543417364, 47.14052287581699, 47.13468720821662, 47.128851540616246, 47.12301587301587, 47.1171802054155, 47.11134453781513, 47.10550887021475, 47.099673202614376, 47.093837535014, 47.08800186741363, 47.08216619981326, 47.076330532212886, 47.07049486461251, 47.06465919701214, 47.05882352941176, 47.05298786181139, 47.047152194211016, 47.04131652661064, 47.03548085901027, 47.0296451914099, 47.023809523809526, 47.01797385620915, 47.01213818860877, 47.0063025210084, 47.00046685340803, 46.994631185807656, 46.98879551820728, 46.98295985060691, 46.97712418300654, 46.971288515406165, 46.965452847805786, 46.95961718020541, 46.95378151260504, 46.94794584500467, 46.942110177404295, 46.93627450980392, 46.93043884220355, 46.92460317460318, 46.9187675070028, 46.912931839402425, 46.90709617180205, 46.90126050420168, 46.89542483660131, 46.889589169000935, 46.88375350140056, 46.87791783380019, 46.87208216619981, 46.86624649859944, 46.860410830999065, 46.85457516339869, 46.84873949579832, 46.84290382819795, 46.837068160597575, 46.8312324929972, 46.82539682539682, 46.81956115779645, 46.81372549019608, 46.807889822595705, 46.80205415499533, 46.79621848739496, 46.79038281979459, 46.784547152194214, 46.778711484593835, 46.77287581699346, 46.76704014939309, 46.76120448179272, 46.755368814192344, 46.74953314659197, 46.7436974789916, 46.73786181139123, 46.73202614379085, 46.726190476190474, 46.7203548085901, 46.71451914098973, 46.70868347338936, 46.702847805788984, 46.69701213818861, 46.69117647058824, 46.68534080298786, 46.67950513538749, 46.673669467787114, 46.66783380018674, 46.66199813258637, 46.656162464986, 46.650326797385624, 46.64449112978525, 46.63865546218487, 46.6328197945845, 46.62698412698413, 46.621148459383754, 46.61531279178338, 46.60947712418301, 46.603641456582636, 46.597805788982264, 46.591970121381884, 46.58613445378151, 46.58029878618114, 46.574463118580766, 46.568627450980394, 46.56279178338002, 46.55695611577965, 46.551120448179276, 46.545284780578896, 46.539449112978524, 46.53361344537815, 46.52777777777778, 46.521942110177406, 46.51610644257703, 46.51027077497666, 46.50443510737629, 46.49859943977591, 46.492763772175536, 46.48692810457516, 46.48109243697479, 46.47525676937442, 46.469421101774046, 46.46358543417367, 46.4577497665733, 46.45191409897292, 46.44607843137255, 46.440242763772176, 46.4344070961718, 46.42857142857143, 46.42273576097106, 46.416900093370685, 46.41106442577031, 46.40522875816993, 46.39939309056956, 46.39355742296919, 46.387721755368815, 46.38188608776844, 46.37605042016807, 46.3702147525677, 46.364379084967325, 46.358543417366946, 46.35270774976657, 46.3468720821662, 46.34103641456583, 46.335200746965455, 46.32936507936508, 46.32352941176471, 46.31769374416434, 46.31185807656396, 46.306022408963585, 46.30018674136321, 46.29435107376284, 46.28851540616247, 46.282679738562095, 46.27684407096172, 46.27100840336135, 46.26517273576097, 46.2593370681606, 46.253501400560225, 46.24766573295985, 46.24183006535948, 46.23599439775911, 46.230158730158735, 46.22432306255836, 46.21848739495798, 46.21265172735761, 46.20681605975724, 46.200980392156865, 46.19514472455649, 46.18930905695612, 46.18347338935575, 46.177637721755374, 46.171802054154995, 46.16596638655462, 46.16013071895425, 46.15429505135388, 46.148459383753504, 46.14262371615313, 46.13678804855276, 46.13095238095239, 46.12511671335201, 46.119281045751634, 46.11344537815126, 46.10760971055089, 46.10177404295052, 46.095938375350144, 46.090102707749764, 46.08426704014939, 46.07843137254902, 46.07259570494865, 46.06676003734827, 46.060924369747895, 46.05508870214752, 46.04925303454715, 46.04341736694678, 46.037581699346404, 46.03174603174603, 46.02591036414566, 46.02007469654528, 46.01423902894491, 46.008403361344534, 46.00256769374416, 45.99673202614379, 45.99089635854342, 45.985060690943044, 45.97922502334267, 45.97338935574229, 45.96755368814192, 45.96171802054155, 45.955882352941174, 45.9500466853408, 45.94421101774043, 45.938375350140056, 45.932539682539684, 45.926704014939304, 45.92086834733893, 45.91503267973856, 45.909197012138186, 45.903361344537814, 45.89752567693744, 45.89169000933707, 45.885854341736696, 45.880018674136316, 45.874183006535944, 45.86834733893557, 45.8625116713352, 45.856676003734826, 45.85084033613445, 45.84500466853408, 45.83916900093371, 45.83333333333333, 45.827497665732956, 45.82166199813258, 45.81582633053221, 45.80999066293184, 45.804154995331466, 45.79831932773109, 45.79248366013072, 45.78664799253034, 45.78081232492997, 45.774976657329596, 45.76914098972922, 45.76330532212885, 45.75746965452848, 45.751633986928105, 45.74579831932773, 45.73996265172735, 45.73412698412698, 45.72829131652661, 45.722455648926235, 45.71661998132586, 45.71078431372549, 45.70494864612512, 45.699112978524745, 45.693277310924366, 45.68744164332399, 45.68160597572362, 45.67577030812325, 45.669934640522875, 45.6640989729225, 45.65826330532213, 45.65242763772176, 45.64659197012138, 45.640756302521005, 45.63492063492063, 45.62908496732026, 45.62324929971989, 45.617413632119515, 45.61157796451914, 45.60574229691877, 45.59990662931839, 45.59407096171802, 45.588235294117645, 45.58239962651727, 45.5765639589169, 45.57072829131653, 45.564892623716155, 45.55905695611578, 45.5532212885154, 45.54738562091503, 45.54154995331466, 45.535714285714285, 45.52987861811391, 45.52404295051354, 45.51820728291317, 45.512371615312794, 45.506535947712415, 45.50070028011204, 45.49486461251167, 45.4890289449113, 45.483193277310924, 45.47735760971055, 45.47152194211018, 45.46568627450981, 45.45985060690943, 45.454014939309054, 45.44817927170868, 45.44234360410831, 45.43650793650794, 45.430672268907564, 45.42483660130719, 45.41900093370682, 45.41316526610644, 45.40732959850607, 45.401493930905694, 45.39565826330532, 45.38982259570495, 45.38398692810458, 45.378151260504204, 45.37231559290383, 45.36647992530345, 45.36064425770308, 45.35480859010271, 45.348972922502334, 45.34313725490196, 45.33730158730159, 45.331465919701216, 45.325630252100844, 45.319794584500464, 45.31395891690009, 45.30812324929972, 45.302287581699346, 45.296451914098974, 45.2906162464986, 45.28478057889823, 45.278944911297856, 45.273109243697476, 45.267273576097104, 45.26143790849673, 45.25560224089636, 45.249766573295986, 45.24393090569561, 45.23809523809524, 45.23225957049487, 45.22642390289449, 45.220588235294116, 45.21475256769374, 45.20891690009337, 45.203081232493, 45.197245564892626, 45.19140989729225, 45.18557422969188, 45.1797385620915, 45.17390289449113, 45.168067226890756, 45.16223155929038, 45.15639589169001, 45.15056022408964, 45.144724556489265, 45.13888888888889, 45.13305322128851, 45.12721755368814, 45.12138188608777, 45.115546218487395, 45.10971055088702, 45.10387488328665, 45.09803921568628, 45.092203548085905, 45.086367880485525, 45.08053221288515, 45.07469654528478, 45.06886087768441, 45.063025210084035, 45.05718954248366, 45.05135387488329, 45.04551820728292, 45.03968253968254, 45.033846872082165, 45.02801120448179, 45.02217553688142, 45.01633986928105, 45.010504201680675, 45.0046685340803, 44.99883286647993, 44.99299719887955, 44.98716153127918, 44.981325863678805, 44.97549019607843, 44.96965452847806, 44.96381886087769, 44.957983193277315, 44.95214752567694, 44.94631185807656, 44.94047619047619, 44.93464052287582, 44.928804855275445, 44.92296918767507, 44.9171335200747, 44.91129785247433, 44.905462184873954, 44.899626517273575, 44.8937908496732, 44.88795518207283, 44.88211951447246, 44.876283846872084, 44.87044817927171, 44.86461251167134, 44.85877684407097, 44.85294117647059, 44.847105508870214, 44.84126984126984, 44.83543417366947, 44.8295985060691, 44.823762838468724, 44.81792717086835, 44.81209150326798, 44.8062558356676, 44.80042016806723, 44.794584500466854, 44.78874883286648, 44.78291316526611, 44.777077497665736, 44.771241830065364, 44.76540616246499, 44.75957049486461, 44.75373482726424, 44.747899159663866, 44.742063492063494, 44.73622782446312, 44.73039215686275, 44.724556489262376, 44.718720821662004, 44.712885154061624, 44.70704948646125, 44.70121381886088, 44.695378151260506, 44.689542483660134, 44.68370681605976, 44.67787114845939, 44.672035480859016, 44.666199813258636, 44.660364145658264, 44.65452847805789, 44.64869281045752, 44.642857142857146, 44.63702147525677, 44.6311858076564, 44.62535014005603, 44.61951447245565, 44.613678804855276, 44.6078431372549, 44.60200746965453, 44.59617180205416, 44.590336134453786, 44.58450046685341, 44.57866479925304, 44.57282913165266, 44.56699346405229, 44.561157796451916, 44.55532212885154, 44.54948646125117, 44.5436507936508, 44.537815126050425, 44.53197945845005, 44.52614379084967, 44.52030812324929, 44.51447245564892, 44.50863678804855, 44.502801120448176, 44.4969654528478, 44.49112978524743, 44.48529411764706, 44.479458450046685, 44.47362278244631, 44.46778711484593, 44.46195144724556, 44.45611577964519, 44.450280112044815, 44.44444444444444, 44.43860877684407, 44.4327731092437, 44.42693744164332, 44.421101774042945, 44.41526610644257, 44.4094304388422, 44.40359477124183, 44.397759103641455, 44.39192343604108, 44.38608776844071, 44.38025210084034, 44.37441643323996, 44.368580765639585, 44.36274509803921, 44.35690943043884, 44.35107376283847, 44.345238095238095, 44.33940242763772, 44.33356676003734, 44.32773109243697, 44.3218954248366, 44.316059757236225, 44.31022408963585, 44.30438842203548, 44.29855275443511, 44.292717086834735, 44.28688141923436, 44.28104575163398, 44.27521008403361, 44.26937441643324, 44.263538748832865, 44.25770308123249, 44.25186741363212, 44.24603174603175, 44.24019607843137, 44.234360410830995, 44.22852474323062, 44.22268907563025, 44.21685340802988, 44.211017740429504, 44.20518207282913, 44.19934640522876, 44.19351073762839, 44.18767507002801, 44.181839402427634, 44.17600373482726, 44.17016806722689, 44.16433239962652, 44.158496732026144, 44.15266106442577, 44.14682539682539, 44.14098972922502, 44.13515406162465, 44.129318394024274, 44.1234827264239, 44.11764705882353, 44.111811391223156, 44.105975723622784, 44.10014005602241, 44.09430438842203, 44.08846872082166, 44.082633053221286, 44.076797385620914, 44.07096171802054, 44.06512605042017, 44.059290382819796, 44.05345471521942, 44.047619047619044, 44.04178338001867, 44.0359477124183, 44.030112044817926, 44.024276377217554, 44.01844070961718, 44.01260504201681, 44.006769374416436, 44.000933706816056, 43.995098039215684, 43.98926237161531, 43.98342670401494, 43.977591036414566, 43.97175536881419, 43.96591970121382, 43.96008403361344, 43.95424836601307, 43.948412698412696, 43.94257703081232, 43.93674136321195, 43.93090569561158, 43.925070028011206, 43.91923436041083, 43.91339869281046, 43.90756302521008, 43.90172735760971, 43.895891690009336, 43.89005602240896, 43.88422035480859, 43.87838468720822, 43.872549019607845, 43.866713352007466, 43.86087768440709, 43.85504201680672, 43.84920634920635, 43.843370681605975, 43.8375350140056, 43.83169934640523, 43.82586367880486, 43.820028011204485, 43.814192343604105, 43.80835667600373, 43.80252100840336, 43.79668534080299, 43.790849673202615, 43.78501400560224, 43.77917833800187, 43.77334267040149, 43.76750700280112, 43.761671335200745, 43.75583566760037, 43.75, 43.74416433239963, 43.738328664799255, 43.73249299719888, 43.72665732959851, 43.72082166199813, 43.71498599439776, 43.709150326797385, 43.70331465919701, 43.69747899159664, 43.69164332399627, 43.685807656395895, 43.679971988795515, 43.67413632119514, 43.66830065359477, 43.6624649859944, 43.656629318394025, 43.65079365079365, 43.64495798319328, 43.63912231559291, 43.633286647992534, 43.627450980392155, 43.62161531279178, 43.61577964519141, 43.60994397759104, 43.604108309990664, 43.59827264239029, 43.59243697478992, 43.58660130718954, 43.58076563958917, 43.574929971988794, 43.56909430438842, 43.56325863678805, 43.55742296918768, 43.551587301587304, 43.54575163398693, 43.53991596638656, 43.53408029878618, 43.52824463118581, 43.522408963585434, 43.51657329598506, 43.51073762838469, 43.504901960784316, 43.499066293183944, 43.493230625583564, 43.48739495798319, 43.48155929038282, 43.475723622782446, 43.469887955182074, 43.4640522875817, 43.45821661998133, 43.452380952380956, 43.44654528478058, 43.440709617180204, 43.43487394957983, 43.42903828197946, 43.423202614379086, 43.417366946778714, 43.41153127917834, 43.40569561157797, 43.39985994397759, 43.394024276377216, 43.388188608776844, 43.38235294117647, 43.3765172735761, 43.370681605975726, 43.36484593837535, 43.35901027077498, 43.35317460317461, 43.34733893557423, 43.341503267973856, 43.33566760037348, 43.32983193277311, 43.32399626517274, 43.318160597572366, 43.31232492997199, 43.30648926237161, 43.30065359477124, 43.29481792717087, 43.288982259570496, 43.28314659197012, 43.27731092436975, 43.27147525676938, 43.265639589169005, 43.25980392156863, 43.25396825396825, 43.24813258636788, 43.24229691876751, 43.236461251167135, 43.23062558356676, 43.22478991596639, 43.21895424836602, 43.21311858076564, 43.207282913165265, 43.20144724556489, 43.19561157796452, 43.18977591036415, 43.183940242763775, 43.1781045751634, 43.17226890756303, 43.16643323996266, 43.16059757236228, 43.154761904761905, 43.14892623716153, 43.14309056956116, 43.13725490196079, 43.131419234360415, 43.12558356676004, 43.11974789915966, 43.11391223155929, 43.10807656395892, 43.102240896358545, 43.09640522875817, 43.0905695611578, 43.08473389355743, 43.078898225957055, 43.07306255835668, 43.0672268907563, 43.06139122315593, 43.05555555555556, 43.049719887955185, 43.04388422035481, 43.03804855275444, 43.03221288515407, 43.02637721755369, 43.020541549953315, 43.01470588235294, 43.00887021475257, 43.0030345471522, 42.997198879551824, 42.99136321195145, 42.98552754435108, 42.97969187675071, 42.97385620915033, 42.96802054154995, 42.962184873949575, 42.9563492063492, 42.95051353874883, 42.94467787114846, 42.938842203548084, 42.93300653594771, 42.92717086834734, 42.92133520074696, 42.91549953314659, 42.909663865546214, 42.90382819794584, 42.89799253034547, 42.8921568627451, 42.886321195144724, 42.88048552754435, 42.87464985994397, 42.8688141923436, 42.86297852474323, 42.857142857142854, 42.85130718954248, 42.84547152194211, 42.839635854341736, 42.833800186741364, 42.827964519140984, 42.82212885154061, 42.81629318394024, 42.810457516339866, 42.804621848739494, 42.79878618113912, 42.79295051353875, 42.787114845938376, 42.781279178337996, 42.775443510737624, 42.76960784313725, 42.76377217553688, 42.757936507936506, 42.752100840336134, 42.74626517273576, 42.74042950513539, 42.73459383753501, 42.728758169934636, 42.722922502334264, 42.71708683473389, 42.71125116713352, 42.705415499533146, 42.69957983193277, 42.6937441643324, 42.68790849673202, 42.68207282913165, 42.676237161531276, 42.6704014939309, 42.66456582633053, 42.65873015873016, 42.652894491129786, 42.64705882352941, 42.64122315592903, 42.63538748832866, 42.62955182072829, 42.623716153127916, 42.61788048552754, 42.61204481792717, 42.6062091503268, 42.600373482726425, 42.594537815126046, 42.58870214752567, 42.5828664799253, 42.57703081232493, 42.571195144724555, 42.56535947712418, 42.55952380952381, 42.55368814192344, 42.54785247432306, 42.542016806722685, 42.53618113912231, 42.53034547152194, 42.52450980392157, 42.518674136321195, 42.51283846872082, 42.50700280112045, 42.50116713352007, 42.4953314659197, 42.489495798319325, 42.48366013071895, 42.47782446311858, 42.47198879551821, 42.466153127917835, 42.46031746031746, 42.45448179271708, 42.44864612511671, 42.44281045751634, 42.436974789915965, 42.43113912231559, 42.42530345471522, 42.41946778711485, 42.413632119514475, 42.407796451914095, 42.40196078431372, 42.39612511671335, 42.39028944911298, 42.384453781512605, 42.37861811391223, 42.37278244631186, 42.36694677871149, 42.36111111111111, 42.355275443510735, 42.34943977591036, 42.34360410830999, 42.33776844070962, 42.331932773109244, 42.32609710550887, 42.3202614379085, 42.31442577030812, 42.30859010270775, 42.302754435107374, 42.296918767507, 42.29108309990663, 42.28524743230626, 42.279411764705884, 42.27357609710551, 42.26774042950513, 42.26190476190476, 42.25606909430439, 42.250233426704014, 42.24439775910364, 42.23856209150327, 42.232726423902896, 42.226890756302524, 42.221055088702144, 42.21521942110177, 42.2093837535014, 42.203548085901026, 42.197712418300654, 42.19187675070028, 42.18604108309991, 42.180205415499536, 42.174369747899156, 42.168534080298784, 42.16269841269841, 42.15686274509804, 42.151027077497666, 42.14519140989729, 42.13935574229692, 42.13352007469655, 42.12768440709617, 42.121848739495796, 42.11601307189542, 42.11017740429505, 42.10434173669468, 42.098506069094306, 42.09267040149393, 42.08683473389356, 42.08099906629318, 42.07516339869281, 42.069327731092436, 42.06349206349206, 42.05765639589169, 42.05182072829132, 42.045985060690946, 42.04014939309057, 42.03431372549019, 42.02847805788982, 42.02264239028945, 42.016806722689076, 42.0109710550887, 42.00513538748833, 41.99929971988796, 41.993464052287585, 41.987628384687206, 41.98179271708683, 41.97595704948646, 41.97012138188609, 41.964285714285715, 41.95845004668534, 41.95261437908497, 41.9467787114846, 41.94094304388422, 41.935107376283845, 41.92927170868347, 41.9234360410831, 41.91760037348273, 41.911764705882355, 41.90592903828198, 41.90009337068161, 41.89425770308123, 41.88842203548086, 41.882586367880485, 41.87675070028011, 41.87091503267974, 41.86507936507937, 41.859243697478995, 41.85340802987862, 41.84757236227824, 41.84173669467787, 41.8359010270775, 41.830065359477125, 41.82422969187675, 41.81839402427638, 41.81255835667601, 41.806722689075634, 41.800887021475255, 41.79505135387488, 41.78921568627451, 41.78338001867414, 41.777544351073765, 41.77170868347339, 41.76587301587302, 41.76003734827265, 41.75420168067227, 41.748366013071895, 41.74253034547152, 41.73669467787115, 41.73085901027078, 41.725023342670404, 41.71918767507003, 41.71335200746966, 41.70751633986928, 41.70168067226891, 41.695845004668534, 41.69000933706816, 41.68417366946779, 41.67833800186742, 41.672502334267044, 41.66666666666667, 41.66083099906629, 41.65499533146592, 41.64915966386555, 41.643323996265174, 41.6374883286648, 41.63165266106443, 41.625816993464056, 41.619981325863684, 41.614145658263304, 41.60830999066293, 41.60247432306256, 41.596638655462186, 41.590802987861814, 41.58496732026144, 41.57913165266107, 41.573295985060696, 41.567460317460316, 41.561624649859944, 41.55578898225957, 41.5499533146592, 41.544117647058826, 41.53828197945845, 41.53244631185808, 41.52661064425771, 41.52077497665733, 41.514939309056956, 41.50910364145658, 41.50326797385621, 41.49743230625584, 41.491596638655466, 41.48576097105509, 41.47992530345472, 41.47408963585434, 41.46825396825397, 41.462418300653596, 41.45658263305322, 41.45074696545285, 41.44491129785248, 41.439075630252105, 41.43323996265173, 41.42740429505135, 41.42156862745098, 41.41573295985061, 41.409897292250236, 41.404061624649856, 41.39822595704948, 41.39239028944911, 41.38655462184874, 41.380718954248366, 41.37488328664799, 41.36904761904761, 41.36321195144724, 41.35737628384687, 41.351540616246496, 41.34570494864612, 41.33986928104575, 41.33403361344538, 41.328197945845005, 41.322362278244626, 41.31652661064425, 41.31069094304388, 41.30485527544351, 41.299019607843135, 41.29318394024276, 41.28734827264239, 41.28151260504202, 41.27567693744164, 41.269841269841265, 41.26400560224089, 41.25816993464052, 41.25233426704015, 41.246498599439775, 41.2406629318394, 41.23482726423903, 41.22899159663865, 41.22315592903828, 41.217320261437905, 41.21148459383753, 41.20564892623716, 41.19981325863679, 41.193977591036415, 41.18814192343604, 41.18230625583566, 41.17647058823529, 41.17063492063492, 41.164799253034545, 41.15896358543417, 41.1531279178338, 41.14729225023343, 41.141456582633054, 41.135620915032675, 41.1297852474323, 41.12394957983193, 41.11811391223156, 41.112278244631185, 41.10644257703081, 41.10060690943044, 41.09477124183007, 41.08893557422969, 41.083099906629315, 41.07726423902894, 41.07142857142857, 41.0655929038282, 41.059757236227824, 41.05392156862745, 41.04808590102708, 41.0422502334267, 41.03641456582633, 41.030578898225954, 41.02474323062558, 41.01890756302521, 41.01307189542484, 41.007236227824464, 41.00140056022409, 40.99556489262371, 40.98972922502334, 40.98389355742297, 40.978057889822594, 40.97222222222222, 40.96638655462185, 40.960550887021476, 40.954715219421104, 40.948879551820724, 40.94304388422035, 40.93720821661998, 40.931372549019606, 40.925536881419234, 40.91970121381886, 40.91386554621849, 40.908029878618116, 40.902194211017736, 40.896358543417364, 40.89052287581699, 40.88468720821662, 40.878851540616246, 40.87301587301587, 40.8671802054155, 40.86134453781513, 40.85550887021475, 40.849673202614376, 40.843837535014, 40.83800186741363, 40.83216619981326, 40.826330532212886, 40.82049486461251, 40.81465919701214, 40.80882352941176, 40.80298786181139, 40.797152194211016, 40.79131652661064, 40.78548085901027, 40.7796451914099, 40.773809523809526, 40.76797385620915, 40.76213818860877, 40.7563025210084, 40.75046685340803, 40.744631185807656, 40.73879551820728, 40.73295985060691, 40.72712418300654, 40.721288515406165, 40.715452847805786, 40.70961718020541, 40.70378151260504, 40.69794584500467, 40.692110177404295, 40.68627450980392, 40.68043884220355, 40.67460317460318, 40.6687675070028, 40.662931839402425, 40.65709617180205, 40.65126050420168, 40.64542483660131, 40.639589169000935, 40.63375350140056, 40.62791783380019, 40.62208216619981, 40.61624649859944, 40.610410830999065, 40.60457516339869, 40.59873949579832, 40.59290382819795, 40.587068160597575, 40.5812324929972, 40.57539682539682, 40.56956115779645, 40.56372549019608, 40.557889822595705, 40.55205415499533, 40.54621848739496, 40.54038281979459, 40.534547152194214, 40.528711484593835, 40.52287581699346, 40.51704014939309, 40.51120448179272, 40.505368814192344, 40.49953314659197, 40.4936974789916, 40.48786181139123, 40.48202614379085, 40.476190476190474, 40.4703548085901, 40.46451914098973, 40.45868347338936, 40.452847805788984, 40.44701213818861, 40.44117647058824, 40.43534080298786, 40.42950513538749, 40.423669467787114, 40.41783380018674, 40.41199813258637, 40.406162464986, 40.400326797385624, 40.39449112978525, 40.38865546218487, 40.3828197945845, 40.37698412698413, 40.371148459383754, 40.36531279178338, 40.35947712418301, 40.353641456582636, 40.347805788982264, 40.341970121381884, 40.33613445378151, 40.33029878618114, 40.324463118580766, 40.318627450980394, 40.31279178338002, 40.30695611577965, 40.301120448179276, 40.295284780578896, 40.289449112978524, 40.28361344537815, 40.27777777777778, 40.271942110177406, 40.26610644257703, 40.26027077497666, 40.25443510737629, 40.24859943977591, 40.242763772175536, 40.23692810457516, 40.23109243697479, 40.22525676937442, 40.219421101774046, 40.21358543417367, 40.2077497665733, 40.20191409897292, 40.19607843137255, 40.190242763772176, 40.1844070961718, 40.17857142857143, 40.17273576097106, 40.166900093370685, 40.16106442577031, 40.15522875816993, 40.14939309056956, 40.14355742296919, 40.137721755368815, 40.13188608776844, 40.12605042016807, 40.1202147525677, 40.114379084967325, 40.108543417366946, 40.10270774976657, 40.0968720821662, 40.09103641456583, 40.085200746965455, 40.07936507936508, 40.07352941176471, 40.06769374416434, 40.06185807656396, 40.056022408963585, 40.05018674136321, 40.04435107376284, 40.03851540616247, 40.032679738562095, 40.02684407096172, 40.02100840336135, 40.01517273576097, 40.0093370681606, 40.003501400560225, 39.99766573295985, 39.99183006535948, 39.98599439775911, 39.980158730158735, 39.97432306255836, 39.96848739495798, 39.96265172735761, 39.95681605975724, 39.950980392156865, 39.94514472455649, 39.93930905695612, 39.93347338935575, 39.927637721755374, 39.921802054154995, 39.91596638655462, 39.91013071895425, 39.90429505135388, 39.898459383753504, 39.89262371615313, 39.88678804855276, 39.88095238095239, 39.87511671335201, 39.869281045751634, 39.86344537815126, 39.85760971055089, 39.85177404295052, 39.845938375350144, 39.840102707749764, 39.83426704014939, 39.82843137254902, 39.82259570494865, 39.81676003734827, 39.810924369747895, 39.80508870214752, 39.79925303454715, 39.79341736694678, 39.787581699346404, 39.78174603174603, 39.77591036414566, 39.77007469654528, 39.76423902894491, 39.758403361344534, 39.75256769374416, 39.74673202614379, 39.74089635854342, 39.735060690943044, 39.72922502334267, 39.72338935574229, 39.71755368814192, 39.71171802054155, 39.705882352941174, 39.7000466853408, 39.69421101774043, 39.688375350140056, 39.682539682539684, 39.676704014939304, 39.67086834733893, 39.66503267973856, 39.659197012138186, 39.653361344537814, 39.64752567693744, 39.64169000933707, 39.635854341736696, 39.630018674136316, 39.624183006535944, 39.61834733893557, 39.6125116713352, 39.606676003734826, 39.60084033613445, 39.59500466853408, 39.58916900093371, 39.58333333333333, 39.577497665732956, 39.57166199813258, 39.56582633053221, 39.55999066293184, 39.554154995331466, 39.54831932773109, 39.54248366013072, 39.53664799253034, 39.53081232492997, 39.524976657329596, 39.51914098972922, 39.51330532212885, 39.50746965452848, 39.501633986928105, 39.49579831932773, 39.48996265172735, 39.48412698412698, 39.47829131652661, 39.472455648926235, 39.46661998132586, 39.46078431372549, 39.45494864612512, 39.449112978524745, 39.443277310924366, 39.43744164332399, 39.43160597572362, 39.42577030812325, 39.419934640522875, 39.4140989729225, 39.40826330532213, 39.40242763772176, 39.39659197012138, 39.390756302521005, 39.38492063492063, 39.37908496732026, 39.37324929971989, 39.367413632119515, 39.36157796451914, 39.35574229691877, 39.34990662931839, 39.34407096171802, 39.338235294117645, 39.33239962651727, 39.3265639589169, 39.32072829131653, 39.314892623716155, 39.30905695611578, 39.3032212885154, 39.29738562091503, 39.29154995331466, 39.285714285714285, 39.27987861811391, 39.27404295051354, 39.26820728291317, 39.262371615312794, 39.256535947712415, 39.25070028011204, 39.24486461251167, 39.2390289449113, 39.233193277310924, 39.22735760971055, 39.22152194211018, 39.21568627450981, 39.20985060690943, 39.204014939309054, 39.19817927170868, 39.19234360410831, 39.18650793650794, 39.180672268907564, 39.17483660130719, 39.16900093370682, 39.16316526610644, 39.15732959850607, 39.151493930905694, 39.14565826330532, 39.13982259570495, 39.13398692810458, 39.128151260504204, 39.12231559290383, 39.11647992530345, 39.11064425770308, 39.10480859010271, 39.098972922502334, 39.09313725490196, 39.08730158730159, 39.081465919701216, 39.075630252100844, 39.069794584500464, 39.06395891690009, 39.05812324929972, 39.052287581699346, 39.046451914098974, 39.0406162464986, 39.03478057889823, 39.028944911297856, 39.023109243697476, 39.017273576097104, 39.01143790849673, 39.00560224089636, 38.999766573295986, 38.99393090569561, 38.98809523809524, 38.98225957049487, 38.97642390289449, 38.970588235294116, 38.96475256769374, 38.95891690009337, 38.953081232493, 38.947245564892626, 38.94140989729225, 38.93557422969188, 38.9297385620915, 38.92390289449113, 38.918067226890756, 38.91223155929038, 38.90639589169001, 38.90056022408964, 38.894724556489265, 38.88888888888889, 38.88305322128851, 38.87721755368814, 38.87138188608777, 38.865546218487395, 38.85971055088702, 38.85387488328665, 38.84803921568628, 38.842203548085905, 38.836367880485525, 38.83053221288515, 38.82469654528478, 38.81886087768441, 38.813025210084035, 38.80718954248366, 38.80135387488329, 38.79551820728292, 38.78968253968254, 38.783846872082165, 38.77801120448179, 38.77217553688142, 38.76633986928105, 38.760504201680675, 38.7546685340803, 38.74883286647993, 38.74299719887955, 38.73716153127918, 38.731325863678805, 38.72549019607843, 38.71965452847806, 38.71381886087769, 38.707983193277315, 38.70214752567694, 38.69631185807656, 38.69047619047619, 38.68464052287582, 38.678804855275445, 38.67296918767507, 38.6671335200747, 38.66129785247433, 38.655462184873954, 38.649626517273575, 38.6437908496732, 38.63795518207283, 38.63211951447246, 38.626283846872084, 38.62044817927171, 38.61461251167134, 38.60877684407097, 38.60294117647059, 38.597105508870214, 38.59126984126984, 38.58543417366947, 38.5795985060691, 38.573762838468724, 38.56792717086835, 38.56209150326798, 38.5562558356676, 38.55042016806723, 38.544584500466854, 38.53874883286648, 38.53291316526611, 38.527077497665736, 38.521241830065364, 38.51540616246499, 38.50957049486461, 38.50373482726424, 38.497899159663866, 38.492063492063494, 38.48622782446312, 38.48039215686275, 38.474556489262376, 38.468720821662004, 38.462885154061624, 38.45704948646125, 38.45121381886088, 38.445378151260506, 38.439542483660134, 38.43370681605976, 38.42787114845939, 38.422035480859016, 38.416199813258636, 38.410364145658264, 38.40452847805789, 38.39869281045752, 38.392857142857146, 38.38702147525677, 38.3811858076564, 38.37535014005603, 38.36951447245565, 38.363678804855276, 38.3578431372549, 38.35200746965453, 38.34617180205416, 38.340336134453786, 38.33450046685341, 38.32866479925304, 38.32282913165266, 38.31699346405229, 38.311157796451916, 38.30532212885154, 38.29948646125117, 38.2936507936508, 38.287815126050425, 38.28197945845005, 38.27614379084967, 38.27030812324929, 38.26447245564892, 38.25863678804855, 38.252801120448176, 38.2469654528478, 38.24112978524743, 38.23529411764706, 38.229458450046685, 38.22362278244631, 38.21778711484593, 38.21195144724556, 38.20611577964519, 38.200280112044815, 38.19444444444444, 38.18860877684407, 38.1827731092437, 38.17693744164332, 38.171101774042945, 38.16526610644257, 38.1594304388422, 38.15359477124183, 38.147759103641455, 38.14192343604108, 38.13608776844071, 38.13025210084034, 38.12441643323996, 38.118580765639585, 38.11274509803921, 38.10690943043884, 38.10107376283847, 38.095238095238095, 38.08940242763772, 38.08356676003734, 38.07773109243697, 38.0718954248366, 38.066059757236225, 38.06022408963585, 38.05438842203548, 38.04855275443511, 38.042717086834735, 38.03688141923436, 38.03104575163398, 38.02521008403361, 38.01937441643324, 38.013538748832865, 38.00770308123249, 38.00186741363212, 37.99603174603175, 37.99019607843137, 37.984360410830995, 37.97852474323062, 37.97268907563025, 37.96685340802988, 37.961017740429504, 37.95518207282913, 37.94934640522876, 37.94351073762839, 37.93767507002801, 37.931839402427634, 37.92600373482726, 37.92016806722689, 37.91433239962652, 37.908496732026144, 37.90266106442577, 37.89682539682539, 37.89098972922502, 37.88515406162465, 37.879318394024274, 37.8734827264239, 37.86764705882353, 37.861811391223156, 37.855975723622784, 37.85014005602241, 37.84430438842203, 37.83846872082166, 37.832633053221286, 37.826797385620914, 37.82096171802054, 37.81512605042017, 37.809290382819796, 37.80345471521942, 37.797619047619044, 37.79178338001867, 37.7859477124183, 37.780112044817926, 37.774276377217554, 37.76844070961718, 37.76260504201681, 37.756769374416436, 37.750933706816056, 37.745098039215684, 37.73926237161531, 37.73342670401494, 37.727591036414566, 37.72175536881419, 37.71591970121382, 37.71008403361344, 37.70424836601307, 37.698412698412696, 37.69257703081232, 37.68674136321195, 37.68090569561158, 37.675070028011206, 37.66923436041083, 37.66339869281046, 37.65756302521008, 37.65172735760971, 37.645891690009336, 37.64005602240896, 37.63422035480859, 37.62838468720822, 37.622549019607845, 37.616713352007466, 37.61087768440709, 37.60504201680672, 37.59920634920635, 37.593370681605975, 37.5875350140056, 37.58169934640523, 37.57586367880486, 37.570028011204485, 37.564192343604105, 37.55835667600373, 37.55252100840336, 37.54668534080299, 37.540849673202615, 37.53501400560224, 37.52917833800187, 37.52334267040149, 37.51750700280112, 37.511671335200745, 37.50583566760037, 37.5, 37.49416433239963, 37.488328664799255, 37.48249299719888, 37.47665732959851, 37.47082166199813, 37.46498599439776, 37.459150326797385, 37.45331465919701, 37.44747899159664, 37.44164332399627, 37.435807656395895, 37.429971988795515, 37.42413632119514, 37.41830065359477, 37.4124649859944, 37.406629318394025, 37.40079365079365, 37.39495798319328, 37.38912231559291, 37.383286647992534, 37.377450980392155, 37.37161531279178, 37.36577964519141, 37.35994397759104, 37.354108309990664, 37.34827264239029, 37.34243697478992, 37.33660130718954, 37.33076563958917, 37.324929971988794, 37.31909430438842, 37.31325863678805, 37.30742296918768, 37.301587301587304, 37.29575163398693, 37.28991596638656, 37.28408029878618, 37.27824463118581, 37.272408963585434, 37.26657329598506, 37.26073762838469, 37.254901960784316, 37.249066293183944, 37.243230625583564, 37.23739495798319, 37.23155929038282, 37.225723622782446, 37.219887955182074, 37.2140522875817, 37.20821661998133, 37.202380952380956, 37.19654528478058, 37.190709617180204, 37.18487394957983, 37.17903828197946, 37.173202614379086, 37.167366946778714, 37.16153127917834, 37.15569561157797, 37.14985994397759, 37.144024276377216, 37.138188608776844, 37.13235294117647, 37.1265172735761, 37.120681605975726, 37.11484593837535, 37.10901027077498, 37.10317460317461, 37.09733893557423, 37.091503267973856, 37.08566760037348, 37.07983193277311, 37.07399626517274, 37.068160597572366, 37.06232492997199, 37.05648926237161, 37.05065359477124, 37.04481792717087, 37.038982259570496, 37.03314659197012, 37.02731092436975, 37.02147525676938, 37.015639589169005, 37.00980392156863, 37.00396825396825, 36.99813258636788, 36.99229691876751, 36.986461251167135, 36.98062558356676, 36.97478991596639, 36.96895424836602, 36.96311858076564, 36.957282913165265, 36.95144724556489, 36.94561157796452, 36.93977591036415, 36.933940242763775, 36.9281045751634, 36.92226890756303, 36.91643323996266, 36.91059757236228, 36.904761904761905, 36.89892623716153, 36.89309056956116, 36.88725490196079, 36.881419234360415, 36.87558356676004, 36.86974789915966, 36.86391223155929, 36.85807656395892, 36.852240896358545, 36.84640522875817, 36.8405695611578, 36.83473389355743, 36.828898225957055, 36.82306255835668, 36.8172268907563, 36.81139122315593, 36.80555555555556, 36.799719887955185, 36.79388422035481, 36.78804855275444, 36.78221288515407, 36.77637721755369, 36.770541549953315, 36.76470588235294, 36.75887021475257, 36.7530345471522, 36.747198879551824, 36.74136321195145, 36.73552754435108, 36.72969187675071, 36.72385620915033, 36.71802054154995, 36.712184873949575, 36.7063492063492, 36.70051353874883, 36.69467787114846, 36.688842203548084, 36.68300653594771, 36.67717086834734, 36.67133520074696, 36.66549953314659, 36.659663865546214, 36.65382819794584, 36.64799253034547, 36.6421568627451, 36.636321195144724, 36.63048552754435, 36.62464985994397, 36.6188141923436, 36.61297852474323, 36.607142857142854, 36.60130718954248, 36.59547152194211, 36.589635854341736, 36.583800186741364, 36.577964519140984, 36.57212885154061, 36.56629318394024, 36.560457516339866, 36.554621848739494, 36.54878618113912, 36.54295051353875, 36.537114845938376, 36.531279178337996, 36.525443510737624, 36.51960784313725, 36.51377217553688, 36.507936507936506, 36.502100840336134, 36.49626517273576, 36.49042950513539, 36.48459383753501, 36.478758169934636, 36.472922502334264, 36.46708683473389, 36.46125116713352, 36.455415499533146, 36.44957983193277, 36.4437441643324, 36.43790849673202, 36.43207282913165, 36.426237161531276, 36.4204014939309, 36.41456582633053, 36.40873015873016, 36.402894491129786, 36.39705882352941, 36.39122315592903, 36.38538748832866, 36.37955182072829, 36.373716153127916, 36.36788048552754, 36.36204481792717, 36.3562091503268, 36.350373482726425, 36.344537815126046, 36.33870214752567, 36.3328664799253, 36.32703081232493, 36.321195144724555, 36.31535947712418, 36.30952380952381, 36.30368814192344, 36.29785247432306, 36.292016806722685, 36.28618113912231, 36.28034547152194, 36.27450980392157, 36.268674136321195, 36.26283846872082, 36.25700280112045, 36.25116713352007, 36.2453314659197, 36.239495798319325, 36.23366013071895, 36.22782446311858, 36.22198879551821, 36.216153127917835, 36.21031746031746, 36.20448179271708, 36.19864612511671, 36.19281045751634, 36.186974789915965, 36.18113912231559, 36.17530345471522, 36.16946778711485, 36.163632119514475, 36.157796451914095, 36.15196078431372, 36.14612511671335, 36.14028944911298, 36.134453781512605, 36.12861811391223, 36.12278244631186, 36.11694677871149, 36.11111111111111, 36.105275443510735, 36.09943977591036, 36.09360410830999, 36.08776844070962, 36.081932773109244, 36.07609710550887, 36.0702614379085, 36.06442577030812, 36.05859010270775, 36.052754435107374, 36.046918767507, 36.04108309990663, 36.03524743230626, 36.029411764705884, 36.02357609710551, 36.01774042950513, 36.01190476190476, 36.00606909430439, 36.000233426704014, 35.99439775910364, 35.98856209150327, 35.982726423902896, 35.976890756302524, 35.971055088702144, 35.96521942110177, 35.9593837535014, 35.953548085901026, 35.947712418300654, 35.94187675070028, 35.93604108309991, 35.930205415499536, 35.924369747899156, 35.918534080298784, 35.91269841269841, 35.90686274509804, 35.901027077497666, 35.89519140989729, 35.88935574229692, 35.88352007469655, 35.87768440709617, 35.871848739495796, 35.86601307189542, 35.86017740429505, 35.85434173669468, 35.848506069094306, 35.84267040149393, 35.83683473389356, 35.83099906629318, 35.82516339869281, 35.819327731092436, 35.81349206349206, 35.80765639589169, 35.80182072829132, 35.795985060690946, 35.79014939309057, 35.78431372549019, 35.77847805788982, 35.77264239028945, 35.766806722689076, 35.7609710550887, 35.75513538748833, 35.74929971988796, 35.743464052287585, 35.737628384687206, 35.73179271708683, 35.72595704948646, 35.72012138188609, 35.714285714285715, 35.70845004668534, 35.70261437908497, 35.6967787114846, 35.69094304388422, 35.685107376283845, 35.67927170868347, 35.6734360410831, 35.66760037348273, 35.661764705882355, 35.65592903828198, 35.65009337068161, 35.64425770308123, 35.63842203548086, 35.632586367880485, 35.62675070028011, 35.62091503267974, 35.61507936507937, 35.609243697478995, 35.60340802987862, 35.59757236227824, 35.59173669467787, 35.5859010270775, 35.580065359477125, 35.57422969187675, 35.56839402427638, 35.56255835667601, 35.556722689075634, 35.550887021475255, 35.54505135387488, 35.53921568627451, 35.53338001867414, 35.527544351073765, 35.52170868347339, 35.51587301587302, 35.51003734827265, 35.50420168067227, 35.498366013071895, 35.49253034547152, 35.48669467787115, 35.48085901027078, 35.475023342670404, 35.46918767507003, 35.46335200746966, 35.45751633986928, 35.45168067226891, 35.445845004668534, 35.44000933706816, 35.43417366946779, 35.42833800186742, 35.422502334267044, 35.41666666666667, 35.41083099906629, 35.40499533146592, 35.39915966386555, 35.393323996265174, 35.3874883286648, 35.38165266106443, 35.375816993464056, 35.369981325863684, 35.364145658263304, 35.35830999066293, 35.35247432306256, 35.346638655462186, 35.340802987861814, 35.33496732026144, 35.32913165266107, 35.323295985060696, 35.317460317460316, 35.311624649859944, 35.30578898225957, 35.2999533146592, 35.294117647058826, 35.28828197945845, 35.28244631185808, 35.27661064425771, 35.27077497665733, 35.264939309056956, 35.25910364145658, 35.25326797385621, 35.24743230625584, 35.241596638655466, 35.23576097105509, 35.22992530345472, 35.22408963585434, 35.21825396825397, 35.212418300653596, 35.20658263305322, 35.20074696545285, 35.19491129785248, 35.189075630252105, 35.18323996265173, 35.17740429505135, 35.17156862745098, 35.16573295985061, 35.159897292250236, 35.154061624649856, 35.14822595704948, 35.14239028944911, 35.13655462184874, 35.130718954248366, 35.12488328664799, 35.11904761904761, 35.11321195144724, 35.10737628384687, 35.101540616246496, 35.09570494864612, 35.08986928104575, 35.08403361344538, 35.078197945845005, 35.072362278244626, 35.06652661064425, 35.06069094304388, 35.05485527544351, 35.049019607843135, 35.04318394024276, 35.03734827264239, 35.03151260504202, 35.02567693744164, 35.019841269841265, 35.01400560224089, 35.00816993464052, 35.00233426704015, 34.996498599439775, 34.9906629318394, 34.98482726423903, 34.97899159663865, 34.97315592903828, 34.967320261437905, 34.96148459383753, 34.95564892623716, 34.94981325863679, 34.943977591036415, 34.93814192343604, 34.93230625583566, 34.92647058823529, 34.92063492063492, 34.914799253034545, 34.90896358543417, 34.9031279178338, 34.89729225023343, 34.891456582633054, 34.885620915032675, 34.8797852474323, 34.87394957983193, 34.86811391223156, 34.862278244631185, 34.85644257703081, 34.85060690943044, 34.84477124183007, 34.83893557422969, 34.833099906629315, 34.82726423902894, 34.82142857142857, 34.8155929038282, 34.809757236227824, 34.80392156862745, 34.79808590102708, 34.7922502334267, 34.78641456582633, 34.780578898225954, 34.77474323062558, 34.76890756302521, 34.76307189542484, 34.757236227824464, 34.75140056022409, 34.74556489262371, 34.73972922502334, 34.73389355742297, 34.728057889822594, 34.72222222222222, 34.71638655462185, 34.710550887021476, 34.704715219421104, 34.698879551820724, 34.69304388422035, 34.68720821661998, 34.681372549019606, 34.675536881419234, 34.66970121381886, 34.66386554621849, 34.658029878618116, 34.652194211017736, 34.646358543417364, 34.64052287581699, 34.63468720821662, 34.628851540616246, 34.62301587301587, 34.6171802054155, 34.61134453781513, 34.60550887021475, 34.599673202614376, 34.593837535014, 34.58800186741363, 34.58216619981326, 34.576330532212886, 34.57049486461251, 34.56465919701214, 34.55882352941176, 34.55298786181139, 34.547152194211016, 34.54131652661064, 34.53548085901027, 34.5296451914099, 34.523809523809526, 34.51797385620915, 34.51213818860877, 34.5063025210084, 34.50046685340803, 34.494631185807656, 34.48879551820728, 34.48295985060691, 34.47712418300654, 34.471288515406165, 34.465452847805786, 34.45961718020541, 34.45378151260504, 34.44794584500467, 34.442110177404295, 34.43627450980392, 34.43043884220355, 34.42460317460318, 34.4187675070028, 34.412931839402425, 34.40709617180205, 34.40126050420168, 34.39542483660131, 34.389589169000935, 34.38375350140056, 34.37791783380019, 34.37208216619981, 34.36624649859944, 34.360410830999065, 34.35457516339869, 34.34873949579832, 34.34290382819795, 34.337068160597575, 34.3312324929972, 34.32539682539682, 34.31956115779645, 34.31372549019608, 34.307889822595705, 34.30205415499533, 34.29621848739496, 34.29038281979459, 34.284547152194214, 34.278711484593835, 34.27287581699346, 34.26704014939309, 34.26120448179272, 34.255368814192344, 34.24953314659197, 34.2436974789916, 34.23786181139123, 34.23202614379085, 34.226190476190474, 34.2203548085901, 34.21451914098973, 34.20868347338936, 34.202847805788984, 34.19701213818861, 34.19117647058824, 34.18534080298786, 34.17950513538749, 34.173669467787114, 34.16783380018674, 34.16199813258637, 34.156162464986, 34.150326797385624, 34.14449112978525, 34.13865546218487, 34.1328197945845, 34.12698412698413, 34.121148459383754, 34.11531279178338, 34.10947712418301, 34.103641456582636, 34.097805788982264, 34.091970121381884, 34.08613445378151, 34.08029878618114, 34.074463118580766, 34.068627450980394, 34.06279178338002, 34.05695611577965, 34.051120448179276, 34.045284780578896, 34.039449112978524, 34.03361344537815, 34.02777777777778, 34.021942110177406, 34.01610644257703, 34.01027077497666, 34.00443510737629, 33.99859943977591, 33.992763772175536, 33.98692810457516, 33.98109243697479, 33.97525676937442, 33.969421101774046, 33.96358543417367, 33.9577497665733, 33.95191409897292, 33.94607843137255, 33.940242763772176, 33.9344070961718, 33.92857142857143, 33.92273576097106, 33.916900093370685, 33.91106442577031, 33.90522875816993, 33.89939309056956, 33.89355742296919, 33.887721755368815, 33.88188608776844, 33.87605042016807, 33.8702147525677, 33.864379084967325, 33.858543417366946, 33.85270774976657, 33.8468720821662, 33.84103641456583, 33.835200746965455, 33.82936507936508, 33.82352941176471, 33.81769374416434, 33.81185807656396, 33.806022408963585, 33.80018674136321, 33.79435107376284, 33.78851540616247, 33.782679738562095, 33.77684407096172, 33.77100840336135, 33.76517273576097, 33.7593370681606, 33.753501400560225, 33.74766573295985, 33.74183006535948, 33.73599439775911, 33.730158730158735, 33.72432306255836, 33.71848739495798, 33.71265172735761, 33.70681605975724, 33.700980392156865, 33.69514472455649, 33.68930905695612, 33.68347338935575, 33.677637721755374, 33.671802054154995, 33.66596638655462, 33.66013071895425, 33.65429505135388, 33.648459383753504, 33.64262371615313, 33.63678804855276, 33.63095238095239, 33.62511671335201, 33.619281045751634, 33.61344537815126, 33.60760971055089, 33.60177404295052, 33.595938375350144, 33.590102707749764, 33.58426704014939, 33.57843137254902, 33.57259570494865, 33.56676003734827, 33.560924369747895, 33.55508870214752, 33.54925303454715, 33.54341736694678, 33.537581699346404, 33.53174603174603, 33.52591036414566, 33.52007469654528, 33.51423902894491, 33.508403361344534, 33.50256769374416, 33.49673202614379, 33.49089635854342, 33.485060690943044, 33.47922502334267, 33.47338935574229, 33.46755368814192, 33.46171802054155, 33.455882352941174, 33.4500466853408, 33.44421101774043, 33.438375350140056, 33.432539682539684, 33.426704014939304, 33.42086834733893, 33.41503267973856, 33.409197012138186, 33.403361344537814, 33.39752567693744, 33.39169000933707, 33.385854341736696, 33.380018674136316, 33.374183006535944, 33.36834733893557, 33.3625116713352, 33.356676003734826, 33.35084033613445, 33.34500466853408, 33.33916900093371, 33.33333333333333, 33.327497665732956, 33.32166199813258, 33.31582633053221, 33.30999066293184, 33.304154995331466, 33.29831932773109, 33.29248366013072, 33.28664799253034, 33.28081232492997, 33.274976657329596, 33.26914098972922, 33.26330532212885, 33.25746965452848, 33.251633986928105, 33.24579831932773, 33.23996265172735, 33.23412698412698, 33.22829131652661, 33.222455648926235, 33.21661998132586, 33.21078431372549, 33.20494864612512, 33.199112978524745, 33.193277310924366, 33.18744164332399, 33.18160597572362, 33.17577030812325, 33.169934640522875, 33.1640989729225, 33.15826330532213, 33.15242763772176, 33.14659197012138, 33.140756302521005, 33.13492063492063, 33.12908496732026, 33.12324929971989, 33.117413632119515, 33.11157796451914, 33.10574229691877, 33.09990662931839, 33.09407096171802, 33.088235294117645, 33.08239962651727, 33.0765639589169, 33.07072829131653, 33.064892623716155, 33.05905695611578, 33.0532212885154, 33.04738562091503, 33.04154995331466, 33.035714285714285, 33.02987861811391, 33.02404295051354, 33.01820728291317, 33.012371615312794, 33.006535947712415, 33.00070028011204, 32.99486461251167, 32.9890289449113, 32.983193277310924, 32.97735760971055, 32.97152194211018, 32.96568627450981, 32.95985060690943, 32.954014939309054, 32.94817927170868, 32.94234360410831, 32.93650793650794, 32.930672268907564, 32.92483660130719, 32.91900093370682, 32.91316526610644, 32.90732959850607, 32.901493930905694, 32.89565826330532, 32.88982259570495, 32.88398692810458, 32.878151260504204, 32.87231559290383, 32.86647992530345, 32.86064425770308, 32.85480859010271, 32.848972922502334, 32.84313725490196, 32.83730158730159, 32.831465919701216, 32.825630252100844, 32.819794584500464, 32.81395891690009, 32.80812324929972, 32.802287581699346, 32.796451914098974, 32.7906162464986, 32.78478057889823, 32.778944911297856, 32.773109243697476, 32.767273576097104, 32.76143790849673, 32.75560224089636, 32.749766573295986, 32.74393090569561, 32.73809523809524, 32.73225957049487, 32.72642390289449, 32.720588235294116, 32.71475256769374, 32.70891690009337, 32.703081232493, 32.697245564892626, 32.69140989729225, 32.68557422969188, 32.6797385620915, 32.67390289449113, 32.668067226890756, 32.66223155929038, 32.65639589169001, 32.65056022408964, 32.644724556489265, 32.63888888888889, 32.63305322128851, 32.62721755368814, 32.62138188608777, 32.615546218487395, 32.60971055088702, 32.60387488328665, 32.59803921568628, 32.592203548085905, 32.586367880485525, 32.58053221288515, 32.57469654528478, 32.56886087768441, 32.563025210084035, 32.55718954248366, 32.55135387488329, 32.54551820728292, 32.53968253968254, 32.533846872082165, 32.52801120448179, 32.52217553688142, 32.51633986928105, 32.510504201680675, 32.5046685340803, 32.49883286647993, 32.49299719887955, 32.48716153127918, 32.481325863678805, 32.47549019607843, 32.46965452847806, 32.46381886087769, 32.457983193277315, 32.45214752567694, 32.44631185807656, 32.44047619047619, 32.43464052287582, 32.428804855275445, 32.42296918767507, 32.4171335200747, 32.41129785247433, 32.405462184873954, 32.399626517273575, 32.3937908496732, 32.38795518207283, 32.38211951447246, 32.376283846872084, 32.37044817927171, 32.36461251167134, 32.35877684407097, 32.35294117647059, 32.347105508870214, 32.34126984126984, 32.33543417366947, 32.3295985060691, 32.323762838468724, 32.31792717086835, 32.31209150326798, 32.3062558356676, 32.30042016806723, 32.294584500466854, 32.28874883286648, 32.28291316526611, 32.277077497665736, 32.271241830065364, 32.26540616246499, 32.25957049486461, 32.25373482726424, 32.247899159663866, 32.242063492063494, 32.23622782446312, 32.23039215686275, 32.224556489262376, 32.218720821662004, 32.212885154061624, 32.20704948646125, 32.20121381886088, 32.195378151260506, 32.189542483660134, 32.18370681605976, 32.17787114845939, 32.172035480859016, 32.166199813258636, 32.160364145658264, 32.15452847805789, 32.14869281045752, 32.142857142857146, 32.13702147525677, 32.1311858076564, 32.12535014005603, 32.11951447245565, 32.113678804855276, 32.1078431372549, 32.10200746965453, 32.09617180205416, 32.090336134453786, 32.08450046685341, 32.07866479925304, 32.07282913165266, 32.06699346405229, 32.061157796451916, 32.05532212885154, 32.04948646125117, 32.0436507936508, 32.037815126050425, 32.03197945845005, 32.02614379084967, 32.02030812324929, 32.01447245564892, 32.00863678804855, 32.002801120448176, 31.996965452847803, 31.99112978524743, 31.985294117647058, 31.979458450046682, 31.97362278244631, 31.967787114845937, 31.96195144724556, 31.956115779645188, 31.950280112044815, 31.944444444444443, 31.93860877684407, 31.932773109243694, 31.92693744164332, 31.92110177404295, 31.915266106442573, 31.9094304388422, 31.903594771241828, 31.897759103641455, 31.891923436041083, 31.886087768440706, 31.880252100840334, 31.87441643323996, 31.868580765639585, 31.862745098039213, 31.85690943043884, 31.851073762838467, 31.845238095238095, 31.83940242763772, 31.833566760037346, 31.827731092436974, 31.821895424836597, 31.816059757236225, 31.810224089635852, 31.80438842203548, 31.798552754435107, 31.79271708683473, 31.78688141923436, 31.781045751633986, 31.77521008403361, 31.769374416433237, 31.763538748832865, 31.757703081232492, 31.75186741363212, 31.746031746031743, 31.74019607843137, 31.734360410831, 31.728524743230622, 31.72268907563025, 31.716853408029877, 31.711017740429504, 31.705182072829132, 31.699346405228756, 31.693510737628383, 31.68767507002801, 31.681839402427634, 31.676003734827262, 31.67016806722689, 31.664332399626517, 31.658496732026144, 31.652661064425768, 31.646825396825395, 31.640989729225023, 31.635154061624647, 31.629318394024274, 31.6234827264239, 31.61764705882353, 31.611811391223156, 31.60597572362278, 31.600140056022408, 31.594304388422035, 31.58846872082166, 31.582633053221286, 31.576797385620914, 31.57096171802054, 31.56512605042017, 31.559290382819793, 31.55345471521942, 31.547619047619047, 31.54178338001867, 31.5359477124183, 31.530112044817926, 31.524276377217554, 31.51844070961718, 31.512605042016805, 31.506769374416432, 31.50093370681606, 31.495098039215684, 31.48926237161531, 31.48342670401494, 31.477591036414566, 31.471755368814193, 31.465919701213817, 31.460084033613445, 31.454248366013072, 31.448412698412696, 31.442577030812323, 31.43674136321195, 31.430905695611578, 31.425070028011206, 31.41923436041083, 31.413398692810457, 31.407563025210084, 31.40172735760971, 31.395891690009336, 31.390056022408963, 31.38422035480859, 31.378384687208218, 31.372549019607842, 31.36671335200747, 31.360877684407097, 31.35504201680672, 31.349206349206348, 31.343370681605975, 31.337535014005603, 31.33169934640523, 31.325863678804854, 31.32002801120448, 31.31419234360411, 31.308356676003733, 31.30252100840336, 31.296685340802988, 31.290849673202615, 31.285014005602243, 31.279178338001866, 31.273342670401494, 31.26750700280112, 31.261671335200745, 31.255835667600373, 31.25, 31.244164332399627, 31.238328664799255, 31.23249299719888, 31.226657329598506, 31.220821661998134, 31.214985994397757, 31.209150326797385, 31.203314659197012, 31.19747899159664, 31.191643323996267, 31.18580765639589, 31.17997198879552, 31.174136321195146, 31.16830065359477, 31.162464985994397, 31.156629318394025, 31.150793650793652, 31.14495798319328, 31.139122315592903, 31.13328664799253, 31.127450980392158, 31.121615312791782, 31.11577964519141, 31.109943977591037, 31.104108309990664, 31.09827264239029, 31.092436974789916, 31.086601307189543, 31.08076563958917, 31.074929971988794, 31.069094304388422, 31.06325863678805, 31.057422969187677, 31.051587301587304, 31.045751633986928, 31.039915966386555, 31.034080298786183, 31.028244631185807, 31.022408963585434, 31.01657329598506, 31.01073762838469, 31.004901960784316, 30.99906629318394, 30.993230625583568, 30.987394957983195, 30.98155929038282, 30.975723622782446, 30.969887955182074, 30.9640522875817, 30.95821661998133, 30.952380952380953, 30.94654528478058, 30.940709617180207, 30.93487394957983, 30.92903828197946, 30.923202614379086, 30.917366946778714, 30.91153127917834, 30.905695611577965, 30.899859943977592, 30.89402427637722, 30.888188608776844, 30.88235294117647, 30.8765172735761, 30.870681605975726, 30.864845938375353, 30.859010270774977, 30.853174603174605, 30.847338935574232, 30.841503267973856, 30.835667600373483, 30.82983193277311, 30.823996265172738, 30.818160597572366, 30.81232492997199, 30.806489262371617, 30.800653594771244, 30.794817927170868, 30.788982259570496, 30.783146591970123, 30.77731092436975, 30.771475256769378, 30.765639589169, 30.75980392156863, 30.753968253968257, 30.74813258636788, 30.742296918767508, 30.736461251167135, 30.730625583566763, 30.72478991596639, 30.718954248366014, 30.71311858076564, 30.70728291316527, 30.701447245564893, 30.69561157796452, 30.689775910364148, 30.683940242763775, 30.678104575163403, 30.672268907563026, 30.666433239962654, 30.66059757236228, 30.654761904761905, 30.648926237161533, 30.64309056956116, 30.637254901960787, 30.631419234360415, 30.62558356676004, 30.619747899159666, 30.613912231559294, 30.608076563958917, 30.602240896358545, 30.596405228758172, 30.5905695611578, 30.584733893557427, 30.57889822595705, 30.57306255835668, 30.567226890756306, 30.56139122315593, 30.555555555555557, 30.549719887955185, 30.543884220354812, 30.53804855275444, 30.532212885154063, 30.52637721755369, 30.520541549953318, 30.514705882352942, 30.50887021475257, 30.503034547152197, 30.497198879551824, 30.49136321195145, 30.485527544351076, 30.479691876750703, 30.47385620915033, 30.46802054154995, 30.462184873949578, 30.456349206349202, 30.45051353874883, 30.444677871148457, 30.438842203548084, 30.433006535947708, 30.427170868347336, 30.421335200746963, 30.41549953314659, 30.409663865546214, 30.403828197945842, 30.39799253034547, 30.392156862745097, 30.38632119514472, 30.380485527544348, 30.374649859943975, 30.368814192343603, 30.362978524743227, 30.357142857142854, 30.35130718954248, 30.34547152194211, 30.339635854341733, 30.33380018674136, 30.327964519140988, 30.322128851540615, 30.31629318394024, 30.310457516339866, 30.304621848739494, 30.29878618113912, 30.292950513538745, 30.287114845938373, 30.281279178338, 30.275443510737627, 30.26960784313725, 30.26377217553688, 30.257936507936506, 30.252100840336134, 30.246265172735757, 30.240429505135385, 30.234593837535012, 30.22875816993464, 30.222922502334264, 30.21708683473389, 30.21125116713352, 30.205415499533146, 30.19957983193277, 30.193744164332397, 30.187908496732025, 30.182072829131652, 30.176237161531276, 30.170401493930903, 30.16456582633053, 30.158730158730158, 30.152894491129782, 30.14705882352941, 30.141223155929037, 30.135387488328664, 30.129551820728288, 30.123716153127916, 30.117880485527543, 30.11204481792717, 30.106209150326794, 30.10037348272642, 30.09453781512605, 30.088702147525677, 30.0828664799253, 30.077030812324928, 30.071195144724555, 30.065359477124183, 30.059523809523807, 30.053688141923434, 30.04785247432306, 30.04201680672269, 30.036181139122313, 30.03034547152194, 30.024509803921568, 30.018674136321195, 30.01283846872082, 30.007002801120446, 30.001167133520074, 29.9953314659197, 29.989495798319325, 29.983660130718953, 29.97782446311858, 29.971988795518207, 29.96615312791783, 29.96031746031746, 29.954481792717086, 29.948646125116714, 29.942810457516337, 29.936974789915965, 29.931139122315592, 29.92530345471522, 29.919467787114844, 29.91363211951447, 29.9077964519141, 29.901960784313726, 29.89612511671335, 29.890289449112977, 29.884453781512605, 29.878618113912232, 29.872782446311856, 29.866946778711483, 29.86111111111111, 29.855275443510738, 29.849439775910362, 29.84360410830999, 29.837768440709617, 29.831932773109244, 29.826097105508868, 29.820261437908496, 29.814425770308123, 29.80859010270775, 29.802754435107374, 29.796918767507, 29.79108309990663, 29.785247432306257, 29.77941176470588, 29.773576097105508, 29.767740429505135, 29.761904761904763, 29.756069094304387, 29.750233426704014, 29.74439775910364, 29.73856209150327, 29.732726423902893, 29.72689075630252, 29.721055088702148, 29.715219421101775, 29.7093837535014, 29.703548085901026, 29.697712418300654, 29.69187675070028, 29.686041083099905, 29.680205415499533, 29.67436974789916, 29.668534080298787, 29.66269841269841, 29.65686274509804, 29.651027077497666, 29.645191409897294, 29.639355742296917, 29.633520074696545, 29.627684407096172, 29.6218487394958, 29.616013071895424, 29.61017740429505, 29.60434173669468, 29.598506069094306, 29.59267040149393, 29.586834733893557, 29.580999066293185, 29.575163398692812, 29.569327731092436, 29.563492063492063, 29.55765639589169, 29.551820728291318, 29.545985060690942, 29.54014939309057, 29.534313725490197, 29.528478057889824, 29.522642390289448, 29.516806722689076, 29.510971055088703, 29.50513538748833, 29.499299719887954, 29.49346405228758, 29.48762838468721, 29.481792717086837, 29.47595704948646, 29.470121381886088, 29.464285714285715, 29.458450046685343, 29.452614379084967, 29.446778711484594, 29.44094304388422, 29.43510737628385, 29.429271708683473, 29.4234360410831, 29.417600373482728, 29.411764705882355, 29.40592903828198, 29.400093370681606, 29.394257703081234, 29.38842203548086, 29.382586367880485, 29.376750700280112, 29.37091503267974, 29.365079365079367, 29.35924369747899, 29.35340802987862, 29.347572362278246, 29.341736694677873, 29.335901027077497, 29.330065359477125, 29.324229691876752, 29.31839402427638, 29.312558356676004, 29.30672268907563, 29.30088702147526, 29.295051353874886, 29.28921568627451, 29.283380018674137, 29.277544351073765, 29.271708683473392, 29.265873015873016, 29.260037348272643, 29.25420168067227, 29.248366013071898, 29.242530345471522, 29.23669467787115, 29.230859010270777, 29.225023342670404, 29.219187675070028, 29.213352007469656, 29.207516339869283, 29.20168067226891, 29.195845004668534, 29.19000933706816, 29.18417366946779, 29.178338001867417, 29.17250233426704, 29.166666666666668, 29.160830999066295, 29.154995331465923, 29.149159663865547, 29.143323996265174, 29.1374883286648, 29.13165266106443, 29.125816993464053, 29.11998132586368, 29.114145658263308, 29.108309990662935, 29.10247432306256, 29.096638655462186, 29.090802987861814, 29.08496732026144, 29.079131652661065, 29.073295985060692, 29.06746031746032, 29.061624649859947, 29.05578898225957, 29.0499533146592, 29.044117647058826, 29.038281979458453, 29.032446311858077, 29.026610644257705, 29.020774976657332, 29.01493930905696, 29.009103641456583, 29.00326797385621, 28.99743230625584, 28.991596638655466, 28.98576097105509, 28.979925303454717, 28.974089635854344, 28.968253968253972, 28.962418300653596, 28.956582633053223, 28.95074696545285, 28.944911297852478, 28.939075630252102, 28.93323996265173, 28.927404295051357, 28.921568627450984, 28.915732959850608, 28.909897292250236, 28.904061624649856, 28.898225957049483, 28.89239028944911, 28.886554621848738, 28.880718954248362, 28.87488328664799, 28.869047619047617, 28.863211951447244, 28.857376283846868, 28.851540616246496, 28.845704948646123, 28.83986928104575, 28.834033613445374, 28.828197945845, 28.82236227824463, 28.816526610644257, 28.81069094304388, 28.804855275443508, 28.799019607843135, 28.793183940242763, 28.787348272642387, 28.781512605042014, 28.77567693744164, 28.76984126984127, 28.764005602240893, 28.75816993464052, 28.752334267040148, 28.746498599439775, 28.7406629318394, 28.734827264239026, 28.728991596638654, 28.72315592903828, 28.717320261437905, 28.711484593837532, 28.70564892623716, 28.699813258636787, 28.69397759103641, 28.68814192343604, 28.682306255835666, 28.676470588235293, 28.670634920634917, 28.664799253034545, 28.658963585434172, 28.6531279178338, 28.647292250233424, 28.64145658263305, 28.63562091503268, 28.629785247432306, 28.62394957983193, 28.618113912231557, 28.612278244631185, 28.606442577030812, 28.600606909430436, 28.594771241830063, 28.58893557422969, 28.583099906629318, 28.577264239028942, 28.57142857142857, 28.565592903828197, 28.559757236227824, 28.553921568627448, 28.548085901027076, 28.542250233426703, 28.53641456582633, 28.530578898225954, 28.52474323062558, 28.51890756302521, 28.513071895424837, 28.50723622782446, 28.501400560224088, 28.495564892623715, 28.489729225023343, 28.483893557422967, 28.478057889822594, 28.47222222222222, 28.46638655462185, 28.460550887021473, 28.4547152194211, 28.448879551820728, 28.443043884220355, 28.43720821661998, 28.431372549019606, 28.425536881419234, 28.41970121381886, 28.413865546218485, 28.408029878618112, 28.40219421101774, 28.396358543417367, 28.39052287581699, 28.38468720821662, 28.378851540616246, 28.373015873015873, 28.367180205415497, 28.361344537815125, 28.355508870214752, 28.34967320261438, 28.343837535014003, 28.33800186741363, 28.33216619981326, 28.326330532212886, 28.32049486461251, 28.314659197012137, 28.308823529411764, 28.302987861811392, 28.297152194211016, 28.291316526610643, 28.28548085901027, 28.279645191409898, 28.273809523809522, 28.26797385620915, 28.262138188608777, 28.256302521008404, 28.250466853408028, 28.244631185807656, 28.238795518207283, 28.23295985060691, 28.227124183006534, 28.22128851540616, 28.21545284780579, 28.209617180205417, 28.20378151260504, 28.197945845004668, 28.192110177404295, 28.186274509803923, 28.180438842203547, 28.174603174603174, 28.1687675070028, 28.16293183940243, 28.157096171802053, 28.15126050420168, 28.145424836601308, 28.139589169000935, 28.13375350140056, 28.127917833800186, 28.122082166199814, 28.11624649859944, 28.110410830999065, 28.104575163398692, 28.09873949579832, 28.092903828197947, 28.08706816059757, 28.0812324929972, 28.075396825396826, 28.069561157796453, 28.063725490196077, 28.057889822595705, 28.052054154995332, 28.04621848739496, 28.040382819794583, 28.03454715219421, 28.02871148459384, 28.022875816993466, 28.01704014939309, 28.011204481792717, 28.005368814192344, 27.999533146591972, 27.993697478991596, 27.987861811391223, 27.98202614379085, 27.976190476190478, 27.970354808590102, 27.96451914098973, 27.958683473389357, 27.952847805788984, 27.947012138188608, 27.941176470588236, 27.935340802987863, 27.92950513538749, 27.923669467787114, 27.91783380018674, 27.91199813258637, 27.906162464985997, 27.90032679738562, 27.894491129785248, 27.888655462184875, 27.882819794584503, 27.876984126984127, 27.871148459383754, 27.86531279178338, 27.85947712418301, 27.853641456582633, 27.84780578898226, 27.841970121381888, 27.836134453781515, 27.83029878618114, 27.824463118580766, 27.818627450980394, 27.81279178338002, 27.806956115779645, 27.801120448179272, 27.7952847805789, 27.789449112978527, 27.78361344537815, 27.77777777777778, 27.771942110177406, 27.766106442577033, 27.760270774976657, 27.754435107376285, 27.748599439775912, 27.74276377217554, 27.736928104575163, 27.73109243697479, 27.72525676937442, 27.719421101774046, 27.71358543417367, 27.707749766573297, 27.701914098972924, 27.696078431372552, 27.690242763772176, 27.684407096171803, 27.67857142857143, 27.672735760971058, 27.666900093370682, 27.66106442577031, 27.655228758169937, 27.649393090569564, 27.643557422969188, 27.637721755368815, 27.631886087768443, 27.62605042016807, 27.620214752567694, 27.61437908496732, 27.60854341736695, 27.602707749766576, 27.5968720821662, 27.591036414565828, 27.585200746965455, 27.579365079365083, 27.573529411764707, 27.567693744164334, 27.56185807656396, 27.55602240896359, 27.550186741363213, 27.54435107376284, 27.538515406162468, 27.532679738562095, 27.52684407096172, 27.521008403361346, 27.515172735760974, 27.5093370681606, 27.503501400560225, 27.497665732959852, 27.49183006535948, 27.485994397759107, 27.48015873015873, 27.47432306255836, 27.468487394957986, 27.462651727357613, 27.456816059757237, 27.450980392156865, 27.445144724556492, 27.43930905695612, 27.433473389355743, 27.42763772175537, 27.421802054155, 27.415966386554626, 27.41013071895425, 27.404295051353877, 27.398459383753504, 27.392623716153132, 27.386788048552756, 27.380952380952383, 27.37511671335201, 27.369281045751638, 27.363445378151262, 27.35760971055089, 27.351774042950517, 27.345938375350144, 27.340102707749764, 27.334267040149392, 27.328431372549016, 27.322595704948643, 27.31676003734827, 27.310924369747898, 27.305088702147522, 27.29925303454715, 27.293417366946777, 27.287581699346404, 27.281746031746028, 27.275910364145656, 27.270074696545283, 27.26423902894491, 27.258403361344534, 27.25256769374416, 27.24673202614379, 27.240896358543417, 27.23506069094304, 27.229225023342668, 27.223389355742295, 27.217553688141923, 27.211718020541547, 27.205882352941174, 27.2000466853408, 27.19421101774043, 27.188375350140053, 27.18253968253968, 27.176704014939308, 27.170868347338935, 27.16503267973856, 27.159197012138186, 27.153361344537814, 27.14752567693744, 27.141690009337065, 27.135854341736692, 27.13001867413632, 27.124183006535947, 27.11834733893557, 27.1125116713352, 27.106676003734826, 27.100840336134453, 27.095004668534077, 27.089169000933705, 27.083333333333332, 27.07749766573296, 27.071661998132583, 27.06582633053221, 27.05999066293184, 27.054154995331466, 27.04831932773109, 27.042483660130717, 27.036647992530344, 27.030812324929972, 27.024976657329596, 27.019140989729223, 27.01330532212885, 27.007469654528478, 27.001633986928102, 26.99579831932773, 26.989962651727357, 26.984126984126984, 26.978291316526608, 26.972455648926235, 26.966619981325863, 26.96078431372549, 26.954948646125114, 26.94911297852474, 26.94327731092437, 26.937441643323996, 26.93160597572362, 26.925770308123248, 26.919934640522875, 26.914098972922503, 26.908263305322127, 26.902427637721754, 26.89659197012138, 26.89075630252101, 26.884920634920633, 26.87908496732026, 26.873249299719888, 26.867413632119515, 26.86157796451914, 26.855742296918766, 26.849906629318394, 26.84407096171802, 26.838235294117645, 26.832399626517272, 26.8265639589169, 26.820728291316527, 26.81489262371615, 26.80905695611578, 26.803221288515406, 26.797385620915033, 26.791549953314657, 26.785714285714285, 26.779878618113912, 26.77404295051354, 26.768207282913163, 26.76237161531279, 26.75653594771242, 26.750700280112046, 26.74486461251167, 26.739028944911297, 26.733193277310924, 26.727357609710552, 26.721521942110176, 26.715686274509803, 26.70985060690943, 26.704014939309058, 26.698179271708682, 26.69234360410831, 26.686507936507937, 26.680672268907564, 26.674836601307188, 26.669000933706815, 26.663165266106443, 26.65732959850607, 26.651493930905694, 26.64565826330532, 26.63982259570495, 26.633986928104576, 26.6281512605042, 26.622315592903828, 26.616479925303455, 26.610644257703083, 26.604808590102706, 26.598972922502334, 26.59313725490196, 26.58730158730159, 26.581465919701213, 26.57563025210084, 26.569794584500467, 26.563958916900095, 26.55812324929972, 26.552287581699346, 26.546451914098974, 26.5406162464986, 26.534780578898225, 26.528944911297852, 26.52310924369748, 26.517273576097107, 26.51143790849673, 26.50560224089636, 26.499766573295986, 26.493930905695613, 26.488095238095237, 26.482259570494865, 26.476423902894492, 26.47058823529412, 26.464752567693743, 26.45891690009337, 26.453081232493, 26.447245564892626, 26.44140989729225, 26.435574229691877, 26.429738562091504, 26.423902894491132, 26.418067226890756, 26.412231559290383, 26.40639589169001, 26.400560224089638, 26.394724556489262, 26.38888888888889, 26.383053221288517, 26.377217553688144, 26.371381886087768, 26.365546218487395, 26.359710550887023, 26.35387488328665, 26.348039215686274, 26.3422035480859, 26.33636788048553, 26.330532212885156, 26.32469654528478, 26.318860877684408, 26.313025210084035, 26.307189542483663, 26.301353874883286, 26.295518207282914, 26.28968253968254, 26.28384687208217, 26.278011204481793, 26.27217553688142, 26.266339869281047, 26.260504201680675, 26.2546685340803, 26.248832866479926, 26.242997198879554, 26.23716153127918, 26.231325863678805, 26.225490196078432, 26.21965452847806, 26.213818860877687, 26.20798319327731, 26.20214752567694, 26.196311858076566, 26.190476190476193, 26.184640522875817, 26.178804855275445, 26.172969187675072, 26.1671335200747, 26.161297852474323, 26.15546218487395, 26.14962651727358, 26.143790849673206, 26.13795518207283, 26.132119514472457, 26.126283846872084, 26.120448179271712, 26.114612511671336, 26.108776844070963, 26.10294117647059, 26.097105508870218, 26.091269841269842, 26.08543417366947, 26.079598506069097, 26.073762838468724, 26.067927170868348, 26.062091503267975, 26.056255835667603, 26.05042016806723, 26.044584500466854, 26.03874883286648, 26.03291316526611, 26.027077497665736, 26.02124183006536, 26.015406162464988, 26.009570494864615, 26.003734827264243, 25.997899159663866, 25.992063492063494, 25.98622782446312, 25.98039215686275, 25.974556489262373, 25.968720821662, 25.962885154061627, 25.957049486461255, 25.95121381886088, 25.945378151260506, 25.939542483660134, 25.93370681605976, 25.927871148459385, 25.922035480859012, 25.91619981325864, 25.910364145658267, 25.90452847805789, 25.89869281045752, 25.892857142857146, 25.887021475256773, 25.881185807656397, 25.875350140056025, 25.869514472455652, 25.86367880485528, 25.857843137254903, 25.85200746965453, 25.846171802054158, 25.840336134453786, 25.83450046685341, 25.828664799253037, 25.822829131652664, 25.816993464052292, 25.811157796451916, 25.805322128851543, 25.79948646125117, 25.793650793650798, 25.787815126050422, 25.78197945845005, 25.77614379084967, 25.770308123249297, 25.764472455648924, 25.75863678804855, 25.752801120448176, 25.746965452847803, 25.74112978524743, 25.735294117647058, 25.729458450046682, 25.72362278244631, 25.717787114845937, 25.71195144724556, 25.706115779645188, 25.700280112044815, 25.694444444444443, 25.68860877684407, 25.682773109243694, 25.67693744164332, 25.67110177404295, 25.665266106442573, 25.6594304388422, 25.653594771241828, 25.647759103641455, 25.641923436041083, 25.636087768440706, 25.630252100840334, 25.62441643323996, 25.618580765639585, 25.612745098039213, 25.60690943043884, 25.601073762838467, 25.595238095238095, 25.58940242763772, 25.583566760037346, 25.577731092436974, 25.571895424836597, 25.566059757236225, 25.560224089635852, 25.55438842203548, 25.548552754435107, 25.54271708683473, 25.53688141923436, 25.531045751633986, 25.52521008403361, 25.519374416433237, 25.513538748832865, 25.507703081232492, 25.50186741363212, 25.496031746031743, 25.49019607843137, 25.484360410831, 25.478524743230622, 25.47268907563025, 25.466853408029877, 25.461017740429504, 25.455182072829132, 25.449346405228756, 25.443510737628383, 25.43767507002801, 25.431839402427634, 25.426003734827262, 25.42016806722689, 25.414332399626517, 25.408496732026144, 25.402661064425768, 25.396825396825395, 25.390989729225023, 25.385154061624647, 25.379318394024274, 25.3734827264239, 25.36764705882353, 25.361811391223156, 25.35597572362278, 25.350140056022408, 25.344304388422035, 25.33846872082166, 25.332633053221286, 25.326797385620914, 25.32096171802054, 25.31512605042017, 25.309290382819793, 25.30345471521942, 25.297619047619047, 25.29178338001867, 25.2859477124183, 25.280112044817926, 25.274276377217554, 25.26844070961718, 25.262605042016805, 25.256769374416432, 25.25093370681606, 25.245098039215684, 25.23926237161531, 25.23342670401494, 25.227591036414566, 25.221755368814193, 25.215919701213817, 25.210084033613445, 25.204248366013072, 25.198412698412696, 25.192577030812323, 25.18674136321195, 25.180905695611578, 25.175070028011206, 25.16923436041083, 25.163398692810457, 25.157563025210084, 25.15172735760971, 25.145891690009336, 25.140056022408963, 25.13422035480859, 25.128384687208218, 25.122549019607842, 25.11671335200747, 25.110877684407097, 25.10504201680672, 25.099206349206348, 25.093370681605975, 25.087535014005603, 25.08169934640523, 25.075863678804854, 25.07002801120448, 25.06419234360411, 25.058356676003733, 25.05252100840336, 25.046685340802988, 25.040849673202615, 25.035014005602243, 25.029178338001866, 25.023342670401494, 25.01750700280112, 25.011671335200745, 25.005835667600373, 25.0, 24.994164332399627, 24.988328664799255, 24.98249299719888, 24.976657329598506, 24.970821661998134, 24.964985994397757, 24.959150326797385, 24.953314659197012, 24.94747899159664, 24.941643323996267, 24.93580765639589, 24.92997198879552, 24.924136321195146, 24.91830065359477, 24.912464985994397, 24.906629318394025, 24.900793650793652, 24.89495798319328, 24.889122315592903, 24.88328664799253, 24.877450980392158, 24.871615312791782, 24.86577964519141, 24.859943977591037, 24.854108309990664, 24.84827264239029, 24.842436974789916, 24.836601307189543, 24.83076563958917, 24.824929971988794, 24.819094304388422, 24.81325863678805, 24.807422969187677, 24.801587301587304, 24.795751633986928, 24.789915966386555, 24.784080298786183, 24.778244631185807, 24.772408963585434, 24.76657329598506, 24.76073762838469, 24.754901960784316, 24.74906629318394, 24.743230625583568, 24.737394957983195, 24.73155929038282, 24.725723622782446, 24.719887955182074, 24.7140522875817, 24.70821661998133, 24.702380952380953, 24.69654528478058, 24.690709617180207, 24.68487394957983, 24.67903828197946, 24.673202614379086, 24.667366946778714, 24.66153127917834, 24.655695611577965, 24.649859943977592, 24.64402427637722, 24.638188608776844, 24.63235294117647, 24.6265172735761, 24.620681605975726, 24.614845938375353, 24.609010270774974, 24.6031746031746, 24.59733893557423, 24.591503267973856, 24.58566760037348, 24.579831932773107, 24.573996265172735, 24.568160597572362, 24.562324929971986, 24.556489262371613, 24.55065359477124, 24.544817927170868, 24.538982259570492, 24.53314659197012, 24.527310924369747, 24.521475256769374, 24.515639589168998, 24.509803921568626, 24.503968253968253, 24.49813258636788, 24.492296918767504, 24.486461251167132, 24.48062558356676, 24.474789915966387, 24.46895424836601, 24.463118580765638, 24.457282913165265, 24.451447245564893, 24.445611577964517, 24.439775910364144, 24.43394024276377, 24.4281045751634, 24.422268907563023, 24.41643323996265, 24.410597572362278, 24.404761904761905, 24.39892623716153, 24.393090569561156, 24.387254901960784, 24.38141923436041, 24.375583566760035, 24.369747899159663, 24.36391223155929, 24.358076563958917, 24.35224089635854, 24.34640522875817, 24.340569561157796, 24.334733893557424, 24.328898225957047, 24.323062558356675, 24.317226890756302, 24.31139122315593, 24.305555555555554, 24.29971988795518, 24.29388422035481, 24.288048552754436, 24.28221288515406, 24.276377217553687, 24.270541549953315, 24.264705882352942, 24.258870214752566, 24.253034547152193, 24.24719887955182, 24.241363211951448, 24.235527544351072, 24.2296918767507, 24.223856209150327, 24.218020541549954, 24.212184873949578, 24.206349206349206, 24.200513538748833, 24.19467787114846, 24.188842203548084, 24.18300653594771, 24.17717086834734, 24.171335200746967, 24.16549953314659, 24.159663865546218, 24.153828197945845, 24.147992530345473, 24.142156862745097, 24.136321195144724, 24.13048552754435, 24.12464985994398, 24.118814192343603, 24.11297852474323, 24.107142857142858, 24.101307189542485, 24.09547152194211, 24.089635854341736, 24.083800186741364, 24.07796451914099, 24.072128851540615, 24.066293183940243, 24.06045751633987, 24.054621848739497, 24.04878618113912, 24.04295051353875, 24.037114845938376, 24.031279178338004, 24.025443510737627, 24.019607843137255, 24.013772175536882, 24.00793650793651, 24.002100840336134, 23.99626517273576, 23.99042950513539, 23.984593837535016, 23.97875816993464, 23.972922502334267, 23.967086834733895, 23.961251167133522, 23.955415499533146, 23.949579831932773, 23.9437441643324, 23.937908496732028, 23.932072829131652, 23.92623716153128, 23.920401493930907, 23.914565826330534, 23.908730158730158, 23.902894491129786, 23.897058823529413, 23.89122315592904, 23.885387488328664, 23.87955182072829, 23.87371615312792, 23.867880485527547, 23.86204481792717, 23.856209150326798, 23.850373482726425, 23.844537815126053, 23.838702147525677, 23.832866479925304, 23.827030812324928, 23.821195144724555, 23.815359477124183, 23.809523809523807, 23.803688141923434, 23.79785247432306, 23.79201680672269, 23.786181139122313, 23.78034547152194, 23.774509803921568, 23.768674136321195, 23.76283846872082, 23.757002801120446, 23.751167133520074, 23.7453314659197, 23.739495798319325, 23.733660130718953, 23.72782446311858, 23.721988795518207, 23.71615312791783, 23.71031746031746, 23.704481792717086, 23.698646125116714, 23.692810457516337, 23.686974789915965, 23.681139122315592, 23.67530345471522, 23.669467787114844, 23.66363211951447, 23.6577964519141, 23.651960784313726, 23.64612511671335, 23.640289449112977, 23.634453781512605, 23.628618113912232, 23.622782446311856, 23.616946778711483, 23.61111111111111, 23.605275443510738, 23.599439775910362, 23.59360410830999, 23.587768440709617, 23.581932773109244, 23.576097105508868, 23.570261437908496, 23.564425770308123, 23.55859010270775, 23.552754435107374, 23.546918767507, 23.54108309990663, 23.535247432306257, 23.52941176470588, 23.523576097105508, 23.517740429505135, 23.511904761904763, 23.506069094304387, 23.500233426704014, 23.49439775910364, 23.48856209150327, 23.482726423902893, 23.47689075630252, 23.471055088702148, 23.465219421101775, 23.4593837535014, 23.453548085901026, 23.447712418300654, 23.44187675070028, 23.436041083099905, 23.430205415499533, 23.42436974789916, 23.418534080298787, 23.41269841269841, 23.40686274509804, 23.401027077497666, 23.395191409897294, 23.389355742296917, 23.383520074696545, 23.377684407096172, 23.3718487394958, 23.366013071895424, 23.36017740429505, 23.35434173669468, 23.348506069094306, 23.34267040149393, 23.336834733893557, 23.330999066293185, 23.325163398692812, 23.319327731092436, 23.313492063492063, 23.30765639589169, 23.301820728291318, 23.295985060690942, 23.29014939309057, 23.284313725490197, 23.278478057889824, 23.272642390289448, 23.266806722689076, 23.260971055088703, 23.25513538748833, 23.249299719887954, 23.24346405228758, 23.23762838468721, 23.231792717086837, 23.22595704948646, 23.220121381886088, 23.214285714285715, 23.208450046685343, 23.202614379084967, 23.196778711484594, 23.19094304388422, 23.18510737628385, 23.179271708683473, 23.1734360410831, 23.167600373482728, 23.161764705882355, 23.15592903828198, 23.150093370681606, 23.144257703081234, 23.13842203548086, 23.132586367880485, 23.126750700280112, 23.12091503267974, 23.115079365079367, 23.10924369747899, 23.10340802987862, 23.097572362278246, 23.091736694677873, 23.085901027077497, 23.080065359477125, 23.074229691876752, 23.06839402427638, 23.062558356676004, 23.05672268907563, 23.05088702147526, 23.045051353874882, 23.03921568627451, 23.033380018674134, 23.02754435107376, 23.02170868347339, 23.015873015873016, 23.01003734827264, 23.004201680672267, 22.998366013071895, 22.992530345471522, 22.986694677871146, 22.980859010270773, 22.9750233426704, 22.969187675070028, 22.963352007469652, 22.95751633986928, 22.951680672268907, 22.945845004668534, 22.940009337068158, 22.934173669467786, 22.928338001867413, 22.92250233426704, 22.916666666666664, 22.91083099906629, 22.90499533146592, 22.899159663865547, 22.89332399626517, 22.887488328664798, 22.881652661064425, 22.875816993464053, 22.869981325863677, 22.864145658263304, 22.85830999066293, 22.85247432306256, 22.846638655462183, 22.84080298786181, 22.834967320261438, 22.829131652661065, 22.82329598506069, 22.817460317460316, 22.811624649859944, 22.80578898225957, 22.799953314659195, 22.794117647058822, 22.78828197945845, 22.782446311858077, 22.7766106442577, 22.77077497665733, 22.764939309056956, 22.759103641456583, 22.753267973856207, 22.747432306255835, 22.741596638655462, 22.73576097105509, 22.729925303454714, 22.72408963585434, 22.71825396825397, 22.712418300653596, 22.70658263305322, 22.700746965452847, 22.694911297852475, 22.689075630252102, 22.683239962651726, 22.677404295051353, 22.67156862745098, 22.665732959850608, 22.659897292250232, 22.65406162464986, 22.648225957049487, 22.642390289449114, 22.636554621848738, 22.630718954248366, 22.624883286647993, 22.61904761904762, 22.613211951447244, 22.60737628384687, 22.6015406162465, 22.595704948646127, 22.58986928104575, 22.584033613445378, 22.578197945845005, 22.572362278244633, 22.566526610644257, 22.560690943043884, 22.55485527544351, 22.54901960784314, 22.543183940242763, 22.53734827264239, 22.531512605042018, 22.525676937441645, 22.51984126984127, 22.514005602240896, 22.508169934640524, 22.50233426704015, 22.496498599439775, 22.490662931839402, 22.48482726423903, 22.478991596638657, 22.47315592903828, 22.46732026143791, 22.461484593837536, 22.455648926237163, 22.449813258636787, 22.443977591036415, 22.438141923436042, 22.43230625583567, 22.426470588235293, 22.42063492063492, 22.41479925303455, 22.408963585434176, 22.4031279178338, 22.397292250233427, 22.391456582633054, 22.385620915032682, 22.379785247432306, 22.373949579831933, 22.36811391223156, 22.362278244631188, 22.356442577030812, 22.35060690943044, 22.344771241830067, 22.338935574229694, 22.333099906629318, 22.327264239028946, 22.321428571428573, 22.3155929038282, 22.309757236227824, 22.30392156862745, 22.29808590102708, 22.292250233426707, 22.28641456582633, 22.280578898225958, 22.274743230625585, 22.268907563025213, 22.263071895424837, 22.25723622782446, 22.251400560224088, 22.245564892623715, 22.239729225023343, 22.233893557422967, 22.228057889822594, 22.22222222222222, 22.21638655462185, 22.210550887021473, 22.2047152194211, 22.198879551820728, 22.193043884220355, 22.18720821661998, 22.181372549019606, 22.175536881419234, 22.16970121381886, 22.163865546218485, 22.158029878618112, 22.15219421101774, 22.146358543417367, 22.14052287581699, 22.13468720821662, 22.128851540616246, 22.123015873015873, 22.117180205415497, 22.111344537815125, 22.105508870214752, 22.09967320261438, 22.093837535014003, 22.08800186741363, 22.08216619981326, 22.076330532212886, 22.07049486461251, 22.064659197012137, 22.058823529411764, 22.052987861811392, 22.047152194211016, 22.041316526610643, 22.03548085901027, 22.029645191409898, 22.023809523809522, 22.01797385620915, 22.012138188608777, 22.006302521008404, 22.000466853408028, 21.994631185807656, 21.988795518207283, 21.98295985060691, 21.977124183006534, 21.97128851540616, 21.96545284780579, 21.959617180205417, 21.95378151260504, 21.947945845004668, 21.942110177404295, 21.936274509803923, 21.930438842203547, 21.924603174603174, 21.9187675070028, 21.91293183940243, 21.907096171802053, 21.90126050420168, 21.895424836601308, 21.889589169000935, 21.88375350140056, 21.877917833800186, 21.872082166199814, 21.86624649859944, 21.860410830999065, 21.854575163398692, 21.84873949579832, 21.842903828197947, 21.83706816059757, 21.8312324929972, 21.825396825396826, 21.819561157796453, 21.813725490196077, 21.807889822595705, 21.802054154995332, 21.79621848739496, 21.790382819794583, 21.78454715219421, 21.77871148459384, 21.772875816993466, 21.76704014939309, 21.761204481792717, 21.755368814192344, 21.749533146591972, 21.743697478991596, 21.737861811391223, 21.73202614379085, 21.726190476190478, 21.720354808590102, 21.71451914098973, 21.708683473389357, 21.702847805788984, 21.697012138188608, 21.691176470588236, 21.685340802987863, 21.67950513538749, 21.673669467787114, 21.66783380018674, 21.66199813258637, 21.656162464985997, 21.65032679738562, 21.644491129785248, 21.638655462184875, 21.632819794584503, 21.626984126984127, 21.621148459383754, 21.61531279178338, 21.60947712418301, 21.603641456582633, 21.59780578898226, 21.591970121381888, 21.586134453781515, 21.58029878618114, 21.574463118580766, 21.568627450980394, 21.56279178338002, 21.556956115779645, 21.551120448179272, 21.5452847805789, 21.539449112978527, 21.53361344537815, 21.52777777777778, 21.521942110177406, 21.516106442577033, 21.510270774976657, 21.504435107376285, 21.498599439775912, 21.49276377217554, 21.486928104575163, 21.481092436974787, 21.475256769374415, 21.469421101774042, 21.46358543417367, 21.457749766573293, 21.45191409897292, 21.44607843137255, 21.440242763772176, 21.4344070961718, 21.428571428571427, 21.422735760971054, 21.416900093370682, 21.411064425770306, 21.405228758169933, 21.39939309056956, 21.393557422969188, 21.387721755368812, 21.38188608776844, 21.376050420168067, 21.370214752567694, 21.364379084967318, 21.358543417366946, 21.352707749766573, 21.3468720821662, 21.341036414565824, 21.33520074696545, 21.32936507936508, 21.323529411764707, 21.31769374416433, 21.311858076563958, 21.306022408963585, 21.300186741363213, 21.294351073762837, 21.288515406162464, 21.28267973856209, 21.27684407096172, 21.271008403361343, 21.26517273576097, 21.259337068160598, 21.253501400560225, 21.24766573295985, 21.241830065359476, 21.235994397759104, 21.23015873015873, 21.224323062558355, 21.218487394957982, 21.21265172735761, 21.206816059757237, 21.20098039215686, 21.19514472455649, 21.189309056956116, 21.183473389355743, 21.177637721755367, 21.171802054154995, 21.165966386554622, 21.16013071895425, 21.154295051353873, 21.1484593837535, 21.14262371615313, 21.136788048552756, 21.13095238095238, 21.125116713352007, 21.119281045751634, 21.113445378151262, 21.107609710550886, 21.101774042950513, 21.09593837535014, 21.090102707749768, 21.084267040149392, 21.07843137254902, 21.072595704948647, 21.066760037348274, 21.060924369747898, 21.055088702147525, 21.049253034547153, 21.04341736694678, 21.037581699346404, 21.03174603174603, 21.02591036414566, 21.020074696545286, 21.01423902894491, 21.008403361344538, 21.002567693744165, 20.996732026143793, 20.990896358543417, 20.985060690943044, 20.97922502334267, 20.9733893557423, 20.967553688141923, 20.96171802054155, 20.955882352941178, 20.950046685340805, 20.94421101774043, 20.938375350140056, 20.932539682539684, 20.92670401493931, 20.920868347338935, 20.915032679738562, 20.90919701213819, 20.903361344537817, 20.89752567693744, 20.89169000933707, 20.885854341736696, 20.880018674136323, 20.874183006535947, 20.868347338935575, 20.862511671335202, 20.85667600373483, 20.850840336134453, 20.84500466853408, 20.83916900093371, 20.833333333333336, 20.82749766573296, 20.821661998132587, 20.815826330532214, 20.809990662931842, 20.804154995331466, 20.798319327731093, 20.79248366013072, 20.786647992530348, 20.780812324929972, 20.7749766573296, 20.769140989729227, 20.763305322128854, 20.757469654528478, 20.751633986928105, 20.745798319327733, 20.73996265172736, 20.734126984126984, 20.72829131652661, 20.72245564892624, 20.716619981325866, 20.71078431372549, 20.704948646125118, 20.69911297852474, 20.69327731092437, 20.687441643323996, 20.68160597572362, 20.675770308123248, 20.669934640522875, 20.664098972922503, 20.658263305322127, 20.652427637721754, 20.64659197012138, 20.64075630252101, 20.634920634920633, 20.62908496732026, 20.623249299719888, 20.617413632119515, 20.61157796451914, 20.605742296918766, 20.599906629318394, 20.59407096171802, 20.588235294117645, 20.582399626517272, 20.5765639589169, 20.570728291316527, 20.56489262371615, 20.55905695611578, 20.553221288515406, 20.547385620915033, 20.541549953314657, 20.535714285714285, 20.529878618113912, 20.52404295051354, 20.518207282913163, 20.51237161531279, 20.50653594771242, 20.500700280112046, 20.49486461251167, 20.489028944911297, 20.483193277310924, 20.477357609710552, 20.471521942110176, 20.465686274509803, 20.45985060690943, 20.454014939309058, 20.448179271708682, 20.44234360410831, 20.436507936507937, 20.430672268907564, 20.424836601307188, 20.419000933706815, 20.413165266106443, 20.40732959850607, 20.401493930905694, 20.39565826330532, 20.38982259570495, 20.383986928104576, 20.3781512605042, 20.372315592903828, 20.366479925303455, 20.360644257703083, 20.354808590102706, 20.348972922502334, 20.34313725490196, 20.33730158730159, 20.331465919701213, 20.32563025210084, 20.319794584500467, 20.313958916900095, 20.30812324929972, 20.302287581699346, 20.296451914098974, 20.2906162464986, 20.284780578898225, 20.278944911297852, 20.27310924369748, 20.267273576097107, 20.26143790849673, 20.25560224089636, 20.249766573295986, 20.243930905695613, 20.238095238095237, 20.232259570494865, 20.226423902894492, 20.22058823529412, 20.214752567693743, 20.20891690009337, 20.203081232493, 20.197245564892626, 20.19140989729225, 20.185574229691877, 20.179738562091504, 20.173902894491132, 20.168067226890756, 20.162231559290383, 20.15639589169001, 20.150560224089638, 20.144724556489262, 20.13888888888889, 20.133053221288517, 20.127217553688144, 20.121381886087768, 20.115546218487395, 20.109710550887023, 20.10387488328665, 20.098039215686274, 20.0922035480859, 20.08636788048553, 20.080532212885156, 20.07469654528478, 20.068860877684408, 20.063025210084035, 20.057189542483663, 20.051353874883286, 20.045518207282914, 20.03968253968254, 20.03384687208217, 20.028011204481793, 20.02217553688142, 20.016339869281047, 20.010504201680675, 20.0046685340803, 19.998832866479926, 19.992997198879554, 19.98716153127918, 19.981325863678805, 19.975490196078432, 19.96965452847806, 19.963818860877687, 19.95798319327731, 19.95214752567694, 19.946311858076566, 19.940476190476193, 19.934640522875817, 19.928804855275445, 19.922969187675072, 19.917133520074696, 19.911297852474323, 19.905462184873947, 19.899626517273575, 19.893790849673202, 19.88795518207283, 19.882119514472453, 19.87628384687208, 19.87044817927171, 19.864612511671336, 19.85877684407096, 19.852941176470587, 19.847105508870214, 19.841269841269842, 19.835434173669466, 19.829598506069093, 19.82376283846872, 19.817927170868348, 19.812091503267972, 19.8062558356676, 19.800420168067227, 19.794584500466854, 19.788748832866478, 19.782913165266105, 19.777077497665733, 19.77124183006536, 19.765406162464984, 19.75957049486461, 19.75373482726424, 19.747899159663866, 19.74206349206349, 19.736227824463118, 19.730392156862745, 19.724556489262373, 19.718720821661996, 19.712885154061624, 19.70704948646125, 19.70121381886088, 19.695378151260503, 19.68954248366013, 19.683706816059757, 19.677871148459385, 19.67203548085901, 19.666199813258636, 19.660364145658264, 19.65452847805789, 19.648692810457515, 19.642857142857142, 19.63702147525677, 19.631185807656397, 19.62535014005602, 19.61951447245565, 19.613678804855276, 19.607843137254903, 19.602007469654527, 19.596171802054155, 19.590336134453782, 19.58450046685341, 19.578664799253033, 19.57282913165266, 19.56699346405229, 19.561157796451916, 19.55532212885154, 19.549486461251167, 19.543650793650794, 19.537815126050422, 19.531979458450046, 19.526143790849673, 19.5203081232493, 19.514472455648928, 19.508636788048552, 19.50280112044818, 19.496965452847807, 19.491129785247434, 19.485294117647058, 19.479458450046685, 19.473622782446313, 19.46778711484594, 19.461951447245564, 19.45611577964519, 19.45028011204482, 19.444444444444446, 19.43860877684407, 19.432773109243698, 19.426937441643325, 19.421101774042953, 19.415266106442576, 19.409430438842204, 19.40359477124183, 19.39775910364146, 19.391923436041083, 19.38608776844071, 19.380252100840337, 19.374416433239965, 19.36858076563959, 19.362745098039216, 19.356909430438844, 19.35107376283847, 19.345238095238095, 19.339402427637722, 19.33356676003735, 19.327731092436977, 19.3218954248366, 19.31605975723623, 19.310224089635856, 19.304388422035483, 19.298552754435107, 19.292717086834735, 19.286881419234362, 19.28104575163399, 19.275210084033613, 19.26937441643324, 19.263538748832868, 19.257703081232496, 19.25186741363212, 19.246031746031747, 19.240196078431374, 19.234360410831002, 19.228524743230626, 19.222689075630253, 19.21685340802988, 19.211017740429508, 19.205182072829132, 19.19934640522876, 19.193510737628387, 19.187675070028014, 19.181839402427638, 19.176003734827265, 19.170168067226893, 19.16433239962652, 19.158496732026144, 19.15266106442577, 19.1468253968254, 19.140989729225026, 19.135154061624647, 19.129318394024274, 19.1234827264239, 19.11764705882353, 19.111811391223156, 19.10597572362278, 19.100140056022408, 19.094304388422035, 19.08846872082166, 19.082633053221286, 19.076797385620914, 19.07096171802054, 19.06512605042017, 19.059290382819793, 19.05345471521942, 19.047619047619047, 19.04178338001867, 19.0359477124183, 19.030112044817926, 19.024276377217554, 19.01844070961718, 19.012605042016805, 19.006769374416432, 19.00093370681606, 18.995098039215684, 18.98926237161531, 18.98342670401494, 18.977591036414566, 18.971755368814193, 18.965919701213817, 18.960084033613445, 18.954248366013072, 18.948412698412696, 18.942577030812323, 18.93674136321195, 18.930905695611578, 18.925070028011206, 18.91923436041083, 18.913398692810457, 18.907563025210084, 18.90172735760971, 18.895891690009336, 18.890056022408963, 18.88422035480859, 18.878384687208218, 18.872549019607842, 18.86671335200747, 18.860877684407097, 18.85504201680672, 18.849206349206348, 18.843370681605975, 18.837535014005603, 18.83169934640523, 18.825863678804854, 18.82002801120448, 18.81419234360411, 18.808356676003733, 18.80252100840336, 18.796685340802988, 18.790849673202615, 18.785014005602243, 18.779178338001866, 18.773342670401494, 18.76750700280112, 18.761671335200745, 18.755835667600373, 18.75, 18.744164332399627, 18.738328664799255, 18.73249299719888, 18.726657329598506, 18.720821661998134, 18.714985994397757, 18.709150326797385, 18.703314659197012, 18.69747899159664, 18.691643323996267, 18.68580765639589, 18.67997198879552, 18.674136321195146, 18.66830065359477, 18.662464985994397, 18.656629318394025, 18.650793650793652, 18.64495798319328, 18.639122315592903, 18.63328664799253, 18.627450980392158, 18.621615312791782, 18.61577964519141, 18.609943977591037, 18.604108309990664, 18.59827264239029, 18.592436974789916, 18.586601307189543, 18.58076563958917, 18.574929971988794, 18.569094304388422, 18.56325863678805, 18.557422969187677, 18.551587301587304, 18.545751633986928, 18.539915966386555, 18.534080298786183, 18.528244631185807, 18.522408963585434, 18.51657329598506, 18.51073762838469, 18.504901960784316, 18.49906629318394, 18.493230625583568, 18.487394957983195, 18.48155929038282, 18.475723622782446, 18.469887955182074, 18.4640522875817, 18.45821661998133, 18.452380952380953, 18.44654528478058, 18.440709617180207, 18.43487394957983, 18.42903828197946, 18.423202614379086, 18.417366946778714, 18.41153127917834, 18.405695611577965, 18.399859943977592, 18.39402427637722, 18.388188608776844, 18.38235294117647, 18.3765172735761, 18.370681605975726, 18.364845938375353, 18.359010270774974, 18.3531746031746, 18.34733893557423, 18.341503267973856, 18.33566760037348, 18.329831932773107, 18.323996265172735, 18.318160597572362, 18.312324929971986, 18.306489262371613, 18.30065359477124, 18.294817927170868, 18.288982259570492, 18.28314659197012, 18.277310924369747, 18.271475256769374, 18.265639589168998, 18.259803921568626, 18.253968253968253, 18.24813258636788, 18.242296918767504, 18.236461251167132, 18.23062558356676, 18.224789915966387, 18.21895424836601, 18.213118580765638, 18.207282913165265, 18.201447245564893, 18.195611577964517, 18.189775910364144, 18.18394024276377, 18.1781045751634, 18.172268907563023, 18.16643323996265, 18.160597572362278, 18.154761904761905, 18.14892623716153, 18.143090569561156, 18.137254901960784, 18.13141923436041, 18.125583566760035, 18.119747899159663, 18.11391223155929, 18.108076563958917, 18.10224089635854, 18.09640522875817, 18.090569561157796, 18.084733893557424, 18.078898225957047, 18.073062558356675, 18.067226890756302, 18.06139122315593, 18.055555555555554, 18.04971988795518, 18.04388422035481, 18.038048552754436, 18.03221288515406, 18.026377217553687, 18.020541549953315, 18.014705882352942, 18.008870214752566, 18.003034547152193, 17.99719887955182, 17.991363211951448, 17.985527544351072, 17.9796918767507, 17.973856209150327, 17.968020541549954, 17.962184873949578, 17.956349206349206, 17.950513538748833, 17.94467787114846, 17.938842203548084, 17.93300653594771, 17.92717086834734, 17.921335200746967, 17.91549953314659, 17.909663865546218, 17.903828197945845, 17.897992530345473, 17.892156862745097, 17.886321195144724, 17.88048552754435, 17.87464985994398, 17.868814192343603, 17.86297852474323, 17.857142857142858, 17.851307189542485, 17.84547152194211, 17.839635854341736, 17.833800186741364, 17.82796451914099, 17.822128851540615, 17.816293183940243, 17.81045751633987, 17.804621848739497, 17.79878618113912, 17.79295051353875, 17.787114845938376, 17.781279178338004, 17.775443510737627, 17.769607843137255, 17.763772175536882, 17.75793650793651, 17.752100840336134, 17.74626517273576, 17.74042950513539, 17.734593837535016, 17.72875816993464, 17.722922502334267, 17.717086834733895, 17.711251167133522, 17.705415499533146, 17.699579831932773, 17.6937441643324, 17.687908496732028, 17.682072829131652, 17.67623716153128, 17.670401493930907, 17.664565826330534, 17.658730158730158, 17.652894491129786, 17.647058823529413, 17.64122315592904, 17.635387488328664, 17.62955182072829, 17.62371615312792, 17.617880485527547, 17.61204481792717, 17.606209150326798, 17.600373482726425, 17.594537815126053, 17.588702147525677, 17.582866479925304, 17.577030812324928, 17.571195144724555, 17.565359477124183, 17.559523809523807, 17.553688141923434, 17.54785247432306, 17.54201680672269, 17.536181139122313, 17.53034547152194, 17.524509803921568, 17.518674136321195, 17.51283846872082, 17.507002801120446, 17.501167133520074, 17.4953314659197, 17.489495798319325, 17.483660130718953, 17.47782446311858, 17.471988795518207, 17.46615312791783, 17.46031746031746, 17.454481792717086, 17.448646125116714, 17.442810457516337, 17.436974789915965, 17.431139122315592, 17.42530345471522, 17.419467787114844, 17.41363211951447, 17.4077964519141, 17.401960784313726, 17.39612511671335, 17.390289449112977, 17.384453781512605, 17.378618113912232, 17.372782446311856, 17.366946778711483, 17.36111111111111, 17.355275443510738, 17.349439775910362, 17.34360410830999, 17.337768440709617, 17.331932773109244, 17.326097105508868, 17.320261437908496, 17.314425770308123, 17.30859010270775, 17.302754435107374, 17.296918767507, 17.29108309990663, 17.285247432306257, 17.27941176470588, 17.273576097105508, 17.267740429505135, 17.261904761904763, 17.256069094304387, 17.250233426704014, 17.24439775910364, 17.23856209150327, 17.232726423902893, 17.22689075630252, 17.221055088702148, 17.215219421101775, 17.2093837535014, 17.203548085901026, 17.197712418300654, 17.19187675070028, 17.186041083099905, 17.180205415499533, 17.17436974789916, 17.168534080298787, 17.16269841269841, 17.15686274509804, 17.151027077497666, 17.145191409897294, 17.139355742296917, 17.133520074696545, 17.127684407096172, 17.1218487394958, 17.116013071895424, 17.11017740429505, 17.10434173669468, 17.098506069094306, 17.09267040149393, 17.086834733893557, 17.080999066293185, 17.075163398692812, 17.069327731092436, 17.063492063492063, 17.05765639589169, 17.051820728291318, 17.045985060690942, 17.04014939309057, 17.034313725490197, 17.028478057889824, 17.022642390289448, 17.016806722689076, 17.010971055088703, 17.00513538748833, 16.999299719887954, 16.99346405228758, 16.98762838468721, 16.981792717086837, 16.97595704948646, 16.970121381886088, 16.964285714285715, 16.958450046685343, 16.952614379084967, 16.946778711484594, 16.94094304388422, 16.93510737628385, 16.929271708683473, 16.9234360410831, 16.917600373482728, 16.911764705882355, 16.90592903828198, 16.900093370681606, 16.894257703081234, 16.88842203548086, 16.882586367880485, 16.876750700280112, 16.87091503267974, 16.865079365079367, 16.85924369747899, 16.85340802987862, 16.847572362278246, 16.841736694677873, 16.835901027077497, 16.830065359477125, 16.824229691876752, 16.81839402427638, 16.812558356676004, 16.80672268907563, 16.80088702147526, 16.795051353874882, 16.78921568627451, 16.783380018674134, 16.77754435107376, 16.77170868347339, 16.765873015873016, 16.76003734827264, 16.754201680672267, 16.748366013071895, 16.742530345471522, 16.736694677871146, 16.730859010270773, 16.7250233426704, 16.719187675070028, 16.713352007469652, 16.70751633986928, 16.701680672268907, 16.695845004668534, 16.690009337068158, 16.684173669467786, 16.678338001867413, 16.67250233426704, 16.666666666666664, 16.66083099906629, 16.65499533146592, 16.649159663865547, 16.64332399626517, 16.637488328664798, 16.631652661064425, 16.625816993464053, 16.619981325863677, 16.614145658263304, 16.60830999066293, 16.60247432306256, 16.596638655462183, 16.59080298786181, 16.584967320261438, 16.579131652661065, 16.57329598506069, 16.567460317460316, 16.561624649859944, 16.55578898225957, 16.549953314659195, 16.544117647058822, 16.53828197945845, 16.532446311858077, 16.5266106442577, 16.52077497665733, 16.514939309056956, 16.509103641456583, 16.503267973856207, 16.497432306255835, 16.491596638655462, 16.48576097105509, 16.479925303454714, 16.47408963585434, 16.46825396825397, 16.462418300653596, 16.45658263305322, 16.450746965452847, 16.444911297852475, 16.439075630252102, 16.433239962651726, 16.427404295051353, 16.42156862745098, 16.415732959850608, 16.409897292250232, 16.40406162464986, 16.398225957049487, 16.392390289449114, 16.386554621848738, 16.380718954248366, 16.374883286647993, 16.36904761904762, 16.363211951447244, 16.35737628384687, 16.3515406162465, 16.345704948646127, 16.33986928104575, 16.334033613445378, 16.328197945845005, 16.322362278244633, 16.316526610644257, 16.310690943043884, 16.30485527544351, 16.29901960784314, 16.293183940242763, 16.28734827264239, 16.281512605042018, 16.275676937441645, 16.26984126984127, 16.264005602240896, 16.258169934640524, 16.25233426704015, 16.246498599439775, 16.240662931839402, 16.23482726423903, 16.228991596638657, 16.22315592903828, 16.21732026143791, 16.211484593837536, 16.205648926237163, 16.199813258636787, 16.193977591036415, 16.188141923436042, 16.18230625583567, 16.176470588235293, 16.17063492063492, 16.16479925303455, 16.158963585434176, 16.1531279178338, 16.147292250233427, 16.141456582633054, 16.135620915032682, 16.129785247432306, 16.123949579831933, 16.11811391223156, 16.112278244631188, 16.106442577030812, 16.10060690943044, 16.094771241830067, 16.088935574229694, 16.083099906629318, 16.077264239028946, 16.071428571428573, 16.0655929038282, 16.059757236227824, 16.05392156862745, 16.04808590102708, 16.042250233426707, 16.03641456582633, 16.030578898225958, 16.024743230625585, 16.018907563025213, 16.013071895424837, 16.00723622782446, 16.001400560224088, 15.995564892623715, 15.989729225023341, 15.983893557422968, 15.978057889822594, 15.972222222222221, 15.966386554621847, 15.960550887021475, 15.9547152194211, 15.948879551820728, 15.943043884220353, 15.93720821661998, 15.931372549019606, 15.925536881419234, 15.91970121381886, 15.913865546218487, 15.908029878618112, 15.90219421101774, 15.896358543417366, 15.890522875816993, 15.884687208216619, 15.878851540616246, 15.873015873015872, 15.8671802054155, 15.861344537815125, 15.855508870214752, 15.849673202614378, 15.843837535014005, 15.838001867413631, 15.832166199813258, 15.826330532212884, 15.820494864612511, 15.814659197012137, 15.808823529411764, 15.80298786181139, 15.797152194211018, 15.791316526610643, 15.78548085901027, 15.779645191409896, 15.773809523809524, 15.76797385620915, 15.762138188608777, 15.756302521008402, 15.75046685340803, 15.744631185807656, 15.738795518207283, 15.732959850606909, 15.727124183006536, 15.721288515406162, 15.715452847805789, 15.709617180205415, 15.703781512605042, 15.697945845004668, 15.692110177404295, 15.686274509803921, 15.680438842203548, 15.674603174603174, 15.668767507002801, 15.662931839402427, 15.657096171802054, 15.65126050420168, 15.645424836601308, 15.639589169000933, 15.63375350140056, 15.627917833800186, 15.622082166199814, 15.61624649859944, 15.610410830999067, 15.604575163398692, 15.59873949579832, 15.592903828197946, 15.587068160597573, 15.581232492997199, 15.575396825396826, 15.569561157796452, 15.563725490196079, 15.557889822595705, 15.552054154995332, 15.546218487394958, 15.540382819794585, 15.534547152194211, 15.528711484593838, 15.522875816993464, 15.517040149393091, 15.511204481792717, 15.505368814192344, 15.49953314659197, 15.493697478991598, 15.487861811391223, 15.48202614379085, 15.476190476190476, 15.470354808590104, 15.46451914098973, 15.458683473389357, 15.452847805788982, 15.44701213818861, 15.441176470588236, 15.435340802987863, 15.429505135387489, 15.423669467787116, 15.417833800186742, 15.411998132586369, 15.406162464985995, 15.400326797385622, 15.394491129785248, 15.388655462184875, 15.3828197945845, 15.376984126984128, 15.371148459383754, 15.365312791783381, 15.359477124183007, 15.353641456582634, 15.34780578898226, 15.341970121381888, 15.336134453781513, 15.33029878618114, 15.324463118580766, 15.318627450980394, 15.31279178338002, 15.306956115779647, 15.301120448179272, 15.2952847805789, 15.289449112978525, 15.283613445378153, 15.277777777777779, 15.271942110177406, 15.266106442577032, 15.260270774976659, 15.254435107376285, 15.248599439775912, 15.242763772175538, 15.236928104575165, 15.231092436974789, 15.225256769374415, 15.219421101774042, 15.213585434173668, 15.207749766573295, 15.201914098972921, 15.196078431372548, 15.190242763772174, 15.184407096171801, 15.178571428571427, 15.172735760971054, 15.16690009337068, 15.161064425770308, 15.155228758169933, 15.14939309056956, 15.143557422969186, 15.137721755368814, 15.13188608776844, 15.126050420168067, 15.120214752567692, 15.11437908496732, 15.108543417366946, 15.102707749766573, 15.096872082166199, 15.091036414565826, 15.085200746965452, 15.079365079365079, 15.073529411764705, 15.067693744164332, 15.061858076563958, 15.056022408963585, 15.05018674136321, 15.044351073762838, 15.038515406162464, 15.032679738562091, 15.026844070961717, 15.021008403361344, 15.01517273576097, 15.009337068160598, 15.003501400560223, 14.99766573295985, 14.991830065359476, 14.985994397759104, 14.98015873015873, 14.974323062558357, 14.968487394957982, 14.96265172735761, 14.956816059757235, 14.950980392156863, 14.945144724556489, 14.939309056956116, 14.933473389355742, 14.927637721755369, 14.921802054154995, 14.915966386554622, 14.910130718954248, 14.904295051353875, 14.8984593837535, 14.892623716153128, 14.886788048552754, 14.880952380952381, 14.875116713352007, 14.869281045751634, 14.86344537815126, 14.857609710550888, 14.851774042950513, 14.84593837535014, 14.840102707749766, 14.834267040149394, 14.82843137254902, 14.822595704948647, 14.816760037348272, 14.8109243697479, 14.805088702147525, 14.799253034547153, 14.793417366946779, 14.787581699346406, 14.781746031746032, 14.775910364145659, 14.770074696545285, 14.764239028944912, 14.758403361344538, 14.752567693744165, 14.74673202614379, 14.740896358543418, 14.735060690943044, 14.729225023342671, 14.723389355742297, 14.717553688141924, 14.71171802054155, 14.705882352941178, 14.700046685340803, 14.69421101774043, 14.688375350140056, 14.682539682539684, 14.67670401493931, 14.670868347338937, 14.665032679738562, 14.65919701213819, 14.653361344537815, 14.647525676937443, 14.641690009337069, 14.635854341736696, 14.630018674136322, 14.624183006535949, 14.618347338935575, 14.612511671335202, 14.606676003734828, 14.600840336134455, 14.59500466853408, 14.589169000933708, 14.583333333333334, 14.577497665732961, 14.571661998132587, 14.565826330532214, 14.55999066293184, 14.554154995331468, 14.548319327731093, 14.54248366013072, 14.536647992530346, 14.530812324929974, 14.5249766573296, 14.519140989729227, 14.513305322128852, 14.50746965452848, 14.501633986928105, 14.495798319327733, 14.489962651727359, 14.484126984126986, 14.478291316526612, 14.472455648926239, 14.466619981325865, 14.460784313725492, 14.454948646125118, 14.449112978524742, 14.443277310924369, 14.437441643323995, 14.431605975723622, 14.425770308123248, 14.419934640522875, 14.4140989729225, 14.408263305322128, 14.402427637721754, 14.396591970121381, 14.390756302521007, 14.384920634920634, 14.37908496732026, 14.373249299719888, 14.367413632119513, 14.36157796451914, 14.355742296918766, 14.349906629318394, 14.34407096171802, 14.338235294117647, 14.332399626517272, 14.3265639589169, 14.320728291316525, 14.314892623716153, 14.309056956115779, 14.303221288515406, 14.297385620915032, 14.291549953314659, 14.285714285714285, 14.279878618113912, 14.274042950513538, 14.268207282913165, 14.26237161531279, 14.256535947712418, 14.250700280112044, 14.244864612511671, 14.239028944911297, 14.233193277310924, 14.22735760971055, 14.221521942110178, 14.215686274509803, 14.20985060690943, 14.204014939309056, 14.198179271708684, 14.19234360410831, 14.186507936507937, 14.180672268907562, 14.17483660130719, 14.169000933706815, 14.163165266106443, 14.157329598506069, 14.151493930905696, 14.145658263305322, 14.139822595704949, 14.133986928104575, 14.128151260504202, 14.122315592903828, 14.116479925303455, 14.11064425770308, 14.104808590102708, 14.098972922502334, 14.093137254901961, 14.087301587301587, 14.081465919701214, 14.07563025210084, 14.069794584500467, 14.063958916900093, 14.05812324929972, 14.052287581699346, 14.046451914098974, 14.0406162464986, 14.034780578898227, 14.028944911297852, 14.02310924369748, 14.017273576097105, 14.011437908496733, 14.005602240896359, 13.999766573295986, 13.993930905695612, 13.988095238095239, 13.982259570494865, 13.976423902894492, 13.970588235294118, 13.964752567693745, 13.95891690009337, 13.953081232492998, 13.947245564892624, 13.941409897292251, 13.935574229691877, 13.929738562091504, 13.92390289449113, 13.918067226890757, 13.912231559290383, 13.90639589169001, 13.900560224089636, 13.894724556489264, 13.88888888888889, 13.883053221288517, 13.877217553688142, 13.87138188608777, 13.865546218487395, 13.859710550887023, 13.853874883286649, 13.848039215686276, 13.842203548085902, 13.836367880485529, 13.830532212885155, 13.824696545284782, 13.818860877684408, 13.813025210084035, 13.80718954248366, 13.801353874883288, 13.795518207282914, 13.789682539682541, 13.783846872082167, 13.778011204481794, 13.77217553688142, 13.766339869281047, 13.760504201680673, 13.7546685340803, 13.748832866479926, 13.742997198879554, 13.73716153127918, 13.731325863678807, 13.725490196078432, 13.71965452847806, 13.713818860877685, 13.707983193277313, 13.702147525676938, 13.696311858076566, 13.690476190476192, 13.684640522875819, 13.678804855275445, 13.672969187675072, 13.667133520074696, 13.661297852474322, 13.655462184873949, 13.649626517273575, 13.643790849673202, 13.637955182072828, 13.632119514472455, 13.62628384687208, 13.620448179271708, 13.614612511671334, 13.608776844070961, 13.602941176470587, 13.597105508870214, 13.59126984126984, 13.585434173669467, 13.579598506069093, 13.57376283846872, 13.567927170868346, 13.562091503267974, 13.5562558356676, 13.550420168067227, 13.544584500466852, 13.53874883286648, 13.532913165266105, 13.527077497665733, 13.521241830065359, 13.515406162464986, 13.509570494864612, 13.503734827264239, 13.497899159663865, 13.492063492063492, 13.486227824463118, 13.480392156862745, 13.47455648926237, 13.468720821661998, 13.462885154061624, 13.457049486461251, 13.451213818860877, 13.445378151260504, 13.43954248366013, 13.433706816059757, 13.427871148459383, 13.42203548085901, 13.416199813258636, 13.410364145658264, 13.40452847805789, 13.398692810457517, 13.392857142857142, 13.38702147525677, 13.381185807656395, 13.375350140056023, 13.369514472455649, 13.363678804855276, 13.357843137254902, 13.352007469654529, 13.346171802054155, 13.340336134453782, 13.334500466853408, 13.328664799253035, 13.32282913165266, 13.316993464052288, 13.311157796451914, 13.305322128851541, 13.299486461251167, 13.293650793650794, 13.28781512605042, 13.281979458450047, 13.276143790849673, 13.2703081232493, 13.264472455648926, 13.258636788048554, 13.25280112044818, 13.246965452847807, 13.241129785247432, 13.23529411764706, 13.229458450046685, 13.223622782446313, 13.217787114845938, 13.211951447245566, 13.206115779645192, 13.200280112044819, 13.194444444444445, 13.188608776844072, 13.182773109243698, 13.176937441643325, 13.17110177404295, 13.165266106442578, 13.159430438842204, 13.153594771241831, 13.147759103641457, 13.141923436041084, 13.13608776844071, 13.130252100840337, 13.124416433239963, 13.11858076563959, 13.112745098039216, 13.106909430438844, 13.10107376283847, 13.095238095238097, 13.089402427637722, 13.08356676003735, 13.077731092436975, 13.071895424836603, 13.066059757236228, 13.060224089635856, 13.054388422035482, 13.048552754435109, 13.042717086834735, 13.036881419234362, 13.031045751633988, 13.025210084033615, 13.01937441643324, 13.013538748832868, 13.007703081232494, 13.001867413632121, 12.996031746031747, 12.990196078431374, 12.984360410831, 12.978524743230627, 12.972689075630253, 12.96685340802988, 12.961017740429506, 12.955182072829134, 12.94934640522876, 12.943510737628387, 12.937675070028012, 12.93183940242764, 12.926003734827265, 12.920168067226893, 12.914332399626518, 12.908496732026146, 12.902661064425772, 12.896825396825399, 12.890989729225025, 12.885154061624648, 12.879318394024274, 12.873482726423902, 12.867647058823529, 12.861811391223155, 12.85597572362278, 12.850140056022408, 12.844304388422035, 12.83846872082166, 12.832633053221286, 12.826797385620914, 12.820961718020541, 12.815126050420167, 12.809290382819793, 12.80345471521942, 12.797619047619047, 12.791783380018673, 12.785947712418299, 12.780112044817926, 12.774276377217554, 12.76844070961718, 12.762605042016805, 12.756769374416432, 12.75093370681606, 12.745098039215685, 12.739262371615311, 12.733426704014938, 12.727591036414566, 12.721755368814192, 12.715919701213817, 12.710084033613445, 12.704248366013072, 12.698412698412698, 12.692577030812323, 12.68674136321195, 12.680905695611578, 12.675070028011204, 12.66923436041083, 12.663398692810457, 12.657563025210084, 12.65172735760971, 12.645891690009336, 12.640056022408963, 12.63422035480859, 12.628384687208216, 12.622549019607842, 12.61671335200747, 12.610877684407097, 12.605042016806722, 12.599206349206348, 12.593370681605975, 12.587535014005603, 12.581699346405228, 12.575863678804854, 12.570028011204482, 12.564192343604109, 12.558356676003735, 12.55252100840336, 12.546685340802988, 12.540849673202615, 12.53501400560224, 12.529178338001866, 12.523342670401494, 12.517507002801121, 12.511671335200747, 12.505835667600373, 12.5, 12.494164332399627, 12.488328664799253, 12.482492997198879, 12.476657329598506, 12.470821661998134, 12.46498599439776, 12.459150326797385, 12.453314659197012, 12.44747899159664, 12.441643323996265, 12.435807656395891, 12.429971988795518, 12.424136321195146, 12.418300653594772, 12.412464985994397, 12.406629318394025, 12.400793650793652, 12.394957983193278, 12.389122315592903, 12.38328664799253, 12.377450980392158, 12.371615312791784, 12.36577964519141, 12.359943977591037, 12.354108309990664, 12.34827264239029, 12.342436974789916, 12.336601307189543, 12.33076563958917, 12.324929971988796, 12.319094304388422, 12.31325863678805, 12.307422969187677, 12.3015873015873, 12.295751633986928, 12.289915966386554, 12.284080298786181, 12.278244631185807, 12.272408963585434, 12.26657329598506, 12.260737628384687, 12.254901960784313, 12.24906629318394, 12.243230625583566, 12.237394957983193, 12.231559290382819, 12.225723622782446, 12.219887955182072, 12.2140522875817, 12.208216619981325, 12.202380952380953, 12.196545284780578, 12.190709617180206, 12.184873949579831, 12.179038281979459, 12.173202614379084, 12.167366946778712, 12.161531279178337, 12.155695611577965, 12.14985994397759, 12.144024276377218, 12.138188608776844, 12.132352941176471, 12.126517273576097, 12.120681605975724, 12.11484593837535, 12.109010270774977, 12.103174603174603, 12.09733893557423, 12.091503267973856, 12.085667600373483, 12.079831932773109, 12.073996265172736, 12.068160597572362, 12.06232492997199, 12.056489262371615, 12.050653594771243, 12.044817927170868, 12.038982259570496, 12.033146591970121, 12.027310924369749, 12.021475256769374, 12.015639589169002, 12.009803921568627, 12.003968253968255, 11.99813258636788, 11.992296918767508, 11.986461251167134, 11.980625583566761, 11.974789915966387, 11.968954248366014, 11.96311858076564, 11.957282913165267, 11.951447245564893, 11.94561157796452, 11.939775910364146, 11.933940242763773, 11.928104575163399, 11.922268907563026, 11.916433239962652, 11.910597572362278, 11.904761904761903, 11.89892623716153, 11.893090569561156, 11.887254901960784, 11.88141923436041, 11.875583566760037, 11.869747899159663, 11.86391223155929, 11.858076563958916, 11.852240896358543, 11.846405228758169, 11.840569561157796, 11.834733893557422, 11.82889822595705, 11.823062558356675, 11.817226890756302, 11.811391223155928, 11.805555555555555, 11.799719887955181, 11.793884220354808, 11.788048552754434, 11.782212885154062, 11.776377217553687, 11.770541549953315, 11.76470588235294, 11.758870214752568, 11.753034547152193, 11.74719887955182, 11.741363211951446, 11.735527544351074, 11.7296918767507, 11.723856209150327, 11.718020541549953, 11.71218487394958, 11.706349206349206, 11.700513538748833, 11.694677871148459, 11.688842203548086, 11.683006535947712, 11.67717086834734, 11.671335200746965, 11.665499533146592, 11.659663865546218, 11.653828197945845, 11.647992530345471, 11.642156862745098, 11.636321195144724, 11.630485527544351, 11.624649859943977, 11.618814192343605, 11.61297852474323, 11.607142857142858, 11.601307189542483, 11.59547152194211, 11.589635854341736, 11.583800186741364, 11.57796451914099, 11.572128851540617, 11.566293183940243, 11.56045751633987, 11.554621848739496, 11.548786181139123, 11.542950513538749, 11.537114845938376, 11.531279178338002, 11.52544351073763, 11.519607843137255, 11.51377217553688, 11.507936507936508, 11.502100840336134, 11.496265172735761, 11.490429505135387, 11.484593837535014, 11.47875816993464, 11.472922502334267, 11.467086834733893, 11.46125116713352, 11.455415499533146, 11.449579831932773, 11.443744164332399, 11.437908496732026, 11.432072829131652, 11.42623716153128, 11.420401493930905, 11.414565826330533, 11.408730158730158, 11.402894491129786, 11.397058823529411, 11.391223155929039, 11.385387488328664, 11.379551820728292, 11.373716153127917, 11.367880485527545, 11.36204481792717, 11.356209150326798, 11.350373482726424, 11.344537815126051, 11.338702147525677, 11.332866479925304, 11.32703081232493, 11.321195144724557, 11.315359477124183, 11.30952380952381, 11.303688141923436, 11.297852474323063, 11.292016806722689, 11.286181139122316, 11.280345471521942, 11.27450980392157, 11.268674136321195, 11.262838468720823, 11.257002801120448, 11.251167133520076, 11.245331465919701, 11.239495798319329, 11.233660130718954, 11.227824463118582, 11.221988795518207, 11.216153127917835, 11.21031746031746, 11.204481792717088, 11.198646125116714, 11.192810457516341, 11.186974789915967, 11.181139122315594, 11.17530345471522, 11.169467787114847, 11.163632119514473, 11.1577964519141, 11.151960784313726, 11.146125116713353, 11.140289449112979, 11.134453781512606, 11.12861811391223, 11.122782446311858, 11.116946778711483, 11.11111111111111, 11.105275443510736, 11.099439775910364, 11.09360410830999, 11.087768440709617, 11.081932773109243, 11.07609710550887, 11.070261437908496, 11.064425770308123, 11.058590102707749, 11.052754435107376, 11.046918767507002, 11.04108309990663, 11.035247432306255, 11.029411764705882, 11.023576097105508, 11.017740429505135, 11.011904761904761, 11.006069094304388, 11.000233426704014, 10.994397759103641, 10.988562091503267, 10.982726423902895, 10.97689075630252, 10.971055088702148, 10.965219421101773, 10.9593837535014, 10.953548085901026, 10.947712418300654, 10.94187675070028, 10.936041083099907, 10.930205415499533, 10.92436974789916, 10.918534080298786, 10.912698412698413, 10.906862745098039, 10.901027077497666, 10.895191409897292, 10.88935574229692, 10.883520074696545, 10.877684407096172, 10.871848739495798, 10.866013071895425, 10.860177404295051, 10.854341736694678, 10.848506069094304, 10.842670401493931, 10.836834733893557, 10.830999066293185, 10.82516339869281, 10.819327731092438, 10.813492063492063, 10.80765639589169, 10.801820728291316, 10.795985060690944, 10.79014939309057, 10.784313725490197, 10.778478057889822, 10.77264239028945, 10.766806722689076, 10.760971055088703, 10.755135387488329, 10.749299719887956, 10.743464052287582, 10.737628384687207, 10.731792717086835, 10.72595704948646, 10.720121381886088, 10.714285714285714, 10.708450046685341, 10.702614379084967, 10.696778711484594, 10.69094304388422, 10.685107376283847, 10.679271708683473, 10.6734360410831, 10.667600373482726, 10.661764705882353, 10.655929038281979, 10.650093370681606, 10.644257703081232, 10.63842203548086, 10.632586367880485, 10.626750700280112, 10.620915032679738, 10.615079365079366, 10.609243697478991, 10.603408029878619, 10.597572362278244, 10.591736694677872, 10.585901027077497, 10.580065359477125, 10.57422969187675, 10.568394024276378, 10.562558356676004, 10.556722689075631, 10.550887021475257, 10.545051353874884, 10.53921568627451, 10.533380018674137, 10.527544351073763, 10.52170868347339, 10.515873015873016, 10.510037348272643, 10.504201680672269, 10.498366013071896, 10.492530345471522, 10.48669467787115, 10.480859010270775, 10.475023342670402, 10.469187675070028, 10.463352007469656, 10.457516339869281, 10.451680672268909, 10.445845004668534, 10.440009337068162, 10.434173669467787, 10.428338001867415, 10.42250233426704, 10.416666666666668, 10.410830999066294, 10.404995331465921, 10.399159663865547, 10.393323996265174, 10.3874883286648, 10.381652661064427, 10.375816993464053, 10.36998132586368, 10.364145658263306, 10.358309990662933, 10.352474323062559, 10.346638655462185, 10.34080298786181, 10.334967320261438, 10.329131652661063, 10.32329598506069, 10.317460317460316, 10.311624649859944, 10.30578898225957, 10.299953314659197, 10.294117647058822, 10.28828197945845, 10.282446311858076, 10.276610644257703, 10.270774976657329, 10.264939309056956, 10.259103641456582, 10.25326797385621, 10.247432306255835, 10.241596638655462, 10.235760971055088, 10.229925303454715, 10.224089635854341, 10.218253968253968, 10.212418300653594, 10.206582633053221, 10.200746965452847, 10.194911297852475, 10.1890756302521, 10.183239962651728, 10.177404295051353, 10.17156862745098, 10.165732959850606, 10.159897292250234, 10.15406162464986, 10.148225957049487, 10.142390289449112, 10.13655462184874, 10.130718954248366, 10.124883286647993, 10.119047619047619, 10.113211951447246, 10.107376283846872, 10.1015406162465, 10.095704948646125, 10.089869281045752, 10.084033613445378, 10.078197945845005, 10.072362278244631, 10.066526610644258, 10.060690943043884, 10.054855275443511, 10.049019607843137, 10.043183940242765, 10.03734827264239, 10.031512605042018, 10.025676937441643, 10.01984126984127, 10.014005602240896, 10.008169934640524, 10.00233426704015, 9.996498599439777, 9.990662931839402, 9.98482726423903, 9.978991596638656, 9.973155929038283, 9.967320261437909, 9.961484593837536, 9.955648926237162, 9.949813258636787, 9.943977591036415, 9.93814192343604, 9.932306255835668, 9.926470588235293, 9.920634920634921, 9.914799253034547, 9.908963585434174, 9.9031279178338, 9.897292250233427, 9.891456582633053, 9.88562091503268, 9.879785247432306, 9.873949579831933, 9.868113912231559, 9.862278244631186, 9.856442577030812, 9.85060690943044, 9.844771241830065, 9.838935574229692, 9.833099906629318, 9.827264239028946, 9.821428571428571, 9.815592903828199, 9.809757236227824, 9.803921568627452, 9.798085901027077, 9.792250233426705, 9.78641456582633, 9.780578898225958, 9.774743230625583, 9.768907563025211, 9.763071895424837, 9.757236227824464, 9.75140056022409, 9.745564892623717, 9.739729225023343, 9.73389355742297, 9.728057889822596, 9.722222222222223, 9.716386554621849, 9.710550887021476, 9.704715219421102, 9.69887955182073, 9.693043884220355, 9.687208216619982, 9.681372549019608, 9.675536881419236, 9.669701213818861, 9.663865546218489, 9.658029878618114, 9.652194211017742, 9.646358543417367, 9.640522875816995, 9.63468720821662, 9.628851540616248, 9.623015873015873, 9.617180205415501, 9.611344537815127, 9.605508870214754, 9.59967320261438, 9.593837535014007, 9.588001867413633, 9.58216619981326, 9.576330532212886, 9.570494864612513, 9.564659197012137, 9.558823529411764, 9.55298786181139, 9.547152194211018, 9.541316526610643, 9.53548085901027, 9.529645191409896, 9.523809523809524, 9.51797385620915, 9.512138188608777, 9.506302521008402, 9.50046685340803, 9.494631185807656, 9.488795518207283, 9.482959850606909, 9.477124183006536, 9.471288515406162, 9.465452847805789, 9.459617180205415, 9.453781512605042, 9.447945845004668, 9.442110177404295, 9.436274509803921, 9.430438842203548, 9.424603174603174, 9.418767507002801, 9.412931839402427, 9.407096171802054, 9.40126050420168, 9.395424836601308, 9.389589169000933, 9.38375350140056, 9.377917833800186, 9.372082166199814, 9.36624649859944, 9.360410830999067, 9.354575163398692, 9.34873949579832, 9.342903828197946, 9.337068160597573, 9.331232492997199, 9.325396825396826, 9.319561157796452, 9.313725490196079, 9.307889822595705, 9.302054154995332, 9.296218487394958, 9.290382819794585, 9.284547152194211, 9.278711484593838, 9.272875816993464, 9.267040149393091, 9.261204481792717, 9.255368814192344, 9.24953314659197, 9.243697478991598, 9.237861811391223, 9.23202614379085, 9.226190476190476, 9.220354808590104, 9.21451914098973, 9.208683473389357, 9.202847805788982, 9.19701213818861, 9.191176470588236, 9.185340802987863, 9.179505135387487, 9.173669467787114, 9.16783380018674, 9.161998132586367, 9.156162464985993, 9.15032679738562, 9.144491129785246, 9.138655462184873, 9.132819794584499, 9.126984126984127, 9.121148459383752, 9.11531279178338, 9.109477124183005, 9.103641456582633, 9.097805788982258, 9.091970121381886, 9.086134453781511, 9.080298786181139, 9.074463118580764, 9.068627450980392, 9.062791783380018, 9.056956115779645, 9.05112044817927, 9.045284780578898, 9.039449112978524, 9.033613445378151, 9.027777777777777, 9.021942110177404, 9.01610644257703, 9.010270774976657, 9.004435107376283, 8.99859943977591, 8.992763772175536, 8.986928104575163, 8.981092436974789, 8.975256769374417, 8.969421101774042, 8.96358543417367, 8.957749766573295, 8.951914098972923, 8.946078431372548, 8.940242763772176, 8.934407096171801, 8.928571428571429, 8.922735760971054, 8.916900093370682, 8.911064425770308, 8.905228758169935, 8.89939309056956, 8.893557422969188, 8.887721755368814, 8.881886087768441, 8.876050420168067, 8.870214752567694, 8.86437908496732, 8.858543417366947, 8.852707749766573, 8.8468720821662, 8.841036414565826, 8.835200746965453, 8.829365079365079, 8.823529411764707, 8.817693744164332, 8.81185807656396, 8.806022408963585, 8.800186741363213, 8.794351073762838, 8.788515406162464, 8.782679738562091, 8.776844070961717, 8.771008403361344, 8.76517273576097, 8.759337068160598, 8.753501400560223, 8.74766573295985, 8.741830065359476, 8.735994397759104, 8.73015873015873, 8.724323062558357, 8.718487394957982, 8.71265172735761, 8.706816059757235, 8.700980392156863, 8.695144724556489, 8.689309056956116, 8.683473389355742, 8.677637721755369, 8.671802054154995, 8.665966386554622, 8.660130718954248, 8.654295051353875, 8.6484593837535, 8.642623716153128, 8.636788048552754, 8.630952380952381, 8.625116713352007, 8.619281045751634, 8.61344537815126, 8.607609710550888, 8.601774042950513, 8.59593837535014, 8.590102707749766, 8.584267040149394, 8.57843137254902, 8.572595704948647, 8.566760037348272, 8.5609243697479, 8.555088702147525, 8.549253034547153, 8.543417366946779, 8.537581699346406, 8.531746031746032, 8.525910364145659, 8.520074696545285, 8.514239028944912, 8.508403361344538, 8.502567693744165, 8.49673202614379, 8.490896358543418, 8.485060690943044, 8.479225023342671, 8.473389355742297, 8.467553688141924, 8.46171802054155, 8.455882352941178, 8.450046685340803, 8.44421101774043, 8.438375350140056, 8.432539682539684, 8.42670401493931, 8.420868347338937, 8.415032679738562, 8.40919701213819, 8.403361344537815, 8.397525676937441, 8.391690009337067, 8.385854341736694, 8.38001867413632, 8.374183006535947, 8.368347338935573, 8.3625116713352, 8.356676003734826, 8.350840336134453, 8.345004668534079, 8.339169000933706, 8.333333333333332, 8.32749766573296, 8.321661998132585, 8.315826330532213, 8.309990662931838, 8.304154995331466, 8.298319327731091, 8.292483660130719, 8.286647992530344, 8.280812324929972, 8.274976657329598, 8.269140989729225, 8.26330532212885, 8.257469654528478, 8.251633986928104, 8.245798319327731, 8.239962651727357, 8.234126984126984, 8.22829131652661, 8.222455648926237, 8.216619981325863, 8.21078431372549, 8.204948646125116, 8.199112978524743, 8.193277310924369, 8.187441643323996, 8.181605975723622, 8.17577030812325, 8.169934640522875, 8.164098972922503, 8.158263305322128, 8.152427637721756, 8.146591970121381, 8.140756302521009, 8.134920634920634, 8.129084967320262, 8.123249299719888, 8.117413632119515, 8.11157796451914, 8.105742296918768, 8.099906629318394, 8.094070961718021, 8.088235294117647, 8.082399626517274, 8.0765639589169, 8.070728291316527, 8.064892623716153, 8.05905695611578, 8.053221288515406, 8.047385620915033, 8.041549953314659, 8.035714285714286, 8.029878618113912, 8.02404295051354, 8.018207282913165, 8.012371615312793, 8.006535947712418, 8.000700280112044, 7.9948646125116705, 7.989028944911297, 7.9831932773109235, 7.97735760971055, 7.971521942110177, 7.965686274509803, 7.95985060690943, 7.954014939309056, 7.948179271708683, 7.942343604108309, 7.936507936507936, 7.930672268907562, 7.924836601307189, 7.9190009337068155, 7.913165266106442, 7.9073295985060685, 7.901493930905695, 7.895658263305322, 7.889822595704948, 7.883986928104575, 7.878151260504201, 7.872315592903828, 7.866479925303454, 7.860644257703081, 7.854808590102707, 7.848972922502334, 7.8431372549019605, 7.837301587301587, 7.8314659197012135, 7.82563025210084, 7.819794584500467, 7.813958916900093, 7.80812324929972, 7.802287581699346, 7.796451914098973, 7.790616246498599, 7.784780578898226, 7.778944911297852, 7.773109243697479, 7.7672735760971054, 7.761437908496732, 7.7556022408963585, 7.749766573295985, 7.743930905695612, 7.738095238095238, 7.732259570494865, 7.726423902894491, 7.720588235294118, 7.714752567693744, 7.708916900093371, 7.703081232492997, 7.697245564892624, 7.69140989729225, 7.685574229691877, 7.6797385620915035, 7.67390289449113, 7.668067226890757, 7.662231559290383, 7.65639589169001, 7.650560224089636, 7.644724556489263, 7.638888888888889, 7.633053221288516, 7.627217553688142, 7.621381886087769, 7.6155462184873945, 7.609710550887021, 7.603874883286648, 7.598039215686274, 7.592203548085901, 7.586367880485527, 7.580532212885154, 7.57469654528478, 7.568860877684407, 7.563025210084033, 7.55718954248366, 7.5513538748832865, 7.545518207282913, 7.5396825396825395, 7.533846872082166, 7.528011204481793, 7.522175536881419, 7.516339869281046, 7.510504201680672, 7.504668534080299, 7.498832866479925, 7.492997198879552, 7.487161531279178, 7.481325863678805, 7.4754901960784315, 7.469654528478058, 7.4638188608776845, 7.457983193277311, 7.452147525676938, 7.446311858076564, 7.440476190476191, 7.434640522875817, 7.428804855275444, 7.42296918767507, 7.417133520074697, 7.411297852474323, 7.40546218487395, 7.3996265172735765, 7.393790849673203, 7.3879551820728295, 7.382119514472456, 7.376283846872083, 7.370448179271709, 7.364612511671336, 7.358776844070962, 7.352941176470589, 7.347105508870215, 7.341269841269842, 7.335434173669468, 7.329598506069095, 7.3237628384687214, 7.317927170868348, 7.3120915032679745, 7.306255835667601, 7.300420168067228, 7.294584500466854, 7.288748832866481, 7.282913165266107, 7.277077497665734, 7.27124183006536, 7.265406162464987, 7.259570494864613, 7.25373482726424, 7.247899159663866, 7.242063492063493, 7.2362278244631195, 7.230392156862746, 7.224556489262371, 7.218720821661997, 7.212885154061624, 7.20704948646125, 7.201213818860877, 7.1953781512605035, 7.18954248366013, 7.183706816059757, 7.177871148459383, 7.17203548085901, 7.166199813258636, 7.160364145658263, 7.154528478057889, 7.148692810457516, 7.142857142857142, 7.137021475256769, 7.131185807656395, 7.125350140056022, 7.1195144724556485, 7.113678804855275, 7.107843137254902, 7.102007469654528, 7.096171802054155, 7.090336134453781, 7.084500466853408, 7.078664799253034, 7.072829131652661, 7.066993464052287, 7.061157796451914, 7.05532212885154, 7.049486461251167, 7.0436507936507935, 7.03781512605042, 7.031979458450047, 7.026143790849673, 7.0203081232493, 7.014472455648926, 7.008636788048553, 7.002801120448179, 6.996965452847806, 6.991129785247432, 6.985294117647059, 6.979458450046685, 6.973622782446312, 6.9677871148459385, 6.961951447245565, 6.956115779645192, 6.950280112044818, 6.944444444444445, 6.938608776844071, 6.932773109243698, 6.926937441643324, 6.921101774042951, 6.915266106442577, 6.909430438842204, 6.90359477124183, 6.897759103641457, 6.8919234360410835, 6.88608776844071, 6.880252100840337, 6.874416433239963, 6.86858076563959, 6.862745098039216, 6.856909430438843, 6.851073762838469, 6.845238095238096, 6.839402427637722, 6.833566760037348, 6.8277310924369745, 6.821895424836601, 6.816059757236228, 6.810224089635854, 6.804388422035481, 6.798552754435107, 6.792717086834734, 6.78688141923436, 6.781045751633987, 6.775210084033613, 6.76937441643324, 6.763538748832866, 6.757703081232493, 6.7518674136321195, 6.746031746031746, 6.740196078431373, 6.734360410830999, 6.728524743230626, 6.722689075630252, 6.716853408029879, 6.711017740429505, 6.705182072829132, 6.699346405228758, 6.693510737628385, 6.687675070028011, 6.681839402427638, 6.6760037348272645, 6.670168067226891, 6.664332399626518, 6.658496732026144, 6.652661064425771, 6.646825396825397, 6.640989729225024, 6.63515406162465, 6.629318394024277, 6.623482726423903, 6.61764705882353, 6.611811391223156, 6.605975723622783, 6.6001400560224095, 6.594304388422036, 6.588468720821663, 6.582633053221289, 6.576797385620916, 6.570961718020542, 6.565126050420169, 6.559290382819795, 6.553454715219422, 6.547619047619048, 6.541783380018675, 6.535947712418301, 6.530112044817928, 6.5242763772175545, 6.518440709617181, 6.512605042016808, 6.506769374416434, 6.500933706816061, 6.495098039215687, 6.489262371615314, 6.48342670401494, 6.477591036414567, 6.471755368814193, 6.46591970121382, 6.460084033613446, 6.454248366013073, 6.4484126984126995, 6.442577030812324, 6.436741363211951, 6.430905695611577, 6.425070028011204, 6.41923436041083, 6.413398692810457, 6.4075630252100835, 6.40172735760971, 6.3958916900093365, 6.390056022408963, 6.38422035480859, 6.378384687208216, 6.372549019607843, 6.366713352007469, 6.360877684407096, 6.355042016806722, 6.349206349206349, 6.343370681605975, 6.337535014005602, 6.3316993464052285, 6.325863678804855, 6.3200280112044815, 6.314192343604108, 6.308356676003735, 6.302521008403361, 6.296685340802988, 6.290849673202614, 6.285014005602241, 6.279178338001867, 6.273342670401494, 6.26750700280112, 6.261671335200747, 6.2558356676003735, 6.25, 6.2441643323996265, 6.238328664799253, 6.23249299719888, 6.226657329598506, 6.220821661998133, 6.214985994397759, 6.209150326797386, 6.203314659197012, 6.197478991596639, 6.191643323996265, 6.185807656395892, 6.1799719887955185, 6.174136321195145, 6.1683006535947715, 6.162464985994398, 6.156629318394025, 6.15079365079365, 6.144957983193277, 6.139122315592903, 6.13328664799253, 6.127450980392156, 6.121615312791783, 6.1157796451914095, 6.109943977591036, 6.104108309990663, 6.098272642390289, 6.092436974789916, 6.086601307189542, 6.080765639589169, 6.074929971988795, 6.069094304388422, 6.063258636788048, 6.057422969187675, 6.051587301587301, 6.045751633986928, 6.0399159663865545, 6.034080298786181, 6.028244631185808, 6.022408963585434, 6.016573295985061, 6.010737628384687, 6.004901960784314, 5.99906629318394, 5.993230625583567, 5.987394957983193, 5.98155929038282, 5.975723622782446, 5.969887955182073, 5.9640522875816995, 5.958216619981326, 5.952380952380952, 5.946545284780578, 5.940709617180205, 5.934873949579831, 5.929038281979458, 5.923202614379084, 5.917366946778711, 5.911531279178337, 5.905695611577964, 5.8998599439775905, 5.894024276377217, 5.888188608776844, 5.88235294117647, 5.876517273576097, 5.870681605975723, 5.86484593837535, 5.859010270774976, 5.853174603174603, 5.847338935574229, 5.841503267973856, 5.835667600373482, 5.829831932773109, 5.8239962651727355, 5.818160597572362, 5.812324929971989, 5.806489262371615, 5.800653594771242, 5.794817927170868, 5.788982259570495, 5.783146591970121, 5.777310924369748, 5.771475256769374, 5.765639589169001, 5.759803921568627, 5.753968253968254, 5.7481325863678805, 5.742296918767507, 5.736461251167134, 5.73062558356676, 5.724789915966387, 5.718954248366013, 5.71311858076564, 5.707282913165266, 5.701447245564893, 5.695611577964519, 5.689775910364146, 5.683940242763772, 5.678104575163399, 5.6722689075630255, 5.666433239962652, 5.660597572362279, 5.654761904761905, 5.648926237161532, 5.643090569561158, 5.637254901960785, 5.631419234360411, 5.625583566760038, 5.619747899159664, 5.613912231559291, 5.608076563958917, 5.602240896358544, 5.5964052287581705, 5.590569561157797, 5.584733893557424, 5.57889822595705, 5.573062558356677, 5.567226890756303, 5.561391223155929, 5.555555555555555, 5.549719887955182, 5.543884220354808, 5.538048552754435, 5.5322128851540615, 5.526377217553688, 5.520541549953315, 5.514705882352941, 5.508870214752568, 5.503034547152194, 5.497198879551821, 5.491363211951447, 5.485527544351074, 5.4796918767507, 5.473856209150327, 5.468020541549953, 5.46218487394958, 5.4563492063492065, 5.450513538748833, 5.44467787114846, 5.438842203548086, 5.433006535947713, 5.427170868347339, 5.421335200746966, 5.415499533146592, 5.409663865546219, 5.403828197945845, 5.397992530345472, 5.392156862745098, 5.386321195144725, 5.3804855275443515, 5.374649859943978, 5.368814192343604, 5.36297852474323, 5.357142857142857, 5.351307189542483, 5.34547152194211, 5.339635854341736, 5.333800186741363, 5.3279645191409895, 5.322128851540616, 5.3162931839402425, 5.310457516339869, 5.304621848739496, 5.298786181139122, 5.292950513538749, 5.287114845938375, 5.281279178338002, 5.275443510737628, 5.269607843137255, 5.263772175536881, 5.257936507936508, 5.2521008403361344, 5.246265172735761, 5.2404295051353875, 5.234593837535014, 5.228758169934641, 5.222922502334267, 5.217086834733894, 5.21125116713352, 5.205415499533147, 5.199579831932773, 5.1937441643324, 5.187908496732026, 5.182072829131653, 5.176237161531279, 5.170401493930905, 5.164565826330532, 5.158730158730158, 5.152894491129785, 5.147058823529411, 5.141223155929038, 5.135387488328664, 5.129551820728291, 5.123716153127917, 5.117880485527544, 5.1120448179271705, 5.106209150326797, 5.1003734827264235, 5.09453781512605, 5.088702147525677, 5.082866479925303, 5.07703081232493, 5.071195144724556, 5.065359477124183, 5.059523809523809, 5.053688141923436, 5.047852474323062, 5.042016806722689, 5.0361811391223155, 5.030345471521942, 5.0245098039215685, 5.018674136321195, 5.012838468720822, 5.007002801120448, 5.001167133520075, 4.995331465919701, 4.989495798319328, 4.983660130718954, 4.977824463118581, 4.971988795518207, 4.966153127917834, 4.9603174603174605, 4.954481792717087, 4.9486461251167135, 4.94281045751634, 4.936974789915967, 4.931139122315593, 4.92530345471522, 4.919467787114846, 4.913632119514473, 4.907796451914099, 4.901960784313726, 4.896125116713352, 4.890289449112979, 4.8844537815126055, 4.878618113912232, 4.8727824463118585, 4.866946778711485, 4.861111111111112, 4.855275443510738, 4.849439775910365, 4.843604108309991, 4.837768440709618, 4.831932773109244, 4.826097105508871, 4.820261437908497, 4.814425770308124, 4.8085901027077504, 4.802754435107377, 4.7969187675070035, 4.79108309990663, 4.785247432306257, 4.779411764705882, 4.773576097105509, 4.767740429505135, 4.761904761904762, 4.756069094304388, 4.750233426704015, 4.7443977591036415, 4.738562091503268, 4.7327264239028946, 4.726890756302521, 4.721055088702148, 4.715219421101774, 4.709383753501401, 4.703548085901027, 4.697712418300654, 4.69187675070028, 4.686041083099907, 4.680205415499533, 4.67436974789916, 4.6685340802987865, 4.662698412698413, 4.6568627450980395, 4.651027077497666, 4.645191409897293, 4.639355742296919, 4.633520074696546, 4.627684407096172, 4.621848739495799, 4.616013071895425, 4.610177404295052, 4.604341736694678, 4.598506069094305, 4.5926704014939315, 4.586834733893557, 4.580999066293184, 4.57516339869281, 4.569327731092437, 4.563492063492063, 4.55765639589169, 4.551820728291316, 4.545985060690943, 4.540149393090569, 4.534313725490196, 4.5284780578898225, 4.522642390289449, 4.516806722689076, 4.510971055088702, 4.505135387488329, 4.499299719887955, 4.493464052287582, 4.487628384687208, 4.481792717086835, 4.475957049486461, 4.470121381886088, 4.464285714285714, 4.458450046685341, 4.4526143790849675, 4.446778711484594, 4.440943043884221, 4.435107376283847, 4.429271708683474, 4.4234360410831, 4.417600373482727, 4.411764705882353, 4.40592903828198, 4.400093370681606, 4.394257703081232, 4.3884220354808585, 4.382586367880485, 4.376750700280112, 4.370915032679738, 4.365079365079365, 4.359243697478991, 4.353408029878618, 4.347572362278244, 4.341736694677871, 4.335901027077497, 4.330065359477124, 4.32422969187675, 4.318394024276377, 4.3125583566760035, 4.30672268907563, 4.300887021475257, 4.295051353874883, 4.28921568627451, 4.283380018674136, 4.277544351073763, 4.271708683473389, 4.265873015873016, 4.260037348272642, 4.254201680672269, 4.248366013071895, 4.242530345471522, 4.2366946778711485, 4.230859010270775, 4.225023342670402, 4.219187675070028, 4.213352007469655, 4.207516339869281, 4.201680672268908, 4.195845004668533, 4.19000933706816, 4.1841736694677865, 4.178338001867413, 4.1725023342670395, 4.166666666666666, 4.160830999066293, 4.154995331465919, 4.149159663865546, 4.143323996265172, 4.137488328664799, 4.131652661064425, 4.125816993464052, 4.119981325863678, 4.114145658263305, 4.1083099906629315, 4.102474323062558, 4.0966386554621845, 4.090802987861811, 4.084967320261438, 4.079131652661064, 4.073295985060691, 4.067460317460317, 4.061624649859944, 4.05578898225957, 4.049953314659197, 4.044117647058823, 4.03828197945845, 4.0324463118580764, 4.026610644257703, 4.0207749766573295, 4.014939309056956, 4.009103641456583, 4.003267973856209, 3.9974323062558352, 3.9915966386554618, 3.9857609710550883, 3.979925303454715, 3.9740896358543414, 3.968253968253968, 3.9624183006535945, 3.956582633053221, 3.9507469654528475, 3.944911297852474, 3.9390756302521006, 3.933239962651727, 3.9274042950513537, 3.9215686274509802, 3.9157329598506068, 3.9098972922502333, 3.90406162464986, 3.8982259570494864, 3.892390289449113, 3.8865546218487395, 3.880718954248366, 3.8748832866479925, 3.869047619047619, 3.8632119514472456, 3.857376283846872, 3.8515406162464987, 3.845704948646125, 3.8398692810457518, 3.8340336134453783, 3.828197945845005, 3.8223622782446314, 3.816526610644258, 3.8106909430438844, 3.8048552754435105, 3.799019607843137, 3.7931839402427636, 3.78734827264239, 3.7815126050420167, 3.7756769374416432, 3.7698412698412698, 3.7640056022408963, 3.758169934640523, 3.7523342670401494, 3.746498599439776, 3.7406629318394025, 3.734827264239029, 3.7289915966386555, 3.723155929038282, 3.7173202614379086, 3.711484593837535, 3.7056489262371617, 3.6998132586367882, 3.6939775910364148, 3.6881419234360413, 3.682306255835668, 3.6764705882352944, 3.670634920634921, 3.6647992530345475, 3.658963585434174, 3.6531279178338005, 3.647292250233427, 3.6414565826330536, 3.63562091503268, 3.6297852474323067, 3.623949579831933, 3.6181139122315598, 3.6122782446311854, 3.606442577030812, 3.6006069094304385, 3.594771241830065, 3.5889355742296916, 3.583099906629318, 3.5772642390289446, 3.571428571428571, 3.5655929038281977, 3.5597572362278243, 3.553921568627451, 3.5480859010270773, 3.542250233426704, 3.5364145658263304, 3.530578898225957, 3.5247432306255835, 3.51890756302521, 3.5130718954248366, 3.507236227824463, 3.5014005602240896, 3.495564892623716, 3.4897292250233427, 3.4838935574229692, 3.478057889822596, 3.4722222222222223, 3.466386554621849, 3.4605508870214754, 3.454715219421102, 3.4488795518207285, 3.443043884220355, 3.4372082166199815, 3.431372549019608, 3.4255368814192346, 3.419701213818861, 3.4138655462184873, 3.408029878618114, 3.4021942110177403, 3.396358543417367, 3.3905228758169934, 3.38468720821662, 3.3788515406162465, 3.373015873015873, 3.3671802054154996, 3.361344537815126, 3.3555088702147526, 3.349673202614379, 3.3438375350140057, 3.3380018674136323, 3.332166199813259, 3.3263305322128853, 3.320494864612512, 3.3146591970121384, 3.308823529411765, 3.3029878618113915, 3.297152194211018, 3.2913165266106446, 3.285480859010271, 3.2796451914098976, 3.273809523809524, 3.2679738562091507, 3.2621381886087772, 3.256302521008404, 3.2504668534080303, 3.244631185807657, 3.2387955182072834, 3.23295985060691, 3.2271241830065365, 3.221288515406162, 3.2154528478057887, 3.209617180205415, 3.2037815126050417, 3.1979458450046683, 3.192110177404295, 3.1862745098039214, 3.180438842203548, 3.1746031746031744, 3.168767507002801, 3.1629318394024275, 3.157096171802054, 3.1512605042016806, 3.145424836601307, 3.1395891690009337, 3.13375350140056, 3.1279178338001867, 3.1220821661998133, 3.11624649859944, 3.1104108309990663, 3.104575163398693, 3.0987394957983194, 3.092903828197946, 3.0870681605975725, 3.081232492997199, 3.075396825396825, 3.0695611577964517, 3.063725490196078, 3.0578898225957047, 3.0520541549953313, 3.046218487394958, 3.0403828197945844, 3.034547152194211, 3.0287114845938374, 3.022875816993464, 3.0170401493930905, 3.011204481792717, 3.0053688141923436, 2.99953314659197, 2.9936974789915967, 2.987861811391223, 2.9820261437908497, 2.976190476190476, 2.9703548085901024, 2.964519140989729, 2.9586834733893554, 2.952847805788982, 2.9470121381886085, 2.941176470588235, 2.9353408029878616, 2.929505135387488, 2.9236694677871147, 2.917833800186741, 2.9119981325863677, 2.9061624649859943, 2.900326797385621, 2.8944911297852474, 2.888655462184874, 2.8828197945845004, 2.876984126984127, 2.8711484593837535, 2.86531279178338, 2.8594771241830066, 2.853641456582633, 2.8478057889822597, 2.841970121381886, 2.8361344537815127, 2.8302987861811393, 2.824463118580766, 2.8186274509803924, 2.812791783380019, 2.8069561157796454, 2.801120448179272, 2.7952847805788985, 2.789449112978525, 2.7836134453781516, 2.7777777777777777, 2.771942110177404, 2.7661064425770308, 2.7602707749766573, 2.754435107376284, 2.7485994397759104, 2.742763772175537, 2.7369281045751634, 2.73109243697479, 2.7252567693744165, 2.719421101774043, 2.7135854341736696, 2.707749766573296, 2.7019140989729227, 2.696078431372549, 2.6902427637721757, 2.684407096171802, 2.6785714285714284, 2.672735760971055, 2.6669000933706815, 2.661064425770308, 2.6552287581699345, 2.649393090569561, 2.6435574229691876, 2.637721755368814, 2.6318860877684407, 2.6260504201680672, 2.6202147525676938, 2.6143790849673203, 2.608543417366947, 2.6027077497665734, 2.5968720821662, 2.5910364145658265, 2.5852007469654525, 2.579365079365079, 2.5735294117647056, 2.567693744164332, 2.5618580765639587, 2.5560224089635852, 2.5501867413632118, 2.5443510737628383, 2.538515406162465, 2.5326797385620914, 2.526844070961718, 2.5210084033613445, 2.515172735760971, 2.5093370681605975, 2.503501400560224, 2.4976657329598506, 2.491830065359477, 2.4859943977591037, 2.4801587301587302, 2.4743230625583568, 2.4684873949579833, 2.46265172735761, 2.4568160597572364, 2.450980392156863, 2.4451447245564895, 2.439309056956116, 2.4334733893557425, 2.427637721755369, 2.4218020541549956, 2.415966386554622, 2.4101307189542487, 2.4042950513538752, 2.3984593837535018, 2.3926237161531283, 2.3867880485527544, 2.380952380952381, 2.3751167133520075, 2.369281045751634, 2.3634453781512605, 2.357609710550887, 2.3517740429505136, 2.34593837535014, 2.3401027077497667, 2.3342670401493932, 2.3284313725490198, 2.3225957049486463, 2.316760037348273, 2.3109243697478994, 2.305088702147526, 2.2992530345471525, 2.2934173669467786, 2.287581699346405, 2.2817460317460316, 2.275910364145658, 2.2700746965452847, 2.2642390289449112, 2.258403361344538, 2.2525676937441643, 2.246732026143791, 2.2408963585434174, 2.235060690943044, 2.2292250233426705, 2.223389355742297, 2.2175536881419236, 2.21171802054155, 2.2058823529411766, 2.200046685340803, 2.1942110177404293, 2.188375350140056, 2.1825396825396823, 2.176704014939309, 2.1708683473389354, 2.165032679738562, 2.1591970121381885, 2.153361344537815, 2.1475256769374416, 2.141690009337068, 2.1358543417366946, 2.130018674136321, 2.1241830065359477, 2.1183473389355743, 2.112511671335201, 2.1066760037348273, 2.100840336134454, 2.09500466853408, 2.0891690009337065, 2.083333333333333, 2.0774976657329596, 2.071661998132586, 2.0658263305322127, 2.059990662931839, 2.0541549953314657, 2.0483193277310923, 2.042483660130719, 2.0366479925303453, 2.030812324929972, 2.0249766573295984, 2.019140989729225, 2.0133053221288515, 2.007469654528478, 2.0016339869281046, 1.9957983193277309, 1.9899626517273574, 1.984126984126984, 1.9782913165266105, 1.972455648926237, 1.9666199813258636, 1.9607843137254901, 1.9549486461251167, 1.9491129785247432, 1.9432773109243697, 1.9374416433239963, 1.9316059757236228, 1.9257703081232493, 1.9199346405228759, 1.9140989729225024, 1.908263305322129, 1.9024276377217553, 1.8965919701213818, 1.8907563025210083, 1.8849206349206349, 1.8790849673202614, 1.873249299719888, 1.8674136321195145, 1.861577964519141, 1.8557422969187676, 1.8499066293183941, 1.8440709617180207, 1.8382352941176472, 1.8323996265172737, 1.8265639589169003, 1.8207282913165268, 1.8148926237161533, 1.8090569561157799, 1.803221288515406, 1.7973856209150325, 1.791549953314659, 1.7857142857142856, 1.7798786181139121, 1.7740429505135387, 1.7682072829131652, 1.7623716153127917, 1.7565359477124183, 1.7507002801120448, 1.7448646125116714, 1.739028944911298, 1.7331932773109244, 1.727357609710551, 1.7215219421101775, 1.715686274509804, 1.7098506069094306, 1.704014939309057, 1.6981792717086834, 1.69234360410831, 1.6865079365079365, 1.680672268907563, 1.6748366013071896, 1.6690009337068161, 1.6631652661064427, 1.6573295985060692, 1.6514939309056957, 1.6456582633053223, 1.6398225957049488, 1.6339869281045754, 1.628151260504202, 1.6223155929038284, 1.616479925303455, 1.610644257703081, 1.6048085901027076, 1.5989729225023341, 1.5931372549019607, 1.5873015873015872, 1.5814659197012138, 1.5756302521008403, 1.5697945845004668, 1.5639589169000934, 1.55812324929972, 1.5522875816993464, 1.546451914098973, 1.5406162464985995, 1.5347805788982258, 1.5289449112978524, 1.523109243697479, 1.5172735760971054, 1.511437908496732, 1.5056022408963585, 1.499766573295985, 1.4939309056956116, 1.488095238095238, 1.4822595704948645, 1.476423902894491, 1.4705882352941175, 1.464752567693744, 1.4589169000933706, 1.4530812324929971, 1.4472455648926237, 1.4414098972922502, 1.4355742296918768, 1.4297385620915033, 1.4239028944911298, 1.4180672268907564, 1.412231559290383, 1.4063958916900094, 1.400560224089636, 1.3947245564892625, 1.3888888888888888, 1.3830532212885154, 1.377217553688142, 1.3713818860877685, 1.365546218487395, 1.3597105508870215, 1.353874883286648, 1.3480392156862746, 1.342203548085901, 1.3363678804855275, 1.330532212885154, 1.3246965452847805, 1.318860877684407, 1.3130252100840336, 1.3071895424836601, 1.3013538748832867, 1.2955182072829132, 1.2896825396825395, 1.283846872082166, 1.2780112044817926, 1.2721755368814192, 1.2663398692810457, 1.2605042016806722, 1.2546685340802988, 1.2488328664799253, 1.2429971988795518, 1.2371615312791784, 1.231325863678805, 1.2254901960784315, 1.219654528478058, 1.2138188608776845, 1.207983193277311, 1.2021475256769376, 1.1963118580765641, 1.1904761904761905, 1.184640522875817, 1.1788048552754435, 1.17296918767507, 1.1671335200746966, 1.1612978524743232, 1.1554621848739497, 1.1496265172735762, 1.1437908496732025, 1.137955182072829, 1.1321195144724556, 1.1262838468720822, 1.1204481792717087, 1.1146125116713352, 1.1087768440709618, 1.1029411764705883, 1.0971055088702146, 1.0912698412698412, 1.0854341736694677, 1.0795985060690942, 1.0737628384687208, 1.0679271708683473, 1.0620915032679739, 1.0562558356676004, 1.050420168067227, 1.0445845004668532, 1.0387488328664798, 1.0329131652661063, 1.0270774976657329, 1.0212418300653594, 1.015406162464986, 1.0095704948646125, 1.003734827264239, 0.9978991596638654, 0.992063492063492, 0.9862278244631185, 0.9803921568627451, 0.9745564892623716, 0.9687208216619981, 0.9628851540616247, 0.9570494864612512, 0.9512138188608776, 0.9453781512605042, 0.9395424836601307, 0.9337068160597572, 0.9278711484593838, 0.9220354808590103, 0.9161998132586369, 0.9103641456582634, 0.9045284780578899, 0.8986928104575163, 0.8928571428571428, 0.8870214752567693, 0.8811858076563959, 0.8753501400560224, 0.869514472455649, 0.8636788048552755, 0.857843137254902, 0.8520074696545284, 0.846171802054155, 0.8403361344537815, 0.8345004668534081, 0.8286647992530346, 0.8228291316526611, 0.8169934640522877, 0.8111577964519142, 0.8053221288515405, 0.7994864612511671, 0.7936507936507936, 0.7878151260504201, 0.7819794584500467, 0.7761437908496732, 0.7703081232492998, 0.7644724556489262, 0.7586367880485527, 0.7528011204481793, 0.7469654528478058, 0.7411297852474322, 0.7352941176470588, 0.7294584500466853, 0.7236227824463118, 0.7177871148459384, 0.7119514472455649, 0.7061157796451915, 0.700280112044818, 0.6944444444444444, 0.688608776844071, 0.6827731092436975, 0.676937441643324, 0.6711017740429505, 0.665266106442577, 0.6594304388422035, 0.6535947712418301, 0.6477591036414566, 0.641923436041083, 0.6360877684407096, 0.6302521008403361, 0.6244164332399627, 0.6185807656395892, 0.6127450980392157, 0.6069094304388423, 0.6010737628384688, 0.5952380952380952, 0.5894024276377218, 0.5835667600373483, 0.5777310924369748, 0.5718954248366013, 0.5660597572362278, 0.5602240896358543, 0.5543884220354809, 0.5485527544351073, 0.5427170868347339, 0.5368814192343604, 0.5310457516339869, 0.5252100840336135, 0.5193744164332399, 0.5135387488328664, 0.507703081232493, 0.5018674136321195, 0.496031746031746, 0.49019607843137253, 0.48436041083099907, 0.4785247432306256, 0.4726890756302521, 0.4668534080298786, 0.46101774042950516, 0.4551820728291317, 0.44934640522875813, 0.44351073762838467, 0.4376750700280112, 0.43183940242763774, 0.4260037348272642, 0.42016806722689076, 0.4143323996265173, 0.40849673202614384, 0.40266106442577027, 0.3968253968253968, 0.39098972922502334, 0.3851540616246499, 0.37931839402427636, 0.3734827264239029, 0.3676470588235294, 0.3618113912231559, 0.35597572362278246, 0.350140056022409, 0.3443043884220355, 0.338468720821662, 0.3326330532212885, 0.32679738562091504, 0.3209617180205415, 0.31512605042016806, 0.3092903828197946, 0.30345471521942113, 0.2976190476190476, 0.29178338001867415, 0.28594771241830064, 0.2801120448179272, 0.27427637721755366, 0.2684407096171802, 0.26260504201680673, 0.2567693744164332, 0.25093370681605975, 0.24509803921568626, 0.2392623716153128, 0.2334267040149393, 0.22759103641456585, 0.22175536881419233, 0.21591970121381887, 0.21008403361344538, 0.20424836601307192, 0.1984126984126984, 0.19257703081232494, 0.18674136321195145, 0.18090569561157796, 0.1750700280112045, 0.169234360410831, 0.16339869281045752, 0.15756302521008403, 0.15172735760971057, 0.14589169000933708, 0.1400560224089636, 0.1342203548085901, 0.1283846872082166, 0.12254901960784313, 0.11671335200746966, 0.11087768440709617, 0.10504201680672269, 0.0992063492063492, 0.09337068160597572, 0.08753501400560225, 0.08169934640522876, 0.07586367880485528, 0.0700280112044818, 0.0641923436041083, 0.05835667600373483, 0.052521008403361345, 0.04668534080298786, 0.04084967320261438, 0.0350140056022409, 0.029178338001867414, 0.02334267040149393, 0.01750700280112045, 0.011671335200746966, 0.005835667600373483], [0.4717341033999858, 0.4717575901647297, 0.4717649872209227, 0.4717702014885146, 0.47178924863164057, 0.47181238824014254, 0.471832926032801, 0.47185346622347374, 0.47187633668477075, 0.4718995445946801, 0.4719201226061897, 0.47194267477184765, 0.4719656573018794, 0.4719880457888481, 0.47201126700027907, 0.47203382975837066, 0.4720577511269313, 0.4720849089570607, 0.4721090508766509, 0.47213162462001496, 0.472158797404024, 0.472182038089606, 0.472206217498486, 0.4722259239726487, 0.4722465378929672, 0.47226978913919626, 0.47229221241179725, 0.4723178214988829, 0.47233754025597585, 0.47236320251159764, 0.4723857266859163, 0.47240444975327156, 0.47242956909914724, 0.4724541048260983, 0.4724649317052438, 0.4724828468618576, 0.4724964145025819, 0.4725156124466296, 0.472539827915122, 0.4725668239271081, 0.4725906857060966, 0.4726116927554327, 0.47263799794281325, 0.47262981789548497, 0.47265120140594324, 0.4726740443180462, 0.4726897230561895, 0.4727107432765506, 0.4727273649700193, 0.4727524704516703, 0.4727730374328954, 0.47279206397352247, 0.4728126356800744, 0.47283688979840943, 0.4728505045641699, 0.4728749006858072, 0.4728972734943391, 0.4729095851642769, 0.472932122348096, 0.472942993069222, 0.47295392262272473, 0.472949627730232, 0.4729626546618476, 0.47298901276147803, 0.4730076354021541, 0.47302665130858185, 0.47303799432957444, 0.4730605830896164, 0.4730763697642426, 0.4731034176337033, 0.47312362730728985, 0.4731463755016811, 0.4731640457287017, 0.4731911050772365, 0.473218167597656, 0.47323769214354944, 0.47326476056737504, 0.4732863328519563, 0.4733135038222508, 0.4733330385360757, 0.47335603642288715, 0.4733759585061919, 0.4733916916284721, 0.4734159739827882, 0.47343496784061734, 0.4734622280762742, 0.473488733869033, 0.47350837966924625, 0.473533624958725, 0.47355840835603286, 0.4735821010903992, 0.4736065927097663, 0.4736308051847058, 0.4736496349607463, 0.4736740546873867, 0.4737004861315939, 0.4737269206780832, 0.47375335832740095, 0.4737797990800934, 0.47380624293670703, 0.4738326898977885, 0.47385913996388446, 0.47388559313554174, 0.4739116417795865, 0.4739381011400742, 0.4739618452727561, 0.47398390551839337, 0.4740011408944733, 0.4740153269215653, 0.47403831984998174, 0.4740551867213956, 0.47407767976548437, 0.4740998485238611, 0.47407974474179637, 0.4740963927308883, 0.47411091397362254, 0.47413128615271294, 0.47415562789613047, 0.47417782889003196, 0.47419695029225056, 0.4742191563240214, 0.4742374097940589, 0.4742569637427439, 0.4742833740941153, 0.4743042441964949, 0.4743183372153041, 0.47434072292501894, 0.47436590026831627, 0.4743915193614861, 0.4744149806952885, 0.47443876141860347, 0.4744593486829265, 0.474482717410462, 0.47447618310074163, 0.4744959297615818, 0.4745156634113896, 0.47453469464554837, 0.47455611450394175, 0.47457718560441303, 0.474597566750547, 0.47461857476365465, 0.4746405593753495, 0.47466752196233375, 0.47469460221704685, 0.47471810209856946, 0.4747430232951333, 0.4747618026479946, 0.47478439683904405, 0.4748029769840716, 0.4748237383063843, 0.474850079203478, 0.47486262658217787, 0.47488961811953173, 0.4749161013080131, 0.4749381202694015, 0.4749589641811822, 0.474981849653963, 0.4749902346270901, 0.47501282105526094, 0.4750344968171555, 0.47505579508055745, 0.47507019401971884, 0.47509441439827704, 0.4751139058303482, 0.47513739694168466, 0.47516089082140384, 0.47516970516998797, 0.4751964222924812, 0.4752206173213519, 0.47524675054676024, 0.47526203140600337, 0.47528876027000716, 0.4753046268478523, 0.47531774574764635, 0.47533579571326906, 0.47534792193662645, 0.47537291875577603, 0.4753824697782166, 0.47540756615479585, 0.4754259367067077, 0.4754387145628664, 0.4754562958169627, 0.4754732403591043, 0.4754918000081642, 0.4755131554011977, 0.4755346575353754, 0.4755622623182514, 0.47558083159977077, 0.47560565859985193, 0.47560686127749413, 0.4756323504040731, 0.47564967052760576, 0.4756738078625834, 0.4757009231104888, 0.4757239545745647, 0.4756930074022947, 0.47571916129599556, 0.47573407325046196, 0.4757535997486902, 0.47577328551555126, 0.4757877914191327, 0.4758070815993198, 0.4758253712601324, 0.47584861477165463, 0.47586653218462005, 0.47588681147664325, 0.47590442111051495, 0.475923725016898, 0.4759434312998962, 0.4759628667563764, 0.47598210421451226, 0.47600572258789264, 0.4760059197583192, 0.4760229710453714, 0.47602901176479656, 0.47605521488303154, 0.47607282272602325, 0.4760754975420681, 0.47609557354924475, 0.4761217867977781, 0.47614050446838063, 0.476159059944933, 0.4761778969926928, 0.47620412130824197, 0.47622708327809643, 0.4762283252627621, 0.47625552621856704, 0.4762672013588183, 0.4762914266092732, 0.47630851091977394, 0.4763319134217176, 0.476358816317422, 0.47637552096802704, 0.4764008279792, 0.47642059280357324, 0.47643136830770527, 0.47643544623181416, 0.4764621939777681, 0.476485756672625, 0.47651001062835713, 0.4765372507945519, 0.4765622774160696, 0.47656319295866173, 0.47658179762179875, 0.47660812745934333, 0.476634411402233, 0.4766535013254968, 0.47668076127805314, 0.47670401269451274, 0.47672936313577424, 0.47675253188529454, 0.47677489890726854, 0.476799890737681, 0.4768166422918033, 0.4768370738017192, 0.47683570167173883, 0.47685341968072237, 0.4768647640563988, 0.47688149710057537, 0.47689979011182787, 0.4769223719681254, 0.4769472406971409, 0.4769723750489258, 0.4769950051695334, 0.4770062552561186, 0.47702399282622276, 0.4770391394591506, 0.47706109159627647, 0.47708123101375366, 0.4771019902623749, 0.4771217621988473, 0.47714153648004975, 0.47716383941211155, 0.47718399089416225, 0.47720429018429333, 0.47722595925403544, 0.477246974730389, 0.4772636656843704, 0.47728859603656837, 0.47731035950336603, 0.4773338764272267, 0.4773556451629252, 0.4773819239017202, 0.4774068389477266, 0.4774231546877704, 0.47744589203632015, 0.47745629022446917, 0.4774667339522336, 0.477481900116718, 0.477498700583013, 0.4775131677534756, 0.47752997207068004, 0.4775480127544523, 0.4775620283720277, 0.47757801991595666, 0.47759200773660243, 0.4776144300648528, 0.4776329743902529, 0.47763808017485015, 0.47765693536995624, 0.4776793668819169, 0.4776945573881339, 0.47771539727792406, 0.4777327257901212, 0.47774243628272484, 0.4777669590345686, 0.47777538281839055, 0.4777809855959939, 0.4777822070035856, 0.47778331498598187, 0.4778010213451806, 0.47782354388341275, 0.4778477206049842, 0.4778500747840084, 0.47787238642444824, 0.4778915136200625, 0.47790836540776616, 0.4779284787155668, 0.47795217733605383, 0.4779690357372486, 0.4779938276219683, 0.47800003277308906, 0.47801634417283284, 0.4780409094701726, 0.47806072546130046, 0.47807596463359603, 0.47809567964239835, 0.4781067062365824, 0.4781222426304015, 0.47814523180892027, 0.4781575271834274, 0.47817592110833873, 0.4781932471773397, 0.4782142200443072, 0.47822637441345645, 0.478246578619409, 0.4782678132147825, 0.47828159981794627, 0.4783087983428664, 0.4783287816493452, 0.4783487673353557, 0.47837295478445324, 0.47839416180675653, 0.478416119383568, 0.4784373092338263, 0.4784611144809812, 0.47847340847063813, 0.47849341110385346, 0.47851810420802743, 0.47854192653408006, 0.47855087021586257, 0.4785761227252588, 0.47859751852460203, 0.47862227212192004, 0.47864445017679497, 0.478662974651813, 0.4786837552880308, 0.47867018910862064, 0.47868812285586887, 0.4787082387537739, 0.4787257566753611, 0.47874799795008577, 0.47873056779902956, 0.4787471438097878, 0.47874709344650823, 0.4787678829510251, 0.4787813319529592, 0.4787987732338795, 0.4788232905564905, 0.47884283117316645, 0.4788375573008762, 0.47886082434256855, 0.478868227616348, 0.4788689257760832, 0.4788932708700815, 0.4789049027484668, 0.4789130359411969, 0.4789228867600287, 0.47892914627266353, 0.4789117092490021, 0.4789226412800413, 0.47892978945740344, 0.47893188435708994, 0.47895657159816346, 0.47897737049303696, 0.4789971173061272, 0.47897905853811673, 0.47896216361109445, 0.47898686003030616, 0.4789905903035821, 0.47899428663426225, 0.47901237875847646, 0.4790379818350024, 0.479055030827626, 0.47905994654549017, 0.4790738994546686, 0.47907711094394395, 0.4790807774174417, 0.4791003789635289, 0.4791084433641348, 0.479118178231905, 0.479138345526863, 0.4791247700318179, 0.47911910286404524, 0.47913115845699067, 0.4791491701347553, 0.4791730600912083, 0.47919113195357266, 0.47919543139775483, 0.479218772691954, 0.4792088388241625, 0.4792295857792553, 0.479233395700351, 0.47925735963967225, 0.4792672864803216, 0.47929160123361053, 0.47930308888648854, 0.47932387868813525, 0.4793385657997346, 0.4793403890401675, 0.4793635102484777, 0.4793806837942713, 0.47939634926075875, 0.47941366171593097, 0.4794340395018386, 0.47945166774399367, 0.47947612347155605, 0.47949371571494326, 0.47951689309861634, 0.4795075165905857, 0.4795182252790676, 0.4795392622126901, 0.479558599428533, 0.479531444526087, 0.47953865672136015, 0.47956349551989724, 0.47957413371021873, 0.4795927383565715, 0.4796192072785656, 0.4796339305498304, 0.4796410207143037, 0.479663881618386, 0.4796818964514136, 0.47969817482417965, 0.4797187184643065, 0.47972597200989603, 0.47973874357903606, 0.47975105400857204, 0.4797575161059196, 0.47978185081590824, 0.4798012056812175, 0.47980986029854517, 0.47982452356174177, 0.4798394050067164, 0.4798425847901137, 0.4798539408064588, 0.4798700339831807, 0.47988824002552366, 0.4798999888042223, 0.4798959692037488, 0.4799076693471681, 0.47991404303806595, 0.4799141105782033, 0.4799287113139618, 0.4799255411089575, 0.4799436749923078, 0.47996625195797193, 0.47997104926146694, 0.4799877628540019, 0.4799951696489307, 0.4800058875960467, 0.48002282578574706, 0.48003287499432334, 0.480052038325613, 0.4800499206095532, 0.4800615210110363, 0.4800847909391071, 0.48008914285603144, 0.4800957990239314, 0.4801204989261423, 0.4801385509883537, 0.48015749696551085, 0.48016513293579766, 0.4801917644834268, 0.48021297279145475, 0.4802334971704308, 0.4802608570586678, 0.48025829911663237, 0.4802712595650642, 0.4802757332935508, 0.4802865104152556, 0.48029989946709345, 0.4803012306870457, 0.4803207049858198, 0.48033878763165616, 0.48033880799026635, 0.48034972491693784, 0.48035713688450205, 0.48037408134053655, 0.48038630854721565, 0.48039396653355476, 0.4804183236295163, 0.48043208635907925, 0.48045077612454357, 0.48047512208866205, 0.48048042428945714, 0.4804952841632515, 0.48052197400111885, 0.4805335403620243, 0.4805531663019892, 0.48057938489390295, 0.48059168809285396, 0.48061919867238595, 0.4806343466985756, 0.480642593363507, 0.4806531587953417, 0.48066037757244534, 0.48066931443912625, 0.48068180233348945, 0.48069310115454045, 0.4807177076168945, 0.48072369397278414, 0.48073982976282936, 0.48075322816503546, 0.4807643338112189, 0.48077907159206484, 0.4808065359597643, 0.48082240127121595, 0.48083216110283006, 0.48083312559649466, 0.4808125576510155, 0.4808071893295012, 0.4808300389514342, 0.48084594792089824, 0.4808412267739053, 0.48085965907322503, 0.4808845981106872, 0.4808900886122657, 0.48090786073959596, 0.4809295084011684, 0.48095292871444245, 0.48097801654651856, 0.4809922209709955, 0.48100998661460537, 0.4810344607338254, 0.48105589306749424, 0.4810751419958518, 0.48107553375369183, 0.481096844551696, 0.48111106548519506, 0.48111788777593606, 0.4811306082241751, 0.48114687041263104, 0.4811539464919262, 0.48117519323601116, 0.48115312487645373, 0.48116191584203316, 0.4811789410436099, 0.48118776589005935, 0.4812130024368311, 0.4812299028118539, 0.4812547623903079, 0.4812800647650217, 0.4812625760009475, 0.48127165483845613, 0.4812805823818455, 0.48128765558115016, 0.4812969885340956, 0.4813099430441069, 0.4813366398240188, 0.48135726725359235, 0.48136507424073244, 0.48136507467877, 0.4813926116175224, 0.4814172452179031, 0.48143180148672887, 0.48144089323300093, 0.48144492277428785, 0.4814512955392479, 0.481458864061104, 0.4814714464105936, 0.48148062484114806, 0.48148667356593033, 0.481494036306368, 0.48150724131897404, 0.4814897430342512, 0.4815038737388285, 0.4815149041295484, 0.481532517231927, 0.4815440032806981, 0.4815660424978138, 0.48158217312857315, 0.4816005719948808, 0.4816188120031554, 0.48161677553172233, 0.4816327773187123, 0.4816469428581634, 0.4816651072077044, 0.48167961580928276, 0.4816943986421254, 0.4817125771007781, 0.48172690707183735, 0.48175137522770195, 0.48177879007960805, 0.48179957871258283, 0.48182309991863026, 0.4818330877922195, 0.48184056041543155, 0.4818505908357131, 0.4818609579406567, 0.4818694962269712, 0.48188158419230914, 0.48190642817032747, 0.4819165416803797, 0.4819412281692554, 0.48193492829169304, 0.4819597679656756, 0.48197111348926613, 0.4819951899922747, 0.4820114049959358, 0.48203398434298744, 0.48205786597292166, 0.48207827778695966, 0.48208876980829896, 0.48209635069411094, 0.48212413441784646, 0.48214182495984825, 0.48215059454547565, 0.4821558272860735, 0.4821806322494557, 0.4822055264719508, 0.48223333317976774, 0.4822522690671905, 0.482272946209732, 0.48229614689701417, 0.4823090183404599, 0.48230633238890874, 0.48229872002433066, 0.48231390122580414, 0.48233921540528363, 0.48235747703289306, 0.4823710113260299, 0.48237837254557314, 0.4824021391673108, 0.48241346430089566, 0.482441263260871, 0.4824501803225867, 0.48246094227958125, 0.4824811060921892, 0.48249458200766543, 0.48250534861633754, 0.4825101236314557, 0.48252551847658026, 0.48254671150717227, 0.48256599562494645, 0.48258456150776874, 0.48260851858413534, 0.48263639361930927, 0.4826085430277363, 0.4826363121359125, 0.48265998426565726, 0.4826773041168272, 0.4826970279741322, 0.48270472165893796, 0.4827156941230907, 0.4827354797539484, 0.4827496424490771, 0.48277657228229304, 0.48275906288349024, 0.4827694701798443, 0.48277691797936023, 0.4827841539680844, 0.482811265974633, 0.4828336746285429, 0.48285844009847106, 0.48287786224462464, 0.4828994279120305, 0.482913557297106, 0.48292882804664555, 0.4829386397972243, 0.48296494865963296, 0.48297557062333357, 0.482996535616937, 0.4830060382351457, 0.48302535067499847, 0.4830388881630467, 0.48305823529431585, 0.483073316651864, 0.4830851264095003, 0.48311227148700864, 0.483134057305837, 0.4831516856027254, 0.4831737495613362, 0.4831907435973757, 0.4832187167715421, 0.48320514752618965, 0.4832289284968844, 0.4832436021264286, 0.4832714834291542, 0.4832827617955025, 0.4833009191499042, 0.4833268490593661, 0.48332035081854585, 0.4833294642505902, 0.4833399546991678, 0.48336739767214365, 0.48338906104196727, 0.48340974548439264, 0.4834162882811372, 0.48343765531084176, 0.48345791299523266, 0.4834697420299875, 0.4834914424096611, 0.48349129783912154, 0.4835050163635742, 0.48351133772646987, 0.48351750870269894, 0.4835353294613353, 0.4835591624093288, 0.4835649971768403, 0.4835846029776176, 0.4835936064040595, 0.4836156649762875, 0.48363160773326413, 0.48365390031146704, 0.4836698473412393, 0.48368880053640656, 0.48371047347482937, 0.4837250732149761, 0.4837523210423027, 0.48377957462540716, 0.4838041727760347, 0.48382391590481905, 0.4838420971089618, 0.48385889914149655, 0.48385366149481507, 0.48386129074975853, 0.48387778934105174, 0.4838912418767693, 0.48390429223862075, 0.48391800371600224, 0.48393926140271326, 0.48396626678258636, 0.483975827519904, 0.4839911807053722, 0.4840152157872077, 0.48403691040885594, 0.4840465136154079, 0.4840603947649211, 0.4840777663205575, 0.4840981939488359, 0.48412263126072447, 0.48412356647991767, 0.4841420369570799, 0.48412451899133646, 0.4841023612388142, 0.4841047524745, 0.484119848795839, 0.4841031858062716, 0.48412000185314435, 0.4841257646914104, 0.4841539094212265, 0.4841812383536287, 0.484193885565784, 0.48420662952373755, 0.4841990252831505, 0.48421575363001845, 0.4842329368604506, 0.4842395852781739, 0.484260540824253, 0.48427121439772286, 0.48428832574404534, 0.48430305278551367, 0.48431262729661495, 0.48433599068806893, 0.4843525904288754, 0.4843728435909533, 0.4843970054549242, 0.4844225679288619, 0.48442069961496154, 0.48443594585270683, 0.4844483364980307, 0.48445693854961636, 0.4844782168500844, 0.4844847499280702, 0.48450471438118725, 0.48451764155112426, 0.48452932393991527, 0.48454347309821105, 0.4845686361775969, 0.48458868646928366, 0.4846151883285159, 0.48463211606617723, 0.4846364102230752, 0.4846407357116849, 0.48465866626091997, 0.4846675815372611, 0.4846752633202319, 0.48469049600513564, 0.4847039656442164, 0.4847174692934267, 0.484724299371244, 0.48474575693498645, 0.4847661942313012, 0.48475467361543884, 0.48476711447765175, 0.48478822697700735, 0.4848073629830577, 0.48481518475776236, 0.4848268646461496, 0.48484035171354545, 0.4848541801633232, 0.48486000633446724, 0.48486975064356075, 0.48488252357228184, 0.4848903728664442, 0.48489319621344495, 0.48490999416232133, 0.4849311928891559, 0.48495067492038096, 0.4849776720524362, 0.48499452938760607, 0.4850062917439326, 0.4850216139988163, 0.48504461683858957, 0.4850515231462044, 0.48506634573994994, 0.48508306287854913, 0.48509643758648924, 0.48510983845449207, 0.48512900756073546, 0.4851409077825784, 0.4851571726035414, 0.485178179160344, 0.485176823291479, 0.4851919850464647, 0.48520288219659014, 0.48521110456860794, 0.48521668978987753, 0.4852077016485766, 0.4852190084306517, 0.48522802055105124, 0.4852300670206328, 0.48524547506826265, 0.4852644569425129, 0.48528376519227195, 0.485302123649939, 0.4853102162193703, 0.48532234963395765, 0.4853343425827503, 0.4853250095913371, 0.48532254385953094, 0.4853392592272205, 0.48535307950429424, 0.48534854238656955, 0.4853708889463959, 0.48539623726287073, 0.4854225443689657, 0.48543742530537626, 0.4854412536483524, 0.48545239544870317, 0.48547734352936533, 0.48549490324296557, 0.4854994997302049, 0.4855225026656014, 0.4855293609336079, 0.4855419707756051, 0.48555899353328297, 0.4855778097422087, 0.4855865272331336, 0.4856039607843037, 0.4856181468712478, 0.48564657544557877, 0.48567411573610025, 0.48569247616787636, 0.4857170847512399, 0.48573366388616457, 0.485736491527947, 0.48574196517532753, 0.48575607393624587, 0.48576989749914024, 0.4857941715642861, 0.48580240090145155, 0.48581035781953547, 0.48582941641656413, 0.485850081570488, 0.48586710924770476, 0.4858718905506986, 0.4859007739397259, 0.48592017427199596, 0.48593798234812424, 0.4859513672453178, 0.48596084106526183, 0.4859767907103251, 0.4860003568906412, 0.4860259357462665, 0.4860221990964041, 0.4859917081681163, 0.48599822537583354, 0.48600292304185266, 0.4860278481614464, 0.48605480707037985, 0.48607460187909723, 0.4860993872078669, 0.48610643326741076, 0.48610872807227706, 0.48613378281838904, 0.48615168328207536, 0.48614503318062297, 0.48616058505627524, 0.4861734795364574, 0.48619555987966384, 0.48620422621731, 0.48622717504926305, 0.48623929159660423, 0.4862575510137566, 0.48625989628092836, 0.4862781592200931, 0.4862960343014054, 0.48627390322320124, 0.4862925663441122, 0.4863128849378883, 0.48632096564030103, 0.4863461343380174, 0.48635090302724504, 0.486374238364575, 0.4863775150494301, 0.4863850874568219, 0.48640484305456294, 0.4864261345650042, 0.48643722899301306, 0.486458507532469, 0.4864870932331342, 0.4865088042679356, 0.4865212610090529, 0.48653889762081604, 0.4865543505590209, 0.4865597182145397, 0.48657007192801266, 0.4865961177506696, 0.4866164789231496, 0.48663046578690455, 0.4866530786379348, 0.48667062937534644, 0.4866814143008263, 0.486704128686412, 0.4867104378804227, 0.4867214282953341, 0.48674028174783995, 0.48674250701867056, 0.48676351039920807, 0.48677656324984553, 0.48679160420263956, 0.48680143898460626, 0.4867965756198893, 0.4867776326315518, 0.4867965252289728, 0.4868130291108844, 0.4868167590182201, 0.48683240048524407, 0.4868513951645468, 0.4868633072242175, 0.48687933265534367, 0.48690799916858807, 0.48687743669119543, 0.48688963166322013, 0.48690062892596886, 0.4869117200380304, 0.48693108757914505, 0.4869525430654205, 0.4869674965679853, 0.4869826573734489, 0.4869876031878982, 0.4870120011679401, 0.48703398951328913, 0.48704592319063106, 0.4870662820981917, 0.4870728863861127, 0.4870845788128031, 0.48709023720539574, 0.4870980403666354, 0.48710636510201566, 0.4871275633386345, 0.48713354118393803, 0.4871513861840794, 0.4871773607381347, 0.4871913166974445, 0.4871945529188348, 0.48720860362884744, 0.4872160384422519, 0.4872221770558676, 0.4872427318635597, 0.4872543839277597, 0.4872648848850638, 0.4872881410167764, 0.48730112385630514, 0.48730748958407477, 0.4873181745327448, 0.4873272395379457, 0.48733215868150837, 0.4873300496867028, 0.4873439576744335, 0.4873455972842199, 0.48737170334798335, 0.4873719171388193, 0.48739723637189336, 0.4874150641703521, 0.487427011661752, 0.4874450752999829, 0.4874702882247901, 0.4874825779788481, 0.487506208240716, 0.4875165300830739, 0.48752849659740144, 0.4875477014344691, 0.48756255736065013, 0.48757518956909346, 0.48759017855399533, 0.4875846754840586, 0.48760329685377257, 0.48762532383375506, 0.48764585121542237, 0.4876428994085222, 0.4876621932374516, 0.4876767353965934, 0.4877029367817904, 0.48770862361712386, 0.4877163256631839, 0.48774202917169746, 0.4877603627624917, 0.4877736879131716, 0.48777814859619545, 0.4877855112049025, 0.48779215793986674, 0.4878143879235147, 0.487820897469432, 0.48784188013387114, 0.4878642585339999, 0.487862988438909, 0.4878692528596047, 0.4878790740585868, 0.4878874549859711, 0.48788127998600067, 0.4879065648688732, 0.48791658578651176, 0.4879148836215337, 0.4879340206559415, 0.48795233735093063, 0.48797117560330217, 0.48798203643276417, 0.48798632332199615, 0.48799405412458774, 0.48801702230765454, 0.4880405755313063, 0.48804538540787484, 0.4880666808195828, 0.4880859937479361, 0.48808868997119137, 0.48807108624797985, 0.4880886515479352, 0.4881028208042124, 0.48812775033615696, 0.4881420576384105, 0.48816934126029426, 0.48817862731752243, 0.4882075566195798, 0.4882287151454896, 0.48824509629647256, 0.48825795801812305, 0.48826731264768525, 0.48829244760915796, 0.48831205290727664, 0.48832558834870143, 0.4883376752414586, 0.48835431734971513, 0.4883367115322432, 0.4883563058047788, 0.4883831576292175, 0.4884010040857894, 0.4884134962000097, 0.48843208809472416, 0.48844856191677255, 0.48845263229227964, 0.48846021726810673, 0.48846569047939886, 0.4884912930157289, 0.488503736706666, 0.48852707762580505, 0.48854748429891093, 0.4885724706666696, 0.48858030949086206, 0.48858666890338126, 0.48858937421032783, 0.48860377235121233, 0.48862575113323564, 0.4886464254368215, 0.4886638662395816, 0.48868858211195115, 0.48870308614659497, 0.48872247653479745, 0.48874412183159377, 0.4887621974800459, 0.4887912299350495, 0.48879681591635565, 0.4888061572374965, 0.488829265997852, 0.4888429511247795, 0.4888450505019699, 0.4888628383878907, 0.4888690162185589, 0.48888171712858863, 0.48888986462427714, 0.4889139843914709, 0.48893015187002975, 0.4889469646647068, 0.4889665784405435, 0.4889819739018479, 0.4889956060682585, 0.4890224785859383, 0.48904706134050663, 0.4890620754453746, 0.489073492154457, 0.48909997875150224, 0.4891127081583192, 0.4891328608663838, 0.48915710392816436, 0.4891832608287119, 0.4892048940424024, 0.4892154957152832, 0.48924016710764784, 0.48925515385775464, 0.4892679194353189, 0.48928950558270606, 0.4892820936455705, 0.48929137528882377, 0.4892939770810097, 0.489303562997246, 0.4893043415968758, 0.4893335892255411, 0.4893381483184452, 0.4893448412208774, 0.4893635527904462, 0.48938969302785057, 0.4893968082942129, 0.4894224495830404, 0.48944728708290147, 0.48946474799204837, 0.4894882440949945, 0.48950971244368746, 0.4895254607552079, 0.48950784559875776, 0.4895188361950956, 0.48953183177978565, 0.48955508818085963, 0.48957819061722385, 0.4895980891994934, 0.4896069493907814, 0.4896264535674838, 0.4896518749434356, 0.4896656906132124, 0.48965861465760135, 0.48967668974516, 0.489696059006516, 0.4897139693826781, 0.4897202237015985, 0.4897379009041224, 0.48975424669302225, 0.4897702328884966, 0.48978416632580224, 0.4898060414614167, 0.48980709012308365, 0.4898254733408549, 0.48983842970451286, 0.4898509717580163, 0.489863099607784, 0.4898923338215334, 0.4899043392488226, 0.4899151565149271, 0.4899293582975986, 0.4899577901925387, 0.4899685749409785, 0.48994950093788525, 0.48995109033404044, 0.48995690666763075, 0.4899733977753517, 0.49000265723142483, 0.4900260727319579, 0.4900457063087222, 0.4900371373790152, 0.49003025527928307, 0.49003722072386235, 0.4900633325463897, 0.49006703363328796, 0.49008063568337645, 0.4901042120389012, 0.49010907080620747, 0.49011271861858446, 0.4901385763647996, 0.4901632806908184, 0.49018145056659107, 0.49018809729044316, 0.49020195070337236, 0.4902217767699965, 0.4902475698748097, 0.49025801467209024, 0.4902844780759428, 0.49028649690365544, 0.49029254543796175, 0.4903109665488244, 0.49032981866664826, 0.49035914643286155, 0.4903831349279679, 0.49041249432985656, 0.4904310246787638, 0.49044411125811094, 0.4904400216001562, 0.49045343280115766, 0.49046770294586645, 0.4904969042699841, 0.49052246186905707, 0.49054883016355444, 0.49056543411399794, 0.4905905879063216, 0.49061560550443467, 0.49064347159952487, 0.490655764059588, 0.4906546544124951, 0.49067443327192245, 0.4906973917720757, 0.4907229226878577, 0.49074628967538697, 0.4907537432422061, 0.49076283018244127, 0.4907777398528157, 0.4907913447194333, 0.49080480796174214, 0.4908128832413367, 0.4908232086029955, 0.49083015609168895, 0.4908452756597074, 0.49086467757485763, 0.49088554919026167, 0.4909063412427673, 0.4909088269301376, 0.4909285642783963, 0.4909332530812372, 0.49095918044968656, 0.49098193761194214, 0.4909862653885905, 0.4910122009898348, 0.4910205330061989, 0.49102519836345826, 0.4910546474559041, 0.49106823636821717, 0.49109787813479405, 0.4911125463360548, 0.4911321017324358, 0.49114830850583224, 0.49117408038967353, 0.49119714987134216, 0.49120476835615323, 0.4912204294091942, 0.4912158358913899, 0.4912212922405204, 0.4912414270377228, 0.49126779964957945, 0.4912858228143543, 0.49127921384523554, 0.491294749054979, 0.49130512560951517, 0.49132551953885306, 0.49132568258838344, 0.49133659414551073, 0.4913475671647794, 0.4913599607936936, 0.49137719186608236, 0.4913848993408696, 0.49138984805601776, 0.4914136135825043, 0.49143133030318725, 0.49144132888169534, 0.49146053184806054, 0.49148574424951014, 0.4914944806209503, 0.4915075744339308, 0.4915244542963575, 0.4915387206440354, 0.49156736144794577, 0.4915830636762929, 0.4916046187380507, 0.4916258109847864, 0.4916220063891507, 0.4916273103401412, 0.49165060048726644, 0.4916650158067869, 0.49169043237896776, 0.4917104000056453, 0.4917293059166624, 0.49173960758842306, 0.49176580913501033, 0.4917767358015493, 0.4918061610570739, 0.49182632770064655, 0.49184791718638526, 0.4918676974514958, 0.4918815135219613, 0.49189368975102654, 0.49190923520905266, 0.4919142099696623, 0.49189938564163566, 0.4919193844254334, 0.49194932917739015, 0.49195236406714826, 0.4919482637786817, 0.4919613970904194, 0.49198985106629417, 0.49200678788798213, 0.4920147334596627, 0.49202824510915605, 0.49204600441552726, 0.4920735118899889, 0.49208252405994096, 0.4921076331071479, 0.49211457806620634, 0.49213315125749674, 0.4921598113336611, 0.4921785051756498, 0.4922080530001528, 0.4921929738972052, 0.4922106524790072, 0.49222530469284126, 0.4922220485070965, 0.4922314418039606, 0.4922494066276315, 0.4922614916393607, 0.49227977913169874, 0.49229891696362704, 0.49231360113536754, 0.4923274274583715, 0.49233239892915776, 0.49235149280697915, 0.4923726960158615, 0.49237802463024855, 0.4924001263199366, 0.49240662659627343, 0.49239800843303994, 0.4924171472506461, 0.4924207851991404, 0.49243849948555074, 0.49243468754134806, 0.4924097602125467, 0.4924246576705954, 0.49243255698142835, 0.49246228369643996, 0.49246629284774746, 0.4924917940288201, 0.4925136221087499, 0.4925274707121157, 0.4925505271803463, 0.49257813952477647, 0.4926024402101979, 0.49259942219434993, 0.49261713800094165, 0.49262192242780894, 0.49262702522690527, 0.4926481432636272, 0.4926679324387355, 0.49268058793268965, 0.4927064848909935, 0.4927330607947396, 0.4927365169468337, 0.4927553010345041, 0.49276847960998, 0.4927974307234392, 0.492811226182108, 0.4928409273348367, 0.49285866464671496, 0.49287783081098546, 0.4928901202178739, 0.49290398433980814, 0.4929246899324505, 0.4929506716906466, 0.49297876998544754, 0.49298825519383815, 0.49300743927038476, 0.49302887241282217, 0.4930533118264288, 0.49307582321832977, 0.4931035050170392, 0.4931297519694049, 0.4931509649378567, 0.49316720262213193, 0.49318129119039306, 0.4931927175815456, 0.4931824279298996, 0.49320167615742627, 0.49320800548998706, 0.49322138293918644, 0.49325010376261863, 0.4932458985519111, 0.49325406909210634, 0.4932758837771456, 0.4932830087333048, 0.4933040670932964, 0.49333086869699005, 0.49334870502254746, 0.49335977019907395, 0.4933805165536709, 0.49338506694975764, 0.49340969770419096, 0.4934257709578139, 0.49345265903946317, 0.4934487242307774, 0.49346288714613795, 0.4934726000102035, 0.4934974986670118, 0.4935168017339774, 0.49353242787533064, 0.4935002057368827, 0.4935270529771557, 0.49353769052790575, 0.49355337483379175, 0.4935797342621657, 0.4936027676970007, 0.4936138376204063, 0.49361922096284416, 0.49364527721899754, 0.4936479492307633, 0.4936581132970799, 0.49368705795379686, 0.49368986743134974, 0.4937017185252325, 0.49371640433753716, 0.4937255335925908, 0.4937511022809291, 0.49375851841451923, 0.4937824932686625, 0.49379144992102386, 0.49380044339214263, 0.4938169847681045, 0.4938434977065509, 0.4938715290083755, 0.4938974549378203, 0.4939127686906293, 0.49393949221376304, 0.4939554609855582, 0.4939833011770077, 0.49400912931760615, 0.4940376096101156, 0.49401570454681143, 0.4940337465288486, 0.49404470909543824, 0.494027941588244, 0.49403670316756176, 0.4940409668322808, 0.49405434527677417, 0.49406504087880776, 0.4940918525906741, 0.4941039868049921, 0.49413161573292136, 0.4941265963454343, 0.49415423024098054, 0.494174610460979, 0.4942014721899877, 0.49422712019170323, 0.49422203268176895, 0.4942403740589619, 0.49426846687407483, 0.49428792273982736, 0.4943148320157579, 0.4943324204219392, 0.49433900333120084, 0.4943509268861886, 0.4943559619262702, 0.4943623274739791, 0.4943904961398413, 0.4944149040794312, 0.4944379054493065, 0.4944558602975193, 0.49447871604796767, 0.49448910983702915, 0.49451256079014294, 0.49452606148263406, 0.49452092961073785, 0.49453397711188357, 0.494548083950808, 0.49456808259239815, 0.49459519952683834, 0.49461134127448064, 0.4946238453981112, 0.4946310238401333, 0.4946358733482719, 0.494658891145434, 0.49468257234818713, 0.4946930787705911, 0.4947060426228341, 0.49471238582298366, 0.4947210685492138, 0.4947476225119887, 0.49476834571322814, 0.4947818723323559, 0.49479528925816973, 0.4948221068728782, 0.4948304652721446, 0.4948390035842358, 0.49480753064909117, 0.4948291545110479, 0.4948557219010937, 0.49486128299029475, 0.49488774632949434, 0.49490285043666105, 0.49492045828502307, 0.4949327536995697, 0.4949633260426304, 0.4949746965453003, 0.4949874116155876, 0.4949947512782812, 0.4949879198445162, 0.4950030841258538, 0.49500451913203514, 0.4950257001870358, 0.49505246602905373, 0.49506339321925186, 0.4950716680850508, 0.49509914023451895, 0.49512601031895515, 0.4951401506964557, 0.49516386394847034, 0.49518340314538967, 0.4952097630876824, 0.4951786241269958, 0.49520296209615583, 0.4952130131379128, 0.49522719808073273, 0.4952542495142908, 0.4952693739057416, 0.4952738612435616, 0.4952939748484153, 0.4953203973592839, 0.4953381594605236, 0.49536028016563066, 0.495381273747689, 0.4953994107858121, 0.4954218975138578, 0.4954408038964764, 0.4954550130432365, 0.49547948754075977, 0.49549883562030894, 0.49552050307968454, 0.4955200894015645, 0.4955217884227049, 0.4955467750853459, 0.49555347889699913, 0.49556491969077504, 0.4955874921079074, 0.49560712009793245, 0.495618111401775, 0.49562895647325655, 0.4956427850388822, 0.49565835937428115, 0.4956894369395402, 0.49569490320518345, 0.49570133678107414, 0.4957272441430132, 0.49574939545105, 0.49576318355537285, 0.4957904528314165, 0.4958001621926899, 0.49582608422332247, 0.4958422423685515, 0.4958664547949594, 0.49588579769019114, 0.49590172057519416, 0.4959042090589722, 0.4959344949017273, 0.4959539982506542, 0.4959744688930876, 0.4959836588423828, 0.49600033194538734, 0.49602703274823595, 0.4960493930585663, 0.49606951930988663, 0.4960846161017098, 0.49606338826665225, 0.49608874396280295, 0.4961023686954662, 0.49611670675866776, 0.49612415062473014, 0.4961303330372993, 0.49614270687577783, 0.4961490601502668, 0.49614879381869076, 0.4961208406230839, 0.49612025317667374, 0.4961381870943696, 0.4961614739957203, 0.4961811818103491, 0.49620772449789974, 0.496224851491652, 0.49624268563267165, 0.4962699458935435, 0.49628855407925787, 0.49628338554427026, 0.4962966745105814, 0.4963271303991056, 0.496357204918732, 0.49637116667635023, 0.49639548471249123, 0.49642036542074874, 0.4964337140224693, 0.49643969781109853, 0.49645471594888707, 0.4964827598271978, 0.49648705066658544, 0.496488766224802, 0.49650315597290545, 0.4965045259220085, 0.496510364870469, 0.49653913564434227, 0.49656963659953274, 0.4965943196058614, 0.4966069759624663, 0.496617767146518, 0.49663264521656636, 0.4966552721474656, 0.49667046233743545, 0.49668783163047636, 0.4967077907906181, 0.4967058042355833, 0.4967162064338593, 0.49672117301279234, 0.49674210405068653, 0.4967618307022048, 0.4967774301614795, 0.4968013529781635, 0.496823725815592, 0.49685105826682474, 0.49687311539465895, 0.49689687191383003, 0.4969132736964532, 0.4969257952137857, 0.4969449835335455, 0.4969658035935154, 0.49697867296409776, 0.4969934044478546, 0.49699099202407815, 0.4970214671850918, 0.4970407572349157, 0.49705524028531006, 0.49707506348892067, 0.4970988412104703, 0.49712735546850423, 0.4971493330445313, 0.4971588890198421, 0.497174419294005, 0.4972041657218215, 0.4972157892732579, 0.4972431509619165, 0.4972508776595089, 0.49726222439665174, 0.49728520473571136, 0.497297060118044, 0.4973007596682835, 0.497314728888504, 0.49733389988058885, 0.4973429852471671, 0.4973591381468522, 0.4973452631171958, 0.4973660816191218, 0.49737677114078854, 0.49740182683070766, 0.497413849230772, 0.49739299706149875, 0.4973992720843417, 0.49741432027704197, 0.4974099964159433, 0.4974209926474786, 0.4974516650828686, 0.4974614890424478, 0.49747108128685075, 0.49749304202082306, 0.49750079638616723, 0.4975039047863541, 0.4975169310837708, 0.49754139985047335, 0.49757122778585505, 0.49758697683839703, 0.4976055984958984, 0.4976225987945462, 0.4976443388660984, 0.49766575125608487, 0.4976912636425045, 0.49770578951091476, 0.49773225228975443, 0.4977364226639907, 0.49776310630733955, 0.4977856375903955, 0.4977944989174138, 0.49779336459797263, 0.49780176974642293, 0.49781643083459837, 0.49780716350563625, 0.4978225518350305, 0.49784215466569043, 0.49786598861622366, 0.4978855603748302, 0.4979044907224022, 0.49792429737211474, 0.49794382546237853, 0.4979579508674615, 0.49798387980067854, 0.4980019156943589, 0.4980138659593828, 0.49802366736112774, 0.49803438883058737, 0.4980589735910794, 0.49806895624137565, 0.4980826676933159, 0.4981088777571425, 0.49813364634992696, 0.49811593827355066, 0.49814405439784, 0.4981632898253076, 0.49819080797983945, 0.4982185080974254, 0.498188278398529, 0.4982006482778538, 0.4982258195304091, 0.498230791535719, 0.4982543382421288, 0.4982820360357077, 0.49830591259915313, 0.4982882019110742, 0.49830923014959977, 0.49832810598926935, 0.4983376049556165, 0.49834803684118734, 0.4983542797150558, 0.4983813229637142, 0.4983971378545406, 0.4984034903919558, 0.498427672751096, 0.4984441849013763, 0.49846138635914294, 0.4984593859010255, 0.4984314059400012, 0.49845633806336326, 0.4984395358050055, 0.4984478953366111, 0.49845563443627516, 0.4984694183939679, 0.4984931280960297, 0.4985118301733843, 0.49852291914534097, 0.4985324049715565, 0.49854656794940705, 0.4985630329302984, 0.49858534445317265, 0.498602591592425, 0.49862270489171895, 0.4986536210526801, 0.4986744935203555, 0.4986988496339912, 0.4987253217429074, 0.4987392941090831, 0.4987482855855525, 0.49874979454651736, 0.4987775159010499, 0.49878607599050173, 0.4987993222853435, 0.49880976302671437, 0.49882253220314776, 0.4988479474706783, 0.49881938270502446, 0.4988422737574994, 0.49886941391353634, 0.4988959195316775, 0.49891382115576915, 0.49891477852618454, 0.49894187513168914, 0.49895695418422714, 0.4989723025297524, 0.49898648498737813, 0.4990142506480471, 0.4990218525441602, 0.4990245786470204, 0.49899228956929653, 0.4990079456401078, 0.49903673539046595, 0.49905013368079876, 0.4990649812829929, 0.4990778974889504, 0.4991010626649915, 0.49910623744366367, 0.4991293997587102, 0.499135268899618, 0.49913421473706593, 0.49915025031029586, 0.4991748652916005, 0.49918554377824864, 0.4991979108709882, 0.4992049736737507, 0.4992299066238479, 0.49924524441266765, 0.4992678561182455, 0.4992772055183321, 0.4993023456489231, 0.4993184293099667, 0.4993426627113792, 0.4993648603975318, 0.49935559249034683, 0.49936765523212434, 0.4993847013399821, 0.49939986364072525, 0.49941887735399776, 0.49944932261503727, 0.49945413108518033, 0.4994641445351313, 0.499478885924121, 0.49948826828719173, 0.49951625353964374, 0.4995430086609439, 0.4995566706975128, 0.49957136978516953, 0.49959497544235504, 0.49961671982931705, 0.49964197044280584, 0.49966494680254214, 0.4996908689899956, 0.49970617884226587, 0.4997337709777984, 0.49975083740451426, 0.49977005835909827, 0.4997884055186169, 0.49979685724761264, 0.499820198706199, 0.49984004526276726, 0.49984812646137383, 0.4998595514356147, 0.499878174003005, 0.49989665088956015, 0.49990888291107805, 0.49992111653218024, 0.49993714215881774, 0.4999593381133687, 0.49997659622365204, 0.49997826276245977, 0.49999145050777827, 0.5000044104535393, 0.5000156965431658, 0.5000293639385689, 0.5000386801560657, 0.5000589148275651, 0.500070599388422, 0.5000969267801315, 0.500107646301993, 0.5001158947725828, 0.5001433203117994, 0.5001565364395771, 0.500163608277071, 0.5001744996798274, 0.5001947551651774, 0.5002083738068127, 0.5002220504674283, 0.5002313343932155, 0.5002498646543077, 0.5002732388406382, 0.5002837559915342, 0.5002804685645965, 0.5002965450210188, 0.500304164710921, 0.5003323410526844, 0.5003432547195491, 0.5003553564712644, 0.5003683997783086, 0.5003824653122884, 0.5003604029855442, 0.5003613354854539, 0.5003746977889846, 0.5003768324929719, 0.5003915797015012, 0.500390863828837, 0.5004036681166568, 0.500423163625349, 0.5004214698265282, 0.5004448843849467, 0.5004542651435193, 0.5004702328948359, 0.500480396902543, 0.5004796864794898, 0.5005091452447481, 0.5005090984524462, 0.5005380988547133, 0.5005671030620585, 0.5005961110752307, 0.5006094421217323, 0.5006386041733623, 0.5006676225891298, 0.500686373183152, 0.5006763581999959, 0.5006832502364137, 0.5006862589292432, 0.5007152899974221, 0.5007289016055134, 0.5007579392850902, 0.5007735712129862, 0.5007750223348135, 0.5008033767576314, 0.5008240674673329, 0.5008444198410648, 0.500867970906846, 0.5008801373273791, 0.5008854338814093, 0.5008907311313014, 0.5008952498880402, 0.5009188359440153, 0.5009467905914626, 0.5009637311149223, 0.5009753906180995, 0.5009966719166316, 0.5010132425149773, 0.5010386794919873, 0.5010568553738, 0.5010779258841047, 0.5010931562557781, 0.5011147527532975, 0.5011211071175835, 0.5011275265688451, 0.5011396241710184, 0.5011566756378173, 0.5011706393555915, 0.5011705400772349, 0.5011875431087085, 0.5012072494845009, 0.501235083126144, 0.5012556024797903, 0.5012699460633131, 0.5012824347556356, 0.5013037480561316, 0.501315260620629, 0.5013292439634467, 0.501348172529853, 0.5013601784618905, 0.5013682674964717, 0.5013888077728769, 0.5014027038802746, 0.5014112032487132, 0.5013787290424812, 0.501386328928405, 0.5014011392947386, 0.5014047502689121, 0.5014207933628863, 0.5014331322683785, 0.5014420991992694, 0.5014569850680181, 0.5014688626365608, 0.5014673720224037, 0.5014931916949924, 0.5015213269758263, 0.5015298414404555, 0.5015404402183542, 0.501564266356682, 0.5015683202677567, 0.5015913967687017, 0.5016082453551891, 0.5016163928548206, 0.5016190953705869, 0.501622837468877, 0.5016361791310535, 0.5016327143052483, 0.5016313065940209, 0.5016344397070797, 0.5016578402246793, 0.5016709191627463, 0.5016774663541961, 0.5016983603862034, 0.5017126212248111, 0.50173804516707, 0.501742278252988, 0.5017515849962629, 0.5017493373693221, 0.5017706155683898, 0.501782431686393, 0.5018030521604468, 0.5017983197849412, 0.5018068671430356, 0.5018167883681812, 0.5018374165548615, 0.501862070571113, 0.5018569221097405, 0.5018655726652109, 0.5018817218326261, 0.5018827149399009, 0.501889263480225, 0.5018970654622766, 0.5019111380256673, 0.5019285289074188, 0.5019398969378724, 0.5019589371161998, 0.5019659668364422, 0.5019775695492757, 0.5019840742177781, 0.5019840271187025, 0.5019903443036859, 0.5020111664248867, 0.5020238897065018, 0.5020177838436665, 0.502033715736129, 0.5020532212935954, 0.5020620776995722, 0.5020642434177959, 0.5020875602213037, 0.5020969101016122, 0.5020977582483976, 0.5021093053928266, 0.502118658566225, 0.5021229249187624, 0.5021213670447663, 0.5021443965613043, 0.5021589854051057, 0.5021639187722999, 0.5021551653093578, 0.5021715749320864, 0.5021877785410834, 0.5021986347005685, 0.5022188828366562, 0.5022175533877851, 0.5022350002317245, 0.5022377515688772, 0.5022305730853504, 0.5022412216793053, 0.5022476202996011, 0.5022674751906007, 0.5022629079295169, 0.5022882902766964, 0.502314585450369, 0.5023398455565974, 0.5023624649667494, 0.5023877315903793, 0.5024111533830702, 0.5024345782788073, 0.5024606836245538, 0.5024819849685024, 0.5025032891351296, 0.5025216906054745, 0.5025326337536972, 0.502551653226988, 0.5025190393845544, 0.5025299588624135, 0.5025526726830238, 0.5025438737008573, 0.5025596195547424, 0.5025508198664572, 0.5025420190113369, 0.5025332169891491, 0.5025289237740542, 0.502520119716105, 0.5025113144904315, 0.5025351674000769, 0.5025586854300158, 0.5025650578189659, 0.5025714310533408, 0.5025896156438427, 0.5026037768748818, 0.5026175742949339, 0.5026355449212461, 0.5026425063195337, 0.502645140288036, 0.5026688291507133, 0.5026553133977126, 0.5026570225442426, 0.5026644678200691, 0.5026451579475733, 0.5026690145813794, 0.5026846174908215, 0.5026963277908026, 0.5027145802315898, 0.5027381382865882, 0.5027082206832023, 0.5027261612128467, 0.502727758793574, 0.5027488264512916, 0.5027648610726605, 0.5027906157724541, 0.5028081721440778, 0.5028216168563836, 0.5028423413177926, 0.5028452577929622, 0.5028681507918866, 0.502869799499576, 0.5029020241294765, 0.5029307029897424, 0.502960111147867, 0.5029879273232455, 0.5030158096419379, 0.5030341958731006, 0.5030626994414713, 0.5030784113104327, 0.5031066745400282, 0.5031140798800043, 0.5031361946502878, 0.5031404231674205, 0.5031446522470804, 0.5031572919955747, 0.5031699334257812, 0.5031825765380354, 0.5031868095478145, 0.50319986804249, 0.5032255721297588, 0.5032512796380814, 0.5032783559326335, 0.5033054358313512, 0.5033284951158783, 0.5033528176520317, 0.5033816078714379, 0.5034002308850638, 0.5034249839050468, 0.503450718383996, 0.5034728945197768, 0.5034855695934525, 0.5034982463553374, 0.5035109248057684, 0.5035127408828242, 0.5035272482068213, 0.5035146729041233, 0.5035459953569627, 0.5035773219833466, 0.503598268624215, 0.5036124332459917, 0.503643770561905, 0.5036751120544566, 0.5037064577244813, 0.5037378075728145, 0.5037691616002916, 0.503781554884104, 0.5038129160081325, 0.5038432829239501, 0.5038642612620883, 0.5038956341736717, 0.5039260126797349, 0.5039573938933483, 0.5039448330198295, 0.5039601021163361, 0.5039475397478848, 0.5039776527482468, 0.5039445647389578, 0.5039595026495841, 0.5039585089044408, 0.5039751483692699, 0.5039768366432799, 0.5039867263807597, 0.5039884156527382, 0.504004214863296, 0.5040283325310158, 0.5040511208336969, 0.5040684430327309, 0.5040908332095375, 0.5041148575144964, 0.5041269691640005, 0.5041391640760597, 0.5041551809397729, 0.504164908911589, 0.5041459054444343, 0.5041496604240717, 0.5041723155399859, 0.5041981746813263, 0.5042075826056361, 0.5042302461314326, 0.5042442916267991, 0.5042684511171585, 0.5042966282950134, 0.5043207945114436, 0.5043438893146901, 0.5043743668065415, 0.504402428093928, 0.5044247523314032, 0.5044466109809681, 0.5044134835400284, 0.5044420629227411, 0.5044242752821476, 0.5044385073149783, 0.5044614980640677, 0.5044283605422049, 0.5044358958717857, 0.5044544228103872, 0.5044212781660699, 0.5044498733634775, 0.5044784723865854, 0.5044866774637705, 0.5044535261074758, 0.5044720616632237, 0.5044840740066538, 0.5045052128226379, 0.5044874127429714, 0.5045196047677566, 0.5045366739634068, 0.5045035104208342, 0.5045357099878746, 0.5045474250021916, 0.5045142555186944, 0.5045053659980682, 0.5045239186767488, 0.504539452554817, 0.5045536028507956, 0.5045765521722831, 0.5045715295859642, 0.5045780432413643, 0.5045852556479873, 0.5046070478202116, 0.5046178024851055, 0.5046257290072697, 0.504642852329121, 0.504663855689976, 0.5046925617755706, 0.5047185508819164, 0.504715605665694, 0.5047268212799627, 0.5047546638593112, 0.504775583598632, 0.5047821793965025, 0.504806781515056, 0.5048209511803471, 0.5048385295967094, 0.5048631126382312, 0.5048877191348886, 0.5048788397561442, 0.5049079485890097, 0.5049277113529729, 0.5049550862332983, 0.5049842153787141, 0.5050073208891579, 0.5050304294999721, 0.5050595695639805, 0.505086962476421, 0.5051033125672799, 0.5051324633891742, 0.5051616181239305, 0.505189025240023, 0.5051858119094249, 0.5052174862383888, 0.5052322219527097, 0.5052490250226596, 0.5052739805336833, 0.5052989393960144, 0.5053239016103283, 0.5053309406629143, 0.5053554200186785, 0.505380391056101, 0.5053894305078382, 0.5054211465555383, 0.5054528668644296, 0.5054623706084376, 0.5054873572200186, 0.5055082591058021, 0.505532569455568, 0.5055441134673566, 0.5055687236724085, 0.5055831821405316, 0.5056098020766496, 0.5056309212982778, 0.505661663550399, 0.505680341140398, 0.5056999745852595, 0.5057031749762987, 0.5057258416333599, 0.5057317760098966, 0.5057358975520329, 0.5057406896119515, 0.5057454823164842, 0.5057502756657608, 0.5057550696599115, 0.5057598642990665, 0.5057646595833559, 0.50576945551291, 0.505774252087859, 0.5057790493083332, 0.5057838471744629, 0.5057886456863784, 0.5057934448442103, 0.5058171038749808, 0.5058321765467668, 0.5058472512478591, 0.5058724215749181, 0.5058962454405045, 0.5059110221766099, 0.5059156092753738, 0.5059221241276998, 0.5059372109774747, 0.5059590519458812, 0.5059502064495758, 0.5059795223118234, 0.5059925326178023, 0.5059734858451354, 0.5060043195247892, 0.5060351573593654, 0.5060659993497041, 0.5060968454966451, 0.5061276958010291, 0.5061245327380361, 0.5061389935145052, 0.5061610253547665, 0.5061918883036449, 0.5062224733413949, 0.5062533445943173, 0.5062651136081319, 0.5062740318433078, 0.5062889506571598, 0.506292200262123, 0.506313608492043, 0.5063332613913107, 0.5063026958111052, 0.5063223506255917, 0.5063388700833715, 0.5063573021046206, 0.5063239973753064, 0.5063290544867264, 0.5063086819720971, 0.5062936626404823, 0.5062867182660958, 0.506300114889808, 0.5062924597740568, 0.506301855916627, 0.506281473314671, 0.5063064553279767, 0.5063314407144952, 0.506353738612999, 0.5063620190186966, 0.5063738655596213, 0.5063832716413315, 0.5064055790638794, 0.5064278894997224, 0.5064426909230132, 0.5064637959732419, 0.5064741072456792, 0.506500427404466, 0.5065224910570348, 0.5065375345696284, 0.5065567463617999, 0.5065817686860874, 0.50659658851112, 0.5066101907353846, 0.5066267649894474, 0.5066354672323344, 0.5066512793187609, 0.5066623204270081, 0.5066708672059174, 0.5066795726801157, 0.5067072862900431, 0.5067227212374151, 0.5067490849085015, 0.5067661852767312, 0.5067925554538292, 0.5067962789636647, 0.506804997043564, 0.5068283332149928, 0.5068479926829399, 0.5068490421659588, 0.5068552043413811, 0.5068538501376023, 0.5068798586597105, 0.5068856330893554, 0.5069003419450933, 0.5068954610871533, 0.5069224080289344, 0.5069384396641392, 0.5069429183605273, 0.5069308306260132, 0.5069457448780113, 0.5069336556978747, 0.5069638860927029, 0.5069486865896757, 0.5069600734266093, 0.5069453808958867, 0.5069573721814052, 0.506972871892713, 0.5069856996090651, 0.5069947880049213, 0.5070196811191274, 0.507022837917233, 0.507052182255419, 0.507063131499445, 0.5070808559063767, 0.5071116703147739, 0.5071135707269238, 0.5071363211326299, 0.5071557668957496, 0.5071523607477625, 0.507171107771761, 0.5071918239320784, 0.5072126895672965, 0.507228256976215, 0.5072390068649317, 0.5072509038693356, 0.5072692453736839, 0.5072744654617046, 0.5072691518027005, 0.5072899181283212, 0.507259281616666, 0.5072576550643347, 0.5072794392242905, 0.5073074281326465, 0.5073068163470277, 0.507297096845621, 0.507312086009888, 0.5073106167292101, 0.5073197829778038, 0.5073163113880765, 0.5073427999547718, 0.5073507208924511, 0.5073706424474581, 0.5073937698871283, 0.5074193214137092, 0.5074324318490875, 0.5074474238994847, 0.5074363275790448, 0.5074496856374547, 0.5074599638493588, 0.5074712844260215, 0.5074586737034793, 0.5074831468876879, 0.5075123920469553, 0.5075170240070176, 0.5075215741623983, 0.5075282685670646, 0.5075547233081087, 0.5075761762973217, 0.50759386306747, 0.5076191448970688, 0.5076333324408038, 0.5076358986963823, 0.5076351885646436, 0.5076598279858313, 0.5076500207004749, 0.5076656953600434, 0.5076823874530597, 0.5076999554385623, 0.5077125590599391, 0.5077359088850032, 0.5077315878270052, 0.5077407990887665, 0.5077540996559312, 0.5077814200986954, 0.5077962144642186, 0.5077865011493334, 0.507801677598181, 0.5078021896041065, 0.5078191225827902, 0.5078260498913338, 0.5078343474395541, 0.507855369267664, 0.507884428134598, 0.5079137549545445, 0.5079227333838816, 0.5079261897133679, 0.5079425856485885, 0.5079395006240536, 0.5079425599790679, 0.5079660438280688, 0.5079880495391746, 0.5080133510038678, 0.5080438664630722, 0.5080622765876227, 0.508070187652632, 0.5080821270652004, 0.5081030319820047, 0.5081115855106519, 0.5081130353729728, 0.5081232193323693, 0.5081262370831887, 0.5081220321106165, 0.5081214729903984, 0.5081498393505457, 0.5081499699714803, 0.5081578495884804, 0.5081864634478029, 0.5082121088683451, 0.5082340817116809, 0.5082455692339618, 0.5082446099430596, 0.5082503259065384, 0.5082562521053828, 0.5082717975503236, 0.5082834579122296, 0.5082949535080336, 0.5083198946635517, 0.5083510102747897, 0.5083721204626589, 0.5083767894114257, 0.5083761041035912, 0.5084030359516597, 0.5084152485143173, 0.5084384603263791, 0.5084571710818759, 0.5084432896311321, 0.5084401174599854, 0.508456600505158, 0.5084862582578579, 0.5084860832527085, 0.5084588758211601, 0.5084453321589505, 0.5084553887856009, 0.5084591428443339, 0.5084685553516416, 0.5084850432547747, 0.5085116693976842, 0.5085294392670943, 0.5085369228784252, 0.5085471223094741, 0.50857335985022, 0.5085701478316444, 0.5085907318337919, 0.5086090565745771, 0.5086117207221615, 0.5086284700615129, 0.5086331099777177, 0.508648630463023, 0.5086493409801843, 0.5086550039716348, 0.5086404968080864, 0.5086628252261582, 0.5086510076846016, 0.5086727139118238, 0.5086963336513152, 0.5087250803076793, 0.5087410072910018, 0.5087377419015272, 0.5087471889399254, 0.508763436368883, 0.5087679867992958, 0.5087650214164976, 0.508783496082442, 0.5088097429477215, 0.5088150139632732, 0.5088173118538207, 0.5088221501270191, 0.5088291658165859, 0.5088270383135334, 0.5088374960593998, 0.5088558993476571, 0.508880096004984, 0.508910832331615, 0.5089376927437732, 0.5089647608791233, 0.5089781208415728, 0.5089964966930329, 0.5089962229553967, 0.5089865233168005, 0.5090113045519918, 0.5090379746545276, 0.5090465307446622, 0.5090534304896724, 0.5090694319997503, 0.5090830009319894, 0.5091156375735439, 0.5090980406288079, 0.5091162108574262, 0.5091202972941875, 0.5091472712916486, 0.509146079773523, 0.5091533573241359, 0.5091571703124177, 0.5091774141962058, 0.5091899599308245, 0.5091778629846087, 0.509181763561129, 0.5092071140815091, 0.5092080411143424, 0.5092370272733269, 0.5092493267027733, 0.5092528753838579, 0.5092790942656633, 0.5093007437290561, 0.5093244987009318, 0.5093284301362667, 0.5093297251217165, 0.5093558378118122, 0.509358903734266, 0.5093737130552175, 0.5094006735302946, 0.5094224887352706, 0.5094387398050337, 0.5094482707036185, 0.5094724746396879, 0.5094703388066302, 0.5094921189012912, 0.5094824273453038, 0.5094941421967344, 0.50950552178508, 0.5095330648997095, 0.5095566725238305, 0.5095804591415426, 0.5095875539777321, 0.5095778643190347, 0.5095716596367644, 0.5095973678081397, 0.5095909149366988, 0.5096054368450438, 0.5096326672469241, 0.509643005891936, 0.5096598390900509, 0.5096778730821115, 0.5097076831257437, 0.5097376586604826, 0.5097538813987968, 0.5097389721493514, 0.5097528159099447, 0.5097794660749114, 0.5097981896187228, 0.5098246207680899, 0.509817857073775, 0.5098294882227284, 0.509833538152348, 0.5098502271965292, 0.5098597668789968, 0.5098704737215033, 0.5098717960961054, 0.5098978790337853, 0.5099146009861198, 0.5099438722810883, 0.5099677988669025, 0.5099689726410784, 0.5099879980136847, 0.5100036832104912, 0.51002921381795, 0.5100275419035633, 0.5100551912214426, 0.5100812170725727, 0.5100836530673614, 0.5100963183399837, 0.510089564049659, 0.5101179918607723, 0.5101376262008929, 0.5101486927282874, 0.5101516155118416, 0.5101706157526631, 0.5101876740428918, 0.5102008272446853, 0.510202225713131, 0.5102165586570847, 0.5102288209339373, 0.5102415248979966, 0.5102675905367392, 0.5102871048179991, 0.5103124454031154, 0.510325438953861, 0.5103505457514191, 0.5103648679894548, 0.5103527820008328, 0.5103721317217573, 0.510384597028424, 0.5103976607437358, 0.5103941418933036, 0.5104134557318909, 0.5104198957373172, 0.51043203439662, 0.5104596992721592, 0.5104664226344635, 0.5104650180721544, 0.5104832116206102, 0.5104972902656992, 0.5105239380215701, 0.5105289751566183, 0.510525150553021, 0.5105270868285854, 0.5105276278882316, 0.5105372893571684, 0.5105469361374037, 0.5105529530972249, 0.5105534960942852, 0.5105803176590291, 0.5105712819345203, 0.5105871354624798, 0.5106003860912346, 0.5106306578893722, 0.5106548310118207, 0.5106655339741751, 0.5106751962946885, 0.510681199605504, 0.5106697797497786, 0.5106825302444792, 0.5106920078433773, 0.5107160613074271, 0.5107293300233642, 0.5107560185537747, 0.5107514805162329, 0.5107635836526188, 0.5107645101225398, 0.5107752130339289, 0.5107877184412971, 0.5108155428635499, 0.5108430183043238, 0.5108380652466012, 0.5108398630322935, 0.5108592759351545, 0.510871117839554, 0.5108829613839928, 0.5108936045550059, 0.510902333917744, 0.5109226490404289, 0.5109168793029387, 0.5109443807960018, 0.5109604441568161, 0.5109688513935173, 0.5109856376017046, 0.5109932380196772, 0.5110156545700215, 0.5110336425380886, 0.5110385724940659, 0.5110350841632674, 0.5110613429926348, 0.5110717770351437, 0.5110901429449671, 0.5110660131342188, 0.5110871785583112, 0.5111145120808237, 0.5111166760334297, 0.5111247194169173, 0.5111317742513722, 0.51112828996541, 0.5111445714923878, 0.5111633239721299, 0.5111923900523871, 0.5112041551177262, 0.5112131401094064, 0.5112192025629525, 0.5112295980529025, 0.5112519698561346, 0.5112437974872172, 0.5112628304194239, 0.5112386841222935, 0.5112572414071122, 0.5112733076970379, 0.5112907364063318, 0.5113120829178885, 0.5113277097304173, 0.5113412184099565, 0.5113551184859417, 0.5113701618663212, 0.5113968902796695, 0.5114123674944857, 0.5114262142619272, 0.5114325577959109, 0.5114563208084643, 0.5114696952647292, 0.5114788327263522, 0.5114892713538433, 0.5115145858647423, 0.5115116202238879, 0.5115019592334897, 0.5114986711519687, 0.5115127754840382, 0.5115317826121153, 0.5115558945351033, 0.5115697010285538, 0.5115820940453591, 0.5115934071115685, 0.511616183278529, 0.5116377143990004, 0.5116527575514103, 0.5116807776159158, 0.5116941046265295, 0.5117103855605797, 0.5117257895779213, 0.5117287820875811, 0.5117175879125964, 0.5117292388310759, 0.5117208812463674, 0.5117318316173916, 0.511735930299035, 0.5117589034587243, 0.5117800459267343, 0.5117996865018843, 0.5117881764518745, 0.5118049160879208, 0.511807173252756, 0.5118217255719983, 0.511834878214622, 0.5118404756938377, 0.5118266706106597, 0.5118409564183235, 0.5118466353155543, 0.5118530463159985, 0.5118791863880396, 0.5118870496189718, 0.5118954046733877, 0.5119071485942771, 0.5119021711598005, 0.5119185355327797, 0.5119303173392563, 0.5119135460985932, 0.5119211878467487, 0.5119369186739795, 0.5119603509622429, 0.5119536494034952, 0.5119625961213139, 0.511979656438937, 0.5120009968229827, 0.5120131021723772, 0.5120237510534001, 0.512036040422751, 0.5120487704867266, 0.51204634783055, 0.5120581670621503, 0.512087394782248, 0.5120995833491335, 0.5121299121690618, 0.5121259259746869, 0.5121563354266434, 0.5121678755216127, 0.5121798589824778, 0.5122022199432685, 0.5122122196275226, 0.5122241819587326, 0.5122425271902302, 0.5122727900580699, 0.512288108716634, 0.512298981549136, 0.5122850438548083, 0.5122965710583958, 0.5123305795619693, 0.5123127638942141, 0.5123255319641147, 0.5123376660790826, 0.5123524148879866, 0.5123514006892096, 0.5123731312610058, 0.5123921513206026, 0.5123876831339852, 0.5124149098838222, 0.5124329819384243, 0.5124430110338344, 0.5124675273210018, 0.5124837961706595, 0.5125125535279269, 0.5125288992782655, 0.5125571295145513, 0.5125692658807972, 0.5125676472347497, 0.5125912581439641, 0.512600337397912, 0.5126185736040141, 0.5126270131468585, 0.5126510895951779, 0.5126689550103641, 0.5126812183815389, 0.5127096399295511, 0.5127390456122422, 0.5127577535554286, 0.5127693970863098, 0.5127861125908357, 0.5127922511013062, 0.5128032355576378, 0.5127911468204791, 0.5128177778542602, 0.5128448148932611, 0.5128532911437563, 0.5128766841022876, 0.5128811452592261, 0.5128806941282875, 0.5128904507850409, 0.5129195581648126, 0.5129147246621818, 0.5129215147130924, 0.5129350248260105, 0.5129478301448188, 0.5129566284380539, 0.5129680925122498, 0.5129828200177441, 0.5129785779946291, 0.5129776266686392, 0.5129996013865209, 0.5130160002532538, 0.5130351988885304, 0.5130527856568777, 0.5130516386242702, 0.5130701057122513, 0.5130918781228959, 0.5131047487565356, 0.513106253640941, 0.513121389421077, 0.5131406955687515, 0.5131521846186221, 0.5131706678294888, 0.5131988242768728, 0.5132144645928974, 0.5132335952011753, 0.5132625033058597, 0.5132700327540929, 0.51327905586575, 0.5132966709527914, 0.5132924941081299, 0.5133111542941737, 0.5133109009712106, 0.5133301931702473, 0.5133512328394776, 0.513351181645407, 0.513355871694294, 0.5133777127642285, 0.5133882207480632, 0.5134114624150492, 0.5134200653018056, 0.5134486333560848, 0.5134770610885003, 0.5134885915298286, 0.5135107173425693, 0.513517516720608, 0.5135441687415119, 0.513563827781464, 0.5135834890338095, 0.5136024213533759, 0.5136220886338547, 0.5136279115602647, 0.5136432998073934, 0.5136522396753949, 0.5136184181536657, 0.5136264206814001, 0.5136161942886458, 0.5136444065447558, 0.5136696832585593, 0.5136958521330758, 0.5137050822893423, 0.5137108019407002, 0.5137065579887639, 0.5137244647806849, 0.5137529559272248, 0.5137679271662782, 0.5137843906140009, 0.5137851709306301, 0.5138054025361593, 0.5138215399106134, 0.5138408579184612, 0.5138270181795975, 0.5138457750953088, 0.5138533584551529, 0.5138586770692462, 0.5138680216478076, 0.5138719546290984, 0.5138945669225436, 0.5139080094668376, 0.5139157871900599, 0.5139337258014949, 0.5139574447755983, 0.5139650276564433, 0.5139817615204775, 0.5140159116369691, 0.5140373173562147, 0.514050676987196, 0.514055019744779, 0.5140851520085375, 0.5141127306231525, 0.5141203244948471, 0.5141270200498812, 0.5141553733937804, 0.5141742909850737, 0.5141900772811315, 0.5142092827044952, 0.5142128321371967, 0.5142354661009828, 0.5142637007896179, 0.5142763408944161, 0.5142997086426775, 0.5143180543141709, 0.5143280100297548, 0.5143494139347781, 0.5143651466222001, 0.514373047458007, 0.5143868401895741, 0.5143993834127115, 0.5144015368919975, 0.5144295963555402, 0.5144236462129019, 0.5144353341301641, 0.5144581398938817, 0.5144697262500895, 0.5144941968247149, 0.514503841432653, 0.5145343870514699, 0.5145316496962129, 0.5145515111396627, 0.5145535665523249, 0.5145602381067178, 0.5145725815716071, 0.514606916717471, 0.5146236238666877, 0.5146498934032203, 0.5146785727617991, 0.5146763307024679, 0.5146739285686468, 0.5146798814754032, 0.514681566898776, 0.5146915968105854, 0.5147009896606135, 0.5147296868254541, 0.5147288285958734, 0.5147518386680164, 0.5147797938267434, 0.514807752939524, 0.5148356890461807, 0.5148628806188557, 0.5148572387101529, 0.5148704391442358, 0.5148792249390239, 0.5149079550178964, 0.5149326989396438, 0.514948630985854, 0.5149375937782699, 0.5149462496418478, 0.5149538590846399, 0.5149653950539825, 0.5149563218078518, 0.5149646329224623, 0.5149810402696717, 0.5149978374255941, 0.5150061808878088, 0.5150200653333361, 0.5150079960213654, 0.5150178355041879, 0.5150242932402812, 0.5150294391135464, 0.5150495092976863, 0.5150707103709818, 0.5150832976792491, 0.5150934845772908, 0.5151191104442806, 0.5151189509618116, 0.5151459815841197, 0.5151604138524712, 0.5151739130711986, 0.5151687096529863, 0.515174890805689, 0.5151868018860924, 0.5151992709720234, 0.5152316127165002, 0.5152438326143216, 0.5152644416377224, 0.5152594534332545, 0.5152681925008225, 0.5152555811307749, 0.5152768238902069, 0.5152854559062428, 0.515297419532133, 0.5153025619351317, 0.5152967825424652, 0.5153199343789172, 0.515350200973125, 0.5153808362861346, 0.5153934843823966, 0.5153905701849006, 0.5154020216601721, 0.5154308847063499, 0.5154502398195744, 0.5154726230823503, 0.5154821140409238, 0.5155109909722513, 0.515535461203206, 0.5155462527933756, 0.5155657492703798, 0.5155684395866015, 0.5155865112320008, 0.5156005298724005, 0.5155993966322527, 0.5156011533098492, 0.5156144475303831, 0.5156411095977042, 0.5156537759035184, 0.5156662867940933, 0.5156574337869386, 0.5156488373556454, 0.5156573588458784, 0.5156698648712931, 0.5156903836203884, 0.5157052685577704, 0.5157207757755645, 0.5157295395021341, 0.5157465016801532, 0.5157616255283404, 0.5157701623013398, 0.5157750847906211, 0.5157833026369132, 0.5157959407393699, 0.5158151389461707, 0.51582509351924, 0.5158346787592488, 0.5158533643015183, 0.5158837954195217, 0.5159060498173883, 0.5159174118769376, 0.5159351153677962, 0.5159398798608463, 0.5159479803731266, 0.5159138985034603, 0.5159271286074919, 0.5159480418021931, 0.5159650105669975, 0.5159770048717233, 0.5160062718733681, 0.5160211238280563, 0.5160443424244813, 0.5160529006169278, 0.5160872962786353, 0.516093803420679, 0.5161224754342782, 0.5161385670286307, 0.5161550582415498, 0.5161558837229258, 0.5161653953711696, 0.5161877031505263, 0.5161963396962274, 0.5162058611698311, 0.5162100274344348, 0.516207874740519, 0.5162069108445253, 0.5162193381249629, 0.5162292006675224, 0.5162478820590544, 0.5162747309679022, 0.5162878425513431, 0.5163023480946143, 0.5163156712865693, 0.5163195316990138, 0.5163472841753073, 0.5163549876394987, 0.5163588959747297, 0.5163759623776254, 0.5163938516118282, 0.5163949145159827, 0.5164087339381376, 0.5164189894037231, 0.5164322320298844, 0.5164387292674516, 0.5164489514544911, 0.5164536021047039, 0.5164708628847923, 0.5164729595606312, 0.5164890361010404, 0.5165062191331965, 0.516508279983064, 0.5165366441762831, 0.5165585168115474, 0.5165606206484911, 0.5165703723260072, 0.5165825320536243, 0.516598417893111, 0.516611039267691, 0.5166281164339225, 0.5166304365396018, 0.5166437777707255, 0.5166460984993904, 0.5166589286645944, 0.5166486933493911, 0.5166247721153489, 0.5166399015386106, 0.516659541231318, 0.5166723348795897, 0.5167025417060855, 0.5167151845212583, 0.5167144583092937, 0.5167371797878845, 0.5167536264804865, 0.5167843166148095, 0.5167867016621288, 0.5167899051406509, 0.5167809229031265, 0.5168055578240701, 0.5168074780318235, 0.5168244452908755, 0.5168345807416377, 0.5168416969406084, 0.5168516381371323, 0.5168561369801277, 0.5168584775657717, 0.5168619323558014, 0.5168681301910361, 0.5168821254631822, 0.5168944377364614, 0.5169037774234646, 0.5169117307528102, 0.5169264719352796, 0.5169392451593535, 0.5169585400972699, 0.5169756652057381, 0.5169749339181271, 0.5169852098267023, 0.5169908984815884, 0.5170096464376404, 0.5170012747674759, 0.5169978045936559, 0.5170061303328221, 0.5170113102941906, 0.5170154307316918, 0.5170290413999467, 0.5170387752355036, 0.5170464585864163, 0.5170505933552737, 0.5170669669415511, 0.5170786214233104, 0.5170917233985852, 0.5171111362282867, 0.5171283075124344, 0.5171423757391682, 0.517171325204713, 0.5171753901497733, 0.5171886162300887, 0.5172156472570889, 0.5172279386785127, 0.5172364817589064, 0.5172548453676808, 0.5172482699715973, 0.5172658446676754, 0.5172751649526627, 0.5172895188059555, 0.5173159233459622, 0.5173252097080024, 0.517325955014696, 0.5173552505376672, 0.5173641240446023, 0.5173744530114402, 0.5173847834624318, 0.5174150307613083, 0.517445282406998, 0.5174106061553745, 0.5173759249197407, 0.5173852417222012, 0.5173872117377715, 0.5173980203682975, 0.5174203920492233, 0.5174491565418377, 0.5174573780661247, 0.5174839714583246, 0.5174930123294067, 0.517506428582669, 0.5175172440671325, 0.5175291304386169, 0.5175182037416451, 0.5175339184179307, 0.5175340365028082, 0.5175395103928405, 0.517525677425636, 0.517514401217058, 0.5175392519245596, 0.5175481497299057, 0.5175445057091462, 0.5175277750704323, 0.5175164949546063, 0.5175245362451127, 0.5175144321056911, 0.517521677895213, 0.5175287606759549, 0.5175641788596412, 0.5175996021442396, 0.517588496792915, 0.5176139073106242, 0.517626701993701, 0.5176588924270707, 0.5176697631678424, 0.517677110823166, 0.5177047848481652, 0.517670034850676, 0.5176648230070998, 0.5176842428846329, 0.517690238955854, 0.5177111296028191, 0.5177276846871232, 0.5177336618409365, 0.5177422090580049, 0.5177690863323778, 0.5177684960513526, 0.5177939495373783, 0.517770119349498, 0.5177660832078265, 0.517774468208839, 0.5177882331847702, 0.5178139511046894, 0.5178273204853647, 0.5178521196403956, 0.5178581343118492, 0.5178751752191568, 0.5178922185856472, 0.5178994807228574, 0.5179225856004706, 0.5179368716594026, 0.5179020782181655, 0.5178672797540553, 0.5178896426173768, 0.5179026899908612, 0.5178940707254218, 0.5179171483913031, 0.5179449016951198, 0.5179726590072125, 0.5180004203284496, 0.5179984743946134, 0.5180308493337635, 0.5180632289500213, 0.5180692666925865, 0.5180673251701524, 0.5180987795851696, 0.5180639601328275, 0.518029135648409, 0.5180529098961152, 0.5180827358511146, 0.5180828863813149, 0.5181128044311678, 0.5181349999564387, 0.5181545155942233, 0.5181823147665743, 0.5182044348397022, 0.518210488467773, 0.5182018777477553, 0.5182366741637743, 0.5182402431075275, 0.5182591515186006, 0.5182539623071372, 0.5182864673251253, 0.5183090967843795, 0.5182959424215272, 0.5182951989524476, 0.5183008187008706, 0.5183234557488948, 0.5183544320118869, 0.5183648796969341, 0.5183741124909408, 0.5184019671756064, 0.5184298258930916, 0.5184318607331153, 0.5184434007485699, 0.5184505500474802, 0.5184588151668017, 0.518483028933626, 0.518492702845022, 0.5184882165641671, 0.518488596339877, 0.5185114872676203, 0.5185139542021755, 0.5185418432342965, 0.518543951275187, 0.5185384407583172, 0.5185689614064037, 0.518594569555722, 0.5186021591873489, 0.5186110201808419, 0.5186257893272865, 0.5186365996179133, 0.5186464262697449, 0.518645807524182, 0.5186562952735881, 0.5186784075391088, 0.5186967436973923, 0.5187023942378894, 0.5186704246876079, 0.518686842457265, 0.518708781025738, 0.5187197799501799, 0.5187417240913916, 0.5187477207175635, 0.518758223471373, 0.5187832802086227, 0.5187981029568002, 0.51881066244803, 0.518832622741611, 0.5188380461627419, 0.5188422687416933, 0.518846981282048, 0.5188557546324339, 0.5188482163577125, 0.5188549859238957, 0.5188649927360565, 0.5188557796895438, 0.5188657880128812, 0.5188854488645321, 0.518900953049781, 0.5188999945623725, 0.5189203370826901, 0.5189188369367849, 0.518942444941037, 0.5189478822535729, 0.5189413719197954, 0.5189581312249253, 0.5189803928281869, 0.5190126308926608, 0.5190448736439217, 0.5190431338892285, 0.5190568985558197, 0.5190886238816622, 0.5191228549181734, 0.5191567866674898, 0.5191718701533762, 0.5191912425081127, 0.5192229891424563, 0.5192326880540218, 0.5192550127711449, 0.5192229857421365, 0.5192023360186464, 0.5192085001322522, 0.5192237102800755, 0.5192365307779667, 0.5192659689923165, 0.5192759808190239, 0.5193057900012323, 0.519327903411411, 0.5193429417397998, 0.519354785126622, 0.5193610046521612, 0.5193448104518374, 0.5193761732720117, 0.5193781615980451, 0.5193707575149169, 0.5193812989818501, 0.5193876345533226, 0.5194004179252264, 0.5194061119482128, 0.5194039855283938, 0.5194128651729353, 0.5194098805947457, 0.5194188045410919, 0.5194114256023917, 0.5194221064248615, 0.5194151062538636, 0.5194180574823196, 0.5194483138379667, 0.5194479940154274, 0.5194580609541122, 0.5194662602417561, 0.5194831596597994, 0.5194961439518476, 0.5195242419008589, 0.5195318540975807, 0.5195387438837076, 0.5195473690451682, 0.5195610798628806, 0.5195653992653958, 0.5195708982418071, 0.5195824944283779, 0.5195922054198361, 0.5196079871299968, 0.5196212318016306, 0.5196366066744234, 0.5196591668344531, 0.5196651561591218, 0.5196741659351737, 0.5196614577355853, 0.5196628221338669, 0.5196710467981468, 0.5196946503730709, 0.5196903872075802, 0.5197149971596334, 0.519724636944706, 0.5197347096184666, 0.5197444921356519, 0.5197459141388729, 0.5197631540110403, 0.5197820787268331, 0.5197950954830266, 0.5198257253164336, 0.5198332395258659, 0.5198438302705247, 0.5198415969507592, 0.5198592563606557, 0.5198722844684225, 0.5198889887787012, 0.5198960093735701, 0.5199194279650593, 0.5199374588580294, 0.5199204298672941, 0.5199352493799677, 0.5199449491844197, 0.5199459515069953, 0.5199477765907125, 0.5199705902324188, 0.5199836156498111, 0.5200153032860723, 0.5200248057743626, 0.5200533181305691, 0.5200669282911404, 0.5200986826665879, 0.5201030556466114, 0.5201281343725953, 0.5201599002025968, 0.5201728742996565, 0.5201931932647135, 0.5202075448532671, 0.5202129712560014, 0.520211804762087, 0.5202226512633342, 0.5202285621761871, 0.5202346420054343, 0.5202620451843848, 0.5202507645705344, 0.5202653296389904, 0.5202821938638263, 0.5203139498177353, 0.5203162118202967, 0.5203423556795588, 0.5203566739448914, 0.5203657034242039, 0.5203884597677972, 0.5203966991316917, 0.5204197760373738, 0.5204400888375835, 0.5204545147553774, 0.5204725783404038, 0.5204661535655623, 0.5204835120085238, 0.5204770870931599, 0.5204658081863053, 0.5204709707559129, 0.5204696509284824, 0.520472457049444, 0.5204611744926024, 0.5204772581578543, 0.5204708294831699, 0.520460602750972, 0.5204708528494276, 0.5204559647335033, 0.5204518137935726, 0.5204649559350343, 0.5204556912583795, 0.5204753422644365, 0.5204773936653346, 0.5204999256839885, 0.5205106228825405, 0.5205231164521008, 0.5205529509033842, 0.5205604469183879, 0.5205774692863789, 0.5206034691984138, 0.5205890919545939, 0.520596581910384, 0.5206237098516384, 0.5206343663738132, 0.5206450244623174, 0.5206721964179426, 0.5206869463037507, 0.5207011018564364, 0.5207158560357981, 0.5207462899457671, 0.5207681227896336, 0.5207743282717242, 0.5207829561336135, 0.520783
[truncated: 1,625,804 more chars]
